# Supplementary material for: Maize transposable elements contribute to long non-coding RNAs that are regulatory hubs for abiotic stress response
Source: BMC Genomics. 2019 Nov 15;20:864. doi: 10.1186/s12864-019-6245-5 (PMC6858665; doi:10.1186/s12864-019-6245-5)
Supplement: Supplementary file 2 — Additional file 2: Table S1. A summary of pre-processing and alignment of Illumina and Pacbio datasets. [file 12864_2019_6245_MOESM2_ESM.xlsx]

## Sheet: Sheet1
TableS1: The summary of pre-processing, alignment of Illumina and Pacbio datasets
Accession	Cultivar	Condition	tissue/Stage	Platform	library	Raw bases(Gb)	Raw reads	Mean length(bp)	Cleaned reads	Total mapped%	Unique mapped%	Multiple mapped%	LncRNA discovery	DEG analysis	Network inference
SRR3984708	B73	Control_R1	three-leaf stage	Illumina	oligo-dT	8.17166	54477760	300	51767712	0.9349	0.9035	0.0314	Yes	Yes	Yes
SRR3984749	B73	Control_R2	three-leaf stage	Illumina	oligo-dT	10.2612	68407916	300	61815066	0.9641	0.9361	0.028	Yes	Yes	Yes
SRR3984762	B73	Salt_R1	three-leaf stage	Illumina	oligo-dT	8.79469	58631264	300	53000730	0.9679	0.9464	0.0215	Yes	Yes	Yes
SRR3984771	B73	Salt_R2	three-leaf stage	Illumina	oligo-dT	8.47186	56479100	300	50624140	0.9603	0.9387	0.0216	Yes	Yes	Yes
SRR3984782	B73	Drought_R1	three-leaf stage	Illumina	oligo-dT	7.52092	50139498	300	45093608	0.9508	0.9231	0.0277	Yes	Yes	Yes
SRR3984791	B73	Drought_R2	three-leaf stage	Illumina	oligo-dT	7.23557	48237130	300	42810452	0.9385	0.9181	0.0204	Yes	Yes	Yes
SRR3984794	B73	Heat_R1	three-leaf stage	Illumina	oligo-dT	7.92181	52812100	300	47693274	0.9479	0.9212	0.0267	Yes	Yes	Yes
SRR3984795	B73	Heat_R2	three-leaf stage	Illumina	oligo-dT	7.97982	53198796	300	47945610	0.9514	0.9274	0.024	Yes	Yes	Yes
SRR3984802	B73	Cold_R1	three-leaf stage	Illumina	oligo-dT	8.2824	55216014	300	50085952	0.9452	0.9158	0.0294	Yes	Yes	Yes
SRR3984815	B73	Cold_R2	three-leaf stage	Illumina	oligo-dT	7.04314	46954284	300	42069364	0.9468	0.9238	0.023	Yes	Yes	Yes
SRR3984835	B73	ABA_R1	three-leaf stage	Illumina	oligo-dT	8.49049	56603234	300	50602904	0.9565	0.9254	0.0311	Yes	Yes	Yes
SRR3984871	B73	ABA_R2	three-leaf stage	Illumina	oligo-dT	7.4393	49595324	300	44024258	0.8889	0.8688	0.0201	Yes	Yes	Yes
SRR1238718	B73	Control_R1	four-leaf stage	Illumina	oligo-dT	1.40236	13748589	102	11839800	0.972	0.9158	0.0562	Yes	Yes	Yes
SRR1819617	B73	Control_R2	four-leaf stage	Illumina	oligo-dT	3.42282	33557107	102	30995932	0.9782	0.9261	0.0521	Yes	Yes	Yes
SRR1819621	B73	Control_R3	four-leaf stage	Illumina	oligo-dT	4.09785	40175033	102	36880950	0.965	0.9077	0.0573	Yes	Yes	Yes
SRR1238715	B73	Heat_R1	four-leaf stage	Illumina	oligo-dT	0.880013	8627575	102	7463315	0.9191	0.8611	0.058	Yes	Yes	Yes
SRR1819196	B73	Heat_R2	four-leaf stage	Illumina	oligo-dT	4.16208	40804694	102	37363058	0.9753	0.9204	0.0549	Yes	Yes	Yes
SRR1819198	B73	Heat_R3	four-leaf stage	Illumina	oligo-dT	3.62988	35587015	102	32469367	0.9793	0.9277	0.0516	Yes	Yes	Yes
SRR1238717	B73	Cold_R1	four-leaf stage	Illumina	oligo-dT	1.14968	11271326	102	9724962	0.9727	0.92	0.0527	Yes	Yes	Yes
SRR1819204	B73	Cold_R2	four-leaf stage	Illumina	oligo-dT	3.32423	32590508	102	29919401	0.9589	0.9047	0.0542	Yes	Yes	Yes
SRR1819205	B73	Cold_R3	four-leaf stage	Illumina	oligo-dT	4.53106	44422177	102	40672273	0.9731	0.9214	0.0517	Yes	Yes	Yes
SRR1238719	B73	Salt_R1	four-leaf stage	Illumina	oligo-dT	1.26619	12413601	102	10688799	0.9232	0.869	0.0542	Yes	Yes	Yes
SRR1238720	B73	UV_R1	four-leaf stage	Illumina	oligo-dT	0.721986	7078298	102	6116352	0.8156	0.62	0.1956	Yes	Yes	Yes
SRR6468160	B73	drought_C1	six-leaf seedlings	Illumina	oligo-dT	1.242	8975668	145	8876107	0.9889	0.9198	0.0644	Yes	Yes	Yes
SRR6468161	B73	drought_C2	six-leaf seedlings	Illumina	oligo-dT	1.382	10018529	144	9911561	0.9893	0.9144	0.0682	Yes	Yes	Yes
SRR6468162	B73	drought_C3	six-leaf seedlings	Illumina	oligo-dT	1.501	11098758	141	10958178	0.9873	0.9189	0.0646	Yes	Yes	Yes
SRR6468163	B73	drought_C4	six-leaf seedlings	Illumina	oligo-dT	1.465	10782982	142	10661521	0.9887	0.9255	0.0596	Yes	Yes	Yes
SRR6468172	B73	drought_C5	six-leaf seedlings	Illumina	oligo-dT	1.631	11872598	144	11741468	0.989	0.9259	0.0593	Yes	Yes	Yes
SRR6468173	B73	drought_C6	six-leaf seedlings	Illumina	oligo-dT	1.684	12383070	142	12236389	0.9882	0.936	0.0484	Yes	Yes	Yes
SRR6468142	B73	drought_D1	six-leaf seedlings	Illumina	oligo-dT	1.599	11666628	143	11531387	0.9884	0.9188	0.066	Yes	Yes	Yes
SRR6468141	B73	drought_D2	six-leaf seedlings	Illumina	oligo-dT	1.871	13718507	143	13561930	0.9886	0.9246	0.0595	Yes	Yes	Yes
SRR6468158	B73	drought_D3	six-leaf seedlings	Illumina	oligo-dT	1.711	12512113	143	12374910	0.989	0.9328	0.0538	Yes	Yes	Yes
SRR6468156	B73	drought_D4	six-leaf seedlings	Illumina	oligo-dT	1.915	14006548	143	13854895	0.9892	0.9274	0.0589	Yes	Yes	Yes
SRR6468146	B73	drought_D5	six-leaf seedlings	Illumina	oligo-dT	1.688	12475684	141	12332746	0.9885	0.9301	0.0554	Yes	Yes	Yes
SRR6468145	B73	drought_D6	six-leaf seedlings	Illumina	oligo-dT	1.922	14742445	136	14587060	0.9895	0.9295	0.0538	Yes	Yes	Yes
SRR6468134	B73	heat_C1	six-leaf seedlings	Illumina	oligo-dT	1.34	9835728	142	9719808	0.9882	0.9084	0.0723	Yes	Yes	Yes
SRR6468133	B73	heat_C2	six-leaf seedlings	Illumina	oligo-dT	1.694	12475612	142	12334489	0.9887	0.8166	0.1511	Yes	Yes	Yes
SRR6468136	B73	heat_C3	six-leaf seedlings	Illumina	oligo-dT	1.929	14319080	141	14125994	0.9865	0.9041	0.0763	Yes	Yes	Yes
SRR6468135	B73	heat_C4	six-leaf seedlings	Illumina	oligo-dT	1.526	11346328	141	11201094	0.9872	0.906	0.0758	Yes	Yes	Yes
SRR6468138	B73	heat_C5	six-leaf seedlings	Illumina	oligo-dT	1.379	10191276	141	10068525	0.988	0.9236	0.0607	Yes	Yes	Yes
SRR6468137	B73	heat_C6	six-leaf seedlings	Illumina	oligo-dT	1.43	10542426	142	10404706	0.9869	0.9233	0.0586	Yes	Yes	Yes
SRR6468140	B73	heat_H1	six-leaf seedlings	Illumina	oligo-dT	1.606	11866785	141	11725427	0.9881	0.9078	0.0768	Yes	Yes	Yes
SRR6468139	B73	heat_H2	six-leaf seedlings	Illumina	oligo-dT	1.532	11347747	141	11214487	0.9883	0.9254	0.0601	Yes	Yes	Yes
SRR6468164	B73	heat_H3	six-leaf seedlings	Illumina	oligo-dT	1.504	11035400	142	10914178	0.989	0.9375	0.0516	Yes	Yes	Yes
SRR6468165	B73	heat_H4	six-leaf seedlings	Illumina	oligo-dT	1.727	12706771	142	12556569	0.9882	0.9178	0.067	Yes	Yes	Yes
SRR6468166	B73	heat_H5	six-leaf seedlings	Illumina	oligo-dT	1.453	10733002	142	10588172	0.9865	0.9247	0.0588	Yes	Yes	Yes
SRR6468167	B73	heat_H6	six-leaf seedlings	Illumina	oligo-dT	1.476	10772902	143	10647605	0.9884	0.9267	0.0589	Yes	Yes	Yes
SRR6468183	B73	ozone_C1	six-leaf seedlings	Illumina	oligo-dT	1.875	13593436	144	13325583	0.9803	0.9109	0.0731	Yes	Yes	Yes
SRR6468182	B73	ozone_C2	six-leaf seedlings	Illumina	oligo-dT	2.297	16606460	145	16284970	0.9806	0.9143	0.0684	Yes	Yes	Yes
SRR6468181	B73	ozone_C3	six-leaf seedlings	Illumina	oligo-dT	1.745	12596369	145	12326099	0.9785	0.914	0.068	Yes	Yes	Yes
SRR6468180	B73	ozone_C4	six-leaf seedlings	Illumina	oligo-dT	2.366	17020744	145	16680254	0.98	0.9064	0.0747	Yes	Yes	Yes
SRR6468187	B73	ozone_C5	six-leaf seedlings	Illumina	oligo-dT	2.041	14712582	145	14426173	0.9805	0.923	0.0606	Yes	Yes	Yes
SRR6468186	B73	ozone_C6	six-leaf seedlings	Illumina	oligo-dT	2.242	16145214	145	15809076	0.9792	0.9059	0.075	Yes	Yes	Yes
SRR6468185	B73	ozone_O1	six-leaf seedlings	Illumina	oligo-dT	2.057	14877569	145	14585713	0.9804	0.9133	0.0699	Yes	Yes	Yes
SRR6468159	B73	ozone_O2	six-leaf seedlings	Illumina	oligo-dT	1.912	13823284	145	13551042	0.9803	0.9212	0.0619	Yes	Yes	Yes
SRR6468189	B73	ozone_O3	six-leaf seedlings	Illumina	oligo-dT	1.909	13833874	144	13569359	0.9809	0.9204	0.0647	Yes	Yes	Yes
SRR6468188	B73	ozone_O4	six-leaf seedlings	Illumina	oligo-dT	1.971	14228543	145	13961275	0.9812	0.9254	0.0586	Yes	Yes	Yes
SRR6468132	B73	ozone_O5	six-leaf seedlings	Illumina	oligo-dT	2.07	15009981	144	14700231	0.9794	0.9168	0.0676	Yes	Yes	Yes
SRR6468131	B73	ozone_O6	six-leaf seedlings	Illumina	oligo-dT	2.163	15636512	145	15335517	0.9808	0.9262	0.0564	Yes	Yes	Yes
SRR6468144	B73	salt_C1	six-leaf seedlings	Illumina	oligo-dT	1.833	13212147	145	12991174	0.9833	0.8926	0.0914	Yes	Yes	Yes
SRR6468143	B73	salt_C2	six-leaf seedlings	Illumina	oligo-dT	1.734	12462637	145	12242940	0.9824	0.883	0.0998	Yes	Yes	Yes
SRR6468149	B73	salt_C3	six-leaf seedlings	Illumina	oligo-dT	1.641	11784677	146	11573662	0.9821	0.9106	0.0746	Yes	Yes	Yes
SRR6468147	B73	salt_C4	six-leaf seedlings	Illumina	oligo-dT	2.016	14495970	145	14261401	0.9838	0.9066	0.0788	Yes	Yes	Yes
SRR6468174	B73	salt_C5	six-leaf seedlings	Illumina	oligo-dT	2.019	14649536	144	14431928	0.9851	0.9094	0.0742	Yes	Yes	Yes
SRR6468175	B73	salt_C6	six-leaf seedlings	Illumina	oligo-dT	1.978	14326832	144	14099063	0.9841	0.9057	0.0763	Yes	Yes	Yes
SRR6468152	B73	salt_S1	six-leaf seedlings	Illumina	oligo-dT	2.066	15005313	144	14780953	0.985	0.871	0.1066	Yes	Yes	Yes
SRR6468176	B73	salt_S3	six-leaf seedlings	Illumina	oligo-dT	1.925	13758241	146	13525489	0.9831	0.9218	0.0653	Yes	Yes	Yes
SRR6468170	B73	salt_S5	six-leaf seedlings	Illumina	oligo-dT	2.081	14979156	145	14743228	0.9842	0.9035	0.0823	Yes	Yes	Yes
SRR6468171	B73	salt_S6	six-leaf seedlings	Illumina	oligo-dT	2.167	15587475	145	15337613	0.984	0.9198	0.0666	Yes	Yes	Yes
SRR6468168	B73	salt_S7	six-leaf seedlings	Illumina	oligo-dT	1.839	13252297	145	13025146	0.9829	0.9115	0.0736	Yes	Yes	Yes
SRR6468169	B73	salt_S8	six-leaf seedlings	Illumina	oligo-dT	2.061	15143386	142	14935450	0.9863	0.9187	0.0584	Yes	Yes	Yes
SRR5344453	B73	control_3d_rep1	three-leaf stage	Illumina	oligo-dT	1.745	7319871	250	7127259	0.9737	0.9247	0.0443	Yes	No	Yes
SRR5344560	B73	control_3d_rep2	three-leaf stage	Illumina	oligo-dT	1.65	6921879	250	6780508	0.9796	0.9044	0.0497	Yes	No	Yes
SRR5344618	B73	control_6d_rep1	three-leaf stage	Illumina	oligo-dT	1.917	8041355	250	7875967	0.9794	0.8943	0.0459	Yes	No	Yes
SRR5344620	B73	control_6d_rep2	three-leaf stage	Illumina	oligo-dT	1.592	6680745	250	6533136	0.9779	0.9147	0.0386	Yes	No	Yes
SRR5344623	B73	control_re-watered_rep1	three-leaf stage	Illumina	oligo-dT	2.003	8403714	250	8178300	0.9732	0.8297	0.124	Yes	No	Yes
SRR5344624	B73	control_re-watered_rep2	three-leaf stage	Illumina	oligo-dT	1.507	7902619	200	7709922	0.9756	0.8602	0.0458	Yes	No	Yes
SRR5344570	B73	drought_3d_rep1	three-leaf stage	Illumina	oligo-dT	1.923	8069167	250	7884191	0.9771	0.9007	0.0458	Yes	No	Yes
SRR5344572	B73	drought_3d_rep2	three-leaf stage	Illumina	oligo-dT	1.647	6909719	250	6754957	0.9776	0.9011	0.0454	Yes	No	Yes
SRR5344621	B73	drought_6d_rep1	three-leaf stage	Illumina	oligo-dT	1.329	5574635	250	5455133	0.9786	0.9028	0.0433	Yes	No	Yes
SRR5344622	B73	drought_6d_rep2	three-leaf stage	Illumina	oligo-dT	2.483	10414912	250	10198688	0.9792	0.8992	0.0441	Yes	No	Yes
SRR5344625	B73	drought_re-watered_rep1	three-leaf stage	Illumina	oligo-dT	1.972	8275168	250	8095607	0.9783	0.8971	0.0522	Yes	No	Yes
SRR5344627	B73	drought_re-watered_rep2	three-leaf stage	Illumina	oligo-dT	1.929	8091673	250	7901067	0.9764	0.8788	0.0461	Yes	No	Yes
SRR6322644	B73	drought_sensitive	three-leaf stage	Illumina	oligo-dT	5.894	25332212	244	24279905	0.9585	0.9516	0.0307	Yes	No	Yes
SRR6322638	B73	drought_sensitive	three-leaf stage	Illumina	oligo-dT	6.682	28715714	244	27404670	0.9543	0.9458	0.0361	Yes	No	Yes
SRR6322637	B73	drought_sensitive	three-leaf stage	Illumina	oligo-dT	6.423	27603215	244	26290733	0.9525	0.9444	0.0338	Yes	No	Yes
SRR6322643	B73	drought_sensitive	three-leaf stage	Illumina	oligo-dT	8.033	32453005	259	31075103	0.9575	0.9459	0.038	Yes	No	Yes
SRR6322642	B73	drought_sensitive	three-leaf stage	Illumina	oligo-dT	8.179	33244389	257	31758216	0.9553	0.9523	0.0305	Yes	No	Yes
SRR6322641	B73	drought_sensitive	three-leaf stage	Illumina	oligo-dT	5.997	25772529	244	24460268	0.9491	0.9316	0.0489	Yes	No	Yes
SRR2070626	B73	HN	seven-leaf seedlings	Illumina	Total RNA	14.476	75896982	202	75271816	0.833	0.588	0.245	Yes	No	Yes
SRR2070627	B73	LN	seven-leaf seedlings	Illumina	Total RNA	12.564	65875855	202	65199642	0.8861	0.6547	0.2314	Yes	No	Yes
SRP067440	B73	None	ear,embryo,endosperm,pollen,root,tassel	Pacbio	oligo-dT	1.98	758569	3236	758569	0.9976	0.7963	0.0201	Yes	No	No
