# Supplementary material for: Maize transposable elements contribute to long non-coding RNAs that are regulatory hubs for abiotic stress response
Source: BMC Genomics. 2019 Nov 15;20:864. doi: 10.1186/s12864-019-6245-5 (PMC6858665; doi:10.1186/s12864-019-6245-5)
Supplement: Supplementary file 3 — Additional file 3: Table S2. Details of identified lncRNAs including TE information. [file 12864_2019_6245_MOESM3_ESM.xlsx]

## Sheet: Sheet1
Table S2: The detail of identified lncRNAs including TE information
GeneID	Transcripts_ID	Chr	S	E	Length	Putative polyA-	Coding	CPC2	CNCI	TE_element	TE_family
MSTRG.6	MSTRG.6.1	1	180704	180984	281	/	LncRNA	noncoding	noncoding	/	/
MSTRG.10	MSTRG.10.1	1	207279	207721	443	/	LncRNA	noncoding	noncoding	/	/
MSTRG.16	MSTRG.16.1	1	325892	326257	366	/	LncRNA	noncoding	noncoding	/	/
MSTRG.20	MSTRG.20.1	1	340639	340854	216	/	LncRNA	noncoding	noncoding	Gypsy-169_ZM-I	LTR/Gypsy
MSTRG.26	MSTRG.26.1	1	374679	378062	3384	PolyA-	LncRNA	noncoding	noncoding	/	/
MSTRG.25	MSTRG.25.1	1	404166	404962	797	/	LncRNA	noncoding	noncoding	/	/
MSTRG.35	MSTRG.35.1	1	437345	437558	214	/	LncRNA	noncoding	noncoding	Gypsy-74-I_ZM	LTR/Gypsy
MSTRG.31	MSTRG.31.1	1	441005	441297	293	/	LncRNA	noncoding	noncoding	HUCK1-I_ZM	LTR/Gypsy
MSTRG.32	MSTRG.32.1	1	441738	442305	568	/	LncRNA	noncoding	noncoding	Gypsy-74-LTR_ZM	LTR/Gypsy
MSTRG.37	MSTRG.37.1	1	447071	464764	1345	PolyA-	LncRNA	noncoding	noncoding	(GTTTAGG)n	Simple_repeat
MSTRG.37	MSTRG.37.3	1	450280	464764	2340	/	LncRNA	noncoding	noncoding	(GTTTAGG)n	Simple_repeat
MSTRG.39	MSTRG.39.1	1	451805	457464	1452	PolyA-	LncRNA	noncoding	noncoding	A-rich	Low_complexity
MSTRG.49	MSTRG.49.1	1	759764	759983	220	PolyA-	LncRNA	noncoding	noncoding	/	/
MSTRG.53	MSTRG.53.1	1	981417	981647	231	/	LncRNA	noncoding	noncoding	Gypsy-127_ZM-LTR	LTR/Gypsy
MSTRG.54	MSTRG.54.1	1	1005936	1006186	251	/	LncRNA	noncoding	noncoding	GRANDE1_ZD-int	LTR/Gypsy
MSTRG.57	MSTRG.57.1	1	1052477	1052753	277	/	LncRNA	noncoding	noncoding	Copia13-ZM_I-int	LTR/Copia
MSTRG.58	MSTRG.58.1	1	1054899	1055116	218	/	LncRNA	noncoding	noncoding	/	/
MSTRG.72	MSTRG.72.1	1	1200239	1200466	228	/	LncRNA	noncoding	noncoding	Copia-45_ZM-LTR	LTR/Copia
MSTRG.73	MSTRG.73.13	1	1207595	1208795	924	/	LncRNA	noncoding	noncoding	/	/
MSTRG.67	MSTRG.67.1	1	1308412	1308698	287	/	LncRNA	noncoding	noncoding	/	/
MSTRG.81	MSTRG.81.1	1	1731547	1731770	224	PolyA-	LncRNA	noncoding	noncoding	OPIE2_ZM-LTR	LTR/Copia
MSTRG.85	MSTRG.85.1	1	1844849	1845112	264	/	LncRNA	noncoding	noncoding	/	/
MSTRG.86	MSTRG.86.1	1	1859895	1860197	303	PolyA-	LncRNA	noncoding	noncoding	Gypsy-70-LTR_ZM	LTR/Gypsy
MSTRG.89	MSTRG.89.1	1	1918444	1921829	2151	/	LncRNA	noncoding	noncoding	/	/
MSTRG.89	MSTRG.89.5	1	1919016	1921633	1398	/	LncRNA	noncoding	noncoding	/	/
MSTRG.89	MSTRG.89.6	1	1919016	1921147	870	/	LncRNA	noncoding	noncoding	/	/
MSTRG.91	MSTRG.91.1	1	1968936	1969183	248	PolyA-	LncRNA	noncoding	noncoding	Copia18-ZM_I-int	LTR/Copia
MSTRG.94	MSTRG.94.1	1	2006836	2007076	241	PolyA-	LncRNA	noncoding	noncoding	Gypsy-169_ZM-I	LTR/Gypsy
MSTRG.115	MSTRG.115.1	1	2614707	2614910	204	PolyA-	LncRNA	noncoding	noncoding	Copia13-ZM_LTR	LTR/Copia
MSTRG.118	MSTRG.118.1	1	2636109	2636345	237	/	LncRNA	noncoding	noncoding	/	/
MSTRG.130	MSTRG.130.1	1	2935676	2936126	451	/	LncRNA	noncoding	noncoding	Gypsy-75-I_ZM	LTR/Gypsy
MSTRG.139	MSTRG.139.1	1	3037310	3038951	624	/	LncRNA	noncoding	noncoding	(GAAT)n	Simple_repeat
MSTRG.145	MSTRG.145.1	1	3138611	3138964	354	PolyA-	LncRNA	noncoding	noncoding	/	/
MSTRG.147	MSTRG.147.1	1	3240890	3241109	220	PolyA-	LncRNA	noncoding	noncoding	Gypsy30-ZM_LTR	LTR/Gypsy
MSTRG.160	MSTRG.160.1	1	3386486	3386706	221	/	LncRNA	noncoding	noncoding	LTRJI1_ZM	LTR/Copia
MSTRG.173	MSTRG.173.8	1	3492777	3493826	363	/	LncRNA	noncoding	noncoding	/	/
MSTRG.178	MSTRG.178.1	1	3579233	3579465	233	PolyA-	LncRNA	noncoding	noncoding	Gypsy-72-LTR_ZM	LTR/Gypsy
MSTRG.180	MSTRG.180.1	1	3644351	3644608	258	/	LncRNA	noncoding	noncoding	/	/
MSTRG.189	MSTRG.189.1	1	3739682	3739909	228	/	LncRNA	noncoding	noncoding	/	/
MSTRG.195	MSTRG.195.1	1	3857696	3857954	259	/	LncRNA	noncoding	noncoding	/	/
MSTRG.196	MSTRG.196.1	1	3863995	3864195	201	PolyA-	LncRNA	noncoding	noncoding	HUCK1-LTR_ZM	LTR/Gypsy
MSTRG.201	Zm00001d022655_T001	1	3958559	3959492	630	/	LncRNA	noncoding	noncoding	/	/
MSTRG.217	MSTRG.217.1	1	4338889	4339110	222	/	LncRNA	noncoding	noncoding	/	/
MSTRG.227	MSTRG.227.1	1	4544259	4544598	340	/	LncRNA	noncoding	noncoding	/	/
MSTRG.228	MSTRG.228.1	1	4558883	4559317	435	/	LncRNA	noncoding	noncoding	(TTTGAA)n	Simple_repeat
MSTRG.230	MSTRG.230.1	1	4560747	4561061	315	/	LncRNA	noncoding	noncoding	/	/
MSTRG.229	MSTRG.229.1	1	4602354	4602555	202	PolyA-	LncRNA	noncoding	noncoding	/	/
MSTRG.234	MSTRG.234.1	1	4660816	4661264	344	/	LncRNA	noncoding	noncoding	(CTC)n	Simple_repeat
MSTRG.232	MSTRG.232.1	1	4664991	4665311	321	/	LncRNA	noncoding	noncoding	/	/
MSTRG.233	MSTRG.233.1	1	4666084	4666328	245	/	LncRNA	noncoding	noncoding	/	/
MSTRG.239	MSTRG.239.1	1	4885292	4885796	505	PolyA-	LncRNA	noncoding	noncoding	/	/
MSTRG.242	MSTRG.242.1	1	4898290	4898939	409	/	LncRNA	noncoding	noncoding	/	/
MSTRG.254	Zm00001d022658_T001	1	4990238	4992714	2477	/	LncRNA	noncoding	noncoding	/	/
MSTRG.259	Zm00001d022659_T001	1	5129775	5130914	1140	/	LncRNA	noncoding	noncoding	Copia-71_ZM-LTR	LTR/Copia
MSTRG.263	MSTRG.263.2	1	5141731	5142382	448	/	LncRNA	noncoding	noncoding	DNA-3-2_ZM	DNA/PIF-Harbinger
MSTRG.268	MSTRG.268.1	1	5191307	5191611	305	PolyA-	LncRNA	noncoding	noncoding	PREM1A_ZM_LTR	LTR/Copia
MSTRG.269	MSTRG.269.1	1	5307476	5307777	302	/	LncRNA	noncoding	noncoding	(T)n	Simple_repeat
MSTRG.270	Zm00001d022660_T001	1	5307786	5308133	348	/	LncRNA	noncoding	noncoding	HARB-N5_ZM	DNA/PIF-Harbinger?
MSTRG.284	MSTRG.284.1	1	5469241	5469627	387	/	LncRNA	noncoding	noncoding	/	/
MSTRG.296	MSTRG.296.1	1	5526967	5528766	376	/	LncRNA	noncoding	noncoding	/	/
MSTRG.296	MSTRG.296.2	1	5527889	5528766	359	/	LncRNA	noncoding	noncoding	/	/
MSTRG.293	Zm00001d022661_T001	1	5594305	5594925	621	/	LncRNA	noncoding	noncoding	Copia14-ZM_LTR	LTR/Copia
MSTRG.294	MSTRG.294.1	1	5597892	5598692	801	/	LncRNA	noncoding	noncoding	/	/
MSTRG.307	MSTRG.307.2	1	5608348	5608863	431	/	LncRNA	noncoding	noncoding	STOWAWAY1_ZM	DNA/TcMar-Stowaway
MSTRG.302	MSTRG.302.1	1	5618339	5618559	221	/	LncRNA	noncoding	noncoding	Copia13-ZM_I-int	LTR/Copia
MSTRG.304	MSTRG.304.1	1	5636621	5636950	330	/	LncRNA	noncoding	noncoding	Gypsy-74-I_ZM	LTR/Gypsy
MSTRG.305	MSTRG.305.1	1	5651938	5652175	238	/	LncRNA	noncoding	noncoding	Gypsy64-ZM_LTR	LTR/Gypsy
MSTRG.306	MSTRG.306.1	1	5655513	5656277	765	/	LncRNA	noncoding	noncoding	(TGGCCTC)n	Simple_repeat
MSTRG.334	MSTRG.334.1	1	5889791	5892900	1865	/	LncRNA	noncoding	noncoding	Gypsy-72-LTR_ZM	LTR/Gypsy
MSTRG.324	MSTRG.324.1	1	5942246	5942583	249	/	LncRNA	noncoding	noncoding	/	/
MSTRG.330	MSTRG.330.1	1	6037715	6038073	247	/	LncRNA	noncoding	noncoding	Copia-38-I_ZM	LTR/Copia
MSTRG.341	Zm00001d022662_T001	1	6268744	6269158	415	/	LncRNA	noncoding	noncoding	/	/
MSTRG.342	MSTRG.342.1	1	6269548	6269918	371	/	LncRNA	noncoding	noncoding	PREM1A_ZM_LTR	LTR/Copia
MSTRG.352	MSTRG.352.1	1	6341284	6341540	257	PolyA-	LncRNA	noncoding	noncoding	Copia-64_ZM-I	LTR/Copia
MSTRG.359	MSTRG.359.1	1	6503288	6504124	837	/	LncRNA	noncoding	noncoding	Gypsy-196_ZM-I	LTR/Gypsy
MSTRG.363	MSTRG.363.1	1	6696468	6696679	212	PolyA-	LncRNA	noncoding	noncoding	HUCK1-I_ZM	LTR/Gypsy
MSTRG.364	MSTRG.364.1	1	6704853	6705061	209	PolyA-	LncRNA	noncoding	noncoding	Gypsy-204_ZM-LTR	LTR/Gypsy
MSTRG.368	MSTRG.368.1	1	6822346	6822561	216	PolyA-	LncRNA	noncoding	noncoding	MuDR-N1_ZM	DNA/MULE-MuDR
MSTRG.372	MSTRG.372.1	1	6871784	6872035	252	PolyA-	LncRNA	noncoding	noncoding	Gypsy29-ZM_I-int	LTR/Gypsy
MSTRG.374	MSTRG.374.1	1	6913781	6914684	299	/	LncRNA	noncoding	noncoding	/	/
MSTRG.379	Zm00001d022663_T001	1	7034464	7034935	472	/	LncRNA	noncoding	noncoding	/	/
MSTRG.408	MSTRG.408.1	1	7571958	7572173	216	/	LncRNA	noncoding	noncoding	Gypsy-176_ZM-I	LTR/Gypsy
MSTRG.420	MSTRG.420.1	1	7772000	7772202	203	PolyA-	LncRNA	noncoding	noncoding	/	/
MSTRG.421	MSTRG.421.1	1	7788367	7788626	260	PolyA-	LncRNA	noncoding	noncoding	/	/
MSTRG.428	MSTRG.428.1	1	7904435	7904732	298	/	LncRNA	noncoding	noncoding	PREM2_ZM-LTR	LTR/Copia
MSTRG.430	MSTRG.430.1	1	7951066	7951470	405	/	LncRNA	noncoding	noncoding	Gypsy67-ZM_LTR	LTR/Gypsy
MSTRG.432	MSTRG.432.1	1	8014932	8015167	236	PolyA-	LncRNA	noncoding	noncoding	Copia13-ZM_LTR	LTR/Copia
MSTRG.435	MSTRG.435.1	1	8038949	8040771	610	/	LncRNA	noncoding	noncoding	(CCG)n	Simple_repeat
MSTRG.434	MSTRG.434.1	1	8041211	8041446	236	/	LncRNA	noncoding	noncoding	/	/
MSTRG.442	MSTRG.442.1	1	8102840	8103050	211	PolyA-	LncRNA	noncoding	noncoding	/	/
MSTRG.444	MSTRG.444.1	1	8437088	8437444	357	/	LncRNA	noncoding	noncoding	PREM3_ZM_LTR	LTR/Copia
MSTRG.446	MSTRG.446.1	1	8491354	8491608	255	/	LncRNA	noncoding	noncoding	/	/
MSTRG.490	MSTRG.490.1	1	9269232	9271208	1977	/	LncRNA	noncoding	noncoding	(ACC)n	Simple_repeat
MSTRG.491	MSTRG.491.1	1	9278612	9278878	267	/	LncRNA	noncoding	noncoding	Copia18-ZM_LTR	LTR/Copia
MSTRG.492	MSTRG.492.1	1	9295879	9296481	603	/	LncRNA	noncoding	noncoding	(CAGGAG)n	Simple_repeat
MSTRG.509	MSTRG.509.1	1	9358209	9358793	585	/	LncRNA	noncoding	noncoding	(ATGC)n	Simple_repeat
MSTRG.511	MSTRG.511.1	1	9423091	9425150	656	/	LncRNA	noncoding	noncoding	Gypsy-127_ZM-LTR	LTR/Gypsy
MSTRG.511	MSTRG.511.2	1	9423193	9425100	929	/	LncRNA	noncoding	noncoding	Gypsy64-ZM_LTR	LTR/Gypsy
MSTRG.516	MSTRG.516.1	1	9500681	9501107	427	/	LncRNA	noncoding	noncoding	/	/
MSTRG.517	MSTRG.517.1	1	9537249	9537460	212	PolyA-	LncRNA	noncoding	noncoding	XILON1_ZM_LTR	LTR/Gypsy
MSTRG.519	MSTRG.519.1	1	9658199	9658407	209	/	LncRNA	noncoding	noncoding	PREM1A_ZM_LTR	LTR/Copia
MSTRG.524	MSTRG.524.1	1	9886639	9887011	373	PolyA-	LncRNA	noncoding	noncoding	(TCTC)n	Simple_repeat
MSTRG.530	MSTRG.530.1	1	10038377	10038654	278	/	LncRNA	noncoding	noncoding	PREM2_ZM-LTR	LTR/Copia
MSTRG.540	MSTRG.540.1	1	10155782	10157099	1226	/	LncRNA	noncoding	noncoding	(AG)n	Simple_repeat
MSTRG.543	MSTRG.543.1	1	10282708	10297854	1021	/	LncRNA	noncoding	noncoding	PREM1_ZM	LTR/Copia
MSTRG.542	MSTRG.542.1	1	10316853	10317058	206	/	LncRNA	noncoding	noncoding	LINE1-22_ZM	LINE/L1
MSTRG.552	MSTRG.552.1	1	10575730	10576620	785	/	LncRNA	noncoding	noncoding	(TGTG)n	Simple_repeat
Zm00001d022670	Zm00001d022670_T001	1	10623037	10623567	531	/	LncRNA	noncoding	noncoding	/	/
Zm00001d022671	Zm00001d022671_T001	1	10625907	10626131	225	/	LncRNA	noncoding	noncoding	(ATCA)n	Simple_repeat
MSTRG.554	MSTRG.554.1	1	10678748	10679039	292	/	LncRNA	noncoding	noncoding	LINE1-41_ZM	LINE/L1
MSTRG.569	MSTRG.569.1	1	10997395	10997843	449	PolyA-	LncRNA	noncoding	noncoding	(CTC)n	Simple_repeat
MSTRG.570	MSTRG.570.1	1	11042692	11042920	229	/	LncRNA	noncoding	noncoding	/	/
MSTRG.572	Zm00001d022672_T001	1	11071717	11073237	572	/	LncRNA	noncoding	noncoding	(ACG)n	Simple_repeat
MSTRG.581	MSTRG.581.1	1	11221788	11222081	294	/	LncRNA	noncoding	noncoding	/	/
MSTRG.587	MSTRG.587.1	1	11356091	11356330	240	/	LncRNA	noncoding	noncoding	(CAT)n	Simple_repeat
MSTRG.597	MSTRG.597.1	1	11667810	11668055	246	/	LncRNA	noncoding	noncoding	/	/
MSTRG.598	MSTRG.598.1	1	11670489	11670784	296	/	LncRNA	noncoding	noncoding	TE-3-1_ZM	DNA
MSTRG.604	MSTRG.604.1	1	11823242	11823486	245	PolyA-	LncRNA	noncoding	noncoding	/	/
MSTRG.609	MSTRG.609.1	1	12020993	12021306	314	PolyA-	LncRNA	noncoding	noncoding	Gypsy-199_ZM-I	LTR/Gypsy
MSTRG.611	MSTRG.611.1	1	12092646	12092861	216	PolyA-	LncRNA	noncoding	noncoding	Copia12-ZM_I-int	LTR/Copia
MSTRG.619	MSTRG.619.1	1	12135580	12136527	948	/	LncRNA	noncoding	noncoding	MuDR-N1_ZM	DNA/MULE-MuDR
MSTRG.615	MSTRG.615.1	1	12147888	12148234	347	/	LncRNA	noncoding	noncoding	/	/
MSTRG.626	MSTRG.626.1	1	12257849	12278817	968	/	LncRNA	noncoding	noncoding	Gypsy-191_ZM-LTR	LTR/Gypsy
MSTRG.630	MSTRG.630.1	1	12280683	12281597	915	/	LncRNA	noncoding	noncoding	(TATCT)n	Simple_repeat
MSTRG.648	MSTRG.648.1	1	12515453	12515683	231	/	LncRNA	noncoding	noncoding	/	/
MSTRG.653	MSTRG.653.1	1	12589694	12589920	227	/	LncRNA	noncoding	noncoding	/	/
MSTRG.654	MSTRG.654.1	1	12592613	12592960	348	/	LncRNA	noncoding	noncoding	/	/
MSTRG.657	MSTRG.657.1	1	12615599	12615848	250	/	LncRNA	noncoding	noncoding	/	/
MSTRG.664	MSTRG.664.7	1	12791922	12792359	356	/	LncRNA	noncoding	noncoding	Gypsy-106_ZM-I	LTR/Gypsy
MSTRG.666	MSTRG.666.1	1	12837822	12838043	222	PolyA-	LncRNA	noncoding	noncoding	Copia13-ZM_LTR	LTR/Copia
MSTRG.669	MSTRG.669.1	1	12915781	12915995	215	PolyA-	LncRNA	noncoding	noncoding	HUCK1-I_ZM	LTR/Gypsy
MSTRG.672	MSTRG.672.1	1	13004491	13004732	242	/	LncRNA	noncoding	noncoding	/	/
MSTRG.694	MSTRG.694.9	1	13161868	13166719	1145	/	LncRNA	noncoding	noncoding	(GCCCT)n	Simple_repeat
MSTRG.685	MSTRG.685.1	1	13239031	13239316	286	PolyA-	LncRNA	noncoding	noncoding	/	/
MSTRG.687	MSTRG.687.1	1	13245649	13245966	318	PolyA-	LncRNA	noncoding	noncoding	(AGTCGT)n	Simple_repeat
MSTRG.684	MSTRG.684.1	1	13384167	13384441	275	/	LncRNA	noncoding	noncoding	ENSPM-N1_ZM	DNA/CMC-EnSpm
MSTRG.683	MSTRG.683.1	1	13414005	13414285	281	/	LncRNA	noncoding	noncoding	ENSPM-N1_ZM	DNA/CMC-EnSpm
MSTRG.688	MSTRG.688.1	1	13622172	13622379	208	PolyA-	LncRNA	noncoding	noncoding	LINE1-10_ZM	LINE/L1
MSTRG.698	MSTRG.698.6	1	13812483	13814442	1843	/	LncRNA	noncoding	noncoding	HARB-N15_ZM	DNA/PIF-Harbinger
MSTRG.696	MSTRG.696.1	1	13844384	13844599	216	/	LncRNA	noncoding	noncoding	Copia13-ZM_I-int	LTR/Copia
MSTRG.710	MSTRG.710.2	1	14127782	14129928	1097	/	LncRNA	noncoding	noncoding	/	/
MSTRG.707	MSTRG.707.1	1	14145054	14145270	217	PolyA-	LncRNA	noncoding	noncoding	GRANDE1_ZD-int	LTR/Gypsy
MSTRG.708	MSTRG.708.1	1	14165891	14166107	217	PolyA-	LncRNA	noncoding	noncoding	Gypsy-74-I_ZM	LTR/Gypsy
MSTRG.711	MSTRG.711.1	1	14226255	14226482	228	PolyA-	LncRNA	noncoding	noncoding	Gypsy-76-LTR_ZM	LTR/Gypsy
MSTRG.719	MSTRG.719.1	1	14260030	14261126	1097	/	LncRNA	noncoding	noncoding	Copia-64_ZM-I	LTR/Copia
Zm00001d022675	Zm00001d022675_T001	1	14360126	14360607	482	/	LncRNA	noncoding	noncoding	(CGC)n	Simple_repeat
MSTRG.725	MSTRG.725.1	1	14438163	14438397	235	PolyA-	LncRNA	noncoding	noncoding	/	/
Zm00001d022676	Zm00001d022676_T001	1	14576762	14576981	220	/	LncRNA	noncoding	noncoding	/	/
MSTRG.728	MSTRG.728.3	1	14601122	14605177	1351	/	LncRNA	noncoding	noncoding	Copia19-ZM_LTR	LTR/Copia
MSTRG.728	MSTRG.728.4	1	14604271	14605134	474	/	LncRNA	noncoding	noncoding	/	/
MSTRG.731	Zm00001d022677_T001	1	14608301	14608531	231	/	LncRNA	noncoding	noncoding	/	/
MSTRG.733	MSTRG.733.1	1	14651198	14651428	231	/	LncRNA	noncoding	noncoding	HARB3_ZM	DNA/PIF-Harbinger
MSTRG.754	MSTRG.754.1	1	14872273	14872756	484	/	LncRNA	noncoding	noncoding	PREM2_ZM-LTR	LTR/Copia
MSTRG.746	MSTRG.746.1	1	14942841	14943075	235	/	LncRNA	noncoding	noncoding	XILON1_ZM_LTR	LTR/Gypsy
MSTRG.747	MSTRG.747.1	1	14967756	14968387	632	/	LncRNA	noncoding	noncoding	(T)n	Simple_repeat
MSTRG.777	Zm00001d022678_T001	1	15175311	15176314	1004	/	LncRNA	noncoding	noncoding	/	/
MSTRG.787	MSTRG.787.2	1	15409053	15416812	352	/	LncRNA	noncoding	noncoding	/	/
MSTRG.762	MSTRG.762.1	1	15573571	15573789	219	PolyA-	LncRNA	noncoding	noncoding	/	/
MSTRG.764	MSTRG.764.1	1	15619193	15619416	224	PolyA-	LncRNA	noncoding	noncoding	PREM3_ZM_I-int	LTR/Copia
MSTRG.771	MSTRG.771.1	1	15748296	15748570	275	PolyA-	LncRNA	noncoding	noncoding	/	/
MSTRG.772	MSTRG.772.1	1	15756884	15757240	357	/	LncRNA	noncoding	noncoding	/	/
MSTRG.773	MSTRG.773.1	1	15841824	15842192	369	/	LncRNA	noncoding	noncoding	/	/
MSTRG.774	MSTRG.774.1	1	15909980	15910220	241	/	LncRNA	noncoding	noncoding	/	/
MSTRG.797	MSTRG.797.1	1	16019791	16020172	382	/	LncRNA	noncoding	noncoding	ZhAT3_ZM	DNA/hAT-Ac
MSTRG.798	MSTRG.798.1	1	16042672	16042928	257	/	LncRNA	noncoding	noncoding	(TGTGC)n	Simple_repeat
MSTRG.799	MSTRG.799.1	1	16043295	16043496	202	/	LncRNA	noncoding	noncoding	(T)n	Simple_repeat
MSTRG.802	MSTRG.802.1	1	16137049	16137394	346	/	LncRNA	noncoding	noncoding	/	/
MSTRG.803	MSTRG.803.1	1	16146345	16146581	237	PolyA-	LncRNA	noncoding	noncoding	Gypsy-127_ZM-LTR	LTR/Gypsy
MSTRG.805	MSTRG.805.1	1	16223493	16224649	206	/	LncRNA	noncoding	noncoding	Gypsy-127_ZM-I	LTR/Gypsy
MSTRG.807	MSTRG.807.1	1	16278088	16278304	217	PolyA-	LncRNA	noncoding	noncoding	Copia13-ZM_LTR	LTR/Copia
MSTRG.808	MSTRG.808.1	1	16283866	16284168	303	/	LncRNA	noncoding	noncoding	(TCTT)n	Simple_repeat
MSTRG.810	MSTRG.810.1	1	16285176	16285378	203	/	LncRNA	noncoding	noncoding	/	/
MSTRG.812	MSTRG.812.1	1	16327659	16327865	207	PolyA-	LncRNA	noncoding	noncoding	HUCK1-I_ZM	LTR/Gypsy
MSTRG.815	MSTRG.815.1	1	16552080	16552339	260	/	LncRNA	noncoding	noncoding	Gypsy-87_ZM-I	LTR/Gypsy
MSTRG.816	MSTRG.816.1	1	16556735	16556983	249	/	LncRNA	noncoding	noncoding	PREM4_ZM_LTR	LTR/Copia
MSTRG.817	MSTRG.817.1	1	16557278	16557563	286	/	LncRNA	noncoding	noncoding	HARB3_ZM	DNA/PIF-Harbinger
MSTRG.819	MSTRG.819.1	1	16559046	16560285	1240	/	LncRNA	noncoding	noncoding	Copia-65_ZM-I	LTR/Copia
MSTRG.823	MSTRG.823.1	1	16691587	16691869	283	PolyA-	LncRNA	noncoding	noncoding	Gypsy-70-LTR_ZM	LTR/Gypsy
MSTRG.827	MSTRG.827.1	1	16719469	16719856	388	/	LncRNA	noncoding	noncoding	/	/
MSTRG.831	MSTRG.831.1	1	16739723	16740195	473	/	LncRNA	noncoding	noncoding	PREM2_ZM-int	LTR/Copia
MSTRG.850	MSTRG.850.1	1	17041287	17041505	219	/	LncRNA	noncoding	noncoding	Copia-47_ZM-I	LTR/Copia
MSTRG.852	MSTRG.852.1	1	17046549	17046841	293	/	LncRNA	noncoding	noncoding	Gypsy-72-LTR_ZM	LTR/Gypsy
MSTRG.863	MSTRG.863.1	1	17192365	17192655	291	/	LncRNA	noncoding	noncoding	/	/
MSTRG.866	MSTRG.866.1	1	17237976	17238217	242	/	LncRNA	noncoding	noncoding	/	/
MSTRG.867	MSTRG.867.1	1	17277875	17278114	240	PolyA-	LncRNA	noncoding	noncoding	Gypsy-204_ZM-LTR	LTR/Gypsy
MSTRG.868	MSTRG.868.1	1	17418581	17418846	266	PolyA-	LncRNA	noncoding	noncoding	GRANDE1_ZD-int	LTR/Gypsy
Zm00001d022683	Zm00001d022683_T001	1	17471164	17471966	803	/	LncRNA	noncoding	noncoding	/	/
MSTRG.880	MSTRG.880.1	1	17692189	17692438	250	PolyA-	LncRNA	noncoding	noncoding	Gypsy-169_ZM-I	LTR/Gypsy
MSTRG.889	MSTRG.889.1	1	17748519	17748765	247	PolyA-	LncRNA	noncoding	noncoding	/	/
MSTRG.891	MSTRG.891.1	1	17805654	17806608	955	/	LncRNA	noncoding	noncoding	/	/
MSTRG.894	MSTRG.894.1	1	17811054	17811370	317	/	LncRNA	noncoding	noncoding	/	/
MSTRG.897	MSTRG.897.1	1	17834586	17834806	221	/	LncRNA	noncoding	noncoding	/	/
MSTRG.898	MSTRG.898.1	1	17862472	17862672	201	/	LncRNA	noncoding	noncoding	Gypsy-74-LTR_ZM	LTR/Gypsy
MSTRG.899	MSTRG.899.1	1	17885937	17886162	226	PolyA-	LncRNA	noncoding	noncoding	Gypsy-74-I_ZM	LTR/Gypsy
MSTRG.912	MSTRG.912.1	1	17927583	17927843	261	/	LncRNA	noncoding	noncoding	ENSPM-7_ZM	DNA/CMC-EnSpm
MSTRG.914	MSTRG.914.1	1	17933877	17934219	343	/	LncRNA	noncoding	noncoding	(A)n	Simple_repeat
MSTRG.904	MSTRG.904.1	1	17996684	17996893	210	PolyA-	LncRNA	noncoding	noncoding	ZhAT10_ZM	DNA/hAT-Ac
MSTRG.930	MSTRG.930.1	1	18255715	18256051	337	PolyA-	LncRNA	noncoding	noncoding	GRANDE1_ZD-LTR	LTR/Gypsy
MSTRG.934	MSTRG.934.1	1	18323597	18323815	219	/	LncRNA	noncoding	noncoding	HUCK1-LTR_ZM	LTR/Gypsy
MSTRG.941	MSTRG.941.1	1	18466022	18466311	290	/	LncRNA	noncoding	noncoding	/	/
MSTRG.945	MSTRG.945.1	1	18499759	18500043	285	/	LncRNA	noncoding	noncoding	/	/
MSTRG.951	MSTRG.951.1	1	18709415	18709648	234	PolyA-	LncRNA	noncoding	noncoding	Gypsy-72-I_ZM	LTR/Gypsy
MSTRG.953	MSTRG.953.1	1	18827615	18827831	217	PolyA-	LncRNA	noncoding	noncoding	ZDE_ZD	LTR/Gypsy
MSTRG.960	MSTRG.960.1	1	19269291	19269725	435	/	LncRNA	noncoding	noncoding	A-rich	Low_complexity
MSTRG.964	MSTRG.964.1	1	19335800	19336348	549	/	LncRNA	noncoding	noncoding	Gypsy67-ZM_LTR	LTR/Gypsy
MSTRG.965	MSTRG.965.1	1	19420868	19427134	645	/	LncRNA	noncoding	noncoding	LINE1-32_ZM	LINE/L1
MSTRG.967	MSTRG.967.1	1	19437193	19437393	201	/	LncRNA	noncoding	noncoding	/	/
MSTRG.971	MSTRG.971.1	1	19467525	19467832	308	PolyA-	LncRNA	noncoding	noncoding	Copia12-ZM_LTR	LTR/Copia
MSTRG.972	MSTRG.972.1	1	19545446	19545686	241	PolyA-	LncRNA	noncoding	noncoding	/	/
MSTRG.981	MSTRG.981.1	1	19678702	19678913	212	PolyA-	LncRNA	noncoding	noncoding	Copia13-ZM_I-int	LTR/Copia
MSTRG.984	MSTRG.984.1	1	19706230	19706437	208	PolyA-	LncRNA	noncoding	noncoding	PREM2_ZM-LTR	LTR/Copia
MSTRG.985	MSTRG.985.1	1	19731924	19732135	212	/	LncRNA	noncoding	noncoding	TEKAY_ZM-LTR	LTR/Gypsy
MSTRG.986	MSTRG.986.1	1	19768777	19769014	238	/	LncRNA	noncoding	noncoding	(A)n	Simple_repeat
MSTRG.988	MSTRG.988.1	1	19781962	19782172	211	/	LncRNA	noncoding	noncoding	Gypsy-127_ZM-I	LTR/Gypsy
MSTRG.993	MSTRG.993.1	1	19890882	19891417	536	/	LncRNA	noncoding	noncoding	HARB8_ZM	DNA/PIF-Harbinger
MSTRG.996	ENSRNA049472011-T1	1	19960622	19960931	310	/	LncRNA	noncoding	noncoding	/	/
MSTRG.1002	MSTRG.1002.3	1	20019080	20021107	1808	/	LncRNA	noncoding	noncoding	OPIE2_ZM-LTR	LTR/Copia
MSTRG.1004	MSTRG.1004.1	1	20081814	20082015	202	PolyA-	LncRNA	noncoding	noncoding	Gypsy67-ZM_LTR	LTR/Gypsy
MSTRG.1010	Zm00001d022687_T001	1	20294395	20295065	556	/	LncRNA	noncoding	noncoding	(G)n	Simple_repeat
MSTRG.1011	MSTRG.1011.1	1	20298425	20298627	203	/	LncRNA	noncoding	noncoding	/	/
MSTRG.1014	MSTRG.1014.1	1	20407740	20407982	243	/	LncRNA	noncoding	noncoding	/	/
MSTRG.1022	MSTRG.1022.1	1	20414127	20414397	271	/	LncRNA	noncoding	noncoding	/	/
MSTRG.1028	MSTRG.1028.1	1	20687047	20690042	760	/	LncRNA	noncoding	noncoding	Gypsy-207_ZM-LTR	LTR/Gypsy
MSTRG.1028	MSTRG.1028.5	1	20694521	20697682	926	/	LncRNA	noncoding	noncoding	Gypsy-207_ZM-LTR	LTR/Gypsy
MSTRG.1026	MSTRG.1026.1	1	20697941	20698823	883	/	LncRNA	noncoding	noncoding	Gypsy-207_ZM-LTR	LTR/Gypsy
MSTRG.1027	MSTRG.1027.1	1	20728772	20728986	215	PolyA-	LncRNA	noncoding	noncoding	Copia13-ZM_LTR	LTR/Copia
MSTRG.1033	MSTRG.1033.1	1	20896436	20896638	203	PolyA-	LncRNA	noncoding	noncoding	Gypsy-72-I_ZM	LTR/Gypsy
MSTRG.1037	MSTRG.1037.1	1	20989314	20989515	202	PolyA-	LncRNA	noncoding	noncoding	Gypsy69-ZM_I-int	LTR/Gypsy
Zm00001d022689	Zm00001d022689_T001	1	21009495	21009768	274	PolyA-	LncRNA	noncoding	noncoding	/	/
MSTRG.1050	MSTRG.1050.1	1	21307891	21308101	211	PolyA-	LncRNA	noncoding	noncoding	LTRJI1_ZM	LTR/Copia
MSTRG.1057	MSTRG.1057.1	1	21707704	21708026	323	PolyA-	LncRNA	noncoding	noncoding	Gypsy12-ZM_I-int	LTR/Gypsy
MSTRG.1059	MSTRG.1059.1	1	21719471	21719821	351	/	LncRNA	noncoding	noncoding	/	/
MSTRG.1074	MSTRG.1074.1	1	21884959	21885252	294	/	LncRNA	noncoding	noncoding	PIF12_ZM	DNA/PIF-Harbinger
MSTRG.1081	Zm00001d022690_T001	1	21992568	21992809	242	/	LncRNA	noncoding	noncoding	/	/
MSTRG.1082	Zm00001d022691_T001	1	21993988	21994518	531	/	LncRNA	noncoding	noncoding	/	/
MSTRG.1086	MSTRG.1086.1	1	22096287	22096615	329	PolyA-	LncRNA	noncoding	noncoding	Copia-37-LTR_ZM	LTR/Copia
MSTRG.1088	MSTRG.1088.1	1	22101980	22102203	224	PolyA-	LncRNA	noncoding	noncoding	Copia-37-I_ZM	LTR/Copia
MSTRG.1090	MSTRG.1090.1	1	22181879	22184592	394	/	LncRNA	noncoding	noncoding	/	/
MSTRG.1090	MSTRG.1090.5	1	22183783	22186110	1158	/	LncRNA	noncoding	noncoding	Helitron-3_ZM	RC/Helitron
MSTRG.1095	MSTRG.1095.1	1	22349620	22372909	629	/	LncRNA	noncoding	noncoding	(CGAGCAG)n	Simple_repeat
MSTRG.1096	MSTRG.1096.1	1	22457554	22458102	549	PolyA-	LncRNA	noncoding	noncoding	ZhAT5_ZM	DNA/hAT-Tip100
MSTRG.1097	MSTRG.1097.1	1	22585878	22586096	219	/	LncRNA	noncoding	noncoding	Gypsy-70-LTR_ZM	LTR/Gypsy
MSTRG.1106	MSTRG.1106.1	1	22837941	22838143	203	/	LncRNA	noncoding	noncoding	(ATA)n	Simple_repeat
MSTRG.1103	MSTRG.1103.1	1	22846779	22847231	453	/	LncRNA	noncoding	noncoding	/	/
MSTRG.1105	MSTRG.1105.1	1	22873384	22873620	237	/	LncRNA	noncoding	noncoding	/	/
Zm00001d022693	Zm00001d022693_T001	1	22874239	22874751	513	/	LncRNA	noncoding	noncoding	/	/
MSTRG.1111	MSTRG.1111.1	1	22994632	22994880	249	PolyA-	LncRNA	noncoding	noncoding	/	/
MSTRG.1115	MSTRG.1115.1	1	23034691	23034997	307	PolyA-	LncRNA	noncoding	noncoding	LTRJI1_ZM	LTR/Copia
MSTRG.1126	MSTRG.1126.1	1	23157621	23157820	200	PolyA-	LncRNA	noncoding	noncoding	Copia2_ZM_I-int	LTR/Copia
MSTRG.1130	MSTRG.1130.1	1	23284044	23284270	227	PolyA-	LncRNA	noncoding	noncoding	Gypsy-74-I_ZM	LTR/Gypsy
MSTRG.1138	MSTRG.1138.1	1	23435641	23435957	317	/	LncRNA	noncoding	noncoding	DNA-4_ZM	DNA/PIF-Harbinger?
MSTRG.1139	MSTRG.1139.1	1	23470018	23470231	214	PolyA-	LncRNA	noncoding	noncoding	PREM2_ZM-LTR	LTR/Copia
MSTRG.1140	MSTRG.1140.1	1	23488514	23488728	215	PolyA-	LncRNA	noncoding	noncoding	/	/
MSTRG.1141	MSTRG.1141.1	1	23496166	23496507	342	PolyA-	LncRNA	noncoding	noncoding	/	/
MSTRG.1145	MSTRG.1145.1	1	23505678	23505906	229	/	LncRNA	noncoding	noncoding	/	/
MSTRG.1147	MSTRG.1147.1	1	23518405	23518616	212	PolyA-	LncRNA	noncoding	noncoding	/	/
Zm00001d022694	Zm00001d022694_T001	1	23612992	23615023	668	PolyA-	LncRNA	noncoding	noncoding	/	/
MSTRG.1153	MSTRG.1153.1	1	23635879	23636139	261	PolyA-	LncRNA	noncoding	noncoding	/	/
Zm00001d022695	Zm00001d022695_T001	1	23886427	23886739	313	/	LncRNA	noncoding	noncoding	/	/
MSTRG.1163	MSTRG.1163.1	1	23929883	23930203	321	PolyA-	LncRNA	noncoding	noncoding	Gypsy-78-LTR_ZM	LTR/Gypsy
MSTRG.1170	MSTRG.1170.1	1	24128542	24129801	253	/	LncRNA	noncoding	noncoding	/	/
MSTRG.1170	MSTRG.1170.2	1	24129460	24129927	271	/	LncRNA	noncoding	noncoding	/	/
MSTRG.1171	MSTRG.1171.1	1	24143468	24143690	223	PolyA-	LncRNA	noncoding	noncoding	Gypsy-92_ZM-LTR	LTR/Gypsy
MSTRG.1174	MSTRG.1174.1	1	24300116	24300590	475	/	LncRNA	noncoding	noncoding	/	/
MSTRG.1187	Zm00001d022697_T001	1	24419612	24420973	1362	/	LncRNA	noncoding	noncoding	A-rich	Low_complexity
Zm00001d022699	Zm00001d022699_T001	1	24503489	24503853	365	PolyA-	LncRNA	noncoding	noncoding	ZhAT2_ZM	DNA/hAT-Tip100
MSTRG.1188	MSTRG.1188.1	1	24551411	24551639	229	PolyA-	LncRNA	noncoding	noncoding	Copia-71_ZM-LTR	LTR/Copia
MSTRG.1196	MSTRG.1196.1	1	24828630	24828899	270	PolyA-	LncRNA	noncoding	noncoding	Gypsy-72-LTR_ZM	LTR/Gypsy
MSTRG.1201	MSTRG.1201.1	1	24975201	24975422	222	PolyA-	LncRNA	noncoding	noncoding	Helitron-N4_ZM	RC/Helitron
MSTRG.1206	MSTRG.1206.1	1	25115275	25115501	227	/	LncRNA	noncoding	noncoding	/	/
MSTRG.1210	MSTRG.1210.1	1	25148966	25149249	284	PolyA-	LncRNA	noncoding	noncoding	Copia29-ZM_I-int	LTR/Copia
MSTRG.1215	MSTRG.1215.1	1	25524973	25525267	295	PolyA-	LncRNA	noncoding	noncoding	PREM2_ZM-LTR	LTR/Copia
MSTRG.1233	MSTRG.1233.1	1	25776228	25776460	233	PolyA-	LncRNA	noncoding	noncoding	Copia17-ZM_LTR	LTR/Copia
MSTRG.1235	MSTRG.1235.1	1	25915538	25916035	498	/	LncRNA	noncoding	noncoding	/	/
MSTRG.1245	MSTRG.1245.1	1	26048151	26048412	262	/	LncRNA	noncoding	noncoding	Copia-71_ZM-I	LTR/Copia
MSTRG.1247	MSTRG.1247.1	1	26315403	26315743	341	PolyA-	LncRNA	noncoding	noncoding	PREM4_ZM_I-int	LTR/Copia
MSTRG.1263	MSTRG.1263.1	1	26570132	26570645	514	PolyA-	LncRNA	noncoding	noncoding	PREM2_ZM-LTR	LTR/Copia
MSTRG.1264	MSTRG.1264.1	1	26575008	26575223	216	/	LncRNA	noncoding	noncoding	TEKAY_ZM-int	LTR/Gypsy
MSTRG.1269	MSTRG.1269.1	1	26746533	26746780	248	PolyA-	LncRNA	noncoding	noncoding	GRANDE1_ZD-int	LTR/Gypsy
MSTRG.1276	MSTRG.1276.1	1	26954129	26954483	355	PolyA-	LncRNA	noncoding	noncoding	HUCK1-LTR_ZM	LTR/Gypsy
MSTRG.1277	MSTRG.1277.1	1	26964791	26965023	233	/	LncRNA	noncoding	noncoding	Gypsy-201_ZM-LTR	LTR/Gypsy
Zm00001d022700	Zm00001d022700_T001	1	26980564	26981194	631	/	LncRNA	noncoding	noncoding	Gypsy-207_ZM-LTR	LTR/Gypsy
MSTRG.1281	MSTRG.1281.1	1	27132992	27133291	300	PolyA-	LncRNA	noncoding	noncoding	/	/
MSTRG.1289	Zm00001d022701_T001	1	27303533	27304500	968	/	LncRNA	noncoding	noncoding	Gypsy-106_ZM-I	LTR/Gypsy
MSTRG.1287	MSTRG.1287.1	1	27348376	27348761	386	PolyA-	LncRNA	noncoding	noncoding	LTRJI1_ZM	LTR/Copia
MSTRG.1301	MSTRG.1301.1	1	27548091	27548422	332	/	LncRNA	noncoding	noncoding	Gypsy-190_ZM-LTR	LTR/Gypsy
MSTRG.1304	MSTRG.1304.1	1	27706155	27706460	306	PolyA-	LncRNA	noncoding	noncoding	Gypsy-80-LTR_ZM	LTR/Gypsy
MSTRG.1305	MSTRG.1305.1	1	27717769	27718161	393	/	LncRNA	noncoding	noncoding	/	/
MSTRG.1306	MSTRG.1306.1	1	27719328	27719592	265	PolyA-	LncRNA	noncoding	noncoding	(GATA)n	Simple_repeat
MSTRG.1308	MSTRG.1308.1	1	27748631	27748842	212	/	LncRNA	noncoding	noncoding	PREM2_ZM-LTR	LTR/Copia
MSTRG.1310	MSTRG.1310.1	1	27799726	27799971	246	/	LncRNA	noncoding	noncoding	Gypsy-72-LTR_ZM	LTR/Gypsy
MSTRG.1328	MSTRG.1328.1	1	28359401	28359626	226	PolyA-	LncRNA	noncoding	noncoding	ZMCOPIA3_I-int	LTR/Copia
MSTRG.1330	MSTRG.1330.1	1	28462525	28462748	224	/	LncRNA	noncoding	noncoding	XILON1_ZM_LTR	LTR/Gypsy
MSTRG.1331	MSTRG.1331.1	1	28499394	28499623	230	/	LncRNA	noncoding	noncoding	Gypsy67-ZM_LTR	LTR/Gypsy
Zm00001d022703	Zm00001d022703_T001	1	28866177	28866862	686	PolyA-	LncRNA	noncoding	noncoding	/	/
MSTRG.1345	MSTRG.1345.1	1	29106946	29107150	205	/	LncRNA	noncoding	noncoding	HUCK1-LTR_ZM	LTR/Gypsy
MSTRG.1356	MSTRG.1356.4	1	29244312	29244536	225	/	LncRNA	noncoding	noncoding	/	/
MSTRG.1360	MSTRG.1360.1	1	29405410	29405640	231	/	LncRNA	noncoding	noncoding	Copia14-ZM_LTR	LTR/Copia
Zm00001d022704	Zm00001d022704_T001	1	29486017	29486563	547	/	LncRNA	noncoding	noncoding	/	/
MSTRG.1368	MSTRG.1368.1	1	29523566	29523835	270	PolyA-	LncRNA	noncoding	noncoding	LINE1-20_ZM	LINE/L1
MSTRG.1378	MSTRG.1378.1	1	29870760	29870983	224	PolyA-	LncRNA	noncoding	noncoding	EnSpm-10_ZM	DNA/CMC-EnSpm
MSTRG.1384	MSTRG.1384.1	1	29968802	29969129	328	/	LncRNA	noncoding	noncoding	MuDR-8N2_ZM	DNA/MULE-MuDR
MSTRG.1388	MSTRG.1388.1	1	29986020	29986417	294	/	LncRNA	noncoding	noncoding	/	/
MSTRG.1386	MSTRG.1386.1	1	30087451	30087661	211	/	LncRNA	noncoding	noncoding	/	/
MSTRG.1391	MSTRG.1391.1	1	30206726	30206937	212	PolyA-	LncRNA	noncoding	noncoding	HUCK1-LTR_ZM	LTR/Gypsy
MSTRG.1395	MSTRG.1395.1	1	30304504	30304736	233	PolyA-	LncRNA	noncoding	noncoding	Gypsy67-ZM_LTR	LTR/Gypsy
MSTRG.1397	MSTRG.1397.1	1	30315642	30315844	203	PolyA-	LncRNA	noncoding	noncoding	PREM3_ZM_LTR	LTR/Copia
MSTRG.1399	MSTRG.1399.1	1	30541148	30541377	230	PolyA-	LncRNA	noncoding	noncoding	/	/
Zm00001d022706	Zm00001d022706_T001	1	30543727	30544362	433	/	LncRNA	noncoding	noncoding	/	/
MSTRG.1401	MSTRG.1401.1	1	30545540	30546369	830	/	LncRNA	noncoding	noncoding	LINE1-56_ZM	LINE/L1
MSTRG.1404	MSTRG.1404.1	1	30617840	30618245	406	PolyA-	LncRNA	noncoding	noncoding	Copia-71_ZM-LTR	LTR/Copia
MSTRG.1405	MSTRG.1405.1	1	30763352	30763553	202	/	LncRNA	noncoding	noncoding	/	/
MSTRG.1408	MSTRG.1408.1	1	30778539	30778823	285	/	LncRNA	noncoding	noncoding	PREM2_ZM-LTR	LTR/Copia
MSTRG.1409	MSTRG.1409.1	1	30786548	30786827	280	/	LncRNA	noncoding	noncoding	PREM2_ZM-LTR	LTR/Copia
MSTRG.1420	MSTRG.1420.1	1	30804260	30804594	335	/	LncRNA	noncoding	noncoding	ZMCopia2_I-int	LTR/Copia
MSTRG.1421	MSTRG.1421.1	1	30808341	30808617	277	/	LncRNA	noncoding	noncoding	/	/
MSTRG.1428	MSTRG.1428.1	1	31275905	31276114	210	/	LncRNA	noncoding	noncoding	Gypsy-188_ZM-LTR	LTR/Gypsy
MSTRG.1430	MSTRG.1430.1	1	31285041	31285315	275	/	LncRNA	noncoding	noncoding	Copia-71_ZM-LTR	LTR/Copia
MSTRG.1437	MSTRG.1437.1	1	31299400	31299645	246	/	LncRNA	noncoding	noncoding	Copia-64_ZM-I	LTR/Copia
MSTRG.1438	MSTRG.1438.1	1	31301617	31301918	302	/	LncRNA	noncoding	noncoding	Gypsy66-ZM_I-int	LTR/Gypsy
MSTRG.1439	MSTRG.1439.1	1	31302565	31302871	307	/	LncRNA	noncoding	noncoding	Gypsy66-ZM_LTR	LTR/Gypsy
MSTRG.1432	MSTRG.1432.1	1	31346952	31347375	424	PolyA-	LncRNA	noncoding	noncoding	/	/
MSTRG.1442	MSTRG.1442.1	1	31361331	31361679	349	/	LncRNA	noncoding	noncoding	DNA-4_ZM	DNA/PIF-Harbinger?
MSTRG.1448	MSTRG.1448.3	1	31364823	31366509	734	/	LncRNA	noncoding	noncoding	/	/
MSTRG.1443	MSTRG.1443.1	1	31545187	31545425	239	PolyA-	LncRNA	noncoding	noncoding	HUCK1-I_ZM	LTR/Gypsy
MSTRG.1456	MSTRG.1456.1	1	31705279	31705509	231	PolyA-	LncRNA	noncoding	noncoding	Copia19-ZM_LTR	LTR/Copia
MSTRG.1460	MSTRG.1460.1	1	31811228	31811551	324	/	LncRNA	noncoding	noncoding	/	/
MSTRG.1466	MSTRG.1466.1	1	32137018	32137244	227	/	LncRNA	noncoding	noncoding	/	/
MSTRG.1470	MSTRG.1470.1	1	32213816	32214044	229	PolyA-	LncRNA	noncoding	noncoding	Copia20-ZM_LTR	LTR/Copia
MSTRG.1475	MSTRG.1475.1	1	32281917	32282439	523	/	LncRNA	noncoding	noncoding	/	/
MSTRG.1476	MSTRG.1476.1	1	32285123	32285406	284	/	LncRNA	noncoding	noncoding	LINE1-10_ZM	LINE/L1
MSTRG.1484	MSTRG.1484.1	1	32360570	32361885	201	/	LncRNA	noncoding	noncoding	/	/
MSTRG.1481	MSTRG.1481.1	1	32417085	32417336	252	PolyA-	LncRNA	noncoding	noncoding	HUCK1-LTR_ZM	LTR/Gypsy
MSTRG.1491	MSTRG.1491.1	1	32551979	32552181	203	/	LncRNA	noncoding	noncoding	Copia-71_ZM-I	LTR/Copia
MSTRG.1499	MSTRG.1499.1	1	32740493	32740697	205	PolyA-	LncRNA	noncoding	noncoding	LTRJI1_ZM	LTR/Copia
MSTRG.1507	MSTRG.1507.1	1	32932698	32945154	406	/	LncRNA	noncoding	noncoding	/	/
MSTRG.1522	MSTRG.1522.1	1	33293208	33293525	318	/	LncRNA	noncoding	noncoding	(GCG)n	Simple_repeat
MSTRG.1527	Zm00001d022708_T001	1	33490519	33491688	1170	/	LncRNA	noncoding	noncoding	(GCGCC)n	Simple_repeat
MSTRG.1535	MSTRG.1535.1	1	33642188	33642433	246	PolyA-	LncRNA	noncoding	noncoding	HUCK1-I_ZM	LTR/Gypsy
MSTRG.1548	MSTRG.1548.1	1	33833608	33833818	211	/	LncRNA	noncoding	noncoding	LINE1-32_ZM	LINE/L1
MSTRG.1549	MSTRG.1549.1	1	33996509	33996722	214	/	LncRNA	noncoding	noncoding	/	/
MSTRG.1559	MSTRG.1559.1	1	34059095	34059391	297	PolyA-	LncRNA	noncoding	noncoding	Copia-71_ZM-LTR	LTR/Copia
MSTRG.1554	MSTRG.1554.1	1	34200360	34200659	300	/	LncRNA	noncoding	noncoding	PREM2_ZM-LTR	LTR/Copia
MSTRG.1564	MSTRG.1564.1	1	34235903	34236278	376	PolyA-	LncRNA	noncoding	noncoding	Gypsy-72-LTR_ZM	LTR/Gypsy
MSTRG.1565	MSTRG.1565.1	1	34314791	34314993	203	PolyA-	LncRNA	noncoding	noncoding	Gypsy68-ZM_LTR	LTR/Gypsy
MSTRG.1568	MSTRG.1568.1	1	34437520	34437763	244	/	LncRNA	noncoding	noncoding	PREM1A_ZM_LTR	LTR/Copia
MSTRG.1570	MSTRG.1570.1	1	34510745	34511254	420	/	LncRNA	noncoding	noncoding	SINE2-1_ZM	SINE/tRNA
MSTRG.1577	MSTRG.1577.1	1	34594759	34600402	270	/	LncRNA	noncoding	noncoding	XILON1_ZM_I-int	LTR/Gypsy
MSTRG.1580	MSTRG.1580.1	1	34659229	34659495	267	/	LncRNA	noncoding	noncoding	/	/
MSTRG.1584	MSTRG.1584.1	1	34776743	34776965	223	PolyA-	LncRNA	noncoding	noncoding	LTRJI1_ZM	LTR/Copia
MSTRG.1585	MSTRG.1585.1	1	34855140	34855360	221	/	LncRNA	noncoding	noncoding	Gypsy28-ZM_I-int	LTR/Gypsy
MSTRG.1586	MSTRG.1586.1	1	34865357	34865582	226	/	LncRNA	noncoding	noncoding	HUCK1-I_ZM	LTR/Gypsy
MSTRG.1588	MSTRG.1588.1	1	34921630	34922032	291	/	LncRNA	noncoding	noncoding	/	/
MSTRG.1597	MSTRG.1597.1	1	35117098	35117305	208	/	LncRNA	noncoding	noncoding	/	/
MSTRG.1598	Zm00001d022712_T001	1	35117435	35117735	301	/	LncRNA	noncoding	noncoding	/	/
MSTRG.1602	MSTRG.1602.1	1	35240444	35240744	301	/	LncRNA	noncoding	noncoding	/	/
MSTRG.1606	MSTRG.1606.1	1	35298551	35298789	239	PolyA-	LncRNA	noncoding	noncoding	hAT-16_ZM	DNA/hAT-Ac
MSTRG.1609	MSTRG.1609.1	1	35430402	35433124	1483	/	LncRNA	noncoding	noncoding	Gypsy-72-LTR_ZM	LTR/Gypsy
MSTRG.1610	MSTRG.1610.1	1	35445258	35445457	200	/	LncRNA	noncoding	noncoding	/	/
MSTRG.1613	MSTRG.1613.1	1	35492796	35493997	682	/	LncRNA	noncoding	noncoding	(GCAG)n	Simple_repeat
MSTRG.1616	MSTRG.1616.1	1	35499480	35499695	216	/	LncRNA	noncoding	noncoding	L1-7_ZM	LINE/L1
MSTRG.1617	MSTRG.1617.1	1	35500647	35500855	209	/	LncRNA	noncoding	noncoding	L1-7_ZM	LINE/L1
MSTRG.1629	MSTRG.1629.1	1	35605267	35605487	221	/	LncRNA	noncoding	noncoding	XILON1_ZM_LTR	LTR/Gypsy
MSTRG.1630	MSTRG.1630.1	1	35606896	35607209	314	/	LncRNA	noncoding	noncoding	Gypsy69-ZM_LTR	LTR/Gypsy
MSTRG.1631	MSTRG.1631.1	1	35608289	35615513	307	/	LncRNA	noncoding	noncoding	/	/
MSTRG.1632	MSTRG.1632.1	1	35610302	35610956	655	/	LncRNA	noncoding	noncoding	Gypsy69-ZM_I-int	LTR/Gypsy
MSTRG.1627	MSTRG.1627.1	1	35711342	35711565	224	PolyA-	LncRNA	noncoding	noncoding	Gypsy-74-LTR_ZM	LTR/Gypsy
MSTRG.1637	MSTRG.1637.1	1	35885349	35885683	335	PolyA-	LncRNA	noncoding	noncoding	Gypsy-193_ZM-I	LTR/Gypsy
MSTRG.1638	MSTRG.1638.1	1	35888087	35888306	220	PolyA-	LncRNA	noncoding	noncoding	Gypsy-193_ZM-LTR	LTR/Gypsy
MSTRG.1641	MSTRG.1641.2	1	35898453	35901379	778	/	LncRNA	noncoding	noncoding	PREM1A_ZM_LTR	LTR/Copia
MSTRG.1646	MSTRG.1646.1	1	35933636	35933880	245	/	LncRNA	noncoding	noncoding	/	/
MSTRG.1650	Zm00001d022714_T001	1	35945128	35945663	536	/	LncRNA	noncoding	noncoding	(GCTCA)n	Simple_repeat
MSTRG.1643	MSTRG.1643.1	1	36032466	36033090	625	PolyA-	LncRNA	noncoding	noncoding	Gypsy-202_ZM-I	LTR/Gypsy
MSTRG.1653	MSTRG.1653.1	1	36180666	36180883	218	PolyA-	LncRNA	noncoding	noncoding	GRANDE1_ZD-int	LTR/Gypsy
MSTRG.1659	MSTRG.1659.1	1	36245333	36245603	271	/	LncRNA	noncoding	noncoding	/	/
MSTRG.1662	MSTRG.1662.1	1	36383728	36383948	221	/	LncRNA	noncoding	noncoding	Copia12-ZM_I-int	LTR/Copia
MSTRG.1663	MSTRG.1663.1	1	36391172	36391840	669	/	LncRNA	noncoding	noncoding	Copia12-ZM_LTR	LTR/Copia
MSTRG.1664	MSTRG.1664.1	1	36447109	36447330	222	PolyA-	LncRNA	noncoding	noncoding	/	/
MSTRG.1672	MSTRG.1672.1	1	36512160	36514157	1998	/	LncRNA	noncoding	noncoding	(C)n	Simple_repeat
MSTRG.1674	MSTRG.1674.1	1	36574455	36574670	216	/	LncRNA	noncoding	noncoding	Copia12-ZM_LTR	LTR/Copia
MSTRG.1679	MSTRG.1679.1	1	36881705	36881950	246	PolyA-	LncRNA	noncoding	noncoding	Gypsy-72-LTR_ZM	LTR/Gypsy
MSTRG.1682	MSTRG.1682.1	1	36924576	36924794	219	PolyA-	LncRNA	noncoding	noncoding	Gypsy-76-I_ZM	LTR/Gypsy
MSTRG.1683	MSTRG.1683.1	1	36961589	36961873	285	PolyA-	LncRNA	noncoding	noncoding	GRANDE1_ZD-LTR	LTR/Gypsy
MSTRG.1686	MSTRG.1686.1	1	37086253	37086453	201	PolyA-	LncRNA	noncoding	noncoding	HUCK1-I_ZM	LTR/Gypsy
MSTRG.1687	MSTRG.1687.1	1	37102574	37104761	1111	/	LncRNA	noncoding	noncoding	Gypsy66-ZM_LTR	LTR/Gypsy
MSTRG.1699	MSTRG.1699.1	1	37455668	37456034	367	/	LncRNA	noncoding	noncoding	Copia-64_ZM-I	LTR/Copia
MSTRG.1705	MSTRG.1705.1	1	37677771	37677993	223	/	LncRNA	noncoding	noncoding	/	/
MSTRG.1706	MSTRG.1706.1	1	37711010	37711245	236	PolyA-	LncRNA	noncoding	noncoding	Gypsy-78-I_ZM	LTR/Gypsy
MSTRG.1711	MSTRG.1711.1	1	37726140	37726375	236	/	LncRNA	noncoding	noncoding	Copia-64_ZM-I	LTR/Copia
MSTRG.1712	MSTRG.1712.1	1	37728199	37728521	323	/	LncRNA	noncoding	noncoding	XILON1_ZM_LTR	LTR/Gypsy
MSTRG.1709	MSTRG.1709.1	1	37731091	37731357	267	/	LncRNA	noncoding	noncoding	XILON1_ZM_I-int	LTR/Gypsy
MSTRG.1713	MSTRG.1713.1	1	37738076	37738292	217	PolyA-	LncRNA	noncoding	noncoding	XILON1_ZM_LTR	LTR/Gypsy
MSTRG.1727	MSTRG.1727.1	1	37969527	37969737	211	PolyA-	LncRNA	noncoding	noncoding	Helitron-3_ZM	RC/Helitron
MSTRG.1716	MSTRG.1716.1	1	38012670	38013032	363	/	LncRNA	noncoding	noncoding	XILON1_ZM_LTR	LTR/Gypsy
MSTRG.1753	MSTRG.1753.1	1	38647451	38647665	215	/	LncRNA	noncoding	noncoding	Gypsy17-ZM_I-int	LTR/Gypsy
MSTRG.1734	MSTRG.1734.1	1	38802704	38802996	293	PolyA-	LncRNA	noncoding	noncoding	XILON1_ZM_LTR	LTR/Gypsy
MSTRG.1735	MSTRG.1735.1	1	38833532	38833737	206	/	LncRNA	noncoding	noncoding	/	/
MSTRG.1756	MSTRG.1756.1	1	38966533	38966758	226	PolyA-	LncRNA	noncoding	noncoding	DOPPIA4_ZM	DNA/CMC-EnSpm
MSTRG.1764	MSTRG.1764.1	1	39365271	39365564	294	PolyA-	LncRNA	noncoding	noncoding	HUCK1-I_ZM	LTR/Gypsy
MSTRG.1771	MSTRG.1771.1	1	39492440	39492819	380	/	LncRNA	noncoding	noncoding	/	/
MSTRG.1775	MSTRG.1775.1	1	39597365	39597651	287	/	LncRNA	noncoding	noncoding	/	/
MSTRG.1793	MSTRG.1793.1	1	39809636	39809860	225	PolyA-	LncRNA	noncoding	noncoding	Gypsy-70-LTR_ZM	LTR/Gypsy
MSTRG.1794	MSTRG.1794.1	1	39916028	39916384	357	PolyA-	LncRNA	noncoding	noncoding	EnSpm-12_ZM	DNA/CMC-EnSpm
MSTRG.1795	MSTRG.1795.1	1	39926608	39926807	200	/	LncRNA	noncoding	noncoding	/	/
MSTRG.1798	MSTRG.1798.1	1	40020208	40020421	214	/	LncRNA	noncoding	noncoding	GRANDE1_ZD-int	LTR/Gypsy
MSTRG.1801	MSTRG.1801.1	1	40104795	40105124	330	/	LncRNA	noncoding	noncoding	/	/
MSTRG.1805	MSTRG.1805.1	1	40120664	40121208	545	/	LncRNA	noncoding	noncoding	/	/
MSTRG.1806	MSTRG.1806.1	1	40159667	40160000	334	/	LncRNA	noncoding	noncoding	/	/
MSTRG.1810	MSTRG.1810.1	1	40198930	40199142	213	PolyA-	LncRNA	noncoding	noncoding	XILON1_ZM_I-int	LTR/Gypsy
MSTRG.1817	MSTRG.1817.1	1	40288998	40289292	295	PolyA-	LncRNA	noncoding	noncoding	HUCK1-LTR_ZM	LTR/Gypsy
MSTRG.1821	MSTRG.1821.1	1	40415594	40415844	251	/	LncRNA	noncoding	noncoding	(CCGCGC)n	Simple_repeat
MSTRG.1822	MSTRG.1822.1	1	40417552	40417820	269	/	LncRNA	noncoding	noncoding	/	/
MSTRG.1823	MSTRG.1823.1	1	40421649	40424394	1254	/	LncRNA	noncoding	noncoding	Copia6-ZM_LTR	LTR/Copia
MSTRG.1824	MSTRG.1824.1	1	40424866	40425492	627	/	LncRNA	noncoding	noncoding	(AGGG)n	Simple_repeat
MSTRG.1826	MSTRG.1826.1	1	40441057	40441410	354	PolyA-	LncRNA	noncoding	noncoding	GRANDE1_ZD-int	LTR/Gypsy
MSTRG.1827	MSTRG.1827.1	1	40456560	40456852	293	/	LncRNA	noncoding	noncoding	PREM2_ZM-LTR	LTR/Copia
MSTRG.1828	MSTRG.1828.1	1	40457168	40458031	864	/	LncRNA	noncoding	noncoding	MuDR-9_ZM	DNA/MULE-MuDR
MSTRG.1831	MSTRG.1831.1	1	40461901	40462142	242	/	LncRNA	noncoding	noncoding	(GA)n	Simple_repeat
MSTRG.1832	Zm00001d022716_T001	1	40462645	40463336	692	/	LncRNA	noncoding	noncoding	/	/
MSTRG.1833	MSTRG.1833.1	1	40463452	40464313	862	/	LncRNA	noncoding	noncoding	(CT)n	Simple_repeat
MSTRG.1836	MSTRG.1836.1	1	40542346	40542580	235	PolyA-	LncRNA	noncoding	noncoding	PREM2_ZM-int	LTR/Copia
MSTRG.1840	Zm00001d022718_T001	1	40567753	40568408	656	/	LncRNA	noncoding	noncoding	/	/
MSTRG.1841	MSTRG.1841.1	1	40569010	40569260	251	/	LncRNA	noncoding	noncoding	ENSPM4_ZM	DNA/CMC-EnSpm
MSTRG.1839	MSTRG.1839.1	1	40569814	40570097	284	/	LncRNA	noncoding	noncoding	ENSPM4_ZM	DNA/CMC-EnSpm
MSTRG.1842	MSTRG.1842.1	1	40571063	40571326	264	/	LncRNA	noncoding	noncoding	ENSPM4_ZM	DNA/CMC-EnSpm
MSTRG.1843	MSTRG.1843.1	1	40575373	40575609	237	PolyA-	LncRNA	noncoding	noncoding	/	/
MSTRG.1844	MSTRG.1844.1	1	40601512	40601755	244	/	LncRNA	noncoding	noncoding	Gypsy-106_ZM-I	LTR/Gypsy
MSTRG.1846	MSTRG.1846.1	1	40729462	40729679	218	PolyA-	LncRNA	noncoding	noncoding	HUCK1-I_ZM	LTR/Gypsy
MSTRG.1847	MSTRG.1847.1	1	40764008	40764299	292	/	LncRNA	noncoding	noncoding	/	/
MSTRG.1851	MSTRG.1851.1	1	40790860	40791629	770	/	LncRNA	noncoding	noncoding	(AGAA)n	Simple_repeat
MSTRG.1852	MSTRG.1852.1	1	40798754	40798965	212	/	LncRNA	noncoding	noncoding	/	/
MSTRG.1853	MSTRG.1853.1	1	40801096	40801629	534	/	LncRNA	noncoding	noncoding	/	/
MSTRG.1863	MSTRG.1863.1	1	41116864	41117181	318	/	LncRNA	noncoding	noncoding	/	/
MSTRG.1864	MSTRG.1864.1	1	41139810	41140043	234	/	LncRNA	noncoding	noncoding	/	/
MSTRG.1870	MSTRG.1870.1	1	41273968	41274211	244	/	LncRNA	noncoding	noncoding	/	/
MSTRG.1871	MSTRG.1871.1	1	41296078	41296340	263	/	LncRNA	noncoding	noncoding	Copia-64_ZM-LTR	LTR/Copia
MSTRG.1873	MSTRG.1873.1	1	41411799	41412002	204	/	LncRNA	noncoding	noncoding	Gypsy63-ZM_I-int	LTR/Gypsy
MSTRG.1877	MSTRG.1877.1	1	41575154	41579595	619	/	LncRNA	noncoding	noncoding	/	/
MSTRG.1892	MSTRG.1892.1	1	41806021	41806843	823	/	LncRNA	noncoding	noncoding	(CTG)n	Simple_repeat
MSTRG.1896	MSTRG.1896.1	1	41882329	41882654	326	PolyA-	LncRNA	noncoding	noncoding	Copia12-ZM_I-int	LTR/Copia
MSTRG.1902	MSTRG.1902.1	1	42170409	42170880	472	PolyA-	LncRNA	noncoding	noncoding	Gypsy-194_ZM-LTR	LTR/Gypsy
MSTRG.1903	MSTRG.1903.1	1	42226625	42226825	201	PolyA-	LncRNA	noncoding	noncoding	/	/
MSTRG.1906	MSTRG.1906.1	1	42257137	42257346	210	PolyA-	LncRNA	noncoding	noncoding	PREM2_ZM-int	LTR/Copia
MSTRG.1907	MSTRG.1907.1	1	42288036	42288517	482	/	LncRNA	noncoding	noncoding	/	/
MSTRG.1910	MSTRG.1910.1	1	42291664	42292150	445	/	LncRNA	noncoding	noncoding	(GCG)n	Simple_repeat
MSTRG.1911	MSTRG.1911.1	1	42432014	42432270	257	/	LncRNA	noncoding	noncoding	/	/
MSTRG.1913	MSTRG.1913.1	1	42434525	42434736	212	PolyA-	LncRNA	noncoding	noncoding	/	/
MSTRG.1926	MSTRG.1926.1	1	42779739	42780018	280	/	LncRNA	noncoding	noncoding	PREM3_ZM_LTR	LTR/Copia
MSTRG.1929	MSTRG.1929.1	1	42969494	42969757	264	PolyA-	LncRNA	noncoding	noncoding	Gypsy12-ZM_I-int	LTR/Gypsy
MSTRG.1933	MSTRG.1933.1	1	43022807	43023174	368	PolyA-	LncRNA	noncoding	noncoding	XILON1_ZM_LTR	LTR/Gypsy
MSTRG.1941	MSTRG.1941.1	1	43338814	43339143	330	/	LncRNA	noncoding	noncoding	/	/
MSTRG.1942	MSTRG.1942.1	1	43339571	43340588	1018	/	LncRNA	noncoding	noncoding	/	/
MSTRG.1952	MSTRG.1952.1	1	43643141	43643346	206	/	LncRNA	noncoding	noncoding	/	/
MSTRG.1958	MSTRG.1958.1	1	43873731	43873987	257	/	LncRNA	noncoding	noncoding	Copia15-ZM_I-int	LTR/Copia
MSTRG.1960	MSTRG.1960.1	1	43889145	43890147	1003	/	LncRNA	noncoding	noncoding	Copia13-ZM_LTR	LTR/Copia
MSTRG.1963	MSTRG.1963.1	1	43892930	43894073	1144	/	LncRNA	noncoding	noncoding	hAT-N18_ZM	DNA/hAT-Ac
MSTRG.1968	MSTRG.1968.1	1	43911665	43911919	255	/	LncRNA	noncoding	noncoding	(CGA)n	Simple_repeat
MSTRG.1977	MSTRG.1977.1	1	44217392	44217628	237	/	LncRNA	noncoding	noncoding	LINE1-55_ZM	LINE/L1
MSTRG.1980	MSTRG.1980.1	1	44312679	44315717	238	/	LncRNA	noncoding	noncoding	Gypsy-127_ZM-LTR	LTR/Gypsy
MSTRG.1982	Zm00001d022721_T001	1	44356128	44357346	1219	/	LncRNA	noncoding	noncoding	/	/
MSTRG.1987	MSTRG.1987.1	1	44432125	44432400	276	PolyA-	LncRNA	noncoding	noncoding	GRANDE1_ZD-int	LTR/Gypsy
MSTRG.1991	MSTRG.1991.1	1	44545166	44545374	209	PolyA-	LncRNA	noncoding	noncoding	DNA-TA-1_ZM	DNA/TcMar-Stowaway
MSTRG.1997	MSTRG.1997.3	1	44722928	44732525	766	/	LncRNA	noncoding	noncoding	/	/
MSTRG.1999	MSTRG.1999.1	1	44734127	44734446	320	/	LncRNA	noncoding	noncoding	/	/
MSTRG.2006	MSTRG.2006.1	1	44886228	44886721	494	/	LncRNA	noncoding	noncoding	Gypsy-169_ZM-I	LTR/Gypsy
MSTRG.2000	MSTRG.2000.1	1	44897054	44897348	295	/	LncRNA	noncoding	noncoding	Copia-64_ZM-I	LTR/Copia
MSTRG.2001	MSTRG.2001.1	1	44897785	44898036	252	/	LncRNA	noncoding	noncoding	LTRJI1_ZM	LTR/Copia
MSTRG.2012	MSTRG.2012.1	1	45394129	45394328	200	/	LncRNA	noncoding	noncoding	/	/
MSTRG.2019	MSTRG.2019.1	1	45561115	45561323	209	PolyA-	LncRNA	noncoding	noncoding	Gypsy-74-LTR_ZM	LTR/Gypsy
MSTRG.2026	Zm00001d022722_T001	1	45598792	45599482	617	/	LncRNA	noncoding	noncoding	(ACGCA)n	Simple_repeat
MSTRG.2027	MSTRG.2027.1	1	45608706	45609071	366	PolyA-	LncRNA	noncoding	noncoding	Copia12-ZM_LTR	LTR/Copia
MSTRG.2048	MSTRG.2048.1	1	46115764	46116040	277	PolyA-	LncRNA	noncoding	noncoding	Gypsy-74-LTR_ZM	LTR/Gypsy
MSTRG.2053	MSTRG.2053.1	1	46177745	46178045	301	/	LncRNA	noncoding	noncoding	MuDR1_ZM	DNA/MULE-MuDR
MSTRG.2065	MSTRG.2065.1	1	46212317	46212516	200	/	LncRNA	noncoding	noncoding	PREM2_ZM-int	LTR/Copia
MSTRG.2068	MSTRG.2068.1	1	46281990	46282236	247	/	LncRNA	noncoding	noncoding	PREM2_ZM-int	LTR/Copia
MSTRG.2069	MSTRG.2069.1	1	46284884	46285111	228	/	LncRNA	noncoding	noncoding	Copia-71_ZM-I	LTR/Copia
MSTRG.2070	MSTRG.2070.1	1	46285366	46286116	751	/	LncRNA	noncoding	noncoding	Copia-64_ZM-I	LTR/Copia
MSTRG.2077	MSTRG.2077.1	1	46502372	46502590	219	PolyA-	LncRNA	noncoding	noncoding	/	/
MSTRG.2080	MSTRG.2080.1	1	46532386	46532751	366	PolyA-	LncRNA	noncoding	noncoding	PREM4_ZM_I-int	LTR/Copia
MSTRG.2082	MSTRG.2082.1	1	46648269	46648617	349	/	LncRNA	noncoding	noncoding	Gypsy-207_ZM-LTR	LTR/Gypsy
MSTRG.2101	MSTRG.2101.1	1	47086904	47087151	248	PolyA-	LncRNA	noncoding	noncoding	HARB-N9_ZM	DNA/PIF-Harbinger
MSTRG.2115	MSTRG.2115.1	1	47652959	47653360	276	/	LncRNA	noncoding	noncoding	LINE1-50_ZM	LINE/L1
MSTRG.2124	MSTRG.2124.1	1	47731817	47732682	866	/	LncRNA	noncoding	noncoding	HARB5_ZM	DNA/PIF-Harbinger
MSTRG.2128	MSTRG.2128.1	1	47824967	47825170	204	PolyA-	LncRNA	noncoding	noncoding	Gypsy12-ZM_I-int	LTR/Gypsy
MSTRG.2131	MSTRG.2131.1	1	47914111	47914385	275	PolyA-	LncRNA	noncoding	noncoding	Gypsy-80-LTR_ZM	LTR/Gypsy
MSTRG.2133	MSTRG.2133.1	1	47940094	47940311	218	PolyA-	LncRNA	noncoding	noncoding	OPIE2_ZM-LTR	LTR/Copia
MSTRG.2135	MSTRG.2135.1	1	48089507	48089768	262	/	LncRNA	noncoding	noncoding	(CTT)n	Simple_repeat
MSTRG.2136	MSTRG.2136.1	1	48094033	48113823	1728	/	LncRNA	noncoding	noncoding	Gypsy-196_ZM-I	LTR/Gypsy
MSTRG.2136	MSTRG.2136.3	1	48119852	48121167	267	/	LncRNA	noncoding	noncoding	Gypsy-207_ZM-LTR	LTR/Gypsy
MSTRG.2140	MSTRG.2140.1	1	48141899	48143739	1841	/	LncRNA	noncoding	noncoding	Gypsy-154_ZM-I	LTR/Gypsy
MSTRG.2143	MSTRG.2143.1	1	48232368	48232709	342	/	LncRNA	noncoding	noncoding	HUCK1-I_ZM	LTR/Gypsy
MSTRG.2147	MSTRG.2147.1	1	48352215	48352434	220	PolyA-	LncRNA	noncoding	noncoding	Gypsy11-ZM_LTR	LTR/Gypsy
MSTRG.2153	MSTRG.2153.1	1	48682540	48682748	209	PolyA-	LncRNA	noncoding	noncoding	Gypsy69-ZM_I-int	LTR/Gypsy
MSTRG.2154	MSTRG.2154.1	1	48716582	48716861	280	PolyA-	LncRNA	noncoding	noncoding	DNA-3-2_ZM	DNA/PIF-Harbinger
MSTRG.2161	MSTRG.2161.1	1	48969904	48970164	261	PolyA-	LncRNA	noncoding	noncoding	HUCK1-I_ZM	LTR/Gypsy
MSTRG.2169	MSTRG.2169.1	1	49067661	49067898	238	PolyA-	LncRNA	noncoding	noncoding	Gypsy-119_ZM-LTR	LTR/Gypsy
MSTRG.2173	MSTRG.2173.1	1	49172112	49172322	211	/	LncRNA	noncoding	noncoding	/	/
MSTRG.2175	MSTRG.2175.1	1	49192302	49192568	267	PolyA-	LncRNA	noncoding	noncoding	Gypsy-78-LTR_ZM	LTR/Gypsy
MSTRG.2190	MSTRG.2190.1	1	49402358	49402559	202	/	LncRNA	noncoding	noncoding	/	/
MSTRG.2181	MSTRG.2181.1	1	49532125	49532327	203	PolyA-	LncRNA	noncoding	noncoding	Gypsy12-ZM_I-int	LTR/Gypsy
MSTRG.2198	MSTRG.2198.1	1	49610405	49611488	1084	/	LncRNA	noncoding	noncoding	ZhAT13_ZM	DNA/hAT-Tag1
MSTRG.2195	MSTRG.2195.1	1	49721096	49721660	565	/	LncRNA	noncoding	noncoding	PREM1A_ZM_LTR	LTR/Copia
MSTRG.2200	MSTRG.2200.1	1	49777180	49777708	529	/	LncRNA	noncoding	noncoding	/	/
MSTRG.2202	MSTRG.2202.1	1	49875381	49875661	281	PolyA-	LncRNA	noncoding	noncoding	Gypsy-127_ZM-I	LTR/Gypsy
MSTRG.2203	MSTRG.2203.1	1	49916557	49916792	236	PolyA-	LncRNA	noncoding	noncoding	/	/
MSTRG.2205	MSTRG.2205.1	1	50009552	50009766	215	PolyA-	LncRNA	noncoding	noncoding	Copia-65_ZM-LTR	LTR/Copia
MSTRG.2212	MSTRG.2212.12	1	50145205	50145642	318	/	LncRNA	noncoding	noncoding	Gypsy-106_ZM-I	LTR/Gypsy
MSTRG.2216	MSTRG.2216.1	1	50407404	50407678	275	PolyA-	LncRNA	noncoding	noncoding	GRANDE1_ZD-int	LTR/Gypsy
MSTRG.2232	MSTRG.2232.1	1	50880176	50880416	241	/	LncRNA	noncoding	noncoding	/	/
MSTRG.2233	Zm00001d022725_T001	1	50880448	50881572	1125	/	LncRNA	noncoding	noncoding	/	/
MSTRG.2231	MSTRG.2231.1	1	50907053	50907547	495	/	LncRNA	noncoding	noncoding	Gypsy-127_ZM-I	LTR/Gypsy
MSTRG.2234	MSTRG.2234.1	1	50911758	50912264	507	/	LncRNA	noncoding	noncoding	Gypsy-127_ZM-I	LTR/Gypsy
MSTRG.2237	MSTRG.2237.1	1	51034262	51034545	284	PolyA-	LncRNA	noncoding	noncoding	Gypsy63-ZM_I-int	LTR/Gypsy
MSTRG.2238	MSTRG.2238.1	1	51055540	51055750	211	PolyA-	LncRNA	noncoding	noncoding	Gypsy-169_ZM-I	LTR/Gypsy
MSTRG.2239	MSTRG.2239.1	1	51072428	51072764	337	PolyA-	LncRNA	noncoding	noncoding	Gypsy-167_ZM-I	LTR/Gypsy
MSTRG.2254	MSTRG.2254.1	1	51601047	51601309	263	/	LncRNA	noncoding	noncoding	/	/
MSTRG.2255	MSTRG.2255.1	1	51602065	51602495	431	/	LncRNA	noncoding	noncoding	/	/
MSTRG.2257	MSTRG.2257.1	1	51603106	51610632	1624	/	LncRNA	noncoding	noncoding	Gypsy-72-I_ZM	LTR/Gypsy
Zm00001d022726	Zm00001d022726_T001	1	51627328	51627885	558	/	LncRNA	noncoding	noncoding	Gypsy30-ZM_LTR	LTR/Gypsy
MSTRG.2265	MSTRG.2265.1	1	51811794	51812000	207	/	LncRNA	noncoding	noncoding	PREM1_ZM	LTR/Copia
MSTRG.2266	MSTRG.2266.1	1	51836924	51837223	300	/	LncRNA	noncoding	noncoding	/	/
MSTRG.2268	MSTRG.2268.2	1	51838989	51839441	344	/	LncRNA	noncoding	noncoding	/	/
MSTRG.2271	MSTRG.2271.1	1	51905501	51905706	206	PolyA-	LncRNA	noncoding	noncoding	/	/
MSTRG.2273	MSTRG.2273.1	1	51932837	51933137	301	PolyA-	LncRNA	noncoding	noncoding	Gypsy11-ZM_I-int	LTR/Gypsy
MSTRG.2275	MSTRG.2275.1	1	51970969	51971253	285	/	LncRNA	noncoding	noncoding	Copia-64_ZM-I	LTR/Copia
MSTRG.2276	MSTRG.2276.1	1	51989789	51990002	214	PolyA-	LncRNA	noncoding	noncoding	Copia12-ZM_I-int	LTR/Copia
MSTRG.2279	MSTRG.2279.1	1	52135055	52135275	221	PolyA-	LncRNA	noncoding	noncoding	XILON1_ZM_LTR	LTR/Gypsy
MSTRG.2280	MSTRG.2280.3	1	52165408	52166523	401	/	LncRNA	noncoding	noncoding	/	/
MSTRG.2284	MSTRG.2284.1	1	52205853	52206100	248	PolyA-	LncRNA	noncoding	noncoding	LTRJI1_ZM	LTR/Copia
MSTRG.2286	MSTRG.2286.1	1	52264590	52264926	337	/	LncRNA	noncoding	noncoding	/	/
MSTRG.2287	MSTRG.2287.1	1	52332447	52332754	308	PolyA-	LncRNA	noncoding	noncoding	Copia18-ZM_I-int	LTR/Copia
MSTRG.2292	MSTRG.2292.1	1	52375086	52375424	339	PolyA-	LncRNA	noncoding	noncoding	Gypsy-72-LTR_ZM	LTR/Gypsy
MSTRG.2293	MSTRG.2293.1	1	52414241	52415797	485	/	LncRNA	noncoding	noncoding	Gypsy-201_ZM-I	LTR/Gypsy
Zm00001d022730	Zm00001d022730_T001	1	52510141	52510834	694	/	LncRNA	noncoding	noncoding	/	/
MSTRG.2298	MSTRG.2298.1	1	52533440	52533820	381	/	LncRNA	noncoding	noncoding	Gypsy-203_ZM-I	LTR/Gypsy
Zm00001d022732	Zm00001d022732_T001	1	52594009	52594446	438	/	LncRNA	noncoding	noncoding	/	/
MSTRG.2305	MSTRG.2305.1	1	52669800	52670142	343	PolyA-	LncRNA	noncoding	noncoding	Gypsy-74-LTR_ZM	LTR/Gypsy
MSTRG.2307	MSTRG.2307.1	1	52748826	52749114	289	/	LncRNA	noncoding	noncoding	/	/
MSTRG.2317	MSTRG.2317.1	1	52955620	52955843	224	PolyA-	LncRNA	noncoding	noncoding	GRANDE1_ZD-int	LTR/Gypsy
MSTRG.2318	MSTRG.2318.1	1	53073922	53074134	213	/	LncRNA	noncoding	noncoding	TEKAY_ZM-LTR	LTR/Gypsy
MSTRG.2325	MSTRG.2325.5	1	53145668	53146657	627	/	LncRNA	noncoding	noncoding	Copia-38-LTR_ZM	LTR/Copia
MSTRG.2325	MSTRG.2325.8	1	53145749	53146259	223	/	LncRNA	noncoding	noncoding	/	/
MSTRG.2326	MSTRG.2326.1	1	53215392	53215666	275	/	LncRNA	noncoding	noncoding	PREM2_ZM-LTR	LTR/Copia
MSTRG.2328	MSTRG.2328.1	1	53224997	53225379	383	/	LncRNA	noncoding	noncoding	LTRJI1_ZM	LTR/Copia
MSTRG.2335	MSTRG.2335.1	1	53329283	53329486	204	/	LncRNA	noncoding	noncoding	(T)n	Simple_repeat
MSTRG.2343	MSTRG.2343.1	1	53443355	53443604	250	PolyA-	LncRNA	noncoding	noncoding	Helitron-3_ZM	RC/Helitron
MSTRG.2351	MSTRG.2351.1	1	53560883	53561111	229	PolyA-	LncRNA	noncoding	noncoding	/	/
MSTRG.2352	MSTRG.2352.1	1	53642324	53642551	228	PolyA-	LncRNA	noncoding	noncoding	/	/
MSTRG.2353	MSTRG.2353.1	1	53693208	53693429	222	/	LncRNA	noncoding	noncoding	/	/
MSTRG.2354	MSTRG.2354.1	1	53710066	53710396	331	PolyA-	LncRNA	noncoding	noncoding	(CT)n	Simple_repeat
MSTRG.2360	MSTRG.2360.1	1	53795921	53796363	443	PolyA-	LncRNA	noncoding	noncoding	GRANDE1_ZD-int	LTR/Gypsy
MSTRG.2361	MSTRG.2361.1	1	53852506	53852723	218	PolyA-	LncRNA	noncoding	noncoding	Gypsy12-ZM_LTR	LTR/Gypsy
Zm00001d022733	Zm00001d022733_T001	1	53871968	53872373	406	/	LncRNA	noncoding	noncoding	/	/
MSTRG.2365	MSTRG.2365.1	1	54025428	54025811	384	PolyA-	LncRNA	noncoding	noncoding	/	/
MSTRG.2366	MSTRG.2366.1	1	54026196	54026400	205	/	LncRNA	noncoding	noncoding	/	/
MSTRG.2369	MSTRG.2369.1	1	54047462	54047683	222	/	LncRNA	noncoding	noncoding	Gypsy24-ZM_LTR	LTR/Gypsy
MSTRG.2374	MSTRG.2374.1	1	54157010	54157251	242	/	LncRNA	noncoding	noncoding	HUCK1-I_ZM	LTR/Gypsy
MSTRG.2375	MSTRG.2375.1	1	54199019	54199250	232	/	LncRNA	noncoding	noncoding	Gypsy-202_ZM-LTR	LTR/Gypsy
MSTRG.2376	MSTRG.2376.1	1	54235506	54235711	206	PolyA-	LncRNA	noncoding	noncoding	Gypsy-74-LTR_ZM	LTR/Gypsy
MSTRG.2381	MSTRG.2381.1	1	54253794	54254176	383	/	LncRNA	noncoding	noncoding	(GTGTGG)n	Simple_repeat
MSTRG.2382	MSTRG.2382.1	1	54380854	54381264	411	/	LncRNA	noncoding	noncoding	Gypsy-127_ZM-LTR	LTR/Gypsy
MSTRG.2385	MSTRG.2385.1	1	54412686	54412888	203	PolyA-	LncRNA	noncoding	noncoding	HUCK1-I_ZM	LTR/Gypsy
MSTRG.2386	MSTRG.2386.1	1	54441550	54441834	285	PolyA-	LncRNA	noncoding	noncoding	Copia13-ZM_LTR	LTR/Copia
MSTRG.2394	MSTRG.2394.1	1	54764406	54764619	214	PolyA-	LncRNA	noncoding	noncoding	PREM2_ZM-LTR	LTR/Copia
MSTRG.2398	Zm00001d022735_T001	1	54946258	54946889	632	/	LncRNA	noncoding	noncoding	TEKAY_ZM-LTR	LTR/Gypsy
MSTRG.2405	MSTRG.2405.1	1	55203566	55203798	233	/	LncRNA	noncoding	noncoding	Gypsy-72-LTR_ZM	LTR/Gypsy
MSTRG.2406	MSTRG.2406.1	1	55209432	55209738	307	/	LncRNA	noncoding	noncoding	/	/
MSTRG.2415	MSTRG.2415.1	1	55245612	55246719	1015	/	LncRNA	noncoding	noncoding	MuDR-9_ZM	DNA/MULE-MuDR
MSTRG.2410	MSTRG.2410.1	1	55257832	55258101	270	/	LncRNA	noncoding	noncoding	/	/
MSTRG.2412	MSTRG.2412.1	1	55315150	55315435	286	PolyA-	LncRNA	noncoding	noncoding	GRANDE1_ZD-LTR	LTR/Gypsy
MSTRG.2417	MSTRG.2417.1	1	55358686	55359196	511	/	LncRNA	noncoding	noncoding	Gypsy-78-LTR_ZM	LTR/Gypsy
MSTRG.2418	MSTRG.2418.1	1	55365710	55366105	396	/	LncRNA	noncoding	noncoding	(ATTTT)n	Simple_repeat
MSTRG.2422	MSTRG.2422.1	1	55448982	55449309	255	/	LncRNA	noncoding	noncoding	/	/
MSTRG.2425	MSTRG.2425.1	1	55555505	55555885	381	PolyA-	LncRNA	noncoding	noncoding	/	/
MSTRG.2426	MSTRG.2426.1	1	55647285	55647494	210	PolyA-	LncRNA	noncoding	noncoding	HUCK1-I_ZM	LTR/Gypsy
MSTRG.2427	MSTRG.2427.1	1	55671961	55672176	216	/	LncRNA	noncoding	noncoding	Gypsy-202_ZM-LTR	LTR/Gypsy
MSTRG.2439	MSTRG.2439.1	1	56136106	56136349	244	PolyA-	LncRNA	noncoding	noncoding	LINE1-24_ZM	LINE/L1
MSTRG.2442	MSTRG.2442.1	1	56148753	56149841	304	/	LncRNA	noncoding	noncoding	/	/
MSTRG.2453	MSTRG.2453.1	1	56520594	56521154	561	/	LncRNA	noncoding	noncoding	A-rich	Low_complexity
MSTRG.2454	MSTRG.2454.1	1	56548324	56548872	549	/	LncRNA	noncoding	noncoding	A-rich	Low_complexity
MSTRG.2455	MSTRG.2455.1	1	56575333	56575545	213	PolyA-	LncRNA	noncoding	noncoding	Gypsy-78-I_ZM	LTR/Gypsy
MSTRG.2460	MSTRG.2460.1	1	56789833	56790053	221	PolyA-	LncRNA	noncoding	noncoding	PREM1A_ZM_LTR	LTR/Copia
MSTRG.2459	MSTRG.2459.1	1	56808895	56809120	226	PolyA-	LncRNA	noncoding	noncoding	Gypsy-127_ZM-I	LTR/Gypsy
MSTRG.2465	MSTRG.2465.1	1	56837472	56837738	267	PolyA-	LncRNA	noncoding	noncoding	Copia-37-LTR_ZM	LTR/Copia
MSTRG.2477	MSTRG.2477.1	1	57090928	57131157	693	/	LncRNA	noncoding	noncoding	Copia20-ZM_LTR	LTR/Copia
MSTRG.2483	MSTRG.2483.1	1	57271707	57271916	210	/	LncRNA	noncoding	noncoding	/	/
MSTRG.2486	MSTRG.2486.1	1	57299923	57300128	206	PolyA-	LncRNA	noncoding	noncoding	/	/
MSTRG.2490	MSTRG.2490.1	1	57414987	57415229	243	PolyA-	LncRNA	noncoding	noncoding	PREM3_ZM_LTR	LTR/Copia
MSTRG.2492	MSTRG.2492.1	1	57501632	57502137	506	PolyA-	LncRNA	noncoding	noncoding	HUCK1-I_ZM	LTR/Gypsy
MSTRG.2493	MSTRG.2493.1	1	57570896	57571142	247	/	LncRNA	noncoding	noncoding	hAT-21_ZM	DNA/hAT-Ac
MSTRG.2494	MSTRG.2494.1	1	57572387	57572666	280	/	LncRNA	noncoding	noncoding	/	/
MSTRG.2496	MSTRG.2496.1	1	57593972	57594514	543	/	LncRNA	noncoding	noncoding	/	/
MSTRG.2495	MSTRG.2495.1	1	57602267	57602535	269	/	LncRNA	noncoding	noncoding	PREM2_ZM-int	LTR/Copia
MSTRG.2502	MSTRG.2502.1	1	57926078	57926338	261	/	LncRNA	noncoding	noncoding	PREM1A_ZM_LTR	LTR/Copia
MSTRG.2515	MSTRG.2515.1	1	58212454	58212922	469	/	LncRNA	noncoding	noncoding	Gypsy-205_ZM-I	LTR/Gypsy
MSTRG.2527	MSTRG.2527.1	1	58445431	58446065	635	/	LncRNA	noncoding	noncoding	/	/
MSTRG.2529	MSTRG.2529.1	1	58479931	58480212	282	PolyA-	LncRNA	noncoding	noncoding	GRANDE1_ZD-int	LTR/Gypsy
MSTRG.2530	MSTRG.2530.1	1	58481288	58481626	339	PolyA-	LncRNA	noncoding	noncoding	GRANDE1_ZD-int	LTR/Gypsy
MSTRG.2532	MSTRG.2532.1	1	58540422	58540888	467	/	LncRNA	noncoding	noncoding	/	/
MSTRG.2533	MSTRG.2533.1	1	58561761	58562005	245	PolyA-	LncRNA	noncoding	noncoding	LTR2-ZM_LTR	LTR/Cassandra
MSTRG.2534	MSTRG.2534.1	1	58587701	58588040	340	/	LncRNA	noncoding	noncoding	/	/
MSTRG.2542	MSTRG.2542.1	1	58918296	58918521	226	/	LncRNA	noncoding	noncoding	Gypsy-80-I_ZM	LTR/Gypsy
MSTRG.2543	MSTRG.2543.1	1	58954399	58954622	224	PolyA-	LncRNA	noncoding	noncoding	/	/
MSTRG.2547	MSTRG.2547.1	1	59012949	59013154	206	PolyA-	LncRNA	noncoding	noncoding	PREM2_ZM-LTR	LTR/Copia
MSTRG.2548	MSTRG.2548.1	1	59062216	59062441	226	PolyA-	LncRNA	noncoding	noncoding	Gypsy-74-I_ZM	LTR/Gypsy
MSTRG.2554	MSTRG.2554.1	1	59112309	59114855	2547	/	LncRNA	noncoding	noncoding	Gypsy27-ZM_LTR	LTR/Gypsy
MSTRG.2559	MSTRG.2559.1	1	59135241	59135489	249	/	LncRNA	noncoding	noncoding	/	/
MSTRG.2563	MSTRG.2563.1	1	59424430	59424771	342	PolyA-	LncRNA	noncoding	noncoding	ENSPM1_ZM	DNA/CMC-EnSpm
MSTRG.2565	MSTRG.2565.1	1	59581455	59581821	367	PolyA-	LncRNA	noncoding	noncoding	HUCK1-I_ZM	LTR/Gypsy
MSTRG.2566	MSTRG.2566.1	1	59616434	59616737	304	PolyA-	LncRNA	noncoding	noncoding	Gypsy-204_ZM-LTR	LTR/Gypsy
MSTRG.2573	MSTRG.2573.1	1	59789222	59789496	275	/	LncRNA	noncoding	noncoding	XILON1_ZM_LTR	LTR/Gypsy
MSTRG.2574	MSTRG.2574.1	1	59834060	59834262	203	/	LncRNA	noncoding	noncoding	Gypsy68-ZM_LTR	LTR/Gypsy
MSTRG.2584	MSTRG.2584.1	1	60308858	60309077	220	PolyA-	LncRNA	noncoding	noncoding	HUCK1-I_ZM	LTR/Gypsy
MSTRG.2587	MSTRG.2587.1	1	60417518	60418038	521	/	LncRNA	noncoding	noncoding	/	/
MSTRG.2590	MSTRG.2590.1	1	60556237	60556443	207	PolyA-	LncRNA	noncoding	noncoding	Copia-71_ZM-I	LTR/Copia
MSTRG.2596	MSTRG.2596.1	1	60578729	60578949	221	/	LncRNA	noncoding	noncoding	Gypsy-199_ZM-I	LTR/Gypsy
MSTRG.2597	MSTRG.2597.1	1	60598807	60599025	219	/	LncRNA	noncoding	noncoding	/	/
MSTRG.2594	MSTRG.2594.1	1	60635553	60635998	446	/	LncRNA	noncoding	noncoding	/	/
MSTRG.2599	MSTRG.2599.1	1	60688700	60688933	234	PolyA-	LncRNA	noncoding	noncoding	Gypsy-75-LTR_ZM	LTR/Gypsy
MSTRG.2605	MSTRG.2605.1	1	60928406	60928634	229	/	LncRNA	noncoding	noncoding	/	/
MSTRG.2620	MSTRG.2620.1	1	61016768	61017047	280	/	LncRNA	noncoding	noncoding	/	/
MSTRG.2625	MSTRG.2625.1	1	61177489	61177848	360	PolyA-	LncRNA	noncoding	noncoding	Gypsy-78-LTR_ZM	LTR/Gypsy
MSTRG.2624	MSTRG.2624.1	1	61183412	61183643	232	PolyA-	LncRNA	noncoding	noncoding	Gypsy-78-I_ZM	LTR/Gypsy
MSTRG.2627	MSTRG.2627.1	1	61253592	61253835	244	PolyA-	LncRNA	noncoding	noncoding	Copia-65_ZM-I	LTR/Copia
MSTRG.2628	MSTRG.2628.1	1	61325271	61325501	231	PolyA-	LncRNA	noncoding	noncoding	HUCK1-I_ZM	LTR/Gypsy
MSTRG.2629	MSTRG.2629.1	1	61384492	61384892	401	PolyA-	LncRNA	noncoding	noncoding	Gypsy69-ZM_I-int	LTR/Gypsy
MSTRG.2632	MSTRG.2632.1	1	61445489	61445726	238	PolyA-	LncRNA	noncoding	noncoding	XILON1_ZM_LTR	LTR/Gypsy
MSTRG.2639	MSTRG.2639.1	1	61622323	61622654	332	/	LncRNA	noncoding	noncoding	Copia20-ZM_LTR	LTR/Copia
MSTRG.2640	MSTRG.2640.1	1	61636328	61636529	202	/	LncRNA	noncoding	noncoding	Copia-71_ZM-I	LTR/Copia
MSTRG.2644	MSTRG.2644.1	1	61681555	61682153	599	/	LncRNA	noncoding	noncoding	(T)n	Simple_repeat
MSTRG.2647	MSTRG.2647.1	1	61703781	61704036	256	PolyA-	LncRNA	noncoding	noncoding	Copia13-ZM_LTR	LTR/Copia
MSTRG.2657	MSTRG.2657.1	1	61926565	61926886	322	/	LncRNA	noncoding	noncoding	/	/
MSTRG.2663	MSTRG.2663.1	1	62115432	62115711	280	PolyA-	LncRNA	noncoding	noncoding	Gypsy-75-LTR_ZM	LTR/Gypsy
MSTRG.2670	MSTRG.2670.1	1	62341686	62341904	219	PolyA-	LncRNA	noncoding	noncoding	CINFUL1_ZM-LTR	LTR/Gypsy
MSTRG.2684	MSTRG.2684.1	1	62846126	62846531	406	PolyA-	LncRNA	noncoding	noncoding	Gypsy-78-I_ZM	LTR/Gypsy
MSTRG.2685	MSTRG.2685.1	1	62848343	62850832	213	/	LncRNA	noncoding	noncoding	Gypsy69-ZM_LTR	LTR/Gypsy
MSTRG.2690	MSTRG.2690.1	1	62875889	62878205	2317	/	LncRNA	noncoding	noncoding	Gypsy-207_ZM-I	LTR/Gypsy
MSTRG.2691	MSTRG.2691.1	1	62881834	62882158	325	/	LncRNA	noncoding	noncoding	/	/
MSTRG.2682	MSTRG.2682.1	1	62961044	62961273	230	PolyA-	LncRNA	noncoding	noncoding	Copia12-ZM_LTR	LTR/Copia
MSTRG.2702	MSTRG.2702.2	1	63125782	63126726	945	/	LncRNA	noncoding	noncoding	(CAGC)n	Simple_repeat
MSTRG.2710	MSTRG.2710.1	1	63308185	63308395	211	PolyA-	LncRNA	noncoding	noncoding	PREM2_ZM-int	LTR/Copia
MSTRG.2713	MSTRG.2713.1	1	63315303	63315581	279	/	LncRNA	noncoding	noncoding	/	/
MSTRG.2719	MSTRG.2719.1	1	63477526	63478034	509	/	LncRNA	noncoding	noncoding	Copia-37-I_ZM	LTR/Copia
MSTRG.2721	MSTRG.2721.1	1	63479298	63479545	248	/	LncRNA	noncoding	noncoding	Gypsy-95_ZM-I	LTR/Gypsy
MSTRG.2720	MSTRG.2720.1	1	63495615	63495861	247	PolyA-	LncRNA	noncoding	noncoding	OPIE2_ZM-int	LTR/Copia
MSTRG.2727	MSTRG.2727.1	1	63585673	63585895	223	/	LncRNA	noncoding	noncoding	/	/
MSTRG.2736	MSTRG.2736.1	1	63889539	63889748	210	/	LncRNA	noncoding	noncoding	Copia-64_ZM-I	LTR/Copia
MSTRG.2737	MSTRG.2737.1	1	63896238	63896504	267	/	LncRNA	noncoding	noncoding	HUCK1-LTR_ZM	LTR/Gypsy
MSTRG.2738	MSTRG.2738.1	1	63917774	63918229	456	/	LncRNA	noncoding	noncoding	/	/
MSTRG.2754	MSTRG.2754.1	1	64049230	64049501	272	PolyA-	LncRNA	noncoding	noncoding	/	/
MSTRG.2774	Zm00001d022750_T001	1	64408770	64409657	674	/	LncRNA	noncoding	noncoding	/	/
MSTRG.2775	Zm00001d022751_T001	1	64409734	64410048	315	PolyA-	LncRNA	noncoding	noncoding	(CT)n	Simple_repeat
MSTRG.2776	MSTRG.2776.1	1	64423168	64423424	257	/	LncRNA	noncoding	noncoding	/	/
MSTRG.2780	Zm00001d022752_T001	1	64473692	64473923	232	/	LncRNA	noncoding	noncoding	/	/
MSTRG.2766	MSTRG.2766.1	1	64543228	64543437	210	PolyA-	LncRNA	noncoding	noncoding	EnSpm-17_ZM	DNA/CMC-EnSpm
MSTRG.2782	MSTRG.2782.1	1	64737299	64741419	4121	/	LncRNA	noncoding	noncoding	Copia6-ZM_I-int	LTR/Copia
MSTRG.2769	MSTRG.2769.1	1	64764132	64764848	717	/	LncRNA	noncoding	noncoding	/	/
MSTRG.2771	MSTRG.2771.1	1	64834291	64834493	203	PolyA-	LncRNA	noncoding	noncoding	/	/
MSTRG.2790	MSTRG.2790.1	1	64924134	64933118	2343	/	LncRNA	noncoding	noncoding	Gypsy-76-LTR_ZM	LTR/Gypsy
MSTRG.2788	MSTRG.2788.1	1	65031777	65031987	211	/	LncRNA	noncoding	noncoding	(CGC)n	Simple_repeat
MSTRG.2791	MSTRG.2791.1	1	65067768	65068001	234	PolyA-	LncRNA	noncoding	noncoding	PREM2_ZM-int	LTR/Copia
MSTRG.2795	MSTRG.2795.1	1	65236492	65236780	289	/	LncRNA	noncoding	noncoding	/	/
MSTRG.2803	MSTRG.2803.1	1	65450041	65450351	311	PolyA-	LncRNA	noncoding	noncoding	Copia-71_ZM-LTR	LTR/Copia
MSTRG.2804	MSTRG.2804.1	1	65493922	65494121	200	PolyA-	LncRNA	noncoding	noncoding	/	/
MSTRG.2808	MSTRG.2808.1	1	65534874	65535112	239	PolyA-	LncRNA	noncoding	noncoding	PREM2_ZM-int	LTR/Copia
MSTRG.2809	MSTRG.2809.1	1	65549599	65558039	731	/	LncRNA	noncoding	noncoding	Gypsy-127_ZM-I	LTR/Gypsy
MSTRG.2820	Zm00001d022753_T001	1	65858515	65858921	407	/	LncRNA	noncoding	noncoding	/	/
MSTRG.2822	MSTRG.2822.3	1	65891197	65899287	914	/	LncRNA	noncoding	noncoding	Gypsy-78-LTR_ZM	LTR/Gypsy
MSTRG.2824	MSTRG.2824.1	1	65899891	65900173	283	/	LncRNA	noncoding	noncoding	XILON1_ZM_LTR	LTR/Gypsy
MSTRG.2839	MSTRG.2839.1	1	66349233	66349470	238	/	LncRNA	noncoding	noncoding	Copia-64_ZM-I	LTR/Copia
MSTRG.2840	MSTRG.2840.1	1	66365527	66365797	271	/	LncRNA	noncoding	noncoding	Copia-64_ZM-I	LTR/Copia
MSTRG.2851	MSTRG.2851.2	1	66394099	66394847	661	/	LncRNA	noncoding	noncoding	REP-1_ZM	Unknown
MSTRG.2841	MSTRG.2841.1	1	66510695	66510937	243	/	LncRNA	noncoding	noncoding	(G)n	Simple_repeat
MSTRG.2843	MSTRG.2843.1	1	66534246	66534569	324	PolyA-	LncRNA	noncoding	noncoding	PREM3_ZM_LTR	LTR/Copia
MSTRG.2858	MSTRG.2858.1	1	66770775	66771064	290	PolyA-	LncRNA	noncoding	noncoding	Gypsy63-ZM_LTR	LTR/Gypsy
MSTRG.2859	MSTRG.2859.1	1	66820301	66820531	231	/	LncRNA	noncoding	noncoding	/	/
MSTRG.2862	MSTRG.2862.1	1	66957768	66957982	215	PolyA-	LncRNA	noncoding	noncoding	Gypsy-80-LTR_ZM	LTR/Gypsy
MSTRG.2865	MSTRG.2865.1	1	66975248	66975530	283	PolyA-	LncRNA	noncoding	noncoding	Copia20-ZM_I-int	LTR/Copia
MSTRG.2866	MSTRG.2866.1	1	67104043	67104312	270	PolyA-	LncRNA	noncoding	noncoding	ZhATN1_ZM	DNA/hAT-Ac
MSTRG.2867	MSTRG.2867.1	1	67104450	67105265	714	/	LncRNA	noncoding	noncoding	/	/
MSTRG.2873	MSTRG.2873.1	1	67583937	67584160	224	PolyA-	LncRNA	noncoding	noncoding	/	/
MSTRG.2880	MSTRG.2880.1	1	67628249	67628575	327	/	LncRNA	noncoding	noncoding	Gypsy-159_ZM-I	LTR/Gypsy
MSTRG.2881	MSTRG.2881.1	1	67634257	67635009	753	/	LncRNA	noncoding	noncoding	LTRJI1_ZM	LTR/Copia
MSTRG.2886	MSTRG.2886.1	1	67857515	67857744	230	PolyA-	LncRNA	noncoding	noncoding	Copia-38-I_ZM	LTR/Copia
MSTRG.2887	MSTRG.2887.1	1	67872318	67872683	366	/	LncRNA	noncoding	noncoding	A-rich	Low_complexity
MSTRG.2897	MSTRG.2897.1	1	68010548	68010760	213	/	LncRNA	noncoding	noncoding	GRANDE1_ZD-int	LTR/Gypsy
MSTRG.2900	MSTRG.2900.1	1	68159523	68159745	223	PolyA-	LncRNA	noncoding	noncoding	Copia3-ZM_I-int	LTR/Copia
MSTRG.2901	MSTRG.2901.1	1	68189619	68190123	505	/	LncRNA	noncoding	noncoding	/	/
MSTRG.2907	MSTRG.2907.1	1	68262941	68263491	551	/	LncRNA	noncoding	noncoding	hAT-20_ZM	DNA/hAT-Ac
MSTRG.2909	MSTRG.2909.1	1	68380069	68380294	226	PolyA-	LncRNA	noncoding	noncoding	Copia-71_ZM-LTR	LTR/Copia
MSTRG.2910	MSTRG.2910.1	1	68436717	68436936	220	/	LncRNA	noncoding	noncoding	Gypsy-167_ZM-LTR	LTR/Gypsy
MSTRG.2911	MSTRG.2911.1	1	68456444	68456698	255	/	LncRNA	noncoding	noncoding	/	/
MSTRG.2923	MSTRG.2923.1	1	68764410	68764627	218	PolyA-	LncRNA	noncoding	noncoding	Gypsy11-ZM_I-int	LTR/Gypsy
MSTRG.2925	MSTRG.2925.1	1	68889719	68889919	201	PolyA-	LncRNA	noncoding	noncoding	/	/
MSTRG.2938	MSTRG.2938.1	1	68983854	68994477	336	/	LncRNA	noncoding	noncoding	/	/
MSTRG.2945	MSTRG.2945.1	1	69141756	69141969	214	/	LncRNA	noncoding	noncoding	/	/
MSTRG.2946	MSTRG.2946.1	1	69188037	69188276	240	PolyA-	LncRNA	noncoding	noncoding	Gypsy-74-I_ZM	LTR/Gypsy
MSTRG.2948	MSTRG.2948.1	1	69293299	69293528	230	/	LncRNA	noncoding	noncoding	/	/
MSTRG.2953	MSTRG.2953.1	1	69389391	69389682	292	/	LncRNA	noncoding	noncoding	Gypsy68-ZM_LTR	LTR/Gypsy
MSTRG.2955	MSTRG.2955.1	1	69390115	69390367	253	/	LncRNA	noncoding	noncoding	/	/
MSTRG.2959	MSTRG.2959.1	1	69559938	69560140	203	/	LncRNA	noncoding	noncoding	HUCK1-LTR_ZM	LTR/Gypsy
MSTRG.2963	MSTRG.2963.1	1	69720773	69721023	251	/	LncRNA	noncoding	noncoding	A-rich	Low_complexity
MSTRG.2968	MSTRG.2968.1	1	69767959	69768346	388	/	LncRNA	noncoding	noncoding	Gypsy-80-I_ZM	LTR/Gypsy
MSTRG.2970	MSTRG.2970.1	1	69829899	69830126	228	PolyA-	LncRNA	noncoding	noncoding	HUCK1-LTR_ZM	LTR/Gypsy
MSTRG.2973	MSTRG.2973.1	1	69884113	69884525	413	PolyA-	LncRNA	noncoding	noncoding	LTRJI1_ZM	LTR/Copia
MSTRG.2974	MSTRG.2974.1	1	69906418	69906675	258	/	LncRNA	noncoding	noncoding	HARB3_ZM	DNA/PIF-Harbinger
MSTRG.2975	MSTRG.2975.1	1	69937160	69937398	239	/	LncRNA	noncoding	noncoding	/	/
MSTRG.2988	MSTRG.2988.1	1	70303657	70303983	327	/	LncRNA	noncoding	noncoding	/	/
MSTRG.2985	MSTRG.2985.1	1	70419453	70419781	329	PolyA-	LncRNA	noncoding	noncoding	GRANDE1_ZD-int	LTR/Gypsy
MSTRG.2984	MSTRG.2984.1	1	70421196	70421411	216	PolyA-	LncRNA	noncoding	noncoding	(TAC)n	Simple_repeat
MSTRG.2989	MSTRG.2989.1	1	70500783	70501003	221	/	LncRNA	noncoding	noncoding	/	/
MSTRG.2995	MSTRG.2995.1	1	70695553	70695760	208	PolyA-	LncRNA	noncoding	noncoding	PREM2_ZM-LTR	LTR/Copia
MSTRG.2998	MSTRG.2998.1	1	70847372	70847634	263	/	LncRNA	noncoding	noncoding	(GGAGACA)n	Simple_repeat
MSTRG.2999	MSTRG.2999.1	1	70909517	70909739	223	PolyA-	LncRNA	noncoding	noncoding	Copia13-ZM_LTR	LTR/Copia
MSTRG.3000	MSTRG.3000.1	1	70946631	70946958	328	/	LncRNA	noncoding	noncoding	CRM_INT-int	LTR/Gypsy
MSTRG.3004	MSTRG.3004.1	1	70982264	70982509	246	PolyA-	LncRNA	noncoding	noncoding	/	/
MSTRG.3007	Zm00001d022757_T001	1	71027222	71027744	523	PolyA-	LncRNA	noncoding	noncoding	/	/
MSTRG.3006	MSTRG.3006.1	1	71053300	71053545	246	PolyA-	LncRNA	noncoding	noncoding	LTRJI1_ZM	LTR/Copia
MSTRG.3008	MSTRG.3008.1	1	71068896	71069106	211	PolyA-	LncRNA	noncoding	noncoding	PREM2_ZM-LTR	LTR/Copia
MSTRG.3009	MSTRG.3009.1	1	71097340	71097543	204	/	LncRNA	noncoding	noncoding	Gypsy68-ZM_LTR	LTR/Gypsy
MSTRG.3012	MSTRG.3012.1	1	71156466	71156858	322	/	LncRNA	noncoding	noncoding	/	/
MSTRG.3013	MSTRG.3013.1	1	71165205	71165459	255	/	LncRNA	noncoding	noncoding	LTRJI1_ZM	LTR/Copia
MSTRG.3014	MSTRG.3014.1	1	71224190	71224514	325	PolyA-	LncRNA	noncoding	noncoding	Gypsy11-ZM_I-int	LTR/Gypsy
MSTRG.3017	MSTRG.3017.1	1	71310885	71314311	2280	/	LncRNA	noncoding	noncoding	Copia-38-LTR_ZM	LTR/Copia
MSTRG.3017	Zm00001d022758_T001	1	71310948	71314335	1700	/	LncRNA	noncoding	noncoding	/	/
MSTRG.3022	MSTRG.3022.1	1	71539257	71539460	204	PolyA-	LncRNA	noncoding	noncoding	XILON1_ZM_I-int	LTR/Gypsy
MSTRG.3030	MSTRG.3030.1	1	71816102	71816673	572	/	LncRNA	noncoding	noncoding	(TTTTC)n	Simple_repeat
MSTRG.3034	MSTRG.3034.1	1	71943560	71943970	411	/	LncRNA	noncoding	noncoding	Gypsy-193_ZM-LTR	LTR/Gypsy
MSTRG.3036	MSTRG.3036.1	1	72021044	72021243	200	PolyA-	LncRNA	noncoding	noncoding	Gypsy27-ZM_LTR	LTR/Gypsy
MSTRG.3037	MSTRG.3037.1	1	72053941	72054172	232	PolyA-	LncRNA	noncoding	noncoding	HUCK1-I_ZM	LTR/Gypsy
MSTRG.3039	MSTRG.3039.1	1	72130547	72130795	249	/	LncRNA	noncoding	noncoding	PREM2_ZM-LTR	LTR/Copia
MSTRG.3040	MSTRG.3040.1	1	72149481	72149722	242	PolyA-	LncRNA	noncoding	noncoding	HUCK1-LTR_ZM	LTR/Gypsy
MSTRG.3042	MSTRG.3042.1	1	72223384	72223728	345	PolyA-	LncRNA	noncoding	noncoding	HUCK1-I_ZM	LTR/Gypsy
MSTRG.3044	MSTRG.3044.1	1	72268861	72269213	353	PolyA-	LncRNA	noncoding	noncoding	Copia-71_ZM-LTR	LTR/Copia
MSTRG.3045	MSTRG.3045.1	1	72285590	72285808	219	/	LncRNA	noncoding	noncoding	Gypsy-202_ZM-I	LTR/Gypsy
MSTRG.3059	MSTRG.3059.1	1	72754290	72754514	225	PolyA-	LncRNA	noncoding	noncoding	PREM2_ZM-int	LTR/Copia
MSTRG.3060	MSTRG.3060.1	1	72810808	72811114	307	/	LncRNA	noncoding	noncoding	ENSPM-6_ZM	DNA/CMC-EnSpm
MSTRG.3066	MSTRG.3066.1	1	72867952	72868512	561	/	LncRNA	noncoding	noncoding	/	/
MSTRG.3072	MSTRG.3072.1	1	72983043	72983246	204	PolyA-	LncRNA	noncoding	noncoding	HUCK1-I_ZM	LTR/Gypsy
MSTRG.3076	MSTRG.3076.1	1	73080751	73081461	238	/	LncRNA	noncoding	noncoding	/	/
MSTRG.3074	MSTRG.3074.1	1	73081968	73082305	338	PolyA-	LncRNA	noncoding	noncoding	hAT-25_ZM	DNA/hAT-Ac
MSTRG.3081	MSTRG.3081.1	1	73276553	73276929	377	PolyA-	LncRNA	noncoding	noncoding	HUCK1-I_ZM	LTR/Gypsy
MSTRG.3083	MSTRG.3083.1	1	73379408	73379853	446	PolyA-	LncRNA	noncoding	noncoding	/	/
MSTRG.3084	MSTRG.3084.1	1	73397192	73397402	211	PolyA-	LncRNA	noncoding	noncoding	HUCK1-LTR_ZM	LTR/Gypsy
MSTRG.3087	MSTRG.3087.1	1	73456633	73456901	269	/	LncRNA	noncoding	noncoding	EnSpm-11_ZM	DNA/CMC-EnSpm
MSTRG.3091	MSTRG.3091.1	1	73609750	73610058	309	PolyA-	LncRNA	noncoding	noncoding	Gypsy11-ZM_I-int	LTR/Gypsy
MSTRG.3092	MSTRG.3092.1	1	73658547	73658865	319	PolyA-	LncRNA	noncoding	noncoding	HUCK1-LTR_ZM	LTR/Gypsy
MSTRG.3093	MSTRG.3093.1	1	73676989	73677443	455	/	LncRNA	noncoding	noncoding	A-rich	Low_complexity
MSTRG.3099	MSTRG.3099.1	1	73750797	73752818	209	/	LncRNA	noncoding	noncoding	/	/
MSTRG.3116	MSTRG.3116.1	1	74136674	74136884	211	/	LncRNA	noncoding	noncoding	Gypsy29-ZM_I-int	LTR/Gypsy
MSTRG.3108	MSTRG.3108.1	1	74150048	74150264	217	/	LncRNA	noncoding	noncoding	Gypsy-126_ZM-LTR	LTR/Gypsy
MSTRG.3111	MSTRG.3111.1	1	74153754	74153987	234	/	LncRNA	noncoding	noncoding	Gypsy-126_ZM-I	LTR/Gypsy
MSTRG.3121	MSTRG.3121.1	1	74320220	74320680	461	PolyA-	LncRNA	noncoding	noncoding	LTR2-ZM_LTR	LTR/Cassandra
MSTRG.3123	MSTRG.3123.1	1	74513891	74514463	573	/	LncRNA	noncoding	noncoding	Gypsy-127_ZM-I	LTR/Gypsy
MSTRG.3124	MSTRG.3124.1	1	74518676	74519042	367	/	LncRNA	noncoding	noncoding	PREM1A_ZM_LTR	LTR/Copia
MSTRG.3128	MSTRG.3128.1	1	74548184	74548480	297	PolyA-	LncRNA	noncoding	noncoding	/	/
MSTRG.3130	MSTRG.3130.1	1	74742128	74742343	216	PolyA-	LncRNA	noncoding	noncoding	/	/
MSTRG.3133	MSTRG.3133.2	1	74749054	74751315	779	/	LncRNA	noncoding	noncoding	/	/
MSTRG.3138	MSTRG.3138.1	1	74917256	74917495	240	/	LncRNA	noncoding	noncoding	/	/
MSTRG.3139	MSTRG.3139.1	1	74942412	74942713	302	PolyA-	LncRNA	noncoding	noncoding	Gypsy-74-LTR_ZM	LTR/Gypsy
MSTRG.3140	MSTRG.3140.1	1	74984082	74984413	332	PolyA-	LncRNA	noncoding	noncoding	Gypsy69-ZM_I-int	LTR/Gypsy
MSTRG.3142	MSTRG.3142.1	1	75146581	75146870	290	PolyA-	LncRNA	noncoding	noncoding	HUCK1-LTR_ZM	LTR/Gypsy
MSTRG.3144	MSTRG.3144.1	1	75235544	75235764	221	PolyA-	LncRNA	noncoding	noncoding	Gypsy-72-I_ZM	LTR/Gypsy
MSTRG.3147	MSTRG.3147.1	1	75280246	75280498	253	/	LncRNA	noncoding	noncoding	/	/
MSTRG.3154	MSTRG.3154.1	1	75381435	75381754	320	/	LncRNA	noncoding	noncoding	/	/
MSTRG.3155	MSTRG.3155.1	1	75382024	75382314	291	/	LncRNA	noncoding	noncoding	/	/
MSTRG.3157	MSTRG.3157.1	1	75483056	75483284	229	PolyA-	LncRNA	noncoding	noncoding	Gypsy-197_ZM-LTR	LTR/Gypsy
MSTRG.3158	MSTRG.3158.1	1	75508810	75509085	276	PolyA-	LncRNA	noncoding	noncoding	ZMCOPIA3_I-int	LTR/Copia
MSTRG.3169	MSTRG.3169.1	1	75712229	75729885	213	/	LncRNA	noncoding	noncoding	Copia-65_ZM-I	LTR/Copia
MSTRG.3171	MSTRG.3171.1	1	75717652	75717877	226	PolyA-	LncRNA	noncoding	noncoding	Gypsy-169_ZM-I	LTR/Gypsy
MSTRG.3175	MSTRG.3175.1	1	75889792	75890023	232	PolyA-	LncRNA	noncoding	noncoding	PREM1A_ZM_LTR	LTR/Copia
MSTRG.3179	MSTRG.3179.1	1	75895768	75896469	702	/	LncRNA	noncoding	noncoding	MuDR-4N1_ZM	DNA/MULE-MuDR
MSTRG.3177	MSTRG.3177.1	1	75986803	75987039	237	PolyA-	LncRNA	noncoding	noncoding	/	/
MSTRG.3184	MSTRG.3184.1	1	76107440	76107645	206	PolyA-	LncRNA	noncoding	noncoding	Gypsy12-ZM_I-int	LTR/Gypsy
MSTRG.3186	MSTRG.3186.1	1	76152467	76153188	722	/	LncRNA	noncoding	noncoding	(TGGCGA)n	Simple_repeat
MSTRG.3187	MSTRG.3187.1	1	76162220	76162497	278	/	LncRNA	noncoding	noncoding	/	/
MSTRG.3188	MSTRG.3188.1	1	76162977	76163282	306	/	LncRNA	noncoding	noncoding	ZMCOPIA3_I-int	LTR/Copia
MSTRG.3190	MSTRG.3190.1	1	76175593	76175927	335	/	LncRNA	noncoding	noncoding	Copia-65_ZM-I	LTR/Copia
MSTRG.3191	MSTRG.3191.1	1	76187645	76187950	306	/	LncRNA	noncoding	noncoding	HUCK1-LTR_ZM	LTR/Gypsy
Zm00001d029562	Zm00001d029562_T001	1	76238126	76238812	558	/	LncRNA	noncoding	noncoding	Gypsy-194_ZM-LTR	LTR/Gypsy
MSTRG.3197	MSTRG.3197.1	1	76293452	76293680	229	PolyA-	LncRNA	noncoding	noncoding	Gypsy-72-I_ZM	LTR/Gypsy
MSTRG.3198	MSTRG.3198.1	1	76298079	76298282	204	/	LncRNA	noncoding	noncoding	Gypsy-74-I_ZM	LTR/Gypsy
MSTRG.3200	MSTRG.3200.1	1	76396704	76396929	226	/	LncRNA	noncoding	noncoding	Gypsy-70-LTR_ZM	LTR/Gypsy
MSTRG.3201	MSTRG.3201.1	1	76408635	76408851	217	PolyA-	LncRNA	noncoding	noncoding	Gypsy-72-LTR_ZM	LTR/Gypsy
MSTRG.3202	MSTRG.3202.1	1	76476347	76476573	227	/	LncRNA	noncoding	noncoding	Gypsy65-ZM_LTR	LTR/Gypsy
MSTRG.3215	MSTRG.3215.1	1	76773921	76776187	2267	/	LncRNA	noncoding	noncoding	ENSPM-5_ZM	DNA/CMC-EnSpm
MSTRG.3219	MSTRG.3219.1	1	76993236	76993435	200	PolyA-	LncRNA	noncoding	noncoding	Gypsy-72-LTR_ZM	LTR/Gypsy
MSTRG.3220	MSTRG.3220.1	1	76996129	76996401	273	PolyA-	LncRNA	noncoding	noncoding	Copia17-ZM_LTR	LTR/Copia
MSTRG.3222	MSTRG.3222.1	1	76999772	77002128	641	/	LncRNA	noncoding	noncoding	Gypsy-78-LTR_ZM	LTR/Gypsy
MSTRG.3222	Zm00001d022762_T001	1	77001696	77002256	561	/	LncRNA	noncoding	noncoding	/	/
MSTRG.3228	MSTRG.3228.1	1	77182347	77182609	263	PolyA-	LncRNA	noncoding	noncoding	/	/
MSTRG.3229	MSTRG.3229.1	1	77253159	77253574	416	PolyA-	LncRNA	noncoding	noncoding	ENSPM2_ZM	DNA/CMC-EnSpm
MSTRG.3230	MSTRG.3230.1	1	77257425	77257633	209	PolyA-	LncRNA	noncoding	noncoding	ENSPM2_ZM	DNA/CMC-EnSpm
MSTRG.3232	MSTRG.3232.1	1	77323412	77323911	500	/	LncRNA	noncoding	noncoding	/	/
MSTRG.3233	MSTRG.3233.1	1	77397133	77397363	231	PolyA-	LncRNA	noncoding	noncoding	/	/
MSTRG.3237	MSTRG.3237.1	1	77490756	77490958	203	PolyA-	LncRNA	noncoding	noncoding	ZMCopia2_I-int	LTR/Copia
MSTRG.3238	MSTRG.3238.1	1	77506033	77506272	240	PolyA-	LncRNA	noncoding	noncoding	ZMCopia2_LTR	LTR/Copia
MSTRG.3239	MSTRG.3239.1	1	77534552	77534952	401	/	LncRNA	noncoding	noncoding	/	/
MSTRG.3242	MSTRG.3242.2	1	77585938	77588273	1356	/	LncRNA	noncoding	noncoding	TEKAY_ZM-LTR	LTR/Gypsy
MSTRG.3245	MSTRG.3245.1	1	77687671	77687897	227	/	LncRNA	noncoding	noncoding	DNA-4_ZM	DNA/PIF-Harbinger?
MSTRG.3249	MSTRG.3249.1	1	77739998	77740417	420	PolyA-	LncRNA	noncoding	noncoding	Gypsy12-ZM_I-int	LTR/Gypsy
MSTRG.3255	MSTRG.3255.1	1	77815982	77816601	620	/	LncRNA	noncoding	noncoding	LTRJI1_ZM	LTR/Copia
MSTRG.3261	MSTRG.3261.1	1	77935303	77935510	208	PolyA-	LncRNA	noncoding	noncoding	EN1_ZM	DNA/CMC-EnSpm
MSTRG.3266	MSTRG.3266.1	1	78028537	78028764	228	/	LncRNA	noncoding	noncoding	/	/
MSTRG.3268	MSTRG.3268.1	1	78052957	78053213	257	PolyA-	LncRNA	noncoding	noncoding	Gypsy-75-LTR_ZM	LTR/Gypsy
MSTRG.3269	MSTRG.3269.1	1	78083647	78084026	380	/	LncRNA	noncoding	noncoding	PREM1A_ZM_LTR	LTR/Copia
MSTRG.3273	MSTRG.3273.1	1	78246839	78247083	245	PolyA-	LncRNA	noncoding	noncoding	Gypsy-127_ZM-I	LTR/Gypsy
MSTRG.3274	MSTRG.3274.1	1	78303357	78303595	239	PolyA-	LncRNA	noncoding	noncoding	Gypsy27-ZM_I-int	LTR/Gypsy
MSTRG.3280	MSTRG.3280.1	1	78412240	78412497	258	PolyA-	LncRNA	noncoding	noncoding	Copia20-ZM_I-int	LTR/Copia
Zm00001d022763	Zm00001d022763_T001	1	78644478	78644925	448	/	LncRNA	noncoding	noncoding	/	/
MSTRG.3286	MSTRG.3286.1	1	78651824	78652118	295	/	LncRNA	noncoding	noncoding	/	/
MSTRG.3287	MSTRG.3287.1	1	78656514	78656940	427	/	LncRNA	noncoding	noncoding	/	/
MSTRG.3288	MSTRG.3288.1	1	78657296	78657824	529	/	LncRNA	noncoding	noncoding	HARB-N7_ZM	DNA/PIF-Harbinger?
MSTRG.3291	MSTRG.3291.1	1	78660517	78660753	237	/	LncRNA	noncoding	noncoding	/	/
MSTRG.3292	MSTRG.3292.1	1	78679506	78679786	281	PolyA-	LncRNA	noncoding	noncoding	/	/
MSTRG.3294	MSTRG.3294.1	1	78722550	78725461	1050	/	LncRNA	noncoding	noncoding	Gypsy-127_ZM-I	LTR/Gypsy
MSTRG.3298	MSTRG.3298.1	1	78802662	78802956	295	PolyA-	LncRNA	noncoding	noncoding	HUCK1-I_ZM	LTR/Gypsy
MSTRG.3299	MSTRG.3299.1	1	78848274	78848635	362	PolyA-	LncRNA	noncoding	noncoding	ZhAT6_ZM	DNA/hAT-Ac
MSTRG.3306	MSTRG.3306.1	1	78938968	78939174	207	PolyA-	LncRNA	noncoding	noncoding	/	/
MSTRG.3307	MSTRG.3307.1	1	78939903	78940307	405	/	LncRNA	noncoding	noncoding	/	/
MSTRG.3308	MSTRG.3308.1	1	78956115	78956456	342	/	LncRNA	noncoding	noncoding	Gypsy-202_ZM-LTR	LTR/Gypsy
MSTRG.3315	MSTRG.3315.1	1	79160825	79161159	335	/	LncRNA	noncoding	noncoding	/	/
MSTRG.3317	MSTRG.3317.1	1	79392358	79392662	305	/	LncRNA	noncoding	noncoding	ENSPM-8_ZM	DNA/CMC-EnSpm
MSTRG.3327	MSTRG.3327.1	1	79413787	79414022	236	/	LncRNA	noncoding	noncoding	Gypsy-172_ZM-I	LTR/Gypsy
MSTRG.3331	MSTRG.3331.9	1	79432133	79433883	1571	/	LncRNA	noncoding	noncoding	Gypsy-207_ZM-LTR	LTR/Gypsy
MSTRG.3319	MSTRG.3319.1	1	79537243	79537488	246	PolyA-	LncRNA	noncoding	noncoding	ZMCopia1_I-int	LTR/Copia
MSTRG.3333	MSTRG.3333.1	1	79907350	79907579	230	PolyA-	LncRNA	noncoding	noncoding	/	/
MSTRG.3335	MSTRG.3335.1	1	79912435	79912739	305	PolyA-	LncRNA	noncoding	noncoding	Gypsy11-ZM_I-int	LTR/Gypsy
MSTRG.3340	MSTRG.3340.1	1	80004676	80004899	224	/	LncRNA	noncoding	noncoding	Gypsy5-ZM_I-int	LTR/Gypsy
MSTRG.3341	MSTRG.3341.1	1	80005378	80005714	337	/	LncRNA	noncoding	noncoding	Copia-71_ZM-LTR	LTR/Copia
MSTRG.3342	MSTRG.3342.1	1	80030836	80031133	298	PolyA-	LncRNA	noncoding	noncoding	GRANDE1_ZD-int	LTR/Gypsy
MSTRG.3347	MSTRG.3347.1	1	80069418	80089469	1027	/	LncRNA	noncoding	noncoding	Gypsy66-ZM_LTR	LTR/Gypsy
MSTRG.3347	MSTRG.3347.2	1	80070569	80081998	740	/	LncRNA	noncoding	noncoding	Gypsy66-ZM_LTR	LTR/Gypsy
MSTRG.3347	Zm00001d022764_T001	1	80077990	80078624	635	/	LncRNA	noncoding	noncoding	XILON1_ZM_LTR	LTR/Gypsy
Zm00001d022765	Zm00001d022765_T001	1	80219130	80220559	366	/	LncRNA	noncoding	noncoding	/	/
MSTRG.3351	MSTRG.3351.1	1	80438358	80438614	257	/	LncRNA	noncoding	noncoding	Gypsy-80-LTR_ZM	LTR/Gypsy
MSTRG.3352	MSTRG.3352.1	1	80438894	80439107	214	/	LncRNA	noncoding	noncoding	/	/
MSTRG.3353	MSTRG.3353.1	1	80443058	80443272	215	/	LncRNA	noncoding	noncoding	Gypsy-196_ZM-I	LTR/Gypsy
MSTRG.3355	MSTRG.3355.1	1	80446374	80466961	902	/	LncRNA	noncoding	noncoding	Gypsy-202_ZM-I	LTR/Gypsy
MSTRG.3355	MSTRG.3355.2	1	80465751	80466846	881	/	LncRNA	noncoding	noncoding	Gypsy-196_ZM-I	LTR/Gypsy
MSTRG.3359	MSTRG.3359.1	1	80614028	80614241	214	PolyA-	LncRNA	noncoding	noncoding	HUCK1-I_ZM	LTR/Gypsy
MSTRG.3360	MSTRG.3360.1	1	80652859	80653210	352	PolyA-	LncRNA	noncoding	noncoding	Gypsy-176_ZM-I	LTR/Gypsy
MSTRG.3365	Zm00001d022766_T001	1	80750653	80759115	791	PolyA-	LncRNA	noncoding	noncoding	Copia14-ZM_LTR	LTR/Copia
MSTRG.3378	MSTRG.3378.1	1	80976812	80977122	311	/	LncRNA	noncoding	noncoding	(CCAGGCG)n	Simple_repeat
MSTRG.3380	MSTRG.3380.1	1	81056337	81056645	309	PolyA-	LncRNA	noncoding	noncoding	Gypsy-77-LTR_ZM	LTR/Gypsy
MSTRG.3383	MSTRG.3383.1	1	81088603	81120498	336	/	LncRNA	noncoding	noncoding	Gypsy66-ZM_LTR	LTR/Gypsy
Zm00001d022769	Zm00001d022769_T001	1	81271335	81271805	471	/	LncRNA	noncoding	noncoding	/	/
MSTRG.3391	MSTRG.3391.1	1	81552872	81553078	207	PolyA-	LncRNA	noncoding	noncoding	GRANDE1_ZD-int	LTR/Gypsy
MSTRG.3392	MSTRG.3392.1	1	81603108	81603427	320	PolyA-	LncRNA	noncoding	noncoding	/	/
MSTRG.3394	MSTRG.3394.1	1	81666884	81667111	228	PolyA-	LncRNA	noncoding	noncoding	/	/
MSTRG.3397	MSTRG.3397.1	1	81706701	81707134	434	/	LncRNA	noncoding	noncoding	/	/
MSTRG.3411	MSTRG.3411.1	1	81999055	81999290	236	PolyA-	LncRNA	noncoding	noncoding	Gypsy-77-I_ZM	LTR/Gypsy
MSTRG.3412	MSTRG.3412.1	1	82019480	82019698	219	PolyA-	LncRNA	noncoding	noncoding	Gypsy27-ZM_I-int	LTR/Gypsy
MSTRG.3414	MSTRG.3414.1	1	82029394	82029978	585	/	LncRNA	noncoding	noncoding	/	/
MSTRG.3416	MSTRG.3416.1	1	82033205	82033671	467	/	LncRNA	noncoding	noncoding	hAT-N17_ZM	DNA/hAT-Ac
MSTRG.3417	MSTRG.3417.1	1	82081183	82081409	227	/	LncRNA	noncoding	noncoding	/	/
MSTRG.3419	MSTRG.3419.1	1	82137785	82138341	557	/	LncRNA	noncoding	noncoding	/	/
MSTRG.3420	MSTRG.3420.1	1	82151596	82151915	320	/	LncRNA	noncoding	noncoding	(GGTG)n	Simple_repeat
MSTRG.3421	MSTRG.3421.1	1	82156699	82156909	211	PolyA-	LncRNA	noncoding	noncoding	Copia20-ZM_I-int	LTR/Copia
MSTRG.3422	MSTRG.3422.1	1	82203946	82204214	269	PolyA-	LncRNA	noncoding	noncoding	GRANDE1_ZD-int	LTR/Gypsy
MSTRG.3429	MSTRG.3429.1	1	82434795	82435036	242	PolyA-	LncRNA	noncoding	noncoding	LTRJI1_ZM	LTR/Copia
MSTRG.3431	MSTRG.3431.1	1	82509355	82509573	219	PolyA-	LncRNA	noncoding	noncoding	Copia12-ZM_I-int	LTR/Copia
MSTRG.3435	MSTRG.3435.1	1	82630734	82630959	226	PolyA-	LncRNA	noncoding	noncoding	Gypsy-74-LTR_ZM	LTR/Gypsy
MSTRG.3436	MSTRG.3436.1	1	82702062	82702270	209	/	LncRNA	noncoding	noncoding	/	/
MSTRG.3439	MSTRG.3439.1	1	82713521	82713738	218	/	LncRNA	noncoding	noncoding	/	/
MSTRG.3441	MSTRG.3441.1	1	82795304	82795549	246	PolyA-	LncRNA	noncoding	noncoding	LTRJI1_ZM	LTR/Copia
MSTRG.3448	MSTRG.3448.1	1	83000192	83001588	1397	/	LncRNA	noncoding	noncoding	Gypsy-73-LTR_ZM	LTR/Gypsy
MSTRG.3457	MSTRG.3457.15	1	83048292	83048847	410	/	LncRNA	noncoding	noncoding	/	/
MSTRG.3460	MSTRG.3460.1	1	83055410	83055655	246	/	LncRNA	noncoding	noncoding	LINE1-10_ZM	LINE/L1
MSTRG.3450	MSTRG.3450.1	1	83057008	83057208	201	/	LncRNA	noncoding	noncoding	EnSpm-10_ZM	DNA/CMC-EnSpm
MSTRG.3451	MSTRG.3451.1	1	83071835	83072059	225	/	LncRNA	noncoding	noncoding	Gypsy-72-LTR_ZM	LTR/Gypsy
MSTRG.3452	MSTRG.3452.1	1	83090280	83090507	228	/	LncRNA	noncoding	noncoding	Gypsy-202_ZM-LTR	LTR/Gypsy
MSTRG.3453	MSTRG.3453.1	1	83090885	83099458	200	PolyA-	LncRNA	noncoding	noncoding	Gypsy-202_ZM-LTR	LTR/Gypsy
MSTRG.3465	MSTRG.3465.1	1	83538250	83538474	225	PolyA-	LncRNA	noncoding	noncoding	ZMCOPIA3_LTR	LTR/Copia
MSTRG.3470	MSTRG.3470.1	1	83589735	83589950	216	PolyA-	LncRNA	noncoding	noncoding	HUCK1-I_ZM	LTR/Gypsy
MSTRG.3473	MSTRG.3473.1	1	83607749	83608062	314	PolyA-	LncRNA	noncoding	noncoding	Gypsy-74-LTR_ZM	LTR/Gypsy
MSTRG.3474	MSTRG.3474.1	1	83625887	83626157	271	PolyA-	LncRNA	noncoding	noncoding	Copia13-ZM_I-int	LTR/Copia
MSTRG.3468	MSTRG.3468.1	1	83794048	83794263	216	/	LncRNA	noncoding	noncoding	/	/
MSTRG.3481	Zm00001d022770_T001	1	83800771	83801179	409	/	LncRNA	noncoding	noncoding	/	/
MSTRG.3484	MSTRG.3484.1	1	84069504	84069711	208	PolyA-	LncRNA	noncoding	noncoding	GRANDE1_ZD-int	LTR/Gypsy
MSTRG.3485	MSTRG.3485.1	1	84074552	84074770	219	/	LncRNA	noncoding	noncoding	GRANDE1_ZD-int	LTR/Gypsy
MSTRG.3493	MSTRG.3493.1	1	84169616	84169817	202	PolyA-	LncRNA	noncoding	noncoding	HUCK1-I_ZM	LTR/Gypsy
MSTRG.3503	MSTRG.3503.1	1	84399332	84399627	296	/	LncRNA	noncoding	noncoding	Copia20-ZM_LTR	LTR/Copia
MSTRG.3504	MSTRG.3504.1	1	84409225	84409503	279	/	LncRNA	noncoding	noncoding	PREM1A_ZM_LTR	LTR/Copia
MSTRG.3510	MSTRG.3510.1	1	84729327	84729623	297	/	LncRNA	noncoding	noncoding	CINFUL3_I-int	LTR/Gypsy
MSTRG.3513	MSTRG.3513.1	1	84799256	84799539	284	PolyA-	LncRNA	noncoding	noncoding	XILON1_ZM_LTR	LTR/Gypsy
MSTRG.3517	MSTRG.3517.1	1	84946625	84946934	310	PolyA-	LncRNA	noncoding	noncoding	HUCK1-LTR_ZM	LTR/Gypsy
MSTRG.3520	MSTRG.3520.1	1	85004717	85004922	206	/	LncRNA	noncoding	noncoding	EnSpm-10_ZM	DNA/CMC-EnSpm
MSTRG.3522	MSTRG.3522.1	1	85048796	85049001	206	PolyA-	LncRNA	noncoding	noncoding	/	/
MSTRG.3523	MSTRG.3523.1	1	85074054	85074266	213	/	LncRNA	noncoding	noncoding	/	/
MSTRG.3527	MSTRG.3527.1	1	85128280	85128489	210	/	LncRNA	noncoding	noncoding	Copia-64_ZM-I	LTR/Copia
MSTRG.3530	MSTRG.3530.1	1	85169879	85170085	207	/	LncRNA	noncoding	noncoding	HARB7_ZM	DNA/PIF-Harbinger
MSTRG.3532	MSTRG.3532.1	1	85198553	85198999	447	/	LncRNA	noncoding	noncoding	(AAAAAAG)n	Simple_repeat
MSTRG.3533	MSTRG.3533.1	1	85225891	85226137	247	PolyA-	LncRNA	noncoding	noncoding	Gypsy29-ZM_I-int	LTR/Gypsy
Zm00001d022771	Zm00001d022771_T001	1	85232076	85232639	491	PolyA-	LncRNA	noncoding	noncoding	/	/
MSTRG.3537	MSTRG.3537.1	1	85419471	85419764	294	PolyA-	LncRNA	noncoding	noncoding	XILON1_ZM_LTR	LTR/Gypsy
MSTRG.3542	MSTRG.3542.1	1	85472938	85473443	275	/	LncRNA	noncoding	noncoding	/	/
MSTRG.3545	MSTRG.3545.1	1	85566671	85567088	418	PolyA-	LncRNA	noncoding	noncoding	Copia-65_ZM-I	LTR/Copia
MSTRG.3546	MSTRG.3546.1	1	85599739	85599953	215	PolyA-	LncRNA	noncoding	noncoding	Gypsy-204_ZM-LTR	LTR/Gypsy
MSTRG.3549	MSTRG.3549.1	1	85641413	85660062	285	/	LncRNA	noncoding	noncoding	/	/
MSTRG.3550	MSTRG.3550.2	1	85643349	85653698	1535	/	LncRNA	noncoding	noncoding	Gypsy-196_ZM-I	LTR/Gypsy
MSTRG.3553	MSTRG.3553.1	1	85780510	85780831	322	/	LncRNA	noncoding	noncoding	/	/
MSTRG.3557	MSTRG.3557.1	1	85942778	85943006	229	/	LncRNA	noncoding	noncoding	Copia-37-I_ZM	LTR/Copia
MSTRG.3560	MSTRG.3560.1	1	86009074	86009316	243	PolyA-	LncRNA	noncoding	noncoding	MuDR-N1_ZM	DNA/MULE-MuDR
MSTRG.3562	MSTRG.3562.1	1	86061405	86061759	355	/	LncRNA	noncoding	noncoding	/	/
MSTRG.3563	MSTRG.3563.1	1	86077456	86077685	230	PolyA-	LncRNA	noncoding	noncoding	Copia20-ZM_LTR	LTR/Copia
MSTRG.3566	MSTRG.3566.1	1	86125959	86126185	227	PolyA-	LncRNA	noncoding	noncoding	Gypsy29-ZM_I-int	LTR/Gypsy
MSTRG.3567	MSTRG.3567.1	1	86128558	86128807	250	PolyA-	LncRNA	noncoding	noncoding	LTR2-ZM_LTR	LTR/Cassandra
MSTRG.3572	MSTRG.3572.1	1	86255109	86258543	286	/	LncRNA	noncoding	noncoding	Gypsy69-ZM_LTR	LTR/Gypsy
MSTRG.3576	MSTRG.3576.1	1	86358490	86358689	200	PolyA-	LncRNA	noncoding	noncoding	Gypsy-74-LTR_ZM	LTR/Gypsy
MSTRG.3577	MSTRG.3577.1	1	86509769	86510071	303	PolyA-	LncRNA	noncoding	noncoding	Copia-71_ZM-LTR	LTR/Copia
MSTRG.3582	MSTRG.3582.1	1	86589156	86589387	232	PolyA-	LncRNA	noncoding	noncoding	HUCK1-I_ZM	LTR/Gypsy
MSTRG.3587	MSTRG.3587.1	1	86704740	86705046	307	PolyA-	LncRNA	noncoding	noncoding	Gypsy69-ZM_LTR	LTR/Gypsy
MSTRG.3588	MSTRG.3588.1	1	86715975	86716420	446	PolyA-	LncRNA	noncoding	noncoding	Gypsy69-ZM_LTR	LTR/Gypsy
MSTRG.3595	MSTRG.3595.1	1	86918637	86918866	230	PolyA-	LncRNA	noncoding	noncoding	Gypsy-197_ZM-LTR	LTR/Gypsy
MSTRG.3599	MSTRG.3599.1	1	87008228	87008509	282	PolyA-	LncRNA	noncoding	noncoding	Gypsy-80-LTR_ZM	LTR/Gypsy
MSTRG.3600	MSTRG.3600.1	1	87016677	87016899	223	/	LncRNA	noncoding	noncoding	Gypsy69-ZM_LTR	LTR/Gypsy
MSTRG.3603	MSTRG.3603.1	1	87133771	87134095	325	/	LncRNA	noncoding	noncoding	Gypsy68-ZM_LTR	LTR/Gypsy
MSTRG.3608	MSTRG.3608.1	1	87168661	87168965	305	/	LncRNA	noncoding	noncoding	PREM1A_ZM_LTR	LTR/Copia
MSTRG.3612	MSTRG.3612.1	1	87173189	87181813	920	/	LncRNA	noncoding	noncoding	Gypsy-207_ZM-LTR	LTR/Gypsy
MSTRG.3614	MSTRG.3614.1	1	87234846	87235330	485	PolyA-	LncRNA	noncoding	noncoding	XILON1_ZM_LTR	LTR/Gypsy
MSTRG.3616	MSTRG.3616.1	1	87320946	87321184	239	PolyA-	LncRNA	noncoding	noncoding	/	/
MSTRG.3620	MSTRG.3620.1	1	87381425	87381953	529	/	LncRNA	noncoding	noncoding	Gypsy-127_ZM-I	LTR/Gypsy
MSTRG.3631	MSTRG.3631.4	1	87484776	87487732	1243	/	LncRNA	noncoding	noncoding	/	/
MSTRG.3624	MSTRG.3624.1	1	87501611	87501891	281	PolyA-	LncRNA	noncoding	noncoding	/	/
MSTRG.3625	MSTRG.3625.1	1	87503663	87504477	304	/	LncRNA	noncoding	noncoding	/	/
MSTRG.3628	MSTRG.3628.1	1	87558386	87561010	650	/	LncRNA	noncoding	noncoding	PREM1_ZM	LTR/Copia
MSTRG.3629	MSTRG.3629.1	1	87560242	87560448	207	/	LncRNA	noncoding	noncoding	Gypsy-78-LTR_ZM	LTR/Gypsy
MSTRG.3633	MSTRG.3633.1	1	87621887	87622100	214	PolyA-	LncRNA	noncoding	noncoding	Copia7-ZM_LTR	LTR/Copia
MSTRG.3635	MSTRG.3635.1	1	87661530	87661772	243	/	LncRNA	noncoding	noncoding	/	/
MSTRG.3638	MSTRG.3638.1	1	87718687	87719504	818	/	LncRNA	noncoding	noncoding	(C)n	Simple_repeat
MSTRG.3637	MSTRG.3637.1	1	87739311	87739525	215	PolyA-	LncRNA	noncoding	noncoding	HUCK1-I_ZM	LTR/Gypsy
MSTRG.3636	MSTRG.3636.1	1	87768989	87769211	223	PolyA-	LncRNA	noncoding	noncoding	LTRJI1_ZM	LTR/Copia
MSTRG.3640	MSTRG.3640.1	1	87786488	87786725	238	PolyA-	LncRNA	noncoding	noncoding	Gypsy-167_ZM-I	LTR/Gypsy
MSTRG.3643	MSTRG.3643.1	1	87848446	87848662	217	PolyA-	LncRNA	noncoding	noncoding	Gypsy-176_ZM-I	LTR/Gypsy
MSTRG.3644	MSTRG.3644.1	1	87864837	87865059	223	/	LncRNA	noncoding	noncoding	Gypsy69-ZM_LTR	LTR/Gypsy
MSTRG.3645	MSTRG.3645.1	1	87897877	87898106	230	PolyA-	LncRNA	noncoding	noncoding	Gypsy-167_ZM-I	LTR/Gypsy
MSTRG.3648	MSTRG.3648.1	1	87909077	87909277	201	PolyA-	LncRNA	noncoding	noncoding	Gypsy-206_ZM-I	LTR/Gypsy
MSTRG.3649	MSTRG.3649.1	1	87941737	87942000	264	PolyA-	LncRNA	noncoding	noncoding	Gypsy63-ZM_LTR	LTR/Gypsy
MSTRG.3654	MSTRG.3654.1	1	88196096	88196298	203	/	LncRNA	noncoding	noncoding	DNA9-1_ZM	DNA
MSTRG.3655	MSTRG.3655.1	1	88211901	88212141	241	/	LncRNA	noncoding	noncoding	LTRJI1_ZM	LTR/Copia
MSTRG.3658	MSTRG.3658.1	1	88287674	88287978	305	PolyA-	LncRNA	noncoding	noncoding	Copia18-ZM_LTR	LTR/Copia
MSTRG.3661	MSTRG.3661.1	1	88337527	88415469	257	/	LncRNA	noncoding	noncoding	XILON1_ZM_I-int	LTR/Gypsy
MSTRG.3663	MSTRG.3663.1	1	88476085	88476415	331	/	LncRNA	noncoding	noncoding	/	/
MSTRG.3665	MSTRG.3665.1	1	88547015	88547343	329	PolyA-	LncRNA	noncoding	noncoding	PREM2_ZM-int	LTR/Copia
MSTRG.3667	MSTRG.3667.1	1	88831692	88831891	200	/	LncRNA	noncoding	noncoding	/	/
MSTRG.3669	MSTRG.3669.1	1	88944267	88944534	268	/	LncRNA	noncoding	noncoding	Gypsy68-ZM_LTR	LTR/Gypsy
MSTRG.3671	MSTRG.3671.1	1	88961593	88961853	261	/	LncRNA	noncoding	noncoding	Gypsy68-ZM_LTR	LTR/Gypsy
MSTRG.3678	MSTRG.3678.1	1	89095326	89095566	241	PolyA-	LncRNA	noncoding	noncoding	Copia14-ZM_I-int	LTR/Copia
MSTRG.3680	MSTRG.3680.1	1	89168342	89168579	238	/	LncRNA	noncoding	noncoding	Gypsy-194_ZM-LTR	LTR/Gypsy
MSTRG.3684	MSTRG.3684.1	1	89205299	89205776	478	/	LncRNA	noncoding	noncoding	XILON1_ZM_LTR	LTR/Gypsy
MSTRG.3687	MSTRG.3687.1	1	89254850	89255138	289	PolyA-	LncRNA	noncoding	noncoding	LTRJI1_ZM	LTR/Copia
MSTRG.3691	MSTRG.3691.1	1	89300967	89301188	222	PolyA-	LncRNA	noncoding	noncoding	Copia17-ZM_I-int	LTR/Copia
MSTRG.3693	MSTRG.3693.1	1	89394783	89394982	200	/	LncRNA	noncoding	noncoding	Copia5-ZM_I-int	LTR/Copia
MSTRG.3696	MSTRG.3696.1	1	89761698	89761935	238	PolyA-	LncRNA	noncoding	noncoding	PREM2_ZM-LTR	LTR/Copia
MSTRG.3697	MSTRG.3697.1	1	89779316	89779523	208	/	LncRNA	noncoding	noncoding	EnSpm-11_ZM	DNA/CMC-EnSpm
MSTRG.3698	MSTRG.3698.1	1	89816260	89816537	200	/	LncRNA	noncoding	noncoding	EnSpm-11_ZM	DNA/CMC-EnSpm
MSTRG.3700	MSTRG.3700.1	1	89907161	89907744	584	PolyA-	LncRNA	noncoding	noncoding	PREM2_ZM-LTR	LTR/Copia
MSTRG.3703	MSTRG.3703.1	1	89928714	89928921	208	/	LncRNA	noncoding	noncoding	(T)n	Simple_repeat
MSTRG.3719	MSTRG.3719.1	1	89941928	89942403	476	/	LncRNA	noncoding	noncoding	Gypsy29-ZM_LTR	LTR/Gypsy
Zm00001d022772	Zm00001d022772_T001	1	89963202	89963463	262	/	LncRNA	noncoding	noncoding	/	/
MSTRG.3723	MSTRG.3723.1	1	90008236	90008446	211	PolyA-	LncRNA	noncoding	noncoding	Gypsy-74-I_ZM	LTR/Gypsy
MSTRG.3725	MSTRG.3725.1	1	90132428	90132790	363	/	LncRNA	noncoding	noncoding	Gypsy-207_ZM-LTR	LTR/Gypsy
MSTRG.3736	Zm00001d022773_T001	1	90133458	90133915	458	PolyA-	LncRNA	noncoding	noncoding	Gypsy-207_ZM-LTR	LTR/Gypsy
MSTRG.3738	MSTRG.3738.1	1	90157626	90157940	315	/	LncRNA	noncoding	noncoding	Gypsy-77-I_ZM	LTR/Gypsy
MSTRG.3727	Zm00001d022774_T001	1	90181043	90181878	836	/	LncRNA	noncoding	noncoding	/	/
MSTRG.3728	MSTRG.3728.1	1	90183019	90183409	391	/	LncRNA	noncoding	noncoding	Gypsy64-ZM_LTR	LTR/Gypsy
MSTRG.3730	MSTRG.3730.1	1	90185451	90185659	209	/	LncRNA	noncoding	noncoding	Gypsy68-ZM_LTR	LTR/Gypsy
MSTRG.3734	MSTRG.3734.1	1	90313568	90313886	319	/	LncRNA	noncoding	noncoding	/	/
MSTRG.3743	MSTRG.3743.1	1	90433986	90434226	241	/	LncRNA	noncoding	noncoding	Gypsy8-ZM_I-int	LTR/Gypsy
MSTRG.3749	MSTRG.3749.1	1	90445904	90446178	275	/	LncRNA	noncoding	noncoding	/	/
MSTRG.3753	MSTRG.3753.1	1	90594691	90595131	441	PolyA-	LncRNA	noncoding	noncoding	GRANDE1_ZD-int	LTR/Gypsy
MSTRG.3755	MSTRG.3755.1	1	90602602	90602801	200	PolyA-	LncRNA	noncoding	noncoding	GRANDE1_ZD-int	LTR/Gypsy
MSTRG.3756	MSTRG.3756.1	1	90612642	90612963	322	/	LncRNA	noncoding	noncoding	CACTAN1_ZM	DNA/CMC-EnSpm
MSTRG.3757	MSTRG.3757.1	1	90638923	90639242	320	PolyA-	LncRNA	noncoding	noncoding	Copia20-ZM_LTR	LTR/Copia
MSTRG.3758	MSTRG.3758.1	1	90642614	90642857	244	/	LncRNA	noncoding	noncoding	Gypsy-204_ZM-LTR	LTR/Gypsy
MSTRG.3770	MSTRG.3770.9	1	91140983	91141635	296	/	LncRNA	noncoding	noncoding	/	/
MSTRG.3769	MSTRG.3769.1	1	91219569	91219977	409	PolyA-	LncRNA	noncoding	noncoding	XILON1_ZM_I-int	LTR/Gypsy
MSTRG.3773	MSTRG.3773.1	1	91509629	91509858	230	PolyA-	LncRNA	noncoding	noncoding	XILON1_ZM_LTR	LTR/Gypsy
MSTRG.3774	MSTRG.3774.1	1	91580190	91580399	210	/	LncRNA	noncoding	noncoding	Gypsy-127_ZM-I	LTR/Gypsy
MSTRG.3775	MSTRG.3775.1	1	91582346	91582654	309	/	LncRNA	noncoding	noncoding	/	/
MSTRG.3778	MSTRG.3778.1	1	91700593	91700795	203	/	LncRNA	noncoding	noncoding	Gypsy-76-I_ZM	LTR/Gypsy
MSTRG.3779	MSTRG.3779.1	1	91703564	91703940	377	/	LncRNA	noncoding	noncoding	OPIE2_ZM-LTR	LTR/Copia
MSTRG.3781	MSTRG.3781.1	1	91724295	91725902	387	/	LncRNA	noncoding	noncoding	tRNA-His_OS	tRNA
MSTRG.3783	MSTRG.3783.1	1	91825002	91825435	434	PolyA-	LncRNA	noncoding	noncoding	Gypsy-177_ZM-LTR	LTR/Gypsy
MSTRG.3785	MSTRG.3785.1	1	91858769	91859058	290	PolyA-	LncRNA	noncoding	noncoding	HARB-N5_ZM	DNA/PIF-Harbinger?
MSTRG.3786	MSTRG.3786.1	1	91960279	91960479	201	/	LncRNA	noncoding	noncoding	Gypsy-80-I_ZM	LTR/Gypsy
MSTRG.3789	MSTRG.3789.1	1	92118940	92119142	203	PolyA-	LncRNA	noncoding	noncoding	Copia12-ZM_I-int	LTR/Copia
MSTRG.3799	MSTRG.3799.1	1	92259591	92263713	349	/	LncRNA	noncoding	noncoding	/	/
MSTRG.3800	MSTRG.3800.1	1	92260082	92260309	228	/	LncRNA	noncoding	noncoding	/	/
MSTRG.3798	MSTRG.3798.1	1	92264840	92265121	282	/	LncRNA	noncoding	noncoding	GRANDE1_ZD-LTR	LTR/Gypsy
MSTRG.3801	MSTRG.3801.1	1	92274524	92274762	239	PolyA-	LncRNA	noncoding	noncoding	GRANDE1_ZD-int	LTR/Gypsy
MSTRG.3802	MSTRG.3802.1	1	92276704	92276903	200	/	LncRNA	noncoding	noncoding	/	/
MSTRG.3803	MSTRG.3803.1	1	92285327	92285690	364	PolyA-	LncRNA	noncoding	noncoding	Gypsy-74-LTR_ZM	LTR/Gypsy
MSTRG.3808	MSTRG.3808.1	1	92425841	92426137	297	/	LncRNA	noncoding	noncoding	XILON1_ZM_LTR	LTR/Gypsy
MSTRG.3812	MSTRG.3812.1	1	92488584	92488928	345	PolyA-	LncRNA	noncoding	noncoding	ENSPM3_ZM	DNA/CMC-EnSpm
MSTRG.3813	MSTRG.3813.1	1	92489448	92491481	293	/	LncRNA	noncoding	noncoding	/	/
MSTRG.3816	MSTRG.3816.1	1	92777898	92778125	228	PolyA-	LncRNA	noncoding	noncoding	Gypsy-189_ZM-LTR	LTR/Gypsy
MSTRG.3817	MSTRG.3817.1	1	92779286	92779521	236	PolyA-	LncRNA	noncoding	noncoding	Gypsy63-ZM_LTR	LTR/Gypsy
MSTRG.3823	MSTRG.3823.1	1	92794312	92794603	292	PolyA-	LncRNA	noncoding	noncoding	Gypsy-189_ZM-LTR	LTR/Gypsy
MSTRG.3825	MSTRG.3825.1	1	92853550	92854028	479	/	LncRNA	noncoding	noncoding	Gypsy-127_ZM-I	LTR/Gypsy
MSTRG.3826	MSTRG.3826.1	1	92887248	92887563	316	/	LncRNA	noncoding	noncoding	Copia14-ZM_LTR	LTR/Copia
MSTRG.3827	MSTRG.3827.1	1	92896037	92896524	488	/	LncRNA	noncoding	noncoding	(ACG)n	Simple_repeat
MSTRG.3829	MSTRG.3829.1	1	93010959	93011178	220	PolyA-	LncRNA	noncoding	noncoding	Gypsy-189_ZM-LTR	LTR/Gypsy
MSTRG.3830	MSTRG.3830.1	1	93017731	93017947	217	PolyA-	LncRNA	noncoding	noncoding	/	/
MSTRG.3832	MSTRG.3832.1	1	93117807	93118129	323	/	LncRNA	noncoding	noncoding	Copia12-ZM_LTR	LTR/Copia
MSTRG.3833	MSTRG.3833.1	1	93166232	93166545	314	/	LncRNA	noncoding	noncoding	hAT-23_ZM	DNA/hAT-Ac
MSTRG.3842	MSTRG.3842.1	1	93637127	93637341	215	PolyA-	LncRNA	noncoding	noncoding	Gypsy-200_ZM-I	LTR/Gypsy
MSTRG.3848	MSTRG.3848.1	1	93769066	93769291	226	PolyA-	LncRNA	noncoding	noncoding	XILON1_ZM_I-int	LTR/Gypsy
MSTRG.3852	MSTRG.3852.1	1	94023316	94023620	305	/	LncRNA	noncoding	noncoding	Copia13-ZM_LTR	LTR/Copia
MSTRG.3854	MSTRG.3854.1	1	94025721	94026131	411	/	LncRNA	noncoding	noncoding	/	/
MSTRG.3855	MSTRG.3855.1	1	94078884	94079236	353	PolyA-	LncRNA	noncoding	noncoding	PREM1A_ZM_LTR	LTR/Copia
MSTRG.3859	MSTRG.3859.1	1	94243704	94243940	237	PolyA-	LncRNA	noncoding	noncoding	PREM4_ZM_I-int	LTR/Copia
MSTRG.3862	MSTRG.3862.1	1	94328278	94328522	245	/	LncRNA	noncoding	noncoding	Gypsy11-ZM_I-int	LTR/Gypsy
MSTRG.3882	MSTRG.3882.1	1	94951768	94952012	245	PolyA-	LncRNA	noncoding	noncoding	Gypsy-206_ZM-I	LTR/Gypsy
MSTRG.3883	MSTRG.3883.1	1	95018708	95020165	1458	/	LncRNA	noncoding	noncoding	Gypsy64-ZM_LTR	LTR/Gypsy
MSTRG.3884	MSTRG.3884.1	1	95210437	95210709	273	PolyA-	LncRNA	noncoding	noncoding	/	/
MSTRG.3888	MSTRG.3888.1	1	95224406	95225014	609	PolyA-	LncRNA	noncoding	noncoding	/	/
MSTRG.3891	MSTRG.3891.1	1	95323406	95323767	362	PolyA-	LncRNA	noncoding	noncoding	Gypsy-190_ZM-LTR	LTR/Gypsy
MSTRG.3899	MSTRG.3899.1	1	95453667	95454020	354	/	LncRNA	noncoding	noncoding	XILON1_ZM_LTR	LTR/Gypsy
MSTRG.3902	MSTRG.3902.1	1	95671848	95672096	249	/	LncRNA	noncoding	noncoding	(TAAA)n	Simple_repeat
MSTRG.3903	MSTRG.3903.1	1	95673778	95674374	301	/	LncRNA	noncoding	noncoding	Copia-65_ZM-I	LTR/Copia
MSTRG.3904	MSTRG.3904.1	1	95674498	95674946	449	/	LncRNA	noncoding	noncoding	Copia-65_ZM-I	LTR/Copia
MSTRG.3905	MSTRG.3905.1	1	95694871	95695158	288	/	LncRNA	noncoding	noncoding	Gypsy68-ZM_LTR	LTR/Gypsy
MSTRG.3906	MSTRG.3906.1	1	95702795	95703189	395	/	LncRNA	noncoding	noncoding	Gypsy68-ZM_LTR	LTR/Gypsy
MSTRG.3908	MSTRG.3908.1	1	95749357	95749644	288	/	LncRNA	noncoding	noncoding	(A)n	Simple_repeat
MSTRG.3909	MSTRG.3909.1	1	95767022	95767626	273	/	LncRNA	noncoding	noncoding	PREM2_ZM-LTR	LTR/Copia
MSTRG.3913	MSTRG.3913.1	1	95865832	95866058	227	PolyA-	LncRNA	noncoding	noncoding	Copia-71_ZM-LTR	LTR/Copia
Zm00001d022777	Zm00001d022777_T001	1	95892165	95892415	251	/	LncRNA	noncoding	noncoding	/	/
MSTRG.3915	MSTRG.3915.1	1	95892834	95893244	411	/	LncRNA	noncoding	noncoding	PREM1_ZM	LTR/Copia
MSTRG.3914	MSTRG.3914.1	1	95893649	95894324	676	/	LncRNA	noncoding	noncoding	PREM1_ZM	LTR/Copia
MSTRG.3916	MSTRG.3916.1	1	95894575	95895264	690	/	LncRNA	noncoding	noncoding	Gypsy-70-LTR_ZM	LTR/Gypsy
MSTRG.3920	MSTRG.3920.1	1	95896925	95897964	1040	/	LncRNA	noncoding	noncoding	PREM1_ZM	LTR/Copia
MSTRG.3918	MSTRG.3918.1	1	95898330	95898787	458	/	LncRNA	noncoding	noncoding	PREM1_ZM	LTR/Copia
MSTRG.3919	MSTRG.3919.1	1	95918222	95918587	366	PolyA-	LncRNA	noncoding	noncoding	Gypsy67-ZM_LTR	LTR/Gypsy
MSTRG.3921	MSTRG.3921.1	1	95919722	95920162	441	/	LncRNA	noncoding	noncoding	Gypsy-193_ZM-LTR	LTR/Gypsy
MSTRG.3922	MSTRG.3922.1	1	96029566	96029768	203	/	LncRNA	noncoding	noncoding	XILON1_ZM_LTR	LTR/Gypsy
MSTRG.3923	MSTRG.3923.1	1	96092527	96092897	371	/	LncRNA	noncoding	noncoding	Gypsy-127_ZM-I	LTR/Gypsy
MSTRG.3928	MSTRG.3928.1	1	96117464	96117731	268	PolyA-	LncRNA	noncoding	noncoding	/	/
MSTRG.3929	MSTRG.3929.1	1	96138510	96139299	708	/	LncRNA	noncoding	noncoding	/	/
MSTRG.3932	MSTRG.3932.1	1	96157798	96158066	269	/	LncRNA	noncoding	noncoding	/	/
MSTRG.3937	MSTRG.3937.1	1	96159736	96160220	485	/	LncRNA	noncoding	noncoding	/	/
MSTRG.3934	MSTRG.3934.1	1	96250237	96250532	296	PolyA-	LncRNA	noncoding	noncoding	Gypsy65-ZM_LTR	LTR/Gypsy
MSTRG.3939	MSTRG.3939.1	1	96475776	96475994	219	PolyA-	LncRNA	noncoding	noncoding	Copia18-ZM_I-int	LTR/Copia
Zm00001d022778	Zm00001d022778_T001	1	96486120	96487476	411	PolyA-	LncRNA	noncoding	noncoding	/	/
MSTRG.3942	MSTRG.3942.1	1	96630110	96630329	220	PolyA-	LncRNA	noncoding	noncoding	/	/
Zm00001d022779	Zm00001d022779_T001	1	96664461	96665160	700	/	LncRNA	noncoding	noncoding	/	/
MSTRG.3946	MSTRG.3946.1	1	96743579	96743810	232	PolyA-	LncRNA	noncoding	noncoding	Copia20-ZM_LTR	LTR/Copia
MSTRG.3950	MSTRG.3950.1	1	97010063	97010287	225	PolyA-	LncRNA	noncoding	noncoding	GRANDE1_ZD-int	LTR/Gypsy
MSTRG.3956	MSTRG.3956.1	1	97110086	97110315	230	/	LncRNA	noncoding	noncoding	/	/
MSTRG.3968	MSTRG.3968.1	1	97355835	97356066	232	PolyA-	LncRNA	noncoding	noncoding	Gypsy-206_ZM-I	LTR/Gypsy
MSTRG.3975	MSTRG.3975.1	1	97579732	97579976	245	PolyA-	LncRNA	noncoding	noncoding	Gypsy65-ZM_LTR	LTR/Gypsy
MSTRG.3979	MSTRG.3979.1	1	97725449	97725689	241	/	LncRNA	noncoding	noncoding	XILON1_ZM_LTR	LTR/Gypsy
MSTRG.3981	MSTRG.3981.1	1	97762538	97774797	853	/	LncRNA	noncoding	noncoding	Gypsy-193_ZM-LTR	LTR/Gypsy
MSTRG.3980	MSTRG.3980.1	1	97779094	97779305	212	/	LncRNA	noncoding	noncoding	/	/
MSTRG.3986	MSTRG.3986.1	1	98158852	98159104	253	PolyA-	LncRNA	noncoding	noncoding	HARB-N1_ZM	DNA/PIF-Harbinger?
MSTRG.3987	MSTRG.3987.1	1	98232209	98233376	408	/	LncRNA	noncoding	noncoding	CINFUL1_ZM-LTR	LTR/Gypsy
MSTRG.3988	MSTRG.3988.1	1	98330084	98330322	239	/	LncRNA	noncoding	noncoding	/	/
MSTRG.3995	MSTRG.3995.1	1	98468878	98469089	212	PolyA-	LncRNA	noncoding	noncoding	XILON1_ZM_I-int	LTR/Gypsy
MSTRG.3998	MSTRG.3998.1	1	98519459	98519690	232	PolyA-	LncRNA	noncoding	noncoding	/	/
Zm00001d022782	Zm00001d022782_T001	1	98533265	98534260	996	/	LncRNA	noncoding	noncoding	(T)n	Simple_repeat
MSTRG.4001	MSTRG.4001.1	1	98681248	98681615	368	PolyA-	LncRNA	noncoding	noncoding	Gypsy-70-LTR_ZM	LTR/Gypsy
MSTRG.4002	MSTRG.4002.1	1	98857303	98857584	282	/	LncRNA	noncoding	noncoding	(TTTTCT)n	Simple_repeat
MSTRG.4007	MSTRG.4007.1	1	98963163	98963611	449	/	LncRNA	noncoding	noncoding	/	/
MSTRG.4009	MSTRG.4009.1	1	98969553	98969800	248	/	LncRNA	noncoding	noncoding	(TAGT)n	Simple_repeat
MSTRG.4012	MSTRG.4012.1	1	99032480	99047273	240	PolyA-	LncRNA	noncoding	noncoding	XILON1_ZM_LTR	LTR/Gypsy
MSTRG.4013	MSTRG.4013.1	1	99056547	99056907	361	PolyA-	LncRNA	noncoding	noncoding	PREM2_ZM-LTR	LTR/Copia
MSTRG.4015	MSTRG.4015.1	1	99100893	99101438	546	/	LncRNA	noncoding	noncoding	Gypsy-202_ZM-LTR	LTR/Gypsy
MSTRG.4019	MSTRG.4019.1	1	99259520	99259745	226	PolyA-	LncRNA	noncoding	noncoding	HUCK1-LTR_ZM	LTR/Gypsy
MSTRG.4021	MSTRG.4021.1	1	99282102	99282354	253	/	LncRNA	noncoding	noncoding	Gypsy-206_ZM-I	LTR/Gypsy
MSTRG.4024	MSTRG.4024.1	1	99349080	99349307	228	/	LncRNA	noncoding	noncoding	XILON1_ZM_I-int	LTR/Gypsy
MSTRG.4027	MSTRG.4027.1	1	99605273	99605512	240	/	LncRNA	noncoding	noncoding	Gypsy-194_ZM-I	LTR/Gypsy
MSTRG.4033	MSTRG.4033.1	1	99847689	99847941	253	PolyA-	LncRNA	noncoding	noncoding	Gypsy-73-LTR_ZM	LTR/Gypsy
MSTRG.4036	MSTRG.4036.1	1	99889665	99889880	216	PolyA-	LncRNA	noncoding	noncoding	Copia12-ZM_LTR	LTR/Copia
MSTRG.4037	MSTRG.4037.1	1	99933443	99933743	301	PolyA-	LncRNA	noncoding	noncoding	Copia12-ZM_LTR	LTR/Copia
MSTRG.4050	Zm00001d022784_T001	1	99939838	99940267	430	/	LncRNA	noncoding	noncoding	(GGC)n	Simple_repeat
MSTRG.4045	MSTRG.4045.1	1	100224506	100224787	282	PolyA-	LncRNA	noncoding	noncoding	/	/
MSTRG.4046	MSTRG.4046.1	1	100247341	100247541	201	PolyA-	LncRNA	noncoding	noncoding	Gypsy-72-I_ZM	LTR/Gypsy
MSTRG.4047	MSTRG.4047.1	1	100289562	100289793	232	PolyA-	LncRNA	noncoding	noncoding	XILON1_ZM_LTR	LTR/Gypsy
MSTRG.4049	MSTRG.4049.1	1	100385222	100385691	470	PolyA-	LncRNA	noncoding	noncoding	/	/
MSTRG.4058	MSTRG.4058.1	1	100723322	100723526	205	PolyA-	LncRNA	noncoding	noncoding	Gypsy11-ZM_I-int	LTR/Gypsy
MSTRG.4064	MSTRG.4064.1	1	100903649	100903849	201	PolyA-	LncRNA	noncoding	noncoding	Gypsy-203_ZM-I	LTR/Gypsy
MSTRG.4065	MSTRG.4065.1	1	100928068	100928269	202	/	LncRNA	noncoding	noncoding	EnSpm-11_ZM	DNA/CMC-EnSpm
MSTRG.4066	MSTRG.4066.1	1	101023494	101023707	214	PolyA-	LncRNA	noncoding	noncoding	DOPPIA4_ZM	DNA/CMC-EnSpm
MSTRG.4075	MSTRG.4075.1	1	101526702	101526968	267	PolyA-	LncRNA	noncoding	noncoding	Gypsy-190_ZM-LTR	LTR/Gypsy
MSTRG.4076	MSTRG.4076.1	1	101635292	101635512	221	PolyA-	LncRNA	noncoding	noncoding	TEKAY_ZM-LTR	LTR/Gypsy
MSTRG.4080	MSTRG.4080.1	1	101795074	101795300	227	PolyA-	LncRNA	noncoding	noncoding	Copia17-ZM_I-int	LTR/Copia
MSTRG.4086	MSTRG.4086.1	1	102026476	102026782	307	/	LncRNA	noncoding	noncoding	(GTATA)n	Simple_repeat
MSTRG.4088	MSTRG.4088.1	1	102127016	102127272	257	/	LncRNA	noncoding	noncoding	/	/
MSTRG.4090	MSTRG.4090.1	1	102241124	102241331	208	PolyA-	LncRNA	noncoding	noncoding	LTRJI1_ZM	LTR/Copia
MSTRG.4095	MSTRG.4095.1	1	102274790	102275039	250	/	LncRNA	noncoding	noncoding	Copia-64_ZM-I	LTR/Copia
MSTRG.4096	MSTRG.4096.1	1	102284185	102284423	239	/	LncRNA	noncoding	noncoding	/	/
MSTRG.4097	MSTRG.4097.1	1	102284730	102285002	273	/	LncRNA	noncoding	noncoding	Gypsy-201_ZM-LTR	LTR/Gypsy
MSTRG.4099	MSTRG.4099.1	1	102589452	102589652	201	PolyA-	LncRNA	noncoding	noncoding	/	/
MSTRG.4100	MSTRG.4100.1	1	102618067	102618302	236	PolyA-	LncRNA	noncoding	noncoding	Gypsy-201_ZM-LTR	LTR/Gypsy
MSTRG.4121	MSTRG.4121.1	1	102896800	102897048	249	PolyA-	LncRNA	noncoding	noncoding	/	/
MSTRG.4122	MSTRG.4122.1	1	102936534	102936860	327	/	LncRNA	noncoding	noncoding	Gypsy-193_ZM-LTR	LTR/Gypsy
MSTRG.4126	MSTRG.4126.1	1	102980836	102981089	254	/	LncRNA	noncoding	noncoding	(CGTG)n	Simple_repeat
MSTRG.4129	MSTRG.4129.1	1	103004076	103004332	257	/	LncRNA	noncoding	noncoding	Gypsy-72-LTR_ZM	LTR/Gypsy
MSTRG.4135	MSTRG.4135.1	1	103215553	103215761	209	PolyA-	LncRNA	noncoding	noncoding	PREM2_ZM-LTR	LTR/Copia
MSTRG.4136	MSTRG.4136.1	1	103216833	103217035	203	/	LncRNA	noncoding	noncoding	Gypsy-119_ZM-I	LTR/Gypsy
MSTRG.4111	MSTRG.4111.1	1	103372318	103372592	275	PolyA-	LncRNA	noncoding	noncoding	/	/
MSTRG.4113	MSTRG.4113.1	1	103419940	103420145	206	PolyA-	LncRNA	noncoding	noncoding	HUCK1-LTR_ZM	LTR/Gypsy
MSTRG.4115	MSTRG.4115.1	1	103490429	103490694	266	PolyA-	LncRNA	noncoding	noncoding	GRANDE1_ZD-int	LTR/Gypsy
MSTRG.4118	MSTRG.4118.1	1	103523192	103523432	241	PolyA-	LncRNA	noncoding	noncoding	HUCK1-LTR_ZM	LTR/Gypsy
MSTRG.4120	MSTRG.4120.1	1	103548107	103548311	205	/	LncRNA	noncoding	noncoding	EnSpm-16_ZM	DNA/CMC-EnSpm
MSTRG.4139	MSTRG.4139.1	1	103581006	103581254	249	PolyA-	LncRNA	noncoding	noncoding	GRANDE1_ZD-LTR	LTR/Gypsy
MSTRG.4140	MSTRG.4140.1	1	103624237	103624443	207	PolyA-	LncRNA	noncoding	noncoding	/	/
MSTRG.4141	MSTRG.4141.1	1	103703773	103704008	236	PolyA-	LncRNA	noncoding	noncoding	Gypsy-201_ZM-LTR	LTR/Gypsy
MSTRG.4144	MSTRG.4144.1	1	103813457	103813718	262	PolyA-	LncRNA	noncoding	noncoding	XILON1_ZM_LTR	LTR/Gypsy
MSTRG.4145	MSTRG.4145.1	1	103823665	103824121	457	PolyA-	LncRNA	noncoding	noncoding	XILON1_ZM_LTR	LTR/Gypsy
MSTRG.4147	MSTRG.4147.1	1	103912611	103912829	219	/	LncRNA	noncoding	noncoding	/	/
MSTRG.4156	MSTRG.4156.1	1	104483516	104483761	246	PolyA-	LncRNA	noncoding	noncoding	Copia-71_ZM-I	LTR/Copia
MSTRG.4158	MSTRG.4158.1	1	104565245	104565473	229	PolyA-	LncRNA	noncoding	noncoding	Gypsy11-ZM_I-int	LTR/Gypsy
MSTRG.4159	MSTRG.4159.1	1	104755705	104756176	472	PolyA-	LncRNA	noncoding	noncoding	Gypsy-127_ZM-I	LTR/Gypsy
MSTRG.4160	Zm00001d022786_T001	1	104756234	104756542	309	/	LncRNA	noncoding	noncoding	/	/
MSTRG.4166	MSTRG.4166.1	1	104848427	104848851	425	/	LncRNA	noncoding	noncoding	HARBN2_ZM	DNA/PIF-Harbinger
MSTRG.4167	MSTRG.4167.1	1	104938470	104938718	249	/	LncRNA	noncoding	noncoding	Gypsy64-ZM_LTR	LTR/Gypsy
MSTRG.4168	MSTRG.4168.1	1	104940794	104941001	208	/	LncRNA	noncoding	noncoding	PREM1A_ZM_I-int	LTR/Copia
MSTRG.4170	MSTRG.4170.1	1	105059572	105060154	583	/	LncRNA	noncoding	noncoding	Gypsy16-ZM_I-int	LTR/Gypsy
MSTRG.4173	MSTRG.4173.1	1	105087542	105087876	335	PolyA-	LncRNA	noncoding	noncoding	CINFUL3_I-int	LTR/Gypsy
MSTRG.4176	MSTRG.4176.1	1	105103519	105103783	265	PolyA-	LncRNA	noncoding	noncoding	/	/
MSTRG.4177	MSTRG.4177.1	1	105161810	105162105	296	/	LncRNA	noncoding	noncoding	A-rich	Low_complexity
MSTRG.4178	MSTRG.4178.1	1	105203388	105203592	205	PolyA-	LncRNA	noncoding	noncoding	HUCK1-LTR_ZM	LTR/Gypsy
MSTRG.4181	MSTRG.4181.1	1	105335822	105336265	444	PolyA-	LncRNA	noncoding	noncoding	GRANDE1_ZD-int	LTR/Gypsy
MSTRG.4184	MSTRG.4184.1	1	105447376	105447609	234	/	LncRNA	noncoding	noncoding	Gypsy64-ZM_LTR	LTR/Gypsy
MSTRG.4185	MSTRG.4185.1	1	105452244	105452477	234	PolyA-	LncRNA	noncoding	noncoding	/	/
MSTRG.4188	MSTRG.4188.1	1	105542187	105542418	232	/	LncRNA	noncoding	noncoding	Gypsy-127_ZM-I	LTR/Gypsy
MSTRG.4189	MSTRG.4189.1	1	105544390	105546473	1094	/	LncRNA	noncoding	noncoding	Gypsy-200_ZM-I	LTR/Gypsy
MSTRG.4191	MSTRG.4191.1	1	105593512	105593736	225	PolyA-	LncRNA	noncoding	noncoding	HUCK1-LTR_ZM	LTR/Gypsy
MSTRG.4192	MSTRG.4192.1	1	105646378	105646713	336	PolyA-	LncRNA	noncoding	noncoding	/	/
MSTRG.4196	MSTRG.4196.1	1	105712170	105712372	203	PolyA-	LncRNA	noncoding	noncoding	Gypsy-72-I_ZM	LTR/Gypsy
MSTRG.4198	MSTRG.4198.1	1	105768150	105768367	218	PolyA-	LncRNA	noncoding	noncoding	Gypsy-205_ZM-I	LTR/Gypsy
MSTRG.4199	MSTRG.4199.1	1	105791531	105792114	584	/	LncRNA	noncoding	noncoding	EnSpm-13_ZM	DNA/CMC-EnSpm
MSTRG.4200	MSTRG.4200.1	1	105834690	105834959	270	/	LncRNA	noncoding	noncoding	ZEON1_ZM-LTR	LTR/Gypsy
MSTRG.4207	MSTRG.4207.1	1	105939448	105939817	370	/	LncRNA	noncoding	noncoding	/	/
MSTRG.4209	MSTRG.4209.1	1	105964616	105964824	209	PolyA-	LncRNA	noncoding	noncoding	Copia12-ZM_LTR	LTR/Copia
MSTRG.4210	MSTRG.4210.1	1	106024904	106025215	312	PolyA-	LncRNA	noncoding	noncoding	Gypsy11-ZM_I-int	LTR/Gypsy
MSTRG.4214	MSTRG.4214.1	1	106178022	106178248	227	/	LncRNA	noncoding	noncoding	/	/
MSTRG.4216	MSTRG.4216.1	1	106193765	106194000	236	PolyA-	LncRNA	noncoding	noncoding	Copia15-ZM_LTR	LTR/Copia
MSTRG.4219	MSTRG.4219.1	1	106342440	106342734	295	PolyA-	LncRNA	noncoding	noncoding	Gypsy65-ZM_LTR	LTR/Gypsy
Zm00001d022787	Zm00001d022787_T001	1	106383904	106384543	640	/	LncRNA	noncoding	noncoding	/	/
MSTRG.4221	MSTRG.4221.1	1	106428743	106429028	286	PolyA-	LncRNA	noncoding	noncoding	HUCK1-LTR_ZM	LTR/Gypsy
MSTRG.4223	MSTRG.4223.1	1	106453529	106453757	229	PolyA-	LncRNA	noncoding	noncoding	HUCK1-I_ZM	LTR/Gypsy
MSTRG.4225	MSTRG.4225.1	1	106570325	106570568	244	PolyA-	LncRNA	noncoding	noncoding	/	/
MSTRG.4226	MSTRG.4226.1	1	106697867	106698194	328	PolyA-	LncRNA	noncoding	noncoding	Gypsy64-ZM_I-int	LTR/Gypsy
MSTRG.4228	MSTRG.4228.1	1	106790188	106790395	208	PolyA-	LncRNA	noncoding	noncoding	Gypsy-74-I_ZM	LTR/Gypsy
MSTRG.4229	MSTRG.4229.1	1	106837700	106837909	210	/	LncRNA	noncoding	noncoding	Gypsy44-ZM_LTR	LTR/Gypsy
MSTRG.4230	MSTRG.4230.1	1	106859680	106859986	307	/	LncRNA	noncoding	noncoding	Gypsy68-ZM_LTR	LTR/Gypsy
MSTRG.4231	MSTRG.4231.1	1	106895584	106895796	213	PolyA-	LncRNA	noncoding	noncoding	Gypsy65-ZM_I-int	LTR/Gypsy
MSTRG.4234	MSTRG.4234.1	1	106928025	106928529	505	PolyA-	LncRNA	noncoding	noncoding	Gypsy65-ZM_LTR	LTR/Gypsy
MSTRG.4237	MSTRG.4237.1	1	107028825	107029024	200	PolyA-	LncRNA	noncoding	noncoding	HARB3_ZM	DNA/PIF-Harbinger
MSTRG.4242	MSTRG.4242.1	1	107207814	107208088	275	/	LncRNA	noncoding	noncoding	Gypsy-201_ZM-I	LTR/Gypsy
MSTRG.4244	MSTRG.4244.1	1	107295018	107295220	203	PolyA-	LncRNA	noncoding	noncoding	Gypsy67-ZM_LTR	LTR/Gypsy
MSTRG.4247	MSTRG.4247.1	1	107631754	107631982	229	PolyA-	LncRNA	noncoding	noncoding	Gypsy-70-LTR_ZM	LTR/Gypsy
MSTRG.4249	MSTRG.4249.1	1	107644604	107644803	200	/	LncRNA	noncoding	noncoding	Gypsy-172_ZM-I	LTR/Gypsy
MSTRG.4252	MSTRG.4252.1	1	107666421	107666711	291	PolyA-	LncRNA	noncoding	noncoding	hAT-N16_ZM	DNA/hAT-Ac
MSTRG.4253	MSTRG.4253.1	1	107667659	107667875	217	PolyA-	LncRNA	noncoding	noncoding	Gypsy-77-LTR_ZM	LTR/Gypsy
MSTRG.4254	MSTRG.4254.1	1	107679457	107679728	272	/	LncRNA	noncoding	noncoding	TEKAY_ZM-LTR	LTR/Gypsy
MSTRG.4257	MSTRG.4257.1	1	107749801	107750051	251	PolyA-	LncRNA	noncoding	noncoding	ZMCOPIA3_LTR	LTR/Copia
MSTRG.4258	MSTRG.4258.1	1	107774031	107774242	212	/	LncRNA	noncoding	noncoding	ZhAT3_ZM	DNA/hAT-Ac
MSTRG.4263	MSTRG.4263.1	1	107867831	107868253	423	PolyA-	LncRNA	noncoding	noncoding	/	/
MSTRG.4265	MSTRG.4265.1	1	107886710	107887044	335	/	LncRNA	noncoding	noncoding	A-rich	Low_complexity
MSTRG.4266	MSTRG.4266.1	1	107894476	107894702	227	/	LncRNA	noncoding	noncoding	/	/
MSTRG.4267	MSTRG.4267.1	1	107927766	107928309	544	/	LncRNA	noncoding	noncoding	Gypsy-200_ZM-LTR	LTR/Gypsy
MSTRG.4271	MSTRG.4271.1	1	108032530	108032930	401	PolyA-	LncRNA	noncoding	noncoding	Copia-71_ZM-I	LTR/Copia
MSTRG.4276	MSTRG.4276.1	1	108341488	108341719	232	PolyA-	LncRNA	noncoding	noncoding	Gypsy-70-LTR_ZM	LTR/Gypsy
MSTRG.4278	MSTRG.4278.1	1	108453334	108453554	221	PolyA-	LncRNA	noncoding	noncoding	Gypsy11-ZM_I-int	LTR/Gypsy
MSTRG.4279	MSTRG.4279.1	1	108474729	108474974	246	PolyA-	LncRNA	noncoding	noncoding	HUCK1-I_ZM	LTR/Gypsy
MSTRG.4280	MSTRG.4280.1	1	108554366	108554591	226	PolyA-	LncRNA	noncoding	noncoding	Gypsy-70-LTR_ZM	LTR/Gypsy
MSTRG.4284	MSTRG.4284.1	1	108581141	108583989	668	/	LncRNA	noncoding	noncoding	Gypsy65-ZM_LTR	LTR/Gypsy
MSTRG.4290	MSTRG.4290.1	1	108609058	108609299	242	/	LncRNA	noncoding	noncoding	/	/
MSTRG.4289	MSTRG.4289.1	1	108610263	108610586	324	/	LncRNA	noncoding	noncoding	/	/
MSTRG.4295	MSTRG.4295.1	1	108745025	108745338	314	PolyA-	LncRNA	noncoding	noncoding	Copia-37-I_ZM	LTR/Copia
MSTRG.4300	MSTRG.4300.1	1	108972611	108990219	532	/	LncRNA	noncoding	noncoding	Gypsy-127_ZM-LTR	LTR/Gypsy
MSTRG.4299	MSTRG.4299.1	1	108995462	108995705	244	/	LncRNA	noncoding	noncoding	Gypsy-194_ZM-LTR	LTR/Gypsy
MSTRG.4302	MSTRG.4302.1	1	109148007	109148412	406	PolyA-	LncRNA	noncoding	noncoding	Copia20-ZM_LTR	LTR/Copia
MSTRG.4305	MSTRG.4305.1	1	109161849	109163023	1175	/	LncRNA	noncoding	noncoding	Gypsy-167_ZM-LTR	LTR/Gypsy
MSTRG.4307	MSTRG.4307.1	1	109254768	109254988	221	PolyA-	LncRNA	noncoding	noncoding	/	/
MSTRG.4309	MSTRG.4309.1	1	109290030	109290835	806	/	LncRNA	noncoding	noncoding	(TATT)n	Simple_repeat
MSTRG.4310	MSTRG.4310.1	1	109335099	109335482	384	/	LncRNA	noncoding	noncoding	Gypsy-167_ZM-LTR	LTR/Gypsy
MSTRG.4311	MSTRG.4311.1	1	109337836	109338510	487	/	LncRNA	noncoding	noncoding	(AGCG)n	Simple_repeat
MSTRG.4318	MSTRG.4318.1	1	109484299	109484498	200	PolyA-	LncRNA	noncoding	noncoding	Gypsy-206_ZM-I	LTR/Gypsy
MSTRG.4319	MSTRG.4319.1	1	109543125	109543365	241	PolyA-	LncRNA	noncoding	noncoding	Gypsy65-ZM_I-int	LTR/Gypsy
MSTRG.4326	MSTRG.4326.1	1	109550500	109553695	1499	/	LncRNA	noncoding	noncoding	Gypsy-95_ZM-I	LTR/Gypsy
MSTRG.4326	MSTRG.4326.3	1	109551356	109553665	740	/	LncRNA	noncoding	noncoding	/	/
MSTRG.4321	MSTRG.4321.1	1	109618385	109618733	349	/	LncRNA	noncoding	noncoding	XILON1_ZM_LTR	LTR/Gypsy
MSTRG.4322	MSTRG.4322.1	1	109618989	109619278	290	/	LncRNA	noncoding	noncoding	XILON1_ZM_LTR	LTR/Gypsy
MSTRG.4323	MSTRG.4323.1	1	109619566	109619773	208	/	LncRNA	noncoding	noncoding	XILON1_ZM_LTR	LTR/Gypsy
MSTRG.4325	MSTRG.4325.1	1	109627082	109627288	207	PolyA-	LncRNA	noncoding	noncoding	/	/
MSTRG.4328	MSTRG.4328.1	1	109646735	109647080	346	PolyA-	LncRNA	noncoding	noncoding	Gypsy65-ZM_I-int	LTR/Gypsy
MSTRG.4331	MSTRG.4331.1	1	109746908	109747271	364	/	LncRNA	noncoding	noncoding	Copia12-ZM_LTR	LTR/Copia
MSTRG.4332	MSTRG.4332.1	1	109809044	109809263	220	/	LncRNA	noncoding	noncoding	Gypsy-189_ZM-I	LTR/Gypsy
MSTRG.4334	MSTRG.4334.1	1	109822627	109822941	315	/	LncRNA	noncoding	noncoding	/	/
MSTRG.4344	MSTRG.4344.1	1	110255014	110255254	241	PolyA-	LncRNA	noncoding	noncoding	Gypsy-189_ZM-LTR	LTR/Gypsy
MSTRG.4346	MSTRG.4346.1	1	110328914	110329154	241	PolyA-	LncRNA	noncoding	noncoding	Copia20-ZM_LTR	LTR/Copia
MSTRG.4349	MSTRG.4349.1	1	110431106	110431367	262	PolyA-	LncRNA	noncoding	noncoding	Gypsy27-ZM_I-int	LTR/Gypsy
MSTRG.4350	MSTRG.4350.1	1	110584384	110584655	272	PolyA-	LncRNA	noncoding	noncoding	GRANDE1_ZD-int	LTR/Gypsy
MSTRG.4352	MSTRG.4352.1	1	110831022	110831222	201	PolyA-	LncRNA	noncoding	noncoding	Gypsy-200_ZM-I	LTR/Gypsy
MSTRG.4353	MSTRG.4353.1	1	110844717	110844956	240	/	LncRNA	noncoding	noncoding	A-rich	Low_complexity
MSTRG.4354	MSTRG.4354.1	1	110865735	110865958	224	/	LncRNA	noncoding	noncoding	Gypsy68-ZM_LTR	LTR/Gypsy
MSTRG.4355	MSTRG.4355.1	1	110953475	110953757	283	PolyA-	LncRNA	noncoding	noncoding	Gypsy-189_ZM-I	LTR/Gypsy
MSTRG.4356	MSTRG.4356.1	1	111049610	111050027	418	/	LncRNA	noncoding	noncoding	Gypsy-127_ZM-I	LTR/Gypsy
MSTRG.4359	MSTRG.4359.1	1	111131612	111131986	375	/	LncRNA	noncoding	noncoding	Gypsy-73-LTR_ZM	LTR/Gypsy
MSTRG.4361	MSTRG.4361.1	1	111227414	111227622	209	PolyA-	LncRNA	noncoding	noncoding	HUCK1-I_ZM	LTR/Gypsy
MSTRG.4363	MSTRG.4363.1	1	111405262	111405486	225	PolyA-	LncRNA	noncoding	noncoding	Gypsy-76-LTR_ZM	LTR/Gypsy
MSTRG.4364	MSTRG.4364.1	1	111412279	111412871	593	PolyA-	LncRNA	noncoding	noncoding	GRANDE1_ZD-int	LTR/Gypsy
MSTRG.4380	MSTRG.4380.1	1	112238109	112238313	205	PolyA-	LncRNA	noncoding	noncoding	/	/
MSTRG.4374	MSTRG.4374.1	1	112388127	112389115	902	/	LncRNA	noncoding	noncoding	/	/
MSTRG.4381	MSTRG.4381.1	1	112484989	112485221	233	PolyA-	LncRNA	noncoding	noncoding	HUCK1-LTR_ZM	LTR/Gypsy
MSTRG.4384	MSTRG.4384.1	1	112638447	112638663	217	PolyA-	LncRNA	noncoding	noncoding	Gypsy-167_ZM-I	LTR/Gypsy
MSTRG.4389	MSTRG.4389.1	1	112677877	112680294	506	/	LncRNA	noncoding	noncoding	PREM1_ZM	LTR/Copia
MSTRG.4389	MSTRG.4389.3	1	112678125	112680262	282	/	LncRNA	noncoding	noncoding	PREM1_ZM	LTR/Copia
MSTRG.4389	MSTRG.4389.6	1	112682393	112684596	1307	/	LncRNA	noncoding	noncoding	PREM1A_ZM_LTR	LTR/Copia
MSTRG.4388	MSTRG.4388.1	1	112714276	112714480	205	/	LncRNA	noncoding	noncoding	/	/
MSTRG.4390	MSTRG.4390.1	1	112777874	112778200	327	PolyA-	LncRNA	noncoding	noncoding	Gypsy11-ZM_I-int	LTR/Gypsy
MSTRG.4392	MSTRG.4392.1	1	112853160	112853372	213	PolyA-	LncRNA	noncoding	noncoding	GRANDE1_ZD-int	LTR/Gypsy
MSTRG.4393	MSTRG.4393.1	1	112888418	112888679	262	PolyA-	LncRNA	noncoding	noncoding	PREM2_ZM-LTR	LTR/Copia
MSTRG.4394	MSTRG.4394.1	1	112908351	112908571	221	/	LncRNA	noncoding	noncoding	Gypsy-77-LTR_ZM	LTR/Gypsy
MSTRG.4395	MSTRG.4395.1	1	112916060	112917829	597	/	LncRNA	noncoding	noncoding	Gypsy64-ZM_LTR	LTR/Gypsy
MSTRG.4397	MSTRG.4397.1	1	113032725	113032959	235	PolyA-	LncRNA	noncoding	noncoding	Gypsy65-ZM_LTR	LTR/Gypsy
MSTRG.4399	MSTRG.4399.1	1	113047759	113048001	243	PolyA-	LncRNA	noncoding	noncoding	Gypsy66-ZM_I-int	LTR/Gypsy
MSTRG.4400	MSTRG.4400.1	1	113091120	113091545	426	PolyA-	LncRNA	noncoding	noncoding	Gypsy-70-I_ZM	LTR/Gypsy
MSTRG.4402	MSTRG.4402.1	1	113210796	113211074	279	PolyA-	LncRNA	noncoding	noncoding	Gypsy67-ZM_LTR	LTR/Gypsy
MSTRG.4405	MSTRG.4405.1	1	113244970	113245337	368	/	LncRNA	noncoding	noncoding	/	/
MSTRG.4406	MSTRG.4406.1	1	113308006	113308246	241	PolyA-	LncRNA	noncoding	noncoding	Gypsy66-ZM_I-int	LTR/Gypsy
MSTRG.4411	MSTRG.4411.1	1	113360985	113361411	427	/	LncRNA	noncoding	noncoding	XILON1_ZM_LTR	LTR/Gypsy
MSTRG.4421	MSTRG.4421.1	1	113450889	113452193	302	/	LncRNA	noncoding	noncoding	/	/
MSTRG.4412	MSTRG.4412.1	1	113474715	113475014	300	PolyA-	LncRNA	noncoding	noncoding	Gypsy-119_ZM-LTR	LTR/Gypsy
MSTRG.4413	MSTRG.4413.1	1	113496095	113496562	468	PolyA-	LncRNA	noncoding	noncoding	Copia7-ZM_LTR	LTR/Copia
MSTRG.4418	MSTRG.4418.1	1	113648538	113648754	217	PolyA-	LncRNA	noncoding	noncoding	Gypsy-74-I_ZM	LTR/Gypsy
MSTRG.4426	MSTRG.4426.1	1	113947593	113947812	220	PolyA-	LncRNA	noncoding	noncoding	Copia-71_ZM-I	LTR/Copia
MSTRG.4429	MSTRG.4429.1	1	114139971	114140223	253	PolyA-	LncRNA	noncoding	noncoding	/	/
MSTRG.4430	MSTRG.4430.1	1	114407151	114407384	234	PolyA-	LncRNA	noncoding	noncoding	Gypsy-150_ZM-I	LTR/Gypsy
MSTRG.4434	MSTRG.4434.1	1	114512586	114512787	202	PolyA-	LncRNA	noncoding	noncoding	Gypsy-176_ZM-LTR	LTR/Gypsy
MSTRG.4435	MSTRG.4435.1	1	114537470	114537854	385	/	LncRNA	noncoding	noncoding	Gypsy16-ZM_I-int	LTR/Gypsy
MSTRG.4437	MSTRG.4437.1	1	114654150	114654419	270	/	LncRNA	noncoding	noncoding	Copia20-ZM_LTR	LTR/Copia
MSTRG.4439	MSTRG.4439.1	1	114703016	114703512	497	/	LncRNA	noncoding	noncoding	Gypsy-193_ZM-LTR	LTR/Gypsy
MSTRG.4440	MSTRG.4440.1	1	114778357	114778573	217	PolyA-	LncRNA	noncoding	noncoding	Gypsy12-ZM_I-int	LTR/Gypsy
MSTRG.4454	MSTRG.4454.1	1	114869970	114870225	256	/	LncRNA	noncoding	noncoding	/	/
MSTRG.4457	MSTRG.4457.1	1	114880772	114881621	850	/	LncRNA	noncoding	noncoding	/	/
MSTRG.4444	MSTRG.4444.1	1	114933268	114933608	341	PolyA-	LncRNA	noncoding	noncoding	Copia14-ZM_LTR	LTR/Copia
MSTRG.4445	MSTRG.4445.1	1	114937071	114937270	200	PolyA-	LncRNA	noncoding	noncoding	/	/
MSTRG.4446	MSTRG.4446.1	1	114939337	114939592	256	/	LncRNA	noncoding	noncoding	(TT)n	Simple_repeat
MSTRG.4447	MSTRG.4447.1	1	114985496	114985782	287	/	LncRNA	noncoding	noncoding	Gypsy68-ZM_LTR	LTR/Gypsy
MSTRG.4448	MSTRG.4448.1	1	114994458	114994749	292	/	LncRNA	noncoding	noncoding	Gypsy68-ZM_LTR	LTR/Gypsy
MSTRG.4449	MSTRG.4449.1	1	115099620	115099826	207	PolyA-	LncRNA	noncoding	noncoding	(TTCTATT)n	Simple_repeat
MSTRG.4451	MSTRG.4451.1	1	115166919	115167192	274	/	LncRNA	noncoding	noncoding	Copia17-ZM_LTR	LTR/Copia
MSTRG.4461	MSTRG.4461.1	1	115354621	115354896	276	/	LncRNA	noncoding	noncoding	XILON1_ZM_LTR	LTR/Gypsy
MSTRG.4462	MSTRG.4462.1	1	115399333	115399601	269	PolyA-	LncRNA	noncoding	noncoding	Gypsy-201_ZM-I	LTR/Gypsy
MSTRG.4464	MSTRG.4464.1	1	115461902	115462235	334	PolyA-	LncRNA	noncoding	noncoding	ZhAT3_ZM	DNA/hAT-Ac
MSTRG.4465	MSTRG.4465.1	1	115472822	115473046	225	/	LncRNA	noncoding	noncoding	/	/
MSTRG.4466	MSTRG.4466.1	1	115518133	115519415	211	/	LncRNA	noncoding	noncoding	Gypsy-207_ZM-LTR	LTR/Gypsy
MSTRG.4467	MSTRG.4467.1	1	115540081	115541379	227	/	LncRNA	noncoding	noncoding	Gypsy-207_ZM-LTR	LTR/Gypsy
MSTRG.4468	MSTRG.4468.1	1	115642106	115642441	336	PolyA-	LncRNA	noncoding	noncoding	Gypsy-201_ZM-LTR	LTR/Gypsy
MSTRG.4469	MSTRG.4469.1	1	115647799	115648011	213	PolyA-	LncRNA	noncoding	noncoding	Gypsy-70-LTR_ZM	LTR/Gypsy
MSTRG.4470	MSTRG.4470.1	1	115690736	115690960	225	PolyA-	LncRNA	noncoding	noncoding	Gypsy-127_ZM-I	LTR/Gypsy
MSTRG.4471	MSTRG.4471.1	1	115725003	115725935	933	/	LncRNA	noncoding	noncoding	Gypsy-72-LTR_ZM	LTR/Gypsy
MSTRG.4472	MSTRG.4472.1	1	115727074	115727379	306	/	LncRNA	noncoding	noncoding	Gypsy-72-LTR_ZM	LTR/Gypsy
MSTRG.4473	MSTRG.4473.1	1	115727698	115727900	203	/	LncRNA	noncoding	noncoding	Gypsy-72-LTR_ZM	LTR/Gypsy
MSTRG.4475	MSTRG.4475.1	1	115739522	115739764	243	PolyA-	LncRNA	noncoding	noncoding	Gypsy-72-LTR_ZM	LTR/Gypsy
MSTRG.4477	MSTRG.4477.1	1	115820446	115820772	327	PolyA-	LncRNA	noncoding	noncoding	Gypsy-77-LTR_ZM	LTR/Gypsy
MSTRG.4481	MSTRG.4481.1	1	115855546	115857005	1460	/	LncRNA	noncoding	noncoding	(TTCTA)n	Simple_repeat
MSTRG.4483	MSTRG.4483.1	1	115955456	115956017	562	/	LncRNA	noncoding	noncoding	CRM_INT-int	LTR/Gypsy
MSTRG.4486	MSTRG.4486.2	1	116001167	116003824	2579	/	LncRNA	noncoding	noncoding	Gypsy65-ZM_LTR	LTR/Gypsy
MSTRG.4484	MSTRG.4484.1	1	116062596	116062878	283	PolyA-	LncRNA	noncoding	noncoding	Gypsy-77-LTR_ZM	LTR/Gypsy
MSTRG.4485	MSTRG.4485.1	1	116071661	116074696	583	/	LncRNA	noncoding	noncoding	PREM1_ZM	LTR/Copia
MSTRG.4487	MSTRG.4487.1	1	116334728	116335022	295	PolyA-	LncRNA	noncoding	noncoding	Gypsy-127_ZM-I	LTR/Gypsy
MSTRG.4489	MSTRG.4489.1	1	116414369	116414603	235	PolyA-	LncRNA	noncoding	noncoding	Gypsy-175_ZM-I	LTR/Gypsy
MSTRG.4491	MSTRG.4491.1	1	116543539	116543856	318	/	LncRNA	noncoding	noncoding	/	/
MSTRG.4493	MSTRG.4493.1	1	116607187	116607575	389	/	LncRNA	noncoding	noncoding	Helitron-3_ZM	RC/Helitron
MSTRG.4495	MSTRG.4495.1	1	116628203	116628404	202	PolyA-	LncRNA	noncoding	noncoding	Gypsy-189_ZM-LTR	LTR/Gypsy
MSTRG.4500	MSTRG.4500.1	1	116810302	116810559	258	/	LncRNA	noncoding	noncoding	/	/
MSTRG.4505	MSTRG.4505.1	1	116886475	116886698	224	PolyA-	LncRNA	noncoding	noncoding	Gypsy68-ZM_LTR	LTR/Gypsy
MSTRG.4506	MSTRG.4506.1	1	116905036	116905261	226	PolyA-	LncRNA	noncoding	noncoding	Copia2_ZM_LTR	LTR/Copia
MSTRG.4507	MSTRG.4507.2	1	116914064	116914391	255	/	LncRNA	noncoding	noncoding	Gypsy-194_ZM-I	LTR/Gypsy
MSTRG.4509	MSTRG.4509.1	1	117044970	117045249	280	PolyA-	LncRNA	noncoding	noncoding	Gypsy-77-LTR_ZM	LTR/Gypsy
MSTRG.4511	MSTRG.4511.1	1	117110404	117110679	276	PolyA-	LncRNA	noncoding	noncoding	HUCK1-LTR_ZM	LTR/Gypsy
MSTRG.4512	MSTRG.4512.1	1	117150815	117151089	275	PolyA-	LncRNA	noncoding	noncoding	Gypsy-74-LTR_ZM	LTR/Gypsy
MSTRG.4513	MSTRG.4513.1	1	117193184	117193462	279	/	LncRNA	noncoding	noncoding	Gypsy-190_ZM-LTR	LTR/Gypsy
MSTRG.4516	MSTRG.4516.1	1	117273382	117273611	230	PolyA-	LncRNA	noncoding	noncoding	LTRJI1_ZM	LTR/Copia
MSTRG.4519	MSTRG.4519.1	1	117375721	117376245	525	/	LncRNA	noncoding	noncoding	CINFUL2_ZM-int	LTR/Gypsy
MSTRG.4520	MSTRG.4520.1	1	117388313	117420361	669	/	LncRNA	noncoding	noncoding	Gypsy-127_ZM-I	LTR/Gypsy
MSTRG.4523	MSTRG.4523.1	1	117535911	117536138	228	PolyA-	LncRNA	noncoding	noncoding	Gypsy-190_ZM-LTR	LTR/Gypsy
MSTRG.4529	Zm00001d022794_T001	1	117567865	117568369	505	/	LncRNA	noncoding	noncoding	/	/
MSTRG.4530	MSTRG.4530.1	1	117568440	117568820	381	/	LncRNA	noncoding	noncoding	hAT-23_ZM	DNA/hAT-Ac
MSTRG.4531	MSTRG.4531.1	1	117706687	117706938	252	PolyA-	LncRNA	noncoding	noncoding	TEKAY_ZM-int	LTR/Gypsy
MSTRG.4532	MSTRG.4532.1	1	117811769	117812000	232	PolyA-	LncRNA	noncoding	noncoding	XILON1_ZM_LTR	LTR/Gypsy
MSTRG.4533	MSTRG.4533.1	1	117840631	117840992	362	/	LncRNA	noncoding	noncoding	Gypsy-127_ZM-I	LTR/Gypsy
MSTRG.4535	MSTRG.4535.1	1	117872783	117873506	724	/	LncRNA	noncoding	noncoding	hAT-14N2_ZM	DNA/hAT-Tip100
MSTRG.4538	MSTRG.4538.1	1	117975623	117976070	448	PolyA-	LncRNA	noncoding	noncoding	XILON1_ZM_LTR	LTR/Gypsy
MSTRG.4542	MSTRG.4542.1	1	118268804	118269082	279	/	LncRNA	noncoding	noncoding	HUCK1-I_ZM	LTR/Gypsy
MSTRG.4553	MSTRG.4553.1	1	118388735	118389131	308	/	LncRNA	noncoding	noncoding	/	/
MSTRG.4554	MSTRG.4554.1	1	118407677	118407939	263	/	LncRNA	noncoding	noncoding	/	/
MSTRG.4546	MSTRG.4546.1	1	118432972	118433311	340	PolyA-	LncRNA	noncoding	noncoding	PREM4_ZM_LTR	LTR/Copia
MSTRG.4551	MSTRG.4551.1	1	118643113	118645370	715	/	LncRNA	noncoding	noncoding	Gypsy64-ZM_LTR	LTR/Gypsy
MSTRG.4551	MSTRG.4551.2	1	118644064	118649715	4057	/	LncRNA	noncoding	noncoding	(TA)n	Simple_repeat
MSTRG.4551	MSTRG.4551.4	1	118648481	118649262	204	/	LncRNA	noncoding	noncoding	/	/
MSTRG.4557	MSTRG.4557.1	1	119061840	119062176	337	PolyA-	LncRNA	noncoding	noncoding	Gypsy-204_ZM-LTR	LTR/Gypsy
MSTRG.4558	MSTRG.4558.1	1	119076368	119076662	295	PolyA-	LncRNA	noncoding	noncoding	Gypsy-70-I_ZM	LTR/Gypsy
MSTRG.4559	MSTRG.4559.1	1	119173733	119173956	224	PolyA-	LncRNA	noncoding	noncoding	HUCK1-I_ZM	LTR/Gypsy
MSTRG.4560	MSTRG.4560.1	1	119346993	119347239	247	PolyA-	LncRNA	noncoding	noncoding	Gypsy-167_ZM-I	LTR/Gypsy
MSTRG.4567	MSTRG.4567.1	1	119528564	119528775	212	PolyA-	LncRNA	noncoding	noncoding	Gypsy29-ZM_I-int	LTR/Gypsy
MSTRG.4569	MSTRG.4569.1	1	119600553	119600769	217	PolyA-	LncRNA	noncoding	noncoding	TEKAY_ZM-int	LTR/Gypsy
MSTRG.4570	MSTRG.4570.1	1	119603662	119603975	314	PolyA-	LncRNA	noncoding	noncoding	Gypsy-167_ZM-I	LTR/Gypsy
MSTRG.4571	MSTRG.4571.1	1	119631029	119631322	294	/	LncRNA	noncoding	noncoding	PREM1_ZM	LTR/Copia
Zm00001d022796	Zm00001d022796_T001	1	119735020	119735271	252	/	LncRNA	noncoding	noncoding	PREM1A_ZM_LTR	LTR/Copia
MSTRG.4573	MSTRG.4573.1	1	119786806	119787041	236	/	LncRNA	noncoding	noncoding	PREM2_ZM-LTR	LTR/Copia
MSTRG.4574	MSTRG.4574.1	1	119801058	119801339	282	PolyA-	LncRNA	noncoding	noncoding	/	/
MSTRG.4594	MSTRG.4594.1	1	119928434	119928776	236	/	LncRNA	noncoding	noncoding	/	/
MSTRG.4595	MSTRG.4595.1	1	119930040	119931598	525	/	LncRNA	noncoding	noncoding	/	/
MSTRG.4596	MSTRG.4596.2	1	119937434	119940236	789	/	LncRNA	noncoding	noncoding	Gypsy-207_ZM-LTR	LTR/Gypsy
MSTRG.4579	MSTRG.4579.1	1	120151911	120152196	286	/	LncRNA	noncoding	noncoding	Gypsy-207_ZM-LTR	LTR/Gypsy
MSTRG.4580	MSTRG.4580.1	1	120162370	120162619	250	/	LncRNA	noncoding	noncoding	Gypsy-127_ZM-I	LTR/Gypsy
MSTRG.4581	MSTRG.4581.1	1	120206282	120206780	499	/	LncRNA	noncoding	noncoding	(TTCCTT)n	Simple_repeat
MSTRG.4585	MSTRG.4585.1	1	120392197	120392421	225	PolyA-	LncRNA	noncoding	noncoding	Gypsy-193_ZM-I	LTR/Gypsy
MSTRG.4586	MSTRG.4586.1	1	120394811	120395056	246	PolyA-	LncRNA	noncoding	noncoding	Gypsy-189_ZM-LTR	LTR/Gypsy
MSTRG.4589	MSTRG.4589.1	1	120543315	120543611	297	/	LncRNA	noncoding	noncoding	Gypsy63-ZM_LTR	LTR/Gypsy
MSTRG.4600	MSTRG.4600.1	1	120752781	120753020	240	PolyA-	LncRNA	noncoding	noncoding	MU4_ZM	DNA/MULE-MuDR
MSTRG.4605	MSTRG.4605.1	1	120814095	120814303	209	/	LncRNA	noncoding	noncoding	/	/
MSTRG.4606	MSTRG.4606.1	1	120815345	120815801	377	/	LncRNA	noncoding	noncoding	/	/
MSTRG.4607	MSTRG.4607.1	1	120886605	120886843	239	PolyA-	LncRNA	noncoding	noncoding	Gypsy-167_ZM-I	LTR/Gypsy
MSTRG.4614	MSTRG.4614.1	1	121091481	121114555	211	/	LncRNA	noncoding	noncoding	EnSpm-11_ZM	DNA/CMC-EnSpm
MSTRG.4616	MSTRG.4616.1	1	121104619	121105290	672	/	LncRNA	noncoding	noncoding	Gypsy-202_ZM-LTR	LTR/Gypsy
MSTRG.4625	MSTRG.4625.1	1	121659873	121660294	422	/	LncRNA	noncoding	noncoding	EnSpm-10_ZM	DNA/CMC-EnSpm
MSTRG.4626	MSTRG.4626.1	1	121726289	121726751	463	PolyA-	LncRNA	noncoding	noncoding	Copia-39-LTR_ZM	LTR/Copia
MSTRG.4627	MSTRG.4627.1	1	121740371	121749238	317	/	LncRNA	noncoding	noncoding	Gypsy67-ZM_LTR	LTR/Gypsy
MSTRG.4630	MSTRG.4630.1	1	121868072	121868575	504	/	LncRNA	noncoding	noncoding	Gypsy-127_ZM-I	LTR/Gypsy
MSTRG.4636	MSTRG.4636.2	1	121924918	121945172	631	/	LncRNA	noncoding	noncoding	XILON1_ZM_LTR	LTR/Gypsy
MSTRG.4636	MSTRG.4636.3	1	121925002	121927542	1300	/	LncRNA	noncoding	noncoding	Gypsy64-ZM_LTR	LTR/Gypsy
MSTRG.4634	MSTRG.4634.1	1	121948972	121949175	204	/	LncRNA	noncoding	noncoding	A-rich	Low_complexity
MSTRG.4638	MSTRG.4638.1	1	122133865	122134075	211	/	LncRNA	noncoding	noncoding	Gypsy-78-I_ZM	LTR/Gypsy
MSTRG.4639	MSTRG.4639.1	1	122160512	122160738	227	PolyA-	LncRNA	noncoding	noncoding	Gypsy-201_ZM-LTR	LTR/Gypsy
MSTRG.4652	MSTRG.4652.1	1	122913702	122913994	293	/	LncRNA	noncoding	noncoding	XILON1_ZM_LTR	LTR/Gypsy
MSTRG.4653	MSTRG.4653.1	1	122954080	122954364	285	PolyA-	LncRNA	noncoding	noncoding	Gypsy-167_ZM-I	LTR/Gypsy
MSTRG.4657	MSTRG.4657.1	1	123165875	123166697	823	/	LncRNA	noncoding	noncoding	EnSpm-11_ZM	DNA/CMC-EnSpm
MSTRG.4657	MSTRG.4657.2	1	123166356	123166748	351	/	LncRNA	noncoding	noncoding	EnSpm-11_ZM	DNA/CMC-EnSpm
MSTRG.4658	MSTRG.4658.1	1	123166889	123168311	1423	/	LncRNA	noncoding	noncoding	Gypsy66-ZM_LTR	LTR/Gypsy
MSTRG.4659	MSTRG.4659.1	1	123168575	123170130	1556	/	LncRNA	noncoding	noncoding	Gypsy66-ZM_LTR	LTR/Gypsy
MSTRG.4655	MSTRG.4655.1	1	123182986	123183256	271	/	LncRNA	noncoding	noncoding	A-rich	Low_complexity
MSTRG.4656	MSTRG.4656.1	1	123187879	123188109	231	/	LncRNA	noncoding	noncoding	/	/
MSTRG.4660	MSTRG.4660.1	1	123200173	123200540	368	PolyA-	LncRNA	noncoding	noncoding	Gypsy-199_ZM-I	LTR/Gypsy
MSTRG.4662	MSTRG.4662.1	1	123289440	123289826	387	/	LncRNA	noncoding	noncoding	Gypsy64-ZM_LTR	LTR/Gypsy
MSTRG.4752	MSTRG.4752.42	1	123423915	123430848	304	/	LncRNA	noncoding	noncoding	/	/
MSTRG.4671	MSTRG.4671.1	1	123694515	123694817	303	PolyA-	LncRNA	noncoding	noncoding	Gypsy-201_ZM-LTR	LTR/Gypsy
MSTRG.4673	MSTRG.4673.1	1	123754605	123754944	340	/	LncRNA	noncoding	noncoding	XILON1_ZM_LTR	LTR/Gypsy
MSTRG.4674	MSTRG.4674.1	1	123788803	123789101	299	/	LncRNA	noncoding	noncoding	(TTTTTC)n	Simple_repeat
MSTRG.4676	MSTRG.4676.1	1	123802791	123803036	246	PolyA-	LncRNA	noncoding	noncoding	Gypsy68-ZM_LTR	LTR/Gypsy
MSTRG.4677	MSTRG.4677.1	1	123813868	123814088	221	PolyA-	LncRNA	noncoding	noncoding	/	/
MSTRG.4679	MSTRG.4679.1	1	123863626	123863826	201	PolyA-	LncRNA	noncoding	noncoding	Gypsy-74-LTR_ZM	LTR/Gypsy
MSTRG.4682	MSTRG.4682.1	1	124044209	124044460	252	PolyA-	LncRNA	noncoding	noncoding	/	/
MSTRG.4683	MSTRG.4683.1	1	124118526	124118748	223	PolyA-	LncRNA	noncoding	noncoding	/	/
MSTRG.4688	MSTRG.4688.1	1	124222969	124223498	530	PolyA-	LncRNA	noncoding	noncoding	Gypsy-70-I_ZM	LTR/Gypsy
MSTRG.4689	MSTRG.4689.1	1	124276652	124276918	267	PolyA-	LncRNA	noncoding	noncoding	Gypsy-201_ZM-LTR	LTR/Gypsy
MSTRG.4694	MSTRG.4694.1	1	124395043	124395255	213	/	LncRNA	noncoding	noncoding	/	/
MSTRG.4697	MSTRG.4697.1	1	124595327	124595569	243	PolyA-	LncRNA	noncoding	noncoding	Gypsy-70-I_ZM	LTR/Gypsy
MSTRG.4698	MSTRG.4698.1	1	124639441	124639679	239	/	LncRNA	noncoding	noncoding	Gypsy63-ZM_LTR	LTR/Gypsy
MSTRG.4699	MSTRG.4699.1	1	124711387	124711622	236	/	LncRNA	noncoding	noncoding	Gypsy68-ZM_LTR	LTR/Gypsy
MSTRG.4701	MSTRG.4701.1	1	124726582	124726790	209	/	LncRNA	noncoding	noncoding	Gypsy-203_ZM-I	LTR/Gypsy
MSTRG.4703	MSTRG.4703.1	1	124821295	124821509	215	PolyA-	LncRNA	noncoding	noncoding	Gypsy-78-LTR_ZM	LTR/Gypsy
MSTRG.4705	MSTRG.4705.2	1	124860522	124861011	358	/	LncRNA	noncoding	noncoding	/	/
MSTRG.4707	MSTRG.4707.1	1	124962143	124962365	223	PolyA-	LncRNA	noncoding	noncoding	Gypsy-78-LTR_ZM	LTR/Gypsy
MSTRG.4709	MSTRG.4709.1	1	124976005	124976231	227	PolyA-	LncRNA	noncoding	noncoding	Gypsy-167_ZM-I	LTR/Gypsy
MSTRG.4710	MSTRG.4710.1	1	125006298	125006542	245	PolyA-	LncRNA	noncoding	noncoding	DOPPIA4_ZM	DNA/CMC-EnSpm
MSTRG.4711	MSTRG.4711.1	1	125140979	125141214	236	PolyA-	LncRNA	noncoding	noncoding	Gypsy-206_ZM-LTR	LTR/Gypsy
MSTRG.4712	MSTRG.4712.1	1	125183189	125183429	241	PolyA-	LncRNA	noncoding	noncoding	Gypsy-127_ZM-I	LTR/Gypsy
MSTRG.4719	MSTRG.4719.2	1	125227604	125229821	1268	/	LncRNA	noncoding	noncoding	Gypsy67-ZM_LTR	LTR/Gypsy
MSTRG.4716	MSTRG.4716.1	1	125289774	125291541	243	/	LncRNA	noncoding	noncoding	Gypsy-78-LTR_ZM	LTR/Gypsy
MSTRG.4717	MSTRG.4717.1	1	125360013	125360823	473	/	LncRNA	noncoding	noncoding	Gypsy65-ZM_LTR	LTR/Gypsy
MSTRG.4718	MSTRG.4718.1	1	125362434	125362782	349	PolyA-	LncRNA	noncoding	noncoding	/	/
MSTRG.4721	MSTRG.4721.1	1	125507858	125508084	227	PolyA-	LncRNA	noncoding	noncoding	/	/
MSTRG.4722	MSTRG.4722.1	1	125627048	125627290	243	PolyA-	LncRNA	noncoding	noncoding	Gypsy-201_ZM-I	LTR/Gypsy
MSTRG.4723	Zm00001d022802_T001	1	125628973	125629173	201	PolyA-	LncRNA	noncoding	noncoding	Gypsy65-ZM_LTR	LTR/Gypsy
MSTRG.4724	MSTRG.4724.1	1	125629375	125629599	225	PolyA-	LncRNA	noncoding	noncoding	Gypsy65-ZM_LTR	LTR/Gypsy
MSTRG.4726	MSTRG.4726.1	1	125718475	125718754	280	/	LncRNA	noncoding	noncoding	XILON1_ZM_LTR	LTR/Gypsy
MSTRG.4737	MSTRG.4737.1	1	125833653	125833893	241	/	LncRNA	noncoding	noncoding	PREM1_ZM	LTR/Copia
MSTRG.4735	MSTRG.4735.1	1	126081263	126081745	483	/	LncRNA	noncoding	noncoding	(TTTTT)n	Simple_repeat
MSTRG.4732	MSTRG.4732.1	1	126153997	126154207	211	PolyA-	LncRNA	noncoding	noncoding	HUCK1-I_ZM	LTR/Gypsy
MSTRG.4739	MSTRG.4739.1	1	126176803	126177062	260	PolyA-	LncRNA	noncoding	noncoding	Gypsy-127_ZM-I	LTR/Gypsy
MSTRG.4731	MSTRG.4731.1	1	126180326	126180694	369	PolyA-	LncRNA	noncoding	noncoding	Gypsy-201_ZM-LTR	LTR/Gypsy
MSTRG.4743	MSTRG.4743.1	1	126237809	126238055	247	/	LncRNA	noncoding	noncoding	Gypsy-77-LTR_ZM	LTR/Gypsy
MSTRG.4745	MSTRG.4745.1	1	126264876	126265165	290	/	LncRNA	noncoding	noncoding	HUCK1-LTR_ZM	LTR/Gypsy
MSTRG.4740	MSTRG.4740.1	1	126277632	126277918	287	PolyA-	LncRNA	noncoding	noncoding	Gypsy-74-LTR_ZM	LTR/Gypsy
MSTRG.4742	MSTRG.4742.1	1	126292357	126292624	268	PolyA-	LncRNA	noncoding	noncoding	Gypsy65-ZM_LTR	LTR/Gypsy
MSTRG.4748	MSTRG.4748.1	1	126544083	126544406	324	PolyA-	LncRNA	noncoding	noncoding	GRANDE1_ZD-int	LTR/Gypsy
MSTRG.4749	MSTRG.4749.1	1	126546059	126546326	268	/	LncRNA	noncoding	noncoding	Gypsy68-ZM_LTR	LTR/Gypsy
MSTRG.4751	MSTRG.4751.1	1	126577841	126578285	445	/	LncRNA	noncoding	noncoding	Gypsy66-ZM_LTR	LTR/Gypsy
MSTRG.4755	MSTRG.4755.1	1	126728205	126729285	1081	/	LncRNA	noncoding	noncoding	Gypsy-200_ZM-LTR	LTR/Gypsy
MSTRG.4759	MSTRG.4759.1	1	126975870	126976075	206	PolyA-	LncRNA	noncoding	noncoding	/	/
MSTRG.4765	MSTRG.4765.1	1	127321527	127321837	311	PolyA-	LncRNA	noncoding	noncoding	Gypsy-189_ZM-LTR	LTR/Gypsy
MSTRG.4769	MSTRG.4769.1	1	127673697	127674261	565	/	LncRNA	noncoding	noncoding	Gypsy68-ZM_LTR	LTR/Gypsy
MSTRG.4770	MSTRG.4770.1	1	127829848	127830058	211	PolyA-	LncRNA	noncoding	noncoding	HUCK1-LTR_ZM	LTR/Gypsy
MSTRG.4771	MSTRG.4771.1	1	127897978	127898178	201	PolyA-	LncRNA	noncoding	noncoding	Gypsy-70-LTR_ZM	LTR/Gypsy
MSTRG.4772	MSTRG.4772.1	1	127910247	127910803	557	/	LncRNA	noncoding	noncoding	Gypsy68-ZM_LTR	LTR/Gypsy
MSTRG.4781	MSTRG.4781.1	1	128247061	128247268	208	PolyA-	LncRNA	noncoding	noncoding	Gypsy-127_ZM-I	LTR/Gypsy
MSTRG.4782	MSTRG.4782.1	1	128265231	128265593	363	/	LncRNA	noncoding	noncoding	Gypsy-153_ZM-LTR	LTR/Gypsy
MSTRG.4783	MSTRG.4783.1	1	128420368	128420604	237	PolyA-	LncRNA	noncoding	noncoding	Gypsy-189_ZM-I	LTR/Gypsy
MSTRG.4797	MSTRG.4797.1	1	128991739	128992031	293	/	LncRNA	noncoding	noncoding	(ATACT)n	Simple_repeat
MSTRG.4794	MSTRG.4794.1	1	129107423	129107729	307	PolyA-	LncRNA	noncoding	noncoding	ZEON2_ZM_I-int	LTR/Gypsy
MSTRG.4799	MSTRG.4799.1	1	129137260	129137479	220	PolyA-	LncRNA	noncoding	noncoding	Gypsy-206_ZM-I	LTR/Gypsy
MSTRG.4801	MSTRG.4801.1	1	129284323	129284640	318	/	LncRNA	noncoding	noncoding	PREM2_ZM-LTR	LTR/Copia
MSTRG.4802	MSTRG.4802.1	1	129305037	129305311	275	/	LncRNA	noncoding	noncoding	/	/
MSTRG.4805	MSTRG.4805.1	1	129542647	129543093	447	/	LncRNA	noncoding	noncoding	(T)n	Simple_repeat
MSTRG.4806	MSTRG.4806.1	1	129544725	129544929	205	PolyA-	LncRNA	noncoding	noncoding	PREM1_ZM	LTR/Copia
MSTRG.4807	MSTRG.4807.1	1	129547339	129547639	301	/	LncRNA	noncoding	noncoding	(T)n	Simple_repeat
MSTRG.4809	MSTRG.4809.1	1	129626466	129626707	242	PolyA-	LncRNA	noncoding	noncoding	Gypsy65-ZM_LTR	LTR/Gypsy
MSTRG.4830	MSTRG.4830.1	1	129826561	129835125	1096	/	LncRNA	noncoding	noncoding	Gypsy65-ZM_LTR	LTR/Gypsy
MSTRG.4811	MSTRG.4811.1	1	129841011	129842541	1531	/	LncRNA	noncoding	noncoding	Gypsy58-ZM_I-int	LTR/Gypsy
MSTRG.4812	MSTRG.4812.1	1	129894073	129894316	244	/	LncRNA	noncoding	noncoding	Gypsy-190_ZM-I	LTR/Gypsy
MSTRG.4814	MSTRG.4814.1	1	130016628	130017847	242	/	LncRNA	noncoding	noncoding	Gypsy66-ZM_LTR	LTR/Gypsy
MSTRG.4815	MSTRG.4815.1	1	130088597	130088811	215	PolyA-	LncRNA	noncoding	noncoding	MuDR-6_ZM	DNA/MULE-MuDR
MSTRG.4817	MSTRG.4817.1	1	130111472	130121396	296	/	LncRNA	noncoding	noncoding	Gypsy67-ZM_LTR	LTR/Gypsy
MSTRG.4819	MSTRG.4819.1	1	130288052	130288265	214	/	LncRNA	noncoding	noncoding	PREM1_ZM	LTR/Copia
MSTRG.4821	MSTRG.4821.1	1	130293998	130294218	221	/	LncRNA	noncoding	noncoding	Copia-71_ZM-I	LTR/Copia
MSTRG.4826	MSTRG.4826.1	1	130408491	130408802	312	/	LncRNA	noncoding	noncoding	Gypsy68-ZM_LTR	LTR/Gypsy
MSTRG.4831	MSTRG.4831.1	1	130435224	130435660	437	/	LncRNA	noncoding	noncoding	Gypsy68-ZM_I-int	LTR/Gypsy
MSTRG.4836	MSTRG.4836.1	1	130634356	130634578	223	PolyA-	LncRNA	noncoding	noncoding	Gypsy-190_ZM-I	LTR/Gypsy
MSTRG.4837	MSTRG.4837.1	1	130692362	130692762	401	PolyA-	LncRNA	noncoding	noncoding	Gypsy-127_ZM-I	LTR/Gypsy
MSTRG.4840	MSTRG.4840.1	1	131101827	131102240	414	PolyA-	LncRNA	noncoding	noncoding	HUCK1-LTR_ZM	LTR/Gypsy
MSTRG.4841	MSTRG.4841.1	1	131225188	131225540	353	PolyA-	LncRNA	noncoding	noncoding	Gypsy-190_ZM-LTR	LTR/Gypsy
MSTRG.4850	MSTRG.4850.1	1	131359634	131359839	206	PolyA-	LncRNA	noncoding	noncoding	GRANDE1_ZD-int	LTR/Gypsy
MSTRG.4851	MSTRG.4851.1	1	131514093	131514440	348	/	LncRNA	noncoding	noncoding	/	/
MSTRG.4852	MSTRG.4852.1	1	131536370	131536586	217	PolyA-	LncRNA	noncoding	noncoding	HUCK1-I_ZM	LTR/Gypsy
MSTRG.4855	MSTRG.4855.1	1	131647265	131647522	258	PolyA-	LncRNA	noncoding	noncoding	Gypsy-190_ZM-I	LTR/Gypsy
MSTRG.4858	MSTRG.4858.1	1	131811256	131811472	217	PolyA-	LncRNA	noncoding	noncoding	Gypsy63-ZM_LTR	LTR/Gypsy
MSTRG.4859	MSTRG.4859.1	1	131920692	131921342	651	/	LncRNA	noncoding	noncoding	Gypsy68-ZM_LTR	LTR/Gypsy
MSTRG.4862	MSTRG.4862.1	1	131956108	131957832	738	/	LncRNA	noncoding	noncoding	Gypsy66-ZM_LTR	LTR/Gypsy
MSTRG.4868	MSTRG.4868.3	1	131991238	131992677	395	/	LncRNA	noncoding	noncoding	/	/
MSTRG.4868	MSTRG.4868.4	1	131991272	132001556	324	/	LncRNA	noncoding	noncoding	Gypsy-190_ZM-LTR	LTR/Gypsy
MSTRG.4866	MSTRG.4866.1	1	132156344	132156742	399	PolyA-	LncRNA	noncoding	noncoding	Gypsy-201_ZM-LTR	LTR/Gypsy
MSTRG.4867	MSTRG.4867.1	1	132250055	132250287	233	PolyA-	LncRNA	noncoding	noncoding	Gypsy-70-LTR_ZM	LTR/Gypsy
MSTRG.4870	MSTRG.4870.1	1	132402500	132402699	200	/	LncRNA	noncoding	noncoding	/	/
MSTRG.4871	MSTRG.4871.1	1	132505982	132506201	220	PolyA-	LncRNA	noncoding	noncoding	Gypsy-189_ZM-LTR	LTR/Gypsy
MSTRG.4872	MSTRG.4872.1	1	132536295	132536505	211	PolyA-	LncRNA	noncoding	noncoding	Gypsy-189_ZM-LTR	LTR/Gypsy
MSTRG.4873	MSTRG.4873.1	1	132567991	132568248	258	PolyA-	LncRNA	noncoding	noncoding	GRANDE1_ZD-LTR	LTR/Gypsy
MSTRG.4874	MSTRG.4874.1	1	132575233	132575545	313	PolyA-	LncRNA	noncoding	noncoding	EnSpm-10_ZM	DNA/CMC-EnSpm
MSTRG.4888	MSTRG.4888.1	1	132607177	132950904	271	/	LncRNA	noncoding	noncoding	/	/
MSTRG.4895	MSTRG.4895.1	1	132799960	132800656	697	/	LncRNA	noncoding	noncoding	Gypsy-192_ZM-I	LTR/Gypsy
MSTRG.4896	MSTRG.4896.1	1	132949046	132950327	461	/	LncRNA	noncoding	noncoding	/	/
MSTRG.4896	Zm00001d022805_T001	1	132949477	132950099	623	/	LncRNA	noncoding	noncoding	/	/
MSTRG.4901	Zm00001d022806_T001	1	133042800	133043185	386	PolyA-	LncRNA	noncoding	noncoding	/	/
MSTRG.4909	Zm00001d022807_T001	1	133121618	133122495	878	/	LncRNA	noncoding	noncoding	Gypsy65-ZM_LTR	LTR/Gypsy
MSTRG.4875	MSTRG.4875.1	1	133303313	133303593	281	PolyA-	LncRNA	noncoding	noncoding	/	/
MSTRG.4876	MSTRG.4876.1	1	133334504	133334730	227	PolyA-	LncRNA	noncoding	noncoding	/	/
MSTRG.4877	MSTRG.4877.1	1	133363124	133363361	238	PolyA-	LncRNA	noncoding	noncoding	Gypsy-167_ZM-LTR	LTR/Gypsy
MSTRG.4881	MSTRG.4881.1	1	133453873	133454117	245	/	LncRNA	noncoding	noncoding	Gypsy-193_ZM-LTR	LTR/Gypsy
MSTRG.4884	MSTRG.4884.1	1	133630127	133630357	231	/	LncRNA	noncoding	noncoding	/	/
MSTRG.4885	MSTRG.4885.1	1	133631715	133631919	205	/	LncRNA	noncoding	noncoding	Gypsy-189_ZM-LTR	LTR/Gypsy
MSTRG.4918	MSTRG.4918.1	1	133835727	133836065	339	PolyA-	LncRNA	noncoding	noncoding	Gypsy63-ZM_LTR	LTR/Gypsy
MSTRG.4928	MSTRG.4928.1	1	134091955	134092189	235	PolyA-	LncRNA	noncoding	noncoding	Gypsy63-ZM_LTR	LTR/Gypsy
MSTRG.4931	MSTRG.4931.1	1	134533558	134533810	253	/	LncRNA	noncoding	noncoding	Gypsy16-ZM_I-int	LTR/Gypsy
MSTRG.4932	MSTRG.4932.1	1	134575766	134575995	230	PolyA-	LncRNA	noncoding	noncoding	Gypsy-167_ZM-I	LTR/Gypsy
MSTRG.4933	MSTRG.4933.1	1	134613920	134614174	255	PolyA-	LncRNA	noncoding	noncoding	Gypsy-72-LTR_ZM	LTR/Gypsy
MSTRG.4934	MSTRG.4934.1	1	134619644	134620376	733	PolyA-	LncRNA	noncoding	noncoding	Gypsy-169_ZM-I	LTR/Gypsy
MSTRG.4935	MSTRG.4935.1	1	134627105	134627363	259	PolyA-	LncRNA	noncoding	noncoding	Gypsy-72-LTR_ZM	LTR/Gypsy
MSTRG.4938	MSTRG.4938.1	1	134777695	134778099	405	PolyA-	LncRNA	noncoding	noncoding	Gypsy-190_ZM-LTR	LTR/Gypsy
MSTRG.4939	MSTRG.4939.1	1	134886883	134887130	248	PolyA-	LncRNA	noncoding	noncoding	Gypsy-190_ZM-LTR	LTR/Gypsy
MSTRG.4941	MSTRG.4941.1	1	135032763	135032969	207	PolyA-	LncRNA	noncoding	noncoding	Gypsy-127_ZM-LTR	LTR/Gypsy
MSTRG.4942	MSTRG.4942.1	1	135042585	135042792	208	PolyA-	LncRNA	noncoding	noncoding	Gypsy-172_ZM-I	LTR/Gypsy
Zm00001d022809	Zm00001d022809_T001	1	135497060	135498656	364	/	LncRNA	noncoding	noncoding	/	/
MSTRG.4947	MSTRG.4947.1	1	135570271	135570524	254	PolyA-	LncRNA	noncoding	noncoding	/	/
MSTRG.4948	MSTRG.4948.1	1	135602533	135603009	477	/	LncRNA	noncoding	noncoding	/	/
MSTRG.4949	MSTRG.4949.1	1	135613966	135614168	203	/	LncRNA	noncoding	noncoding	/	/
MSTRG.4950	MSTRG.4950.1	1	135685239	135685537	299	PolyA-	LncRNA	noncoding	noncoding	Gypsy-127_ZM-I	LTR/Gypsy
MSTRG.4952	MSTRG.4952.1	1	136015157	136015397	241	PolyA-	LncRNA	noncoding	noncoding	Gypsy-194_ZM-LTR	LTR/Gypsy
MSTRG.4953	MSTRG.4953.1	1	136125382	136125584	203	PolyA-	LncRNA	noncoding	noncoding	Gypsy-127_ZM-LTR	LTR/Gypsy
Zm00001d022810	Zm00001d022810_T001	1	136153727	136153934	208	/	LncRNA	noncoding	noncoding	/	/
MSTRG.4954	MSTRG.4954.1	1	136174877	136175121	245	PolyA-	LncRNA	noncoding	noncoding	Gypsy-189_ZM-LTR	LTR/Gypsy
MSTRG.4956	MSTRG.4956.1	1	136238035	136238266	232	/	LncRNA	noncoding	noncoding	Gypsy16-ZM_I-int	LTR/Gypsy
MSTRG.4961	MSTRG.4961.1	1	136555684	136555924	241	/	LncRNA	noncoding	noncoding	/	/
MSTRG.4962	MSTRG.4962.1	1	136562190	136562423	234	PolyA-	LncRNA	noncoding	noncoding	/	/
MSTRG.4967	MSTRG.4967.1	1	136665213	136665424	212	PolyA-	LncRNA	noncoding	noncoding	Gypsy-206_ZM-LTR	LTR/Gypsy
MSTRG.4969	MSTRG.4969.1	1	136758304	136758563	260	PolyA-	LncRNA	noncoding	noncoding	/	/
MSTRG.4970	MSTRG.4970.1	1	136763517	136763740	224	/	LncRNA	noncoding	noncoding	XILON1_ZM_LTR	LTR/Gypsy
MSTRG.4972	MSTRG.4972.1	1	136843393	136843647	255	PolyA-	LncRNA	noncoding	noncoding	Gypsy-189_ZM-I	LTR/Gypsy
MSTRG.4974	MSTRG.4974.1	1	136852697	136854106	324	/	LncRNA	noncoding	noncoding	/	/
MSTRG.4973	MSTRG.4973.1	1	136858767	136859155	389	/	LncRNA	noncoding	noncoding	/	/
MSTRG.4977	MSTRG.4977.1	1	136882947	136883165	219	PolyA-	LncRNA	noncoding	noncoding	Gypsy-167_ZM-I	LTR/Gypsy
MSTRG.4978	MSTRG.4978.1	1	136889849	136897193	706	PolyA-	LncRNA	noncoding	noncoding	CRM_LTR	LTR/Gypsy
MSTRG.4979	MSTRG.4979.1	1	137013759	137014484	726	/	LncRNA	noncoding	noncoding	CRM_INT-int	LTR/Gypsy
MSTRG.4981	MSTRG.4981.1	1	137053328	137053577	250	PolyA-	LncRNA	noncoding	noncoding	CENTC_ZM	Satellite/centr
MSTRG.4983	MSTRG.4983.1	1	137156052	137156253	202	PolyA-	LncRNA	noncoding	noncoding	Gypsy-190_ZM-LTR	LTR/Gypsy
MSTRG.4989	MSTRG.4989.1	1	137249542	137249913	372	PolyA-	LncRNA	noncoding	noncoding	Gypsy65-ZM_LTR	LTR/Gypsy
MSTRG.4990	MSTRG.4990.1	1	137253140	137253414	275	/	LncRNA	noncoding	noncoding	Gypsy16-ZM_I-int	LTR/Gypsy
MSTRG.4991	MSTRG.4991.1	1	137255835	137256192	358	/	LncRNA	noncoding	noncoding	/	/
MSTRG.4992	MSTRG.4992.1	1	137257883	137258100	218	/	LncRNA	noncoding	noncoding	PREM1_ZM	LTR/Copia
MSTRG.4993	MSTRG.4993.1	1	137261562	137261880	319	/	LncRNA	noncoding	noncoding	PREM1_ZM	LTR/Copia
MSTRG.4986	MSTRG.4986.1	1	137347316	137347584	269	PolyA-	LncRNA	noncoding	noncoding	LTRJI1_ZM	LTR/Copia
MSTRG.4998	MSTRG.4998.1	1	137487713	137489111	443	/	LncRNA	noncoding	noncoding	PREM1_ZM	LTR/Copia
MSTRG.4999	MSTRG.4999.1	1	137491505	137492062	558	/	LncRNA	noncoding	noncoding	PREM1A_ZM_I-int	LTR/Copia
MSTRG.4997	MSTRG.4997.1	1	137512056	137512260	205	/	LncRNA	noncoding	noncoding	PREM1_ZM	LTR/Copia
MSTRG.5000	MSTRG.5000.1	1	137556029	137556236	208	PolyA-	LncRNA	noncoding	noncoding	Gypsy-190_ZM-LTR	LTR/Gypsy
MSTRG.5002	MSTRG.5002.1	1	137636314	137636547	234	PolyA-	LncRNA	noncoding	noncoding	Gypsy-203_ZM-I	LTR/Gypsy
MSTRG.5008	MSTRG.5008.1	1	137727217	137728228	1012	/	LncRNA	noncoding	noncoding	Gypsy-207_ZM-LTR	LTR/Gypsy
MSTRG.5003	MSTRG.5003.1	1	137914357	137914736	380	/	LncRNA	noncoding	noncoding	CRM_INT-int	LTR/Gypsy
MSTRG.5009	MSTRG.5009.1	1	138024105	138024337	233	PolyA-	LncRNA	noncoding	noncoding	Gypsy-194_ZM-I	LTR/Gypsy
MSTRG.5011	MSTRG.5011.1	1	138067387	138067620	234	PolyA-	LncRNA	noncoding	noncoding	LTRJI1_ZM	LTR/Copia
MSTRG.5012	MSTRG.5012.1	1	138093011	138093219	209	PolyA-	LncRNA	noncoding	noncoding	Gypsy-127_ZM-I	LTR/Gypsy
MSTRG.5013	MSTRG.5013.1	1	138263367	138263582	216	/	LncRNA	noncoding	noncoding	/	/
MSTRG.5017	MSTRG.5017.1	1	138293800	138294067	268	PolyA-	LncRNA	noncoding	noncoding	XILON1_ZM_LTR	LTR/Gypsy
MSTRG.5015	MSTRG.5015.1	1	138304648	138304854	207	PolyA-	LncRNA	noncoding	noncoding	Gypsy-127_ZM-I	LTR/Gypsy
MSTRG.5018	MSTRG.5018.1	1	138331458	138331701	244	/	LncRNA	noncoding	noncoding	(TTTCAA)n	Simple_repeat
MSTRG.5019	MSTRG.5019.1	1	138392921	138393220	300	/	LncRNA	noncoding	noncoding	XILON1_ZM_LTR	LTR/Gypsy
MSTRG.5020	MSTRG.5020.1	1	138524743	138525140	398	PolyA-	LncRNA	noncoding	noncoding	Gypsy-201_ZM-I	LTR/Gypsy
MSTRG.5028	Zm00001d022811_T001	1	138707931	138710123	2193	/	LncRNA	noncoding	noncoding	(TA)n	Simple_repeat
MSTRG.5026	MSTRG.5026.1	1	138813791	138814019	229	PolyA-	LncRNA	noncoding	noncoding	Gypsy-189_ZM-LTR	LTR/Gypsy
MSTRG.5032	MSTRG.5032.1	1	139142102	139142602	501	PolyA-	LncRNA	noncoding	noncoding	Gypsy-77-LTR_ZM	LTR/Gypsy
MSTRG.5039	MSTRG.5039.1	1	139370057	139370397	203	/	LncRNA	noncoding	noncoding	EnSpm-10_ZM	DNA/CMC-EnSpm
MSTRG.5041	Zm00001d022813_T001	1	139459248	139461685	564	/	LncRNA	noncoding	noncoding	/	/
MSTRG.5042	MSTRG.5042.1	1	139460312	139460551	240	/	LncRNA	noncoding	noncoding	/	/
MSTRG.5040	MSTRG.5040.1	1	139474738	139475071	334	PolyA-	LncRNA	noncoding	noncoding	XILON1_ZM_I-int	LTR/Gypsy
MSTRG.5043	MSTRG.5043.1	1	139605232	139605515	284	/	LncRNA	noncoding	noncoding	Gypsy-196_ZM-I	LTR/Gypsy
MSTRG.5050	MSTRG.5050.1	1	139680544	139680864	321	/	LncRNA	noncoding	noncoding	/	/
MSTRG.5059	MSTRG.5059.1	1	139737560	139737840	281	PolyA-	LncRNA	noncoding	noncoding	Gypsy-194_ZM-LTR	LTR/Gypsy
MSTRG.5046	MSTRG.5046.1	1	139749641	139749888	248	/	LncRNA	noncoding	noncoding	Gypsy-70-LTR_ZM	LTR/Gypsy
MSTRG.5058	MSTRG.5058.1	1	140022725	140023035	311	PolyA-	LncRNA	noncoding	noncoding	Gypsy-201_ZM-LTR	LTR/Gypsy
MSTRG.5057	MSTRG.5057.1	1	140078525	140078854	330	PolyA-	LncRNA	noncoding	noncoding	hAT-25_ZM	DNA/hAT-Ac
MSTRG.5045	MSTRG.5045.1	1	140109795	140110089	295	PolyA-	LncRNA	noncoding	noncoding	Gypsy-77-LTR_ZM	LTR/Gypsy
MSTRG.5056	MSTRG.5056.1	1	140136877	140137091	215	PolyA-	LncRNA	noncoding	noncoding	/	/
MSTRG.5066	Zm00001d022815_T001	1	140241182	140241842	661	/	LncRNA	noncoding	noncoding	Copia-47_ZM-I	LTR/Copia
MSTRG.5067	MSTRG.5067.1	1	140404147	140404676	530	PolyA-	LncRNA	noncoding	noncoding	Gypsy-201_ZM-LTR	LTR/Gypsy
MSTRG.5071	MSTRG.5071.1	1	140469763	140470223	461	PolyA-	LncRNA	noncoding	noncoding	Gypsy-189_ZM-LTR	LTR/Gypsy
Zm00001d022816	Zm00001d022816_T001	1	140500262	140500498	237	PolyA-	LncRNA	noncoding	noncoding	/	/
MSTRG.5072	MSTRG.5072.1	1	140519468	140519829	362	/	LncRNA	noncoding	noncoding	Gypsy-127_ZM-I	LTR/Gypsy
MSTRG.5073	MSTRG.5073.1	1	140551369	140551755	387	PolyA-	LncRNA	noncoding	noncoding	Gypsy-189_ZM-LTR	LTR/Gypsy
MSTRG.5074	MSTRG.5074.1	1	140621565	140621813	249	/	LncRNA	noncoding	noncoding	Gypsy-199_ZM-I	LTR/Gypsy
MSTRG.5076	MSTRG.5076.1	1	140623433	140624390	958	/	LncRNA	noncoding	noncoding	HARB3_ZM	DNA/PIF-Harbinger
MSTRG.5081	MSTRG.5081.1	1	140871244	140871894	651	/	LncRNA	noncoding	noncoding	(CTATTCT)n	Simple_repeat
MSTRG.5086	MSTRG.5086.1	1	141087214	141087440	227	PolyA-	LncRNA	noncoding	noncoding	Gypsy-193_ZM-I	LTR/Gypsy
MSTRG.5087	MSTRG.5087.1	1	141195863	141196163	301	/	LncRNA	noncoding	noncoding	(TAA)n	Simple_repeat
MSTRG.5088	MSTRG.5088.1	1	141246010	141246438	429	/	LncRNA	noncoding	noncoding	PREM1A_ZM_LTR	LTR/Copia
MSTRG.5089	MSTRG.5089.1	1	141315012	141315501	490	/	LncRNA	noncoding	noncoding	Gypsy16-ZM_I-int	LTR/Gypsy
MSTRG.5094	MSTRG.5094.1	1	141505418	141505697	208	/	LncRNA	noncoding	noncoding	Gypsy-200_ZM-I	LTR/Gypsy
MSTRG.5093	MSTRG.5093.1	1	141506875	141507077	203	/	LncRNA	noncoding	noncoding	Gypsy-200_ZM-I	LTR/Gypsy
MSTRG.5096	MSTRG.5096.1	1	141529662	141530103	442	/	LncRNA	noncoding	noncoding	Gypsy16-ZM_I-int	LTR/Gypsy
MSTRG.5099	MSTRG.5099.1	1	141578256	141579966	710	PolyA-	LncRNA	noncoding	noncoding	/	/
MSTRG.5100	MSTRG.5100.1	1	141586822	141587022	201	PolyA-	LncRNA	noncoding	noncoding	GRANDE1_ZD-int	LTR/Gypsy
MSTRG.5102	MSTRG.5102.1	1	141624409	141624763	355	PolyA-	LncRNA	noncoding	noncoding	LTR2-ZM_I	LTR/Cassandra
MSTRG.5103	MSTRG.5103.1	1	141637467	141647256	208	/	LncRNA	noncoding	noncoding	Gypsy67-ZM_LTR	LTR/Gypsy
MSTRG.5117	MSTRG.5117.1	1	141714394	141714671	278	/	LncRNA	noncoding	noncoding	Gypsy26-ZM_LTR	LTR/Gypsy
MSTRG.5118	MSTRG.5118.1	1	141818575	141819007	433	/	LncRNA	noncoding	noncoding	CRM_INT-int	LTR/Gypsy
MSTRG.5104	MSTRG.5104.1	1	141841476	141842364	889	/	LncRNA	noncoding	noncoding	/	/
MSTRG.5105	MSTRG.5105.1	1	141880456	141880759	304	/	LncRNA	noncoding	noncoding	CINFUL2A_I-int	LTR/Gypsy
MSTRG.5106	MSTRG.5106.1	1	142029191	142029582	392	PolyA-	LncRNA	noncoding	noncoding	/	/
MSTRG.5107	MSTRG.5107.1	1	142029880	142030121	242	PolyA-	LncRNA	noncoding	noncoding	(TATTTT)n	Simple_repeat
MSTRG.5108	MSTRG.5108.1	1	142046173	142046375	203	/	LncRNA	noncoding	noncoding	Gypsy-78-LTR_ZM	LTR/Gypsy
MSTRG.5109	MSTRG.5109.1	1	142056279	142056553	275	/	LncRNA	noncoding	noncoding	Gypsy-207_ZM-LTR	LTR/Gypsy
MSTRG.5110	MSTRG.5110.1	1	142121659	142121904	246	PolyA-	LncRNA	noncoding	noncoding	GRANDE1_ZD-int	LTR/Gypsy
MSTRG.5111	MSTRG.5111.1	1	142165013	142165225	213	PolyA-	LncRNA	noncoding	noncoding	MuDR-7N1_ZM	DNA/MULE-MuDR
MSTRG.5121	MSTRG.5121.1	1	142425246	142425466	221	PolyA-	LncRNA	noncoding	noncoding	GRANDE1_ZD-int	LTR/Gypsy
MSTRG.5123	MSTRG.5123.1	1	142442784	142442984	201	/	LncRNA	noncoding	noncoding	/	/
MSTRG.5125	MSTRG.5125.1	1	142490159	142490380	222	PolyA-	LncRNA	noncoding	noncoding	Gypsy-201_ZM-LTR	LTR/Gypsy
MSTRG.5130	MSTRG.5130.1	1	142652550	142652766	217	PolyA-	LncRNA	noncoding	noncoding	EnSpm-10_ZM	DNA/CMC-EnSpm
MSTRG.5131	MSTRG.5131.1	1	142692858	142693110	253	PolyA-	LncRNA	noncoding	noncoding	GRANDE1_ZD-LTR	LTR/Gypsy
MSTRG.5132	MSTRG.5132.1	1	142715507	142715758	252	PolyA-	LncRNA	noncoding	noncoding	Gypsy-77-LTR_ZM	LTR/Gypsy
MSTRG.5133	MSTRG.5133.1	1	142828393	142828595	203	PolyA-	LncRNA	noncoding	noncoding	PREM1A_ZM_LTR	LTR/Copia
MSTRG.5138	MSTRG.5138.1	1	142966184	142966463	280	/	LncRNA	noncoding	noncoding	/	/
MSTRG.5139	MSTRG.5139.1	1	142980586	142980811	226	PolyA-	LncRNA	noncoding	noncoding	PREM2_ZM-LTR	LTR/Copia
MSTRG.5140	MSTRG.5140.1	1	142983476	142983785	238	/	LncRNA	noncoding	noncoding	Gypsy-167_ZM-I	LTR/Gypsy
MSTRG.5141	MSTRG.5141.1	1	143035600	143035839	240	PolyA-	LncRNA	noncoding	noncoding	HUCK1-LTR_ZM	LTR/Gypsy
MSTRG.5142	MSTRG.5142.1	1	143039609	143040092	484	PolyA-	LncRNA	noncoding	noncoding	/	/
MSTRG.5145	MSTRG.5145.1	1	143070918	143071145	228	PolyA-	LncRNA	noncoding	noncoding	HUCK1-LTR_ZM	LTR/Gypsy
MSTRG.5146	MSTRG.5146.1	1	143101704	143101925	222	PolyA-	LncRNA	noncoding	noncoding	PREM4_ZM_LTR	LTR/Copia
MSTRG.5147	MSTRG.5147.1	1	143145888	143146238	351	PolyA-	LncRNA	noncoding	noncoding	Gypsy-119_ZM-I	LTR/Gypsy
MSTRG.5148	MSTRG.5148.1	1	143200216	143200461	246	PolyA-	LncRNA	noncoding	noncoding	Gypsy-201_ZM-LTR	LTR/Gypsy
MSTRG.5151	MSTRG.5151.1	1	143233780	143234103	324	/	LncRNA	noncoding	noncoding	Copia15-ZM_LTR	LTR/Copia
MSTRG.5152	MSTRG.5152.1	1	143267074	143267349	276	/	LncRNA	noncoding	noncoding	Gypsy-205_ZM-I	LTR/Gypsy
MSTRG.5159	MSTRG.5159.1	1	143409684	143409971	288	PolyA-	LncRNA	noncoding	noncoding	Gypsy-80-LTR_ZM	LTR/Gypsy
MSTRG.5160	MSTRG.5160.1	1	143461963	143462299	337	/	LncRNA	noncoding	noncoding	Gypsy16-ZM_I-int	LTR/Gypsy
MSTRG.5162	MSTRG.5162.1	1	143486672	143486918	247	PolyA-	LncRNA	noncoding	noncoding	/	/
Zm00001d022817	Zm00001d022817_T001	1	143488708	143489487	780	/	LncRNA	noncoding	noncoding	/	/
MSTRG.5164	MSTRG.5164.1	1	143511159	143511542	384	/	LncRNA	noncoding	noncoding	/	/
MSTRG.5165	MSTRG.5165.1	1	143514320	143514537	218	PolyA-	LncRNA	noncoding	noncoding	GRANDE1_ZD-int	LTR/Gypsy
MSTRG.5168	MSTRG.5168.1	1	143568850	143569065	216	PolyA-	LncRNA	noncoding	noncoding	/	/
MSTRG.5169	MSTRG.5169.1	1	143580659	143580941	283	/	LncRNA	noncoding	noncoding	Gypsy-189_ZM-I	LTR/Gypsy
MSTRG.5170	MSTRG.5170.1	1	143592956	143593178	223	/	LncRNA	noncoding	noncoding	(GGCTG)n	Simple_repeat
MSTRG.5174	MSTRG.5174.1	1	143693304	143693686	383	PolyA-	LncRNA	noncoding	noncoding	Gypsy-194_ZM-I	LTR/Gypsy
MSTRG.5177	MSTRG.5177.1	1	143755998	143756213	216	/	LncRNA	noncoding	noncoding	Gypsy69-ZM_LTR	LTR/Gypsy
MSTRG.5183	MSTRG.5183.1	1	143916513	143919109	815	/	LncRNA	noncoding	noncoding	Gypsy-194_ZM-LTR	LTR/Gypsy
MSTRG.5184	MSTRG.5184.1	1	143939016	143939241	226	PolyA-	LncRNA	noncoding	noncoding	Gypsy-167_ZM-I	LTR/Gypsy
MSTRG.5188	MSTRG.5188.1	1	144016004	144016233	230	PolyA-	LncRNA	noncoding	noncoding	HUCK1-LTR_ZM	LTR/Gypsy
MSTRG.5191	MSTRG.5191.1	1	144206438	144206788	351	PolyA-	LncRNA	noncoding	noncoding	Copia12-ZM_I-int	LTR/Copia
MSTRG.5194	MSTRG.5194.1	1	144311448	144311655	208	PolyA-	LncRNA	noncoding	noncoding	(TCTCTC)n	Simple_repeat
MSTRG.5197	MSTRG.5197.1	1	144404650	144404866	217	PolyA-	LncRNA	noncoding	noncoding	TEKAY_ZM-int	LTR/Gypsy
MSTRG.5198	MSTRG.5198.1	1	144426513	144426810	298	/	LncRNA	noncoding	noncoding	G-rich	Low_complexity
MSTRG.5204	MSTRG.5204.8	1	144464336	144466484	569	/	LncRNA	noncoding	noncoding	/	/
MSTRG.5200	MSTRG.5200.1	1	144472382	144472671	290	PolyA-	LncRNA	noncoding	noncoding	Gypsy-77-LTR_ZM	LTR/Gypsy
MSTRG.5201	MSTRG.5201.1	1	144524916	144525251	336	/	LncRNA	noncoding	noncoding	Gypsy68-ZM_LTR	LTR/Gypsy
MSTRG.5208	MSTRG.5208.1	1	144937677	144965562	256	/	LncRNA	noncoding	noncoding	Gypsy-127_ZM-I	LTR/Gypsy
MSTRG.5207	MSTRG.5207.1	1	145055554	145055766	213	/	LncRNA	noncoding	noncoding	Gypsy-150_ZM-I	LTR/Gypsy
MSTRG.5216	MSTRG.5216.1	1	145353735	145353999	265	/	LncRNA	noncoding	noncoding	/	/
MSTRG.5218	MSTRG.5218.1	1	145448322	145448577	256	PolyA-	LncRNA	noncoding	noncoding	/	/
MSTRG.5219	MSTRG.5219.1	1	145505527	145505765	239	/	LncRNA	noncoding	noncoding	Gypsy68-ZM_LTR	LTR/Gypsy
MSTRG.5220	MSTRG.5220.1	1	145520241	145520489	249	/	LncRNA	noncoding	noncoding	/	/
MSTRG.5223	MSTRG.5223.1	1	145779564	145779828	265	/	LncRNA	noncoding	noncoding	Gypsy-167_ZM-LTR	LTR/Gypsy
MSTRG.5225	MSTRG.5225.1	1	145780891	145781143	253	/	LncRNA	noncoding	noncoding	/	/
MSTRG.5228	MSTRG.5228.1	1	145930881	145932063	221	/	LncRNA	noncoding	noncoding	Gypsy-127_ZM-I	LTR/Gypsy
MSTRG.5231	MSTRG.5231.1	1	145997314	145997560	247	/	LncRNA	noncoding	noncoding	Gypsy11-ZM_I-int	LTR/Gypsy
MSTRG.5232	MSTRG.5232.1	1	146034906	146035109	204	PolyA-	LncRNA	noncoding	noncoding	HUCK1-LTR_ZM	LTR/Gypsy
MSTRG.5237	MSTRG.5237.1	1	146104328	146104709	382	/	LncRNA	noncoding	noncoding	Gypsy-70-LTR_ZM	LTR/Gypsy
MSTRG.5238	MSTRG.5238.1	1	146147464	146150010	606	/	LncRNA	noncoding	noncoding	Gypsy64-ZM_LTR	LTR/Gypsy
MSTRG.5239	Zm00001d022818_T001	1	146149525	146150054	530	/	LncRNA	noncoding	noncoding	/	/
MSTRG.5240	MSTRG.5240.1	1	146150249	146150889	641	/	LncRNA	noncoding	noncoding	(TCTTT)n	Simple_repeat
MSTRG.5241	MSTRG.5241.1	1	146161772	146162160	389	PolyA-	LncRNA	noncoding	noncoding	Gypsy-72-LTR_ZM	LTR/Gypsy
MSTRG.5244	MSTRG.5244.1	1	146236720	146237099	380	PolyA-	LncRNA	noncoding	noncoding	HUCK1-I_ZM	LTR/Gypsy
MSTRG.5245	MSTRG.5245.1	1	146246792	146247006	215	PolyA-	LncRNA	noncoding	noncoding	Gypsy-174_ZM-I	LTR/Gypsy
Zm00001d022819	Zm00001d022819_T001	1	146271251	146271487	237	PolyA-	LncRNA	noncoding	noncoding	/	/
MSTRG.5247	MSTRG.5247.1	1	146381545	146381896	352	PolyA-	LncRNA	noncoding	noncoding	Gypsy-70-I_ZM	LTR/Gypsy
MSTRG.5249	MSTRG.5249.1	1	146471974	146472176	203	PolyA-	LncRNA	noncoding	noncoding	/	/
MSTRG.5251	MSTRG.5251.1	1	146514086	146514389	304	/	LncRNA	noncoding	noncoding	PREM1A_ZM_LTR	LTR/Copia
MSTRG.5252	MSTRG.5252.1	1	146529888	146530307	420	/	LncRNA	noncoding	noncoding	Gypsy68-ZM_LTR	LTR/Gypsy
MSTRG.5254	MSTRG.5254.1	1	146554889	146555237	349	/	LncRNA	noncoding	noncoding	Gypsy16-ZM_I-int	LTR/Gypsy
MSTRG.5255	MSTRG.5255.1	1	146588245	146588700	456	/	LncRNA	noncoding	noncoding	Gypsy-167_ZM-I	LTR/Gypsy
MSTRG.5256	MSTRG.5256.1	1	146599368	146599696	329	/	LncRNA	noncoding	noncoding	/	/
MSTRG.5261	MSTRG.5261.1	1	146871456	146871867	412	/	LncRNA	noncoding	noncoding	Gypsy-196_ZM-I	LTR/Gypsy
MSTRG.5264	Zm00001d022820_T001	1	146929538	146930841	328	/	LncRNA	noncoding	noncoding	/	/
MSTRG.5265	MSTRG.5265.1	1	146940374	146940851	478	/	LncRNA	noncoding	noncoding	Gypsy68-ZM_LTR	LTR/Gypsy
MSTRG.5267	MSTRG.5267.1	1	147039227	147039620	394	PolyA-	LncRNA	noncoding	noncoding	Gypsy67-ZM_LTR	LTR/Gypsy
MSTRG.5271	MSTRG.5271.1	1	147229386	147229615	230	PolyA-	LncRNA	noncoding	noncoding	Copia12-ZM_I-int	LTR/Copia
MSTRG.5278	MSTRG.5278.1	1	147667084	147667383	300	PolyA-	LncRNA	noncoding	noncoding	Copia12-ZM_LTR	LTR/Copia
MSTRG.5280	MSTRG.5280.1	1	147860149	147860367	219	PolyA-	LncRNA	noncoding	noncoding	Gypsy-190_ZM-LTR	LTR/Gypsy
MSTRG.5282	MSTRG.5282.1	1	147920981	147921224	244	PolyA-	LncRNA	noncoding	noncoding	Gypsy-76-I_ZM	LTR/Gypsy
MSTRG.5283	MSTRG.5283.1	1	147927333	147927847	515	/	LncRNA	noncoding	noncoding	(T)n	Simple_repeat
MSTRG.5285	MSTRG.5285.1	1	147944319	147944604	286	PolyA-	LncRNA	noncoding	noncoding	LTRJI1_ZM	LTR/Copia
MSTRG.5288	MSTRG.5288.1	1	148359065	148359445	381	PolyA-	LncRNA	noncoding	noncoding	Helitron-N4_ZM	RC/Helitron
MSTRG.5293	MSTRG.5293.1	1	148489051	148489371	321	/	LncRNA	noncoding	noncoding	Gypsy68-ZM_LTR	LTR/Gypsy
MSTRG.5295	MSTRG.5295.2	1	148502670	148523540	525	/	LncRNA	noncoding	noncoding	Gypsy-127_ZM-I	LTR/Gypsy
MSTRG.5294	MSTRG.5294.1	1	148572446	148572762	317	/	LncRNA	noncoding	noncoding	GA-rich	Low_complexity
MSTRG.5298	MSTRG.5298.1	1	148736352	148737007	337	/	LncRNA	noncoding	noncoding	(GACTGC)n	Simple_repeat
MSTRG.5299	MSTRG.5299.1	1	148763486	148763716	231	PolyA-	LncRNA	noncoding	noncoding	Gypsy-199_ZM-LTR	LTR/Gypsy
MSTRG.5301	MSTRG.5301.1	1	148801494	148801708	215	/	LncRNA	noncoding	noncoding	XILON1_ZM_LTR	LTR/Gypsy
MSTRG.5303	MSTRG.5303.1	1	148876709	148876986	278	PolyA-	LncRNA	noncoding	noncoding	Gypsy-190_ZM-I	LTR/Gypsy
MSTRG.5304	MSTRG.5304.1	1	149023861	149024121	261	PolyA-	LncRNA	noncoding	noncoding	/	/
MSTRG.5305	MSTRG.5305.1	1	149039753	149040078	326	/	LncRNA	noncoding	noncoding	(TTTTGT)n	Simple_repeat
MSTRG.5306	MSTRG.5306.1	1	149154285	149154536	252	PolyA-	LncRNA	noncoding	noncoding	Gypsy-190_ZM-LTR	LTR/Gypsy
MSTRG.5307	MSTRG.5307.1	1	149211054	149211329	276	PolyA-	LncRNA	noncoding	noncoding	HUCK1-LTR_ZM	LTR/Gypsy
MSTRG.5309	MSTRG.5309.1	1	149346673	149347015	343	PolyA-	LncRNA	noncoding	noncoding	/	/
MSTRG.5317	Zm00001d022821_T001	1	149432603	149447358	611	/	LncRNA	noncoding	noncoding	PREM1_ZM	LTR/Copia
MSTRG.5317	MSTRG.5317.3	1	149450630	149453492	695	/	LncRNA	noncoding	noncoding	Gypsy64-ZM_LTR	LTR/Gypsy
MSTRG.5318	MSTRG.5318.1	1	149560706	149560945	240	PolyA-	LncRNA	noncoding	noncoding	/	/
MSTRG.5319	MSTRG.5319.1	1	149564175	149564393	219	PolyA-	LncRNA	noncoding	noncoding	PREM1_ZM	LTR/Copia
MSTRG.5322	MSTRG.5322.1	1	149599298	149599752	455	/	LncRNA	noncoding	noncoding	Copia-65_ZM-I	LTR/Copia
MSTRG.5327	MSTRG.5327.1	1	149748159	149748441	283	/	LncRNA	noncoding	noncoding	Gypsy-129_ZM-I	LTR/Gypsy
MSTRG.5330	MSTRG.5330.1	1	149788555	149788805	251	/	LncRNA	noncoding	noncoding	Gypsy16-ZM_I-int	LTR/Gypsy
MSTRG.5332	MSTRG.5332.1	1	149863328	149863535	208	PolyA-	LncRNA	noncoding	noncoding	EnSpm-10_ZM	DNA/CMC-EnSpm
MSTRG.5333	MSTRG.5333.1	1	149939882	149940144	263	PolyA-	LncRNA	noncoding	noncoding	/	/
MSTRG.5336	MSTRG.5336.1	1	150120599	150120915	317	PolyA-	LncRNA	noncoding	noncoding	Gypsy12-ZM_I-int	LTR/Gypsy
MSTRG.5337	MSTRG.5337.1	1	150136596	150136875	280	/	LncRNA	noncoding	noncoding	Gypsy11-ZM_LTR	LTR/Gypsy
MSTRG.5338	MSTRG.5338.1	1	150171103	150171331	229	/	LncRNA	noncoding	noncoding	(T)n	Simple_repeat
MSTRG.5340	MSTRG.5340.1	1	150210857	150211083	227	/	LncRNA	noncoding	noncoding	Gypsy65-ZM_LTR	LTR/Gypsy
MSTRG.5348	MSTRG.5348.1	1	150418444	150418662	219	/	LncRNA	noncoding	noncoding	Gypsy-194_ZM-I	LTR/Gypsy
MSTRG.5349	MSTRG.5349.1	1	150431967	150432225	259	/	LncRNA	noncoding	noncoding	/	/
MSTRG.5350	MSTRG.5350.1	1	150440731	150440930	200	PolyA-	LncRNA	noncoding	noncoding	HUCK1-I_ZM	LTR/Gypsy
MSTRG.5356	MSTRG.5356.1	1	150698790	150699005	216	PolyA-	LncRNA	noncoding	noncoding	Gypsy-127_ZM-I	LTR/Gypsy
MSTRG.5360	MSTRG.5360.2	1	150716299	150720925	545	/	LncRNA	noncoding	noncoding	Gypsy-127_ZM-I	LTR/Gypsy
MSTRG.5360	MSTRG.5360.3	1	150716323	150716718	313	/	LncRNA	noncoding	noncoding	Gypsy-127_ZM-I	LTR/Gypsy
MSTRG.5361	Zm00001d022822_T001	1	150719392	150721049	1658	/	LncRNA	noncoding	noncoding	Gypsy-127_ZM-I	LTR/Gypsy
Zm00001d022823	Zm00001d022823_T001	1	150770983	150771439	457	/	LncRNA	noncoding	noncoding	/	/
MSTRG.5359	MSTRG.5359.1	1	150777055	150777282	228	PolyA-	LncRNA	noncoding	noncoding	/	/
MSTRG.5363	MSTRG.5363.1	1	151096475	151096768	294	PolyA-	LncRNA	noncoding	noncoding	/	/
MSTRG.5364	MSTRG.5364.1	1	151139990	151140440	451	PolyA-	LncRNA	noncoding	noncoding	Gypsy-74-LTR_ZM	LTR/Gypsy
MSTRG.5369	MSTRG.5369.1	1	151288424	151288637	214	/	LncRNA	noncoding	noncoding	PREM2_ZM-int	LTR/Copia
MSTRG.5371	MSTRG.5371.1	1	151317346	151319403	314	/	LncRNA	noncoding	noncoding	/	/
MSTRG.5372	MSTRG.5372.1	1	151319766	151320060	295	/	LncRNA	noncoding	noncoding	/	/
MSTRG.5373	MSTRG.5373.1	1	151329341	151329558	218	PolyA-	LncRNA	noncoding	noncoding	XILON1_ZM_I-int	LTR/Gypsy
MSTRG.5374	MSTRG.5374.1	1	151347308	151347520	213	PolyA-	LncRNA	noncoding	noncoding	Gypsy-167_ZM-I	LTR/Gypsy
MSTRG.5375	MSTRG.5375.1	1	151406141	151406349	209	PolyA-	LncRNA	noncoding	noncoding	Gypsy-193_ZM-I	LTR/Gypsy
MSTRG.5378	MSTRG.5378.1	1	151513067	151515439	369	/	LncRNA	noncoding	noncoding	/	/
MSTRG.5378	Zm00001d022824_T001	1	151514569	151515439	871	/	LncRNA	noncoding	noncoding	Gypsy-70-LTR_ZM	LTR/Gypsy
MSTRG.5379	MSTRG.5379.1	1	151620213	151620787	575	PolyA-	LncRNA	noncoding	noncoding	Gypsy-167_ZM-I	LTR/Gypsy
MSTRG.5380	MSTRG.5380.1	1	151650336	151650682	347	/	LncRNA	noncoding	noncoding	XILON1_ZM_LTR	LTR/Gypsy
MSTRG.5381	MSTRG.5381.1	1	151659952	151660185	234	/	LncRNA	noncoding	noncoding	XILON1_ZM_LTR	LTR/Gypsy
MSTRG.5388	MSTRG.5388.1	1	151774002	151774398	397	PolyA-	LncRNA	noncoding	noncoding	Copia-45_ZM-LTR	LTR/Copia
MSTRG.5390	MSTRG.5390.1	1	151802349	151802555	207	/	LncRNA	noncoding	noncoding	GRANDE1_ZD-int	LTR/Gypsy
MSTRG.5391	MSTRG.5391.1	1	151813912	151814191	280	/	LncRNA	noncoding	noncoding	Gypsy63-ZM_LTR	LTR/Gypsy
MSTRG.5392	MSTRG.5392.1	1	151824221	151824488	268	/	LncRNA	noncoding	noncoding	GRANDE1_ZD-LTR	LTR/Gypsy
MSTRG.5394	MSTRG.5394.1	1	151848134	151848422	289	/	LncRNA	noncoding	noncoding	XILON1_ZM_LTR	LTR/Gypsy
MSTRG.5396	MSTRG.5396.1	1	151887251	151891832	722	/	LncRNA	noncoding	noncoding	PIF12_ZM	DNA/PIF-Harbinger
MSTRG.5397	MSTRG.5397.1	1	151908156	151909898	320	/	LncRNA	noncoding	noncoding	/	/
MSTRG.5398	MSTRG.5398.1	1	151922209	151922429	221	/	LncRNA	noncoding	noncoding	Gypsy-70-I_ZM	LTR/Gypsy
MSTRG.5404	MSTRG.5404.1	1	152156890	152157098	209	PolyA-	LncRNA	noncoding	noncoding	Gypsy-119_ZM-I	LTR/Gypsy
MSTRG.5406	MSTRG.5406.1	1	152204056	152204268	213	PolyA-	LncRNA	noncoding	noncoding	Gypsy-74-I_ZM	LTR/Gypsy
MSTRG.5408	Zm00001d022826_T001	1	152224394	152224866	473	/	LncRNA	noncoding	noncoding	(TTTCAT)n	Simple_repeat
MSTRG.5409	MSTRG.5409.1	1	152229444	152229877	434	/	LncRNA	noncoding	noncoding	CRM_INT-int	LTR/Gypsy
MSTRG.5413	MSTRG.5413.1	1	152547591	152547837	247	PolyA-	LncRNA	noncoding	noncoding	XILON1_ZM_LTR	LTR/Gypsy
MSTRG.5414	MSTRG.5414.1	1	152567832	152568050	219	PolyA-	LncRNA	noncoding	noncoding	Gypsy-201_ZM-LTR	LTR/Gypsy
MSTRG.5418	MSTRG.5418.1	1	152769137	152769526	390	PolyA-	LncRNA	noncoding	noncoding	PREM2_ZM-LTR	LTR/Copia
MSTRG.5421	MSTRG.5421.1	1	152808247	152808493	247	PolyA-	LncRNA	noncoding	noncoding	Gypsy-190_ZM-I	LTR/Gypsy
Zm00001d022828	Zm00001d022828_T001	1	153047558	153048396	839	/	LncRNA	noncoding	noncoding	(CTTT)n	Simple_repeat
MSTRG.5432	MSTRG.5432.1	1	153078047	153078314	268	PolyA-	LncRNA	noncoding	noncoding	Gypsy-194_ZM-I	LTR/Gypsy
MSTRG.5435	MSTRG.5435.1	1	153353762	153354073	312	PolyA-	LncRNA	noncoding	noncoding	LTRJI1_ZM	LTR/Copia
Zm00001d022829	Zm00001d022829_T001	1	153431544	153432255	712	/	LncRNA	noncoding	noncoding	/	/
MSTRG.5439	MSTRG.5439.1	1	153511348	153511647	300	PolyA-	LncRNA	noncoding	noncoding	HUCK1-LTR_ZM	LTR/Gypsy
MSTRG.5440	MSTRG.5440.1	1	153528933	153529250	318	/	LncRNA	noncoding	noncoding	Gypsy-194_ZM-I	LTR/Gypsy
MSTRG.5443	MSTRG.5443.1	1	153543836	153544044	209	PolyA-	LncRNA	noncoding	noncoding	GRANDE1_ZD-LTR	LTR/Gypsy
MSTRG.5445	MSTRG.5445.1	1	153566750	153567141	392	PolyA-	LncRNA	noncoding	noncoding	Gypsy-201_ZM-LTR	LTR/Gypsy
MSTRG.5446	MSTRG.5446.1	1	153579963	153580284	322	PolyA-	LncRNA	noncoding	noncoding	Gypsy-190_ZM-I	LTR/Gypsy
MSTRG.5450	Zm00001d022830_T001	1	153655442	153657841	512	/	LncRNA	noncoding	noncoding	Gypsy-127_ZM-I	LTR/Gypsy
MSTRG.5451	MSTRG.5451.1	1	153655785	153656102	318	/	LncRNA	noncoding	noncoding	/	/
MSTRG.5452	MSTRG.5452.1	1	153738420	153738713	294	/	LncRNA	noncoding	noncoding	Copia20-ZM_I-int	LTR/Copia
MSTRG.5455	MSTRG.5455.1	1	153794619	153795021	403	/	LncRNA	noncoding	noncoding	(TAA)n	Simple_repeat
MSTRG.5456	MSTRG.5456.1	1	153816081	153816296	216	PolyA-	LncRNA	noncoding	noncoding	Gypsy-189_ZM-LTR	LTR/Gypsy
MSTRG.5457	MSTRG.5457.1	1	153901487	153901851	365	PolyA-	LncRNA	noncoding	noncoding	Gypsy-74-I_ZM	LTR/Gypsy
MSTRG.5458	MSTRG.5458.1	1	153919073	153919339	267	PolyA-	LncRNA	noncoding	noncoding	Gypsy-190_ZM-LTR	LTR/Gypsy
MSTRG.5459	MSTRG.5459.1	1	154077628	154077915	288	/	LncRNA	noncoding	noncoding	OPIE2_ZM-int	LTR/Copia
MSTRG.5462	MSTRG.5462.1	1	154140267	154140625	359	PolyA-	LncRNA	noncoding	noncoding	LTRJI1_ZM	LTR/Copia
MSTRG.5463	Zm00001d022831_T001	1	154152556	154153266	711	/	LncRNA	noncoding	noncoding	/	/
Zm00001d022832	Zm00001d022832_T001	1	154188147	154188887	741	/	LncRNA	noncoding	noncoding	/	/
MSTRG.5464	MSTRG.5464.1	1	154273339	154273604	266	PolyA-	LncRNA	noncoding	noncoding	GRANDE1_ZD-int	LTR/Gypsy
MSTRG.5466	MSTRG.5466.1	1	154349883	154350107	225	PolyA-	LncRNA	noncoding	noncoding	Gypsy-167_ZM-I	LTR/Gypsy
MSTRG.5468	MSTRG.5468.1	1	154376582	154376804	223	PolyA-	LncRNA	noncoding	noncoding	CINFUL3_I-int	LTR/Gypsy
MSTRG.5469	MSTRG.5469.1	1	154378374	154378591	218	PolyA-	LncRNA	noncoding	noncoding	Gypsy-206_ZM-I	LTR/Gypsy
MSTRG.5470	MSTRG.5470.1	1	154408718	154409052	335	PolyA-	LncRNA	noncoding	noncoding	DNA-TA-1_ZM	DNA/TcMar-Stowaway
MSTRG.5472	MSTRG.5472.1	1	154444320	154444541	222	PolyA-	LncRNA	noncoding	noncoding	Gypsy69-ZM_I-int	LTR/Gypsy
MSTRG.5474	MSTRG.5474.1	1	154484449	154484655	207	/	LncRNA	noncoding	noncoding	/	/
MSTRG.5475	MSTRG.5475.1	1	154485055	154485304	250	/	LncRNA	noncoding	noncoding	/	/
MSTRG.5476	MSTRG.5476.1	1	154587451	154587675	225	/	LncRNA	noncoding	noncoding	Gypsy-201_ZM-LTR	LTR/Gypsy
MSTRG.5477	MSTRG.5477.1	1	154589116	154589336	221	PolyA-	LncRNA	noncoding	noncoding	Gypsy-70-LTR_ZM	LTR/Gypsy
MSTRG.5478	MSTRG.5478.1	1	154649388	154649637	250	/	LncRNA	noncoding	noncoding	/	/
MSTRG.5481	MSTRG.5481.1	1	154851020	154851404	385	PolyA-	LncRNA	noncoding	noncoding	Copia3-ZM_I-int	LTR/Copia
MSTRG.5482	MSTRG.5482.1	1	154999487	154999723	237	PolyA-	LncRNA	noncoding	noncoding	Gypsy-167_ZM-I	LTR/Gypsy
MSTRG.5488	MSTRG.5488.1	1	155053247	155055934	635	/	LncRNA	noncoding	noncoding	Gypsy-127_ZM-LTR	LTR/Gypsy
MSTRG.5489	Zm00001d022833_T001	1	155056173	155056613	441	/	LncRNA	noncoding	noncoding	Copia20-ZM_I-int	LTR/Copia
MSTRG.5486	MSTRG.5486.1	1	155059499	155059799	301	/	LncRNA	noncoding	noncoding	ZMCOPIA3_LTR	LTR/Copia
MSTRG.5487	MSTRG.5487.1	1	155110929	155111228	300	PolyA-	LncRNA	noncoding	noncoding	LINE1-25_ZM	LINE/L1
MSTRG.5490	MSTRG.5490.1	1	155143628	155144116	489	PolyA-	LncRNA	noncoding	noncoding	Gypsy64-ZM_LTR	LTR/Gypsy
MSTRG.5493	MSTRG.5493.1	1	155278293	155278523	231	PolyA-	LncRNA	noncoding	noncoding	Gypsy64-ZM_LTR	LTR/Gypsy
MSTRG.5495	MSTRG.5495.1	1	155313121	155313339	219	PolyA-	LncRNA	noncoding	noncoding	Gypsy-127_ZM-LTR	LTR/Gypsy
MSTRG.5496	MSTRG.5496.1	1	155315098	155315397	300	PolyA-	LncRNA	noncoding	noncoding	HUCK1-LTR_ZM	LTR/Gypsy
MSTRG.5498	MSTRG.5498.1	1	155468085	155468553	469	/	LncRNA	noncoding	noncoding	Gypsy-201_ZM-LTR	LTR/Gypsy
MSTRG.5502	MSTRG.5502.1	1	155564422	155566972	484	/	LncRNA	noncoding	noncoding	PREM1_ZM	LTR/Copia
MSTRG.5501	MSTRG.5501.1	1	155567734	155567959	226	/	LncRNA	noncoding	noncoding	(CATTTC)n	Simple_repeat
MSTRG.5503	MSTRG.5503.1	1	155580681	155580961	281	/	LncRNA	noncoding	noncoding	MuDR-6_ZM	DNA/MULE-MuDR
MSTRG.5507	MSTRG.5507.1	1	155607043	155609209	308	/	LncRNA	noncoding	noncoding	PREM1_ZM	LTR/Copia
MSTRG.5508	MSTRG.5508.1	1	155648423	155648652	230	PolyA-	LncRNA	noncoding	noncoding	Gypsy-201_ZM-LTR	LTR/Gypsy
MSTRG.5513	MSTRG.5513.1	1	155903682	155904024	343	PolyA-	LncRNA	noncoding	noncoding	Gypsy-167_ZM-I	LTR/Gypsy
MSTRG.5514	MSTRG.5514.1	1	155934013	155934311	299	/	LncRNA	noncoding	noncoding	Gypsy-127_ZM-I	LTR/Gypsy
MSTRG.5516	MSTRG.5516.1	1	156086080	156086363	284	PolyA-	LncRNA	noncoding	noncoding	Gypsy-190_ZM-LTR	LTR/Gypsy
MSTRG.5520	MSTRG.5520.1	1	156220996	156221217	222	/	LncRNA	noncoding	noncoding	/	/
MSTRG.5524	MSTRG.5524.1	1	156428012	156428226	215	/	LncRNA	noncoding	noncoding	(GAAAAA)n	Simple_repeat
MSTRG.5525	MSTRG.5525.1	1	156453086	156453301	216	PolyA-	LncRNA	noncoding	noncoding	MuDR1_ZM	DNA/MULE-MuDR
MSTRG.5527	MSTRG.5527.1	1	156477261	156477509	249	PolyA-	LncRNA	noncoding	noncoding	Gypsy69-ZM_LTR	LTR/Gypsy
MSTRG.5528	MSTRG.5528.1	1	156489169	156489368	200	PolyA-	LncRNA	noncoding	noncoding	PREM1A_ZM_LTR	LTR/Copia
MSTRG.5529	MSTRG.5529.1	1	156501295	156501516	222	PolyA-	LncRNA	noncoding	noncoding	Gypsy65-ZM_I-int	LTR/Gypsy
MSTRG.5532	MSTRG.5532.1	1	156600817	156601116	300	PolyA-	LncRNA	noncoding	noncoding	Gypsy-199_ZM-I	LTR/Gypsy
MSTRG.5534	MSTRG.5534.1	1	156605120	156605414	295	/	LncRNA	noncoding	noncoding	Gypsy-127_ZM-I	LTR/Gypsy
MSTRG.5535	Zm00001d022834_T001	1	156671467	156675689	349	/	LncRNA	noncoding	noncoding	/	/
MSTRG.5536	MSTRG.5536.1	1	156750244	156750466	223	PolyA-	LncRNA	noncoding	noncoding	Gypsy65-ZM_LTR	LTR/Gypsy
MSTRG.5543	MSTRG.5543.1	1	157056106	157056446	341	PolyA-	LncRNA	noncoding	noncoding	/	/
MSTRG.5548	MSTRG.5548.1	1	157233266	157233496	231	/	LncRNA	noncoding	noncoding	/	/
MSTRG.5552	MSTRG.5552.1	1	157269714	157269980	267	/	LncRNA	noncoding	noncoding	Gypsy-207_ZM-LTR	LTR/Gypsy
MSTRG.5553	MSTRG.5553.1	1	157369142	157369350	209	/	LncRNA	noncoding	noncoding	GRANDE1_ZD-int	LTR/Gypsy
MSTRG.5554	MSTRG.5554.1	1	157404196	157404415	220	/	LncRNA	noncoding	noncoding	/	/
MSTRG.5555	MSTRG.5555.1	1	157406133	157406519	387	/	LncRNA	noncoding	noncoding	Gypsy-201_ZM-LTR	LTR/Gypsy
MSTRG.5556	MSTRG.5556.1	1	157407319	157407599	281	/	LncRNA	noncoding	noncoding	Gypsy-207_ZM-LTR	LTR/Gypsy
MSTRG.5557	MSTRG.5557.1	1	157412203	157412508	306	/	LncRNA	noncoding	noncoding	Gypsy-167_ZM-LTR	LTR/Gypsy
MSTRG.5558	MSTRG.5558.1	1	157421094	157421341	248	/	LncRNA	noncoding	noncoding	Gypsy-167_ZM-I	LTR/Gypsy
MSTRG.5561	MSTRG.5561.1	1	157613229	157613429	201	PolyA-	LncRNA	noncoding	noncoding	Gypsy-74-I_ZM	LTR/Gypsy
MSTRG.5563	MSTRG.5563.1	1	157919873	157920132	260	/	LncRNA	noncoding	noncoding	PREM4_ZM_LTR	LTR/Copia
MSTRG.5564	MSTRG.5564.1	1	157938385	157938823	439	PolyA-	LncRNA	noncoding	noncoding	Gypsy-189_ZM-LTR	LTR/Gypsy
MSTRG.5569	MSTRG.5569.1	1	158098549	158098813	265	/	LncRNA	noncoding	noncoding	Gypsy-167_ZM-LTR	LTR/Gypsy
MSTRG.5586	MSTRG.5586.1	1	158430886	158431085	200	/	LncRNA	noncoding	noncoding	/	/
MSTRG.5587	MSTRG.5587.1	1	158473568	158473816	249	PolyA-	LncRNA	noncoding	noncoding	PREM2_ZM-LTR	LTR/Copia
MSTRG.5588	MSTRG.5588.1	1	158502637	158502838	202	PolyA-	LncRNA	noncoding	noncoding	Gypsy-70-LTR_ZM	LTR/Gypsy
MSTRG.5590	MSTRG.5590.1	1	158637925	158638143	219	/	LncRNA	noncoding	noncoding	Gypsy-201_ZM-I	LTR/Gypsy
MSTRG.5591	MSTRG.5591.1	1	158639782	158640256	475	/	LncRNA	noncoding	noncoding	/	/
Zm00001d022837	Zm00001d022837_T001	1	158797529	158797752	224	PolyA-	LncRNA	noncoding	noncoding	/	/
MSTRG.5597	MSTRG.5597.1	1	158825412	158825722	311	/	LncRNA	noncoding	noncoding	(T)n	Simple_repeat
MSTRG.5598	MSTRG.5598.1	1	158869776	158869986	211	PolyA-	LncRNA	noncoding	noncoding	HUCK1-I_ZM	LTR/Gypsy
MSTRG.5600	MSTRG.5600.1	1	158941923	158942233	311	/	LncRNA	noncoding	noncoding	Helitron-N4_ZM	RC/Helitron
MSTRG.5616	MSTRG.5616.1	1	159175174	159175418	245	PolyA-	LncRNA	noncoding	noncoding	PREM4_ZM_LTR	LTR/Copia
MSTRG.5618	MSTRG.5618.1	1	159224125	159224440	316	PolyA-	LncRNA	noncoding	noncoding	/	/
MSTRG.5619	MSTRG.5619.1	1	159244293	159244585	293	/	LncRNA	noncoding	noncoding	(AATAA)n	Simple_repeat
MSTRG.5622	MSTRG.5622.1	1	159314818	159315544	727	/	LncRNA	noncoding	noncoding	Gypsy-193_ZM-LTR	LTR/Gypsy
MSTRG.5623	MSTRG.5623.1	1	159465251	159473399	201	/	LncRNA	noncoding	noncoding	Gypsy-127_ZM-I	LTR/Gypsy
MSTRG.5626	MSTRG.5626.1	1	159573834	159574250	417	PolyA-	LncRNA	noncoding	noncoding	HUCK1-LTR_ZM	LTR/Gypsy
MSTRG.5630	MSTRG.5630.1	1	159699248	159699695	448	PolyA-	LncRNA	noncoding	noncoding	/	/
MSTRG.5642	Zm00001d022840_T001	1	159732161	159736533	3660	/	LncRNA	noncoding	noncoding	/	/
MSTRG.5642	MSTRG.5642.13	1	159732191	159735294	1565	/	LncRNA	noncoding	noncoding	/	/
MSTRG.5639	MSTRG.5639.1	1	159873862	159874118	257	PolyA-	LncRNA	noncoding	noncoding	HUCK1-I_ZM	LTR/Gypsy
MSTRG.5646	MSTRG.5646.1	1	160155680	160155887	208	/	LncRNA	noncoding	noncoding	EnSpm-16_ZM	DNA/CMC-EnSpm
MSTRG.5647	MSTRG.5647.1	1	160245662	160246031	370	PolyA-	LncRNA	noncoding	noncoding	Gypsy-190_ZM-I	LTR/Gypsy
MSTRG.5649	MSTRG.5649.1	1	160369752	160370925	217	/	LncRNA	noncoding	noncoding	PREM1_ZM	LTR/Copia
MSTRG.5652	MSTRG.5652.1	1	160418476	160418710	235	/	LncRNA	noncoding	noncoding	XILON1_ZM_LTR	LTR/Gypsy
MSTRG.5653	MSTRG.5653.1	1	160479027	160479534	508	PolyA-	LncRNA	noncoding	noncoding	Gypsy11-ZM_I-int	LTR/Gypsy
MSTRG.5654	MSTRG.5654.1	1	160586863	160587284	422	/	LncRNA	noncoding	noncoding	Gypsy-127_ZM-I	LTR/Gypsy
MSTRG.5655	MSTRG.5655.1	1	160610863	160611111	249	/	LncRNA	noncoding	noncoding	/	/
MSTRG.5656	MSTRG.5656.1	1	160710363	160710584	222	PolyA-	LncRNA	noncoding	noncoding	Gypsy-74-I_ZM	LTR/Gypsy
MSTRG.5658	MSTRG.5658.1	1	160809984	160811611	447	/	LncRNA	noncoding	noncoding	Gypsy-127_ZM-I	LTR/Gypsy
MSTRG.5658	Zm00001d022842_T001	1	160809984	160810301	318	/	LncRNA	noncoding	noncoding	/	/
MSTRG.5663	MSTRG.5663.1	1	160830663	160830925	263	/	LncRNA	noncoding	noncoding	PREM2_ZM-int	LTR/Copia
MSTRG.5664	MSTRG.5664.1	1	160835602	160835890	289	/	LncRNA	noncoding	noncoding	ZDE_ZD	LTR/Gypsy
MSTRG.5667	MSTRG.5667.1	1	160953148	160953785	638	/	LncRNA	noncoding	noncoding	PREM1A_ZM_LTR	LTR/Copia
MSTRG.5668	MSTRG.5668.1	1	160960841	160961047	207	PolyA-	LncRNA	noncoding	noncoding	Gypsy-200_ZM-I	LTR/Gypsy
MSTRG.5669	MSTRG.5669.1	1	160969117	160969320	204	PolyA-	LncRNA	noncoding	noncoding	Gypsy-206_ZM-I	LTR/Gypsy
MSTRG.5671	MSTRG.5671.1	1	161080844	161081073	230	/	LncRNA	noncoding	noncoding	/	/
Zm00001d030809	Zm00001d030809_T002	1	161201660	161204231	1351	/	LncRNA	noncoding	noncoding	EnSpm-14_ZM	DNA/CMC-EnSpm
MSTRG.5672	MSTRG.5672.1	1	161218002	161218248	247	/	LncRNA	noncoding	noncoding	/	/
MSTRG.5673	MSTRG.5673.1	1	161287840	161288083	244	PolyA-	LncRNA	noncoding	noncoding	/	/
MSTRG.5674	MSTRG.5674.1	1	161332980	161333207	228	/	LncRNA	noncoding	noncoding	Gypsy64-ZM_LTR	LTR/Gypsy
MSTRG.5678	MSTRG.5678.1	1	161351215	161351603	389	/	LncRNA	noncoding	noncoding	Gypsy66-ZM_I-int	LTR/Gypsy
MSTRG.5675	MSTRG.5675.1	1	161443399	161443624	226	PolyA-	LncRNA	noncoding	noncoding	Gypsy-167_ZM-I	LTR/Gypsy
MSTRG.5679	MSTRG.5679.1	1	161730666	161730894	229	PolyA-	LncRNA	noncoding	noncoding	Copia17-ZM_LTR	LTR/Copia
MSTRG.5681	MSTRG.5681.1	1	161937381	161937673	293	PolyA-	LncRNA	noncoding	noncoding	Gypsy-167_ZM-I	LTR/Gypsy
MSTRG.5685	MSTRG.5685.1	1	162017795	162018000	206	PolyA-	LncRNA	noncoding	noncoding	/	/
MSTRG.5687	MSTRG.5687.1	1	162092024	162092238	215	PolyA-	LncRNA	noncoding	noncoding	hAT-19_ZM	DNA/hAT-Ac
MSTRG.5692	MSTRG.5692.1	1	162131647	162131849	203	PolyA-	LncRNA	noncoding	noncoding	HUCK1-LTR_ZM	LTR/Gypsy
MSTRG.5693	MSTRG.5693.1	1	162135565	162135857	293	/	LncRNA	noncoding	noncoding	/	/
MSTRG.5697	MSTRG.5697.1	1	162149387	162149657	271	/	LncRNA	noncoding	noncoding	LTRJI1_ZM	LTR/Copia
MSTRG.5700	MSTRG.5700.1	1	162226375	162226733	359	PolyA-	LncRNA	noncoding	noncoding	Copia12-ZM_LTR	LTR/Copia
MSTRG.5703	MSTRG.5703.1	1	162247382	162247600	219	PolyA-	LncRNA	noncoding	noncoding	/	/
MSTRG.5708	MSTRG.5708.1	1	162377579	162377797	219	PolyA-	LncRNA	noncoding	noncoding	(GCGT)n	Simple_repeat
MSTRG.5709	MSTRG.5709.1	1	162454251	162454511	261	/	LncRNA	noncoding	noncoding	/	/
MSTRG.5710	MSTRG.5710.1	1	162459583	162459889	307	/	LncRNA	noncoding	noncoding	MuDR-6_ZM	DNA/MULE-MuDR
MSTRG.5711	MSTRG.5711.1	1	162506046	162506354	309	PolyA-	LncRNA	noncoding	noncoding	HUCK1-I_ZM	LTR/Gypsy
MSTRG.5714	MSTRG.5714.1	1	162668481	162668712	232	PolyA-	LncRNA	noncoding	noncoding	/	/
MSTRG.5716	MSTRG.5716.1	1	162683453	162683934	482	/	LncRNA	noncoding	noncoding	A-rich	Low_complexity
MSTRG.5719	MSTRG.5719.1	1	162848496	162848734	239	/	LncRNA	noncoding	noncoding	Gypsy-167_ZM-LTR	LTR/Gypsy
Zm00001d022844	Zm00001d022844_T001	1	162913578	162914114	537	/	LncRNA	noncoding	noncoding	/	/
MSTRG.5723	MSTRG.5723.1	1	162992634	162992862	229	PolyA-	LncRNA	noncoding	noncoding	GRANDE1_ZD-LTR	LTR/Gypsy
MSTRG.5724	MSTRG.5724.1	1	163021625	163021827	203	PolyA-	LncRNA	noncoding	noncoding	HUCK1-LTR_ZM	LTR/Gypsy
MSTRG.5725	MSTRG.5725.1	1	163045252	163045453	202	PolyA-	LncRNA	noncoding	noncoding	HUCK1-I_ZM	LTR/Gypsy
MSTRG.5726	MSTRG.5726.1	1	163072648	163072854	207	PolyA-	LncRNA	noncoding	noncoding	Gypsy67-ZM_LTR	LTR/Gypsy
MSTRG.5727	MSTRG.5727.1	1	163076750	163077283	534	/	LncRNA	noncoding	noncoding	/	/
MSTRG.5728	MSTRG.5728.1	1	163078956	163079162	207	/	LncRNA	noncoding	noncoding	Gypsy64-ZM_LTR	LTR/Gypsy
MSTRG.5748	MSTRG.5748.1	1	163425746	163425975	230	/	LncRNA	noncoding	noncoding	/	/
MSTRG.5749	MSTRG.5749.1	1	163426383	163426932	550	/	LncRNA	noncoding	noncoding	Gypsy64-ZM_LTR	LTR/Gypsy
MSTRG.5750	MSTRG.5750.1	1	163427578	163427888	311	/	LncRNA	noncoding	noncoding	PREM1_ZM	LTR/Copia
MSTRG.5754	Zm00001d022845_T001	1	163446326	163447082	757	/	LncRNA	noncoding	noncoding	Helitron-3_ZM	RC/Helitron
MSTRG.5753	MSTRG.5753.1	1	163478661	163478936	276	PolyA-	LncRNA	noncoding	noncoding	/	/
MSTRG.5757	MSTRG.5757.1	1	163635116	163635810	695	/	LncRNA	noncoding	noncoding	LINE1-47_ZM	LINE/L1
MSTRG.5761	MSTRG.5761.1	1	163775054	163775278	225	PolyA-	LncRNA	noncoding	noncoding	Gypsy26-ZM_I-int	LTR/Gypsy
MSTRG.5762	MSTRG.5762.1	1	163803252	163803565	314	PolyA-	LncRNA	noncoding	noncoding	PREM3_ZM_LTR	LTR/Copia
MSTRG.5763	MSTRG.5763.1	1	163855693	163855988	296	PolyA-	LncRNA	noncoding	noncoding	Gypsy-167_ZM-LTR	LTR/Gypsy
MSTRG.5764	MSTRG.5764.1	1	163983979	163984417	439	PolyA-	LncRNA	noncoding	noncoding	Gypsy-73-LTR_ZM	LTR/Gypsy
MSTRG.5778	MSTRG.5778.1	1	164222159	164225717	238	/	LncRNA	noncoding	noncoding	/	/
MSTRG.5780	MSTRG.5780.1	1	164345416	164345813	398	PolyA-	LncRNA	noncoding	noncoding	XILON1_ZM_LTR	LTR/Gypsy
MSTRG.5781	MSTRG.5781.1	1	164351038	164352225	262	/	LncRNA	noncoding	noncoding	PREM1_ZM	LTR/Copia
MSTRG.5785	MSTRG.5785.1	1	164563832	164564243	412	PolyA-	LncRNA	noncoding	noncoding	PREM1A_ZM_LTR	LTR/Copia
MSTRG.5787	MSTRG.5787.1	1	164869963	164870177	215	/	LncRNA	noncoding	noncoding	(AAAAAGG)n	Simple_repeat
MSTRG.5790	MSTRG.5790.1	1	164924616	164924950	335	PolyA-	LncRNA	noncoding	noncoding	Copia20-ZM_LTR	LTR/Copia
MSTRG.5793	Zm00001d022848_T001	1	164943532	164943840	309	/	LncRNA	noncoding	noncoding	/	/
MSTRG.5794	Zm00001d022849_T001	1	165026596	165027239	644	/	LncRNA	noncoding	noncoding	/	/
MSTRG.5795	MSTRG.5795.1	1	165072217	165072602	386	/	LncRNA	noncoding	noncoding	PREM1A_ZM_LTR	LTR/Copia
MSTRG.5798	MSTRG.5798.1	1	165084131	165084534	404	/	LncRNA	noncoding	noncoding	Helitron-N3_ZM	RC/Helitron
MSTRG.5799	MSTRG.5799.1	1	165163307	165163807	501	PolyA-	LncRNA	noncoding	noncoding	/	/
MSTRG.5804	MSTRG.5804.1	1	165294972	165295265	294	/	LncRNA	noncoding	noncoding	EnSpm-12_ZM	DNA/CMC-EnSpm
MSTRG.5806	MSTRG.5806.1	1	165469339	165469656	318	/	LncRNA	noncoding	noncoding	ENSPM3_ZM	DNA/CMC-EnSpm
MSTRG.5808	MSTRG.5808.1	1	165588021	165608802	313	/	LncRNA	noncoding	noncoding	/	/
MSTRG.5810	MSTRG.5810.1	1	165595169	165595570	402	/	LncRNA	noncoding	noncoding	Copia-38-LTR_ZM	LTR/Copia
MSTRG.5808	MSTRG.5808.2	1	165606018	165608808	686	/	LncRNA	noncoding	noncoding	DNA-4_ZM	DNA/PIF-Harbinger?
MSTRG.5814	MSTRG.5814.1	1	165640793	165641121	329	/	LncRNA	noncoding	noncoding	PREM2_ZM-int	LTR/Copia
MSTRG.5812	MSTRG.5812.1	1	165642486	165642822	337	/	LncRNA	noncoding	noncoding	PREM2_ZM-LTR	LTR/Copia
MSTRG.5817	MSTRG.5817.1	1	165652229	165652471	243	/	LncRNA	noncoding	noncoding	Gypsy-72-LTR_ZM	LTR/Gypsy
MSTRG.5820	MSTRG.5820.1	1	165739604	165739841	238	/	LncRNA	noncoding	noncoding	/	/
MSTRG.5821	MSTRG.5821.1	1	165740271	165740539	269	/	LncRNA	noncoding	noncoding	/	/
MSTRG.5822	MSTRG.5822.1	1	165855599	165855814	216	PolyA-	LncRNA	noncoding	noncoding	Copia14-ZM_LTR	LTR/Copia
MSTRG.5827	MSTRG.5827.1	1	165924312	165924590	279	/	LncRNA	noncoding	noncoding	Copia-71_ZM-LTR	LTR/Copia
MSTRG.5829	MSTRG.5829.1	1	166002556	166002817	262	PolyA-	LncRNA	noncoding	noncoding	HUCK1-LTR_ZM	LTR/Gypsy
MSTRG.5832	MSTRG.5832.1	1	166082446	166082661	216	PolyA-	LncRNA	noncoding	noncoding	/	/
MSTRG.5842	MSTRG.5842.1	1	166291009	166291238	230	/	LncRNA	noncoding	noncoding	/	/
MSTRG.5849	MSTRG.5849.1	1	166509171	166510042	872	/	LncRNA	noncoding	noncoding	Helitron-3_ZM	RC/Helitron
MSTRG.5851	MSTRG.5851.1	1	166617556	166618333	778	/	LncRNA	noncoding	noncoding	/	/
MSTRG.5872	MSTRG.5872.1	1	167118551	167118776	226	PolyA-	LncRNA	noncoding	noncoding	ENSPM4_ZM	DNA/CMC-EnSpm
MSTRG.5874	MSTRG.5874.1	1	167276669	167277065	397	/	LncRNA	noncoding	noncoding	Gypsy65-ZM_LTR	LTR/Gypsy
MSTRG.5875	MSTRG.5875.1	1	167294444	167294710	267	PolyA-	LncRNA	noncoding	noncoding	Copia13-ZM_LTR	LTR/Copia
MSTRG.5877	MSTRG.5877.1	1	167386127	167386370	244	PolyA-	LncRNA	noncoding	noncoding	Gypsy-167_ZM-I	LTR/Gypsy
MSTRG.5888	MSTRG.5888.1	1	167499099	167499428	330	/	LncRNA	noncoding	noncoding	/	/
MSTRG.5885	MSTRG.5885.34	1	167657241	167679164	593	/	LncRNA	noncoding	noncoding	/	/
MSTRG.5881	MSTRG.5881.1	1	167767287	167767497	211	/	LncRNA	noncoding	noncoding	HARB8_ZM	DNA/PIF-Harbinger
MSTRG.5882	MSTRG.5882.1	1	167841120	167841463	344	PolyA-	LncRNA	noncoding	noncoding	/	/
MSTRG.5884	MSTRG.5884.1	1	167976671	167976874	204	PolyA-	LncRNA	noncoding	noncoding	GRANDE1_ZD-int	LTR/Gypsy
MSTRG.5897	MSTRG.5897.1	1	168099376	168099582	207	PolyA-	LncRNA	noncoding	noncoding	Copia13-ZM_LTR	LTR/Copia
MSTRG.5899	MSTRG.5899.1	1	168123371	168123584	214	/	LncRNA	noncoding	noncoding	Gypsy-167_ZM-I	LTR/Gypsy
MSTRG.5903	MSTRG.5903.1	1	168230474	168231132	659	/	LncRNA	noncoding	noncoding	XILON1_ZM_LTR	LTR/Gypsy
MSTRG.5904	MSTRG.5904.1	1	168234330	168234644	217	/	LncRNA	noncoding	noncoding	/	/
MSTRG.5905	MSTRG.5905.1	1	168329900	168330103	204	PolyA-	LncRNA	noncoding	noncoding	Gypsy68-ZM_LTR	LTR/Gypsy
MSTRG.5908	MSTRG.5908.1	1	168416933	168417148	216	PolyA-	LncRNA	noncoding	noncoding	/	/
MSTRG.5910	MSTRG.5910.1	1	168433660	168433889	230	PolyA-	LncRNA	noncoding	noncoding	Copia-71_ZM-LTR	LTR/Copia
MSTRG.5911	MSTRG.5911.1	1	168450534	168450875	342	PolyA-	LncRNA	noncoding	noncoding	GRANDE1_ZD-int	LTR/Gypsy
MSTRG.5915	MSTRG.5915.2	1	168494256	168494993	300	/	LncRNA	noncoding	noncoding	SINE2-1_ZM	SINE/tRNA
MSTRG.5938	MSTRG.5938.1	1	168774123	168775061	939	/	LncRNA	noncoding	noncoding	ZhAT6_ZM	DNA/hAT-Ac
MSTRG.5941	MSTRG.5941.1	1	168823462	168823666	205	PolyA-	LncRNA	noncoding	noncoding	Copia13-ZM_LTR	LTR/Copia
MSTRG.5942	MSTRG.5942.1	1	168941718	168942016	299	PolyA-	LncRNA	noncoding	noncoding	HUCK1-LTR_ZM	LTR/Gypsy
MSTRG.5943	MSTRG.5943.1	1	168968018	168968237	220	PolyA-	LncRNA	noncoding	noncoding	Gypsy27-ZM_LTR	LTR/Gypsy
MSTRG.5955	MSTRG.5955.1	1	169360760	169361008	249	/	LncRNA	noncoding	noncoding	Gypsy-207_ZM-LTR	LTR/Gypsy
MSTRG.5957	MSTRG.5957.1	1	169434173	169434412	240	PolyA-	LncRNA	noncoding	noncoding	HUCK1-I_ZM	LTR/Gypsy
MSTRG.5958	MSTRG.5958.1	1	169463847	169464066	220	PolyA-	LncRNA	noncoding	noncoding	Gypsy-77-LTR_ZM	LTR/Gypsy
MSTRG.5960	MSTRG.5960.1	1	169483885	169484158	274	/	LncRNA	noncoding	noncoding	/	/
MSTRG.5969	MSTRG.5969.1	1	169668048	169668413	366	/	LncRNA	noncoding	noncoding	Gypsy-194_ZM-I	LTR/Gypsy
MSTRG.5970	MSTRG.5970.1	1	169669133	169669346	214	/	LncRNA	noncoding	noncoding	Gypsy-197_ZM-LTR	LTR/Gypsy
MSTRG.5972	MSTRG.5972.1	1	169676618	169676831	214	/	LncRNA	noncoding	noncoding	Copia-71_ZM-LTR	LTR/Copia
MSTRG.5977	MSTRG.5977.1	1	169678790	169679066	277	/	LncRNA	noncoding	noncoding	Copia20-ZM_LTR	LTR/Copia
MSTRG.5979	MSTRG.5979.1	1	169682889	169685908	783	/	LncRNA	noncoding	noncoding	/	/
MSTRG.5980	MSTRG.5980.1	1	169683163	169684076	914	/	LncRNA	noncoding	noncoding	Gypsy-193_ZM-LTR	LTR/Gypsy
MSTRG.5981	MSTRG.5981.4	1	169696447	169700658	1050	/	LncRNA	noncoding	noncoding	PREM1_ZM	LTR/Copia
MSTRG.5981	MSTRG.5981.6	1	169697051	169699748	274	/	LncRNA	noncoding	noncoding	Gypsy-207_ZM-LTR	LTR/Gypsy
MSTRG.5974	MSTRG.5974.1	1	169851855	169852256	402	PolyA-	LncRNA	noncoding	noncoding	Gypsy11-ZM_I-int	LTR/Gypsy
MSTRG.5976	MSTRG.5976.1	1	169911586	169911934	349	/	LncRNA	noncoding	noncoding	Gypsy-193_ZM-LTR	LTR/Gypsy
MSTRG.5983	MSTRG.5983.1	1	170012441	170012651	211	PolyA-	LncRNA	noncoding	noncoding	Gypsy-167_ZM-I	LTR/Gypsy
MSTRG.5984	MSTRG.5984.1	1	170034645	170035922	1278	/	LncRNA	noncoding	noncoding	PREM1A_ZM_I-int	LTR/Copia
MSTRG.5987	MSTRG.5987.1	1	170101646	170101874	229	PolyA-	LncRNA	noncoding	noncoding	Gypsy-74-LTR_ZM	LTR/Gypsy
MSTRG.5989	MSTRG.5989.1	1	170119760	170120088	329	/	LncRNA	noncoding	noncoding	/	/
MSTRG.5990	MSTRG.5990.1	1	170196690	170196918	229	PolyA-	LncRNA	noncoding	noncoding	Gypsy11-ZM_I-int	LTR/Gypsy
MSTRG.5998	MSTRG.5998.1	1	170492399	170492684	286	/	LncRNA	noncoding	noncoding	/	/
MSTRG.6002	MSTRG.6002.1	1	170519812	170520036	225	/	LncRNA	noncoding	noncoding	/	/
MSTRG.6003	MSTRG.6003.1	1	170596545	170596862	318	/	LncRNA	noncoding	noncoding	(ATA)n	Simple_repeat
MSTRG.6010	MSTRG.6010.1	1	170805186	170809251	4066	/	LncRNA	noncoding	noncoding	(GCCCA)n	Simple_repeat
MSTRG.6005	MSTRG.6005.1	1	170954221	170954467	247	PolyA-	LncRNA	noncoding	noncoding	HUCK1-I_ZM	LTR/Gypsy
MSTRG.6007	MSTRG.6007.1	1	171000827	171001399	573	/	LncRNA	noncoding	noncoding	CRM_INT-int	LTR/Gypsy
MSTRG.6011	MSTRG.6011.1	1	171010649	171012817	932	/	LncRNA	noncoding	noncoding	/	/
MSTRG.6012	MSTRG.6012.1	1	171071547	171071766	220	/	LncRNA	noncoding	noncoding	Gypsy29-ZM_LTR	LTR/Gypsy
MSTRG.6013	MSTRG.6013.1	1	171105353	171105625	273	/	LncRNA	noncoding	noncoding	Copia-71_ZM-LTR	LTR/Copia
MSTRG.6014	MSTRG.6014.1	1	171149321	171149526	206	PolyA-	LncRNA	noncoding	noncoding	Gypsy67-ZM_LTR	LTR/Gypsy
MSTRG.6016	MSTRG.6016.1	1	171198958	171199159	202	PolyA-	LncRNA	noncoding	noncoding	Gypsy-127_ZM-I	LTR/Gypsy
MSTRG.6017	MSTRG.6017.2	1	171230266	171235599	1380	/	LncRNA	noncoding	noncoding	(TA)n	Simple_repeat
MSTRG.6017	MSTRG.6017.3	1	171230306	171232503	640	/	LncRNA	noncoding	noncoding	(TA)n	Simple_repeat
MSTRG.6018	MSTRG.6018.1	1	171249885	171250148	264	/	LncRNA	noncoding	noncoding	PREM1_ZM	LTR/Copia
MSTRG.6019	MSTRG.6019.1	1	171251878	171252085	208	/	LncRNA	noncoding	noncoding	(TTTCCAA)n	Simple_repeat
MSTRG.6022	MSTRG.6022.1	1	171252434	171253203	770	/	LncRNA	noncoding	noncoding	(ATTT)n	Simple_repeat
MSTRG.6025	MSTRG.6025.1	1	171388645	171388918	274	PolyA-	LncRNA	noncoding	noncoding	Gypsy-167_ZM-I	LTR/Gypsy
MSTRG.6030	MSTRG.6030.1	1	171743108	171743467	360	/	LncRNA	noncoding	noncoding	/	/
MSTRG.6033	MSTRG.6033.1	1	171762016	171763298	1158	/	LncRNA	noncoding	noncoding	ENSPM-6_ZM	DNA/CMC-EnSpm
MSTRG.6035	MSTRG.6035.1	1	171837235	171837660	426	PolyA-	LncRNA	noncoding	noncoding	Copia-71_ZM-LTR	LTR/Copia
MSTRG.6036	MSTRG.6036.1	1	171840797	171841053	257	/	LncRNA	noncoding	noncoding	(TT)n	Simple_repeat
MSTRG.6038	MSTRG.6038.1	1	171915374	171915593	220	/	LncRNA	noncoding	noncoding	Gypsy-174_ZM-I	LTR/Gypsy
MSTRG.6040	MSTRG.6040.1	1	172014251	172014511	261	PolyA-	LncRNA	noncoding	noncoding	/	/
MSTRG.6042	MSTRG.6042.1	1	172100527	172100759	233	PolyA-	LncRNA	noncoding	noncoding	Gypsy-193_ZM-I	LTR/Gypsy
MSTRG.6048	MSTRG.6048.1	1	172291378	172291627	250	PolyA-	LncRNA	noncoding	noncoding	Gypsy-82_ZM-LTR	LTR/Gypsy
MSTRG.6049	MSTRG.6049.1	1	172292150	172292507	358	/	LncRNA	noncoding	noncoding	A-rich	Low_complexity
MSTRG.6051	MSTRG.6051.1	1	172382314	172386039	479	/	LncRNA	noncoding	noncoding	Gypsy64-ZM_LTR	LTR/Gypsy
MSTRG.6053	MSTRG.6053.1	1	172424861	172425841	789	/	LncRNA	noncoding	noncoding	(GGCGA)n	Simple_repeat
MSTRG.6058	MSTRG.6058.1	1	172582772	172583036	265	/	LncRNA	noncoding	noncoding	(AT)n	Simple_repeat
MSTRG.6059	MSTRG.6059.1	1	172592403	172592655	253	/	LncRNA	noncoding	noncoding	A-rich	Low_complexity
MSTRG.6060	MSTRG.6060.1	1	172606591	172606805	215	PolyA-	LncRNA	noncoding	noncoding	HUCK1-I_ZM	LTR/Gypsy
MSTRG.6061	MSTRG.6061.1	1	172612542	172612780	239	PolyA-	LncRNA	noncoding	noncoding	/	/
MSTRG.6064	MSTRG.6064.1	1	172652256	172652529	274	/	LncRNA	noncoding	noncoding	XILON1_ZM_LTR	LTR/Gypsy
MSTRG.6066	MSTRG.6066.1	1	172733911	172734127	217	PolyA-	LncRNA	noncoding	noncoding	LTRJI1_ZM	LTR/Copia
MSTRG.6068	MSTRG.6068.1	1	172762436	172762635	200	/	LncRNA	noncoding	noncoding	Gypsy-190_ZM-LTR	LTR/Gypsy
MSTRG.6081	MSTRG.6081.1	1	172867972	172868216	245	/	LncRNA	noncoding	noncoding	XILON1_ZM_LTR	LTR/Gypsy
MSTRG.6083	MSTRG.6083.1	1	172873812	172874058	247	PolyA-	LncRNA	noncoding	noncoding	/	/
MSTRG.6091	MSTRG.6091.1	1	173560380	173580674	617	/	LncRNA	noncoding	noncoding	Gypsy-127_ZM-I	LTR/Gypsy
MSTRG.6091	MSTRG.6091.2	1	173561231	173580674	583	/	LncRNA	noncoding	noncoding	Gypsy-127_ZM-I	LTR/Gypsy
MSTRG.6092	MSTRG.6092.1	1	173793382	173793698	317	/	LncRNA	noncoding	noncoding	ZMCOPIA3_I-int	LTR/Copia
MSTRG.6093	MSTRG.6093.1	1	173840757	173841221	465	/	LncRNA	noncoding	noncoding	Gypsy-127_ZM-I	LTR/Gypsy
MSTRG.6100	MSTRG.6100.1	1	173932399	173932669	271	/	LncRNA	noncoding	noncoding	ZMCOPIA3_I-int	LTR/Copia
MSTRG.6112	MSTRG.6112.1	1	174290009	174290217	209	PolyA-	LncRNA	noncoding	noncoding	Gypsy-202_ZM-LTR	LTR/Gypsy
MSTRG.6113	MSTRG.6113.1	1	174340669	174341091	423	PolyA-	LncRNA	noncoding	noncoding	Gypsy-127_ZM-I	LTR/Gypsy
MSTRG.6116	MSTRG.6116.1	1	174411492	174411756	265	/	LncRNA	noncoding	noncoding	Gypsy68-ZM_LTR	LTR/Gypsy
MSTRG.6119	MSTRG.6119.1	1	174467083	174467901	819	PolyA-	LncRNA	noncoding	noncoding	Gypsy69-ZM_I-int	LTR/Gypsy
MSTRG.6120	MSTRG.6120.1	1	174486222	174486639	418	PolyA-	LncRNA	noncoding	noncoding	Gypsy64-ZM_LTR	LTR/Gypsy
MSTRG.6121	MSTRG.6121.1	1	174546496	174546741	246	/	LncRNA	noncoding	noncoding	Gypsy-202_ZM-LTR	LTR/Gypsy
MSTRG.6124	MSTRG.6124.1	1	174589224	174589547	324	/	LncRNA	noncoding	noncoding	Gypsy69-ZM_LTR	LTR/Gypsy
MSTRG.6125	MSTRG.6125.1	1	174591762	174592023	262	/	LncRNA	noncoding	noncoding	Gypsy69-ZM_LTR	LTR/Gypsy
MSTRG.6126	MSTRG.6126.1	1	174652800	174653038	239	PolyA-	LncRNA	noncoding	noncoding	GRANDE1_ZD-int	LTR/Gypsy
MSTRG.6134	MSTRG.6134.1	1	175054954	175055160	207	/	LncRNA	noncoding	noncoding	ZMCopia2_I-int	LTR/Copia
MSTRG.6136	MSTRG.6136.1	1	175057052	175058174	1000	/	LncRNA	noncoding	noncoding	ZMCopia2_LTR	LTR/Copia
MSTRG.6152	MSTRG.6152.1	1	175169908	175170433	526	/	LncRNA	noncoding	noncoding	/	/
MSTRG.6147	MSTRG.6147.1	1	175250837	175251046	210	PolyA-	LncRNA	noncoding	noncoding	Copia20-ZM_LTR	LTR/Copia
MSTRG.6148	MSTRG.6148.1	1	175261544	175261849	306	/	LncRNA	noncoding	noncoding	/	/
MSTRG.6169	MSTRG.6169.1	1	175269730	175270005	276	/	LncRNA	noncoding	noncoding	(GCG)n	Simple_repeat
MSTRG.6156	MSTRG.6156.1	1	175385930	175386276	347	PolyA-	LncRNA	noncoding	noncoding	Gypsy12-ZM_LTR	LTR/Gypsy
MSTRG.6159	MSTRG.6159.1	1	175508845	175509403	559	/	LncRNA	noncoding	noncoding	Gypsy67-ZM_LTR	LTR/Gypsy
MSTRG.6160	MSTRG.6160.1	1	175511654	175511886	233	/	LncRNA	noncoding	noncoding	/	/
MSTRG.6166	MSTRG.6166.1	1	175525259	175526049	791	/	LncRNA	noncoding	noncoding	PREM3_ZM_I-int	LTR/Copia
MSTRG.6171	MSTRG.6171.1	1	175542577	175542961	385	/	LncRNA	noncoding	noncoding	Gypsy-127_ZM-I	LTR/Gypsy
MSTRG.6180	MSTRG.6180.1	1	175709707	175710002	296	PolyA-	LncRNA	noncoding	noncoding	Gypsy11-ZM_LTR	LTR/Gypsy
MSTRG.6182	MSTRG.6182.1	1	175726942	175727277	336	/	LncRNA	noncoding	noncoding	/	/
MSTRG.6185	MSTRG.6185.1	1	176050138	176050383	246	PolyA-	LncRNA	noncoding	noncoding	Gypsy-198_ZM-I	LTR/Gypsy
MSTRG.6186	MSTRG.6186.1	1	176055450	176055853	404	PolyA-	LncRNA	noncoding	noncoding	Gypsy-190_ZM-LTR	LTR/Gypsy
MSTRG.6189	MSTRG.6189.1	1	176330731	176331023	293	PolyA-	LncRNA	noncoding	noncoding	PREM2_ZM-LTR	LTR/Copia
MSTRG.6195	MSTRG.6195.1	1	176443516	176443748	233	PolyA-	LncRNA	noncoding	noncoding	HUCK1-LTR_ZM	LTR/Gypsy
MSTRG.6206	MSTRG.6206.1	1	176855449	176855680	232	PolyA-	LncRNA	noncoding	noncoding	PREM1A_ZM_LTR	LTR/Copia
MSTRG.6211	MSTRG.6211.1	1	176972162	176973045	884	PolyA-	LncRNA	noncoding	noncoding	Copia18-ZM_I-int	LTR/Copia
MSTRG.6214	MSTRG.6214.1	1	176994354	176995305	952	/	LncRNA	noncoding	noncoding	Gypsy-193_ZM-I	LTR/Gypsy
MSTRG.6215	MSTRG.6215.1	1	177008921	177009159	239	PolyA-	LncRNA	noncoding	noncoding	Gypsy69-ZM_I-int	LTR/Gypsy
MSTRG.6216	MSTRG.6216.1	1	177018153	177018375	223	PolyA-	LncRNA	noncoding	noncoding	PREM2_ZM-LTR	LTR/Copia
MSTRG.6224	MSTRG.6224.1	1	177228107	177228320	214	PolyA-	LncRNA	noncoding	noncoding	MuDR-6_ZM	DNA/MULE-MuDR
MSTRG.6229	MSTRG.6229.1	1	177369172	177369751	580	/	LncRNA	noncoding	noncoding	(TTTTTT)n	Simple_repeat
MSTRG.6233	MSTRG.6233.1	1	177470024	177484579	585	/	LncRNA	noncoding	noncoding	Gypsy66-ZM_LTR	LTR/Gypsy
MSTRG.6236	MSTRG.6236.1	1	177505409	177505805	397	/	LncRNA	noncoding	noncoding	/	/
MSTRG.6237	MSTRG.6237.1	1	177528126	177528394	269	/	LncRNA	noncoding	noncoding	/	/
MSTRG.6248	MSTRG.6248.1	1	177701450	177779128	397	/	LncRNA	noncoding	noncoding	/	/
MSTRG.6249	MSTRG.6249.1	1	177715341	177717110	530	/	LncRNA	noncoding	noncoding	/	/
MSTRG.6246	MSTRG.6246.1	1	177786697	177788149	563	/	LncRNA	noncoding	noncoding	/	/
MSTRG.6252	MSTRG.6252.1	1	177818924	177819251	328	/	LncRNA	noncoding	noncoding	Copia13-ZM_LTR	LTR/Copia
MSTRG.6258	ENSRNA049471800-T1	1	177899434	177899633	200	PolyA-	LncRNA	noncoding	noncoding	REP-1_ZM	Unknown
MSTRG.6253	MSTRG.6253.1	1	177994689	177994907	219	PolyA-	LncRNA	noncoding	noncoding	/	/
MSTRG.6255	MSTRG.6255.1	1	178006157	178006493	337	PolyA-	LncRNA	noncoding	noncoding	PREM2_ZM-LTR	LTR/Copia
MSTRG.6260	MSTRG.6260.1	1	178102669	178103004	336	PolyA-	LncRNA	noncoding	noncoding	Gypsy-197_ZM-I	LTR/Gypsy
MSTRG.6261	MSTRG.6261.1	1	178358192	178358446	255	PolyA-	LncRNA	noncoding	noncoding	/	/
MSTRG.6262	MSTRG.6262.1	1	178367682	178367985	304	PolyA-	LncRNA	noncoding	noncoding	(CGTGCGC)n	Simple_repeat
MSTRG.6264	MSTRG.6264.1	1	178652689	178652893	205	PolyA-	LncRNA	noncoding	noncoding	EnSpm-16_ZM	DNA/CMC-EnSpm
MSTRG.6265	MSTRG.6265.1	1	178653604	178653857	254	/	LncRNA	noncoding	noncoding	Gypsy68-ZM_LTR	LTR/Gypsy
MSTRG.6267	MSTRG.6267.1	1	178693195	178693597	403	/	LncRNA	noncoding	noncoding	ENSPM-N1_ZM	DNA/CMC-EnSpm
MSTRG.6273	MSTRG.6273.1	1	178868104	178868360	257	PolyA-	LncRNA	noncoding	noncoding	HUCK1-LTR_ZM	LTR/Gypsy
MSTRG.6281	MSTRG.6281.1	1	178984863	178985196	334	PolyA-	LncRNA	noncoding	noncoding	Gypsy69-ZM_LTR	LTR/Gypsy
MSTRG.6289	MSTRG.6289.1	1	179149959	179150176	218	/	LncRNA	noncoding	noncoding	HUCK1-I_ZM	LTR/Gypsy
[truncated: 21,311 more rows]

## Sheet: Sheet2
MSTRG.6.1
MSTRG.10.1
MSTRG.16.1
MSTRG.20.1
MSTRG.26.1
MSTRG.25.1
MSTRG.35.1
MSTRG.31.1
MSTRG.32.1
MSTRG.37.1
MSTRG.37.3
MSTRG.39.1
MSTRG.49.1
MSTRG.53.1
MSTRG.54.1
MSTRG.57.1
MSTRG.58.1
MSTRG.72.1
MSTRG.73.13
MSTRG.67.1
MSTRG.81.1
MSTRG.85.1
MSTRG.86.1
MSTRG.89.1
MSTRG.89.5
MSTRG.89.6
MSTRG.91.1
MSTRG.94.1
MSTRG.115.1
MSTRG.118.1
MSTRG.130.1
MSTRG.139.1
MSTRG.145.1
MSTRG.147.1
MSTRG.160.1
MSTRG.173.8
MSTRG.178.1
MSTRG.180.1
MSTRG.189.1
MSTRG.195.1
MSTRG.196.1
Zm00001d022655_T001
MSTRG.217.1
MSTRG.227.1
MSTRG.228.1
MSTRG.230.1
MSTRG.229.1
MSTRG.234.1
MSTRG.232.1
MSTRG.233.1
MSTRG.239.1
MSTRG.242.1
Zm00001d022658_T001
Zm00001d022659_T001
MSTRG.263.2
MSTRG.268.1
MSTRG.269.1
Zm00001d022660_T001
MSTRG.284.1
MSTRG.296.1
MSTRG.296.2
Zm00001d022661_T001
MSTRG.294.1
MSTRG.307.2
MSTRG.302.1
MSTRG.304.1
MSTRG.305.1
MSTRG.306.1
MSTRG.334.1
MSTRG.324.1
MSTRG.330.1
Zm00001d022662_T001
MSTRG.342.1
MSTRG.352.1
MSTRG.359.1
MSTRG.363.1
MSTRG.364.1
MSTRG.368.1
MSTRG.372.1
MSTRG.374.1
Zm00001d022663_T001
MSTRG.408.1
MSTRG.420.1
MSTRG.421.1
MSTRG.428.1
MSTRG.430.1
MSTRG.432.1
MSTRG.435.1
MSTRG.434.1
MSTRG.442.1
MSTRG.444.1
MSTRG.446.1
MSTRG.490.1
MSTRG.491.1
MSTRG.492.1
MSTRG.509.1
MSTRG.511.1
MSTRG.511.2
MSTRG.516.1
MSTRG.517.1
MSTRG.519.1
MSTRG.524.1
MSTRG.530.1
MSTRG.540.1
MSTRG.543.1
MSTRG.542.1
MSTRG.552.1
Zm00001d022670_T001
Zm00001d022671_T001
MSTRG.554.1
MSTRG.569.1
MSTRG.570.1
Zm00001d022672_T001
MSTRG.581.1
MSTRG.587.1
MSTRG.597.1
MSTRG.598.1
MSTRG.604.1
MSTRG.609.1
MSTRG.611.1
MSTRG.619.1
MSTRG.615.1
MSTRG.626.1
MSTRG.630.1
MSTRG.648.1
MSTRG.653.1
MSTRG.654.1
MSTRG.657.1
MSTRG.664.7
MSTRG.666.1
MSTRG.669.1
MSTRG.672.1
MSTRG.694.9
MSTRG.685.1
MSTRG.687.1
MSTRG.684.1
MSTRG.683.1
MSTRG.688.1
MSTRG.698.6
MSTRG.696.1
MSTRG.710.2
MSTRG.707.1
MSTRG.708.1
MSTRG.711.1
MSTRG.719.1
Zm00001d022675_T001
MSTRG.725.1
Zm00001d022676_T001
MSTRG.728.3
MSTRG.728.4
Zm00001d022677_T001
MSTRG.733.1
MSTRG.754.1
MSTRG.746.1
MSTRG.747.1
Zm00001d022678_T001
MSTRG.787.2
MSTRG.762.1
MSTRG.764.1
MSTRG.771.1
MSTRG.772.1
MSTRG.773.1
MSTRG.774.1
MSTRG.797.1
MSTRG.798.1
MSTRG.799.1
MSTRG.802.1
MSTRG.803.1
MSTRG.805.1
MSTRG.807.1
MSTRG.808.1
MSTRG.810.1
MSTRG.812.1
MSTRG.815.1
MSTRG.816.1
MSTRG.817.1
MSTRG.819.1
MSTRG.823.1
MSTRG.827.1
MSTRG.831.1
MSTRG.850.1
MSTRG.852.1
MSTRG.863.1
MSTRG.866.1
MSTRG.867.1
MSTRG.868.1
Zm00001d022683_T001
MSTRG.880.1
MSTRG.889.1
MSTRG.891.1
MSTRG.894.1
MSTRG.897.1
MSTRG.898.1
MSTRG.899.1
MSTRG.912.1
MSTRG.914.1
MSTRG.904.1
MSTRG.930.1
MSTRG.934.1
MSTRG.941.1
MSTRG.945.1
MSTRG.951.1
MSTRG.953.1
MSTRG.960.1
MSTRG.964.1
MSTRG.965.1
MSTRG.967.1
MSTRG.971.1
MSTRG.972.1
MSTRG.981.1
MSTRG.984.1
MSTRG.985.1
MSTRG.986.1
MSTRG.988.1
MSTRG.993.1
ENSRNA049472011-T1
MSTRG.1002.3
MSTRG.1004.1
Zm00001d022687_T001
MSTRG.1011.1
MSTRG.1014.1
MSTRG.1022.1
MSTRG.1028.1
MSTRG.1028.5
MSTRG.1026.1
MSTRG.1027.1
MSTRG.1033.1
MSTRG.1037.1
Zm00001d022689_T001
MSTRG.1050.1
MSTRG.1057.1
MSTRG.1059.1
MSTRG.1074.1
Zm00001d022690_T001
Zm00001d022691_T001
MSTRG.1086.1
MSTRG.1088.1
MSTRG.1090.1
MSTRG.1090.5
MSTRG.1095.1
MSTRG.1096.1
MSTRG.1097.1
MSTRG.1106.1
MSTRG.1103.1
MSTRG.1105.1
Zm00001d022693_T001
MSTRG.1111.1
MSTRG.1115.1
MSTRG.1126.1
MSTRG.1130.1
MSTRG.1138.1
MSTRG.1139.1
MSTRG.1140.1
MSTRG.1141.1
MSTRG.1145.1
MSTRG.1147.1
Zm00001d022694_T001
MSTRG.1153.1
Zm00001d022695_T001
MSTRG.1163.1
MSTRG.1170.1
MSTRG.1170.2
MSTRG.1171.1
MSTRG.1174.1
Zm00001d022697_T001
Zm00001d022699_T001
MSTRG.1188.1
MSTRG.1196.1
MSTRG.1201.1
MSTRG.1206.1
MSTRG.1210.1
MSTRG.1215.1
MSTRG.1233.1
MSTRG.1235.1
MSTRG.1245.1
MSTRG.1247.1
MSTRG.1263.1
MSTRG.1264.1
MSTRG.1269.1
MSTRG.1276.1
MSTRG.1277.1
Zm00001d022700_T001
MSTRG.1281.1
Zm00001d022701_T001
MSTRG.1287.1
MSTRG.1301.1
MSTRG.1304.1
MSTRG.1305.1
MSTRG.1306.1
MSTRG.1308.1
MSTRG.1310.1
MSTRG.1328.1
MSTRG.1330.1
MSTRG.1331.1
Zm00001d022703_T001
MSTRG.1345.1
MSTRG.1356.4
MSTRG.1360.1
Zm00001d022704_T001
MSTRG.1368.1
MSTRG.1378.1
MSTRG.1384.1
MSTRG.1388.1
MSTRG.1386.1
MSTRG.1391.1
MSTRG.1395.1
MSTRG.1397.1
MSTRG.1399.1
Zm00001d022706_T001
MSTRG.1401.1
MSTRG.1404.1
MSTRG.1405.1
MSTRG.1408.1
MSTRG.1409.1
MSTRG.1420.1
MSTRG.1421.1
MSTRG.1428.1
MSTRG.1430.1
MSTRG.1437.1
MSTRG.1438.1
MSTRG.1439.1
MSTRG.1432.1
MSTRG.1442.1
MSTRG.1448.3
MSTRG.1443.1
MSTRG.1456.1
MSTRG.1460.1
MSTRG.1466.1
MSTRG.1470.1
MSTRG.1475.1
MSTRG.1476.1
MSTRG.1484.1
MSTRG.1481.1
MSTRG.1491.1
MSTRG.1499.1
MSTRG.1507.1
MSTRG.1522.1
Zm00001d022708_T001
MSTRG.1535.1
MSTRG.1548.1
MSTRG.1549.1
MSTRG.1559.1
MSTRG.1554.1
MSTRG.1564.1
MSTRG.1565.1
MSTRG.1568.1
MSTRG.1570.1
MSTRG.1577.1
MSTRG.1580.1
MSTRG.1584.1
MSTRG.1585.1
MSTRG.1586.1
MSTRG.1588.1
MSTRG.1597.1
Zm00001d022712_T001
MSTRG.1602.1
MSTRG.1606.1
MSTRG.1609.1
MSTRG.1610.1
MSTRG.1613.1
MSTRG.1616.1
MSTRG.1617.1
MSTRG.1629.1
MSTRG.1630.1
MSTRG.1631.1
MSTRG.1632.1
MSTRG.1627.1
MSTRG.1637.1
MSTRG.1638.1
MSTRG.1641.2
MSTRG.1646.1
Zm00001d022714_T001
MSTRG.1643.1
MSTRG.1653.1
MSTRG.1659.1
MSTRG.1662.1
MSTRG.1663.1
MSTRG.1664.1
MSTRG.1672.1
MSTRG.1674.1
MSTRG.1679.1
MSTRG.1682.1
MSTRG.1683.1
MSTRG.1686.1
MSTRG.1687.1
MSTRG.1699.1
MSTRG.1705.1
MSTRG.1706.1
MSTRG.1711.1
MSTRG.1712.1
MSTRG.1709.1
MSTRG.1713.1
MSTRG.1727.1
MSTRG.1716.1
MSTRG.1753.1
MSTRG.1734.1
MSTRG.1735.1
MSTRG.1756.1
MSTRG.1764.1
MSTRG.1771.1
MSTRG.1775.1
MSTRG.1793.1
MSTRG.1794.1
MSTRG.1795.1
MSTRG.1798.1
MSTRG.1801.1
MSTRG.1805.1
MSTRG.1806.1
MSTRG.1810.1
MSTRG.1817.1
MSTRG.1821.1
MSTRG.1822.1
MSTRG.1823.1
MSTRG.1824.1
MSTRG.1826.1
MSTRG.1827.1
MSTRG.1828.1
MSTRG.1831.1
Zm00001d022716_T001
MSTRG.1833.1
MSTRG.1836.1
Zm00001d022718_T001
MSTRG.1841.1
MSTRG.1839.1
MSTRG.1842.1
MSTRG.1843.1
MSTRG.1844.1
MSTRG.1846.1
MSTRG.1847.1
MSTRG.1851.1
MSTRG.1852.1
MSTRG.1853.1
MSTRG.1863.1
MSTRG.1864.1
MSTRG.1870.1
MSTRG.1871.1
MSTRG.1873.1
MSTRG.1877.1
MSTRG.1892.1
MSTRG.1896.1
MSTRG.1902.1
MSTRG.1903.1
MSTRG.1906.1
MSTRG.1907.1
MSTRG.1910.1
MSTRG.1911.1
MSTRG.1913.1
MSTRG.1926.1
MSTRG.1929.1
MSTRG.1933.1
MSTRG.1941.1
MSTRG.1942.1
MSTRG.1952.1
MSTRG.1958.1
MSTRG.1960.1
MSTRG.1963.1
MSTRG.1968.1
MSTRG.1977.1
MSTRG.1980.1
Zm00001d022721_T001
MSTRG.1987.1
MSTRG.1991.1
MSTRG.1997.3
MSTRG.1999.1
MSTRG.2006.1
MSTRG.2000.1
MSTRG.2001.1
MSTRG.2012.1
MSTRG.2019.1
Zm00001d022722_T001
MSTRG.2027.1
MSTRG.2048.1
MSTRG.2053.1
MSTRG.2065.1
MSTRG.2068.1
MSTRG.2069.1
MSTRG.2070.1
MSTRG.2077.1
MSTRG.2080.1
MSTRG.2082.1
MSTRG.2101.1
MSTRG.2115.1
MSTRG.2124.1
MSTRG.2128.1
MSTRG.2131.1
MSTRG.2133.1
MSTRG.2135.1
MSTRG.2136.1
MSTRG.2136.3
MSTRG.2140.1
MSTRG.2143.1
MSTRG.2147.1
MSTRG.2153.1
MSTRG.2154.1
MSTRG.2161.1
MSTRG.2169.1
MSTRG.2173.1
MSTRG.2175.1
MSTRG.2190.1
MSTRG.2181.1
MSTRG.2198.1
MSTRG.2195.1
MSTRG.2200.1
MSTRG.2202.1
MSTRG.2203.1
MSTRG.2205.1
MSTRG.2212.12
MSTRG.2216.1
MSTRG.2232.1
Zm00001d022725_T001
MSTRG.2231.1
MSTRG.2234.1
MSTRG.2237.1
MSTRG.2238.1
MSTRG.2239.1
MSTRG.2254.1
MSTRG.2255.1
MSTRG.2257.1
Zm00001d022726_T001
MSTRG.2265.1
MSTRG.2266.1
MSTRG.2268.2
MSTRG.2271.1
MSTRG.2273.1
MSTRG.2275.1
MSTRG.2276.1
MSTRG.2279.1
MSTRG.2280.3
MSTRG.2284.1
MSTRG.2286.1
MSTRG.2287.1
MSTRG.2292.1
MSTRG.2293.1
Zm00001d022730_T001
MSTRG.2298.1
Zm00001d022732_T001
MSTRG.2305.1
MSTRG.2307.1
MSTRG.2317.1
MSTRG.2318.1
MSTRG.2325.5
MSTRG.2325.8
MSTRG.2326.1
MSTRG.2328.1
MSTRG.2335.1
MSTRG.2343.1
MSTRG.2351.1
MSTRG.2352.1
MSTRG.2353.1
MSTRG.2354.1
MSTRG.2360.1
MSTRG.2361.1
Zm00001d022733_T001
MSTRG.2365.1
MSTRG.2366.1
MSTRG.2369.1
MSTRG.2374.1
MSTRG.2375.1
MSTRG.2376.1
MSTRG.2381.1
MSTRG.2382.1
MSTRG.2385.1
MSTRG.2386.1
MSTRG.2394.1
Zm00001d022735_T001
MSTRG.2405.1
MSTRG.2406.1
MSTRG.2415.1
MSTRG.2410.1
MSTRG.2412.1
MSTRG.2417.1
MSTRG.2418.1
MSTRG.2422.1
MSTRG.2425.1
MSTRG.2426.1
MSTRG.2427.1
MSTRG.2439.1
MSTRG.2442.1
MSTRG.2453.1
MSTRG.2454.1
MSTRG.2455.1
MSTRG.2460.1
MSTRG.2459.1
MSTRG.2465.1
MSTRG.2477.1
MSTRG.2483.1
MSTRG.2486.1
MSTRG.2490.1
MSTRG.2492.1
MSTRG.2493.1
MSTRG.2494.1
MSTRG.2496.1
MSTRG.2495.1
MSTRG.2502.1
MSTRG.2515.1
MSTRG.2527.1
MSTRG.2529.1
MSTRG.2530.1
MSTRG.2532.1
MSTRG.2533.1
MSTRG.2534.1
MSTRG.2542.1
MSTRG.2543.1
MSTRG.2547.1
MSTRG.2548.1
MSTRG.2554.1
MSTRG.2559.1
MSTRG.2563.1
MSTRG.2565.1
MSTRG.2566.1
MSTRG.2573.1
MSTRG.2574.1
MSTRG.2584.1
MSTRG.2587.1
MSTRG.2590.1
MSTRG.2596.1
MSTRG.2597.1
MSTRG.2594.1
MSTRG.2599.1
MSTRG.2605.1
MSTRG.2620.1
MSTRG.2625.1
MSTRG.2624.1
MSTRG.2627.1
MSTRG.2628.1
MSTRG.2629.1
MSTRG.2632.1
MSTRG.2639.1
MSTRG.2640.1
MSTRG.2644.1
MSTRG.2647.1
MSTRG.2657.1
MSTRG.2663.1
MSTRG.2670.1
MSTRG.2684.1
MSTRG.2685.1
MSTRG.2690.1
MSTRG.2691.1
MSTRG.2682.1
MSTRG.2702.2
MSTRG.2710.1
MSTRG.2713.1
MSTRG.2719.1
MSTRG.2721.1
MSTRG.2720.1
MSTRG.2727.1
MSTRG.2736.1
MSTRG.2737.1
MSTRG.2738.1
MSTRG.2754.1
Zm00001d022750_T001
Zm00001d022751_T001
MSTRG.2776.1
Zm00001d022752_T001
MSTRG.2766.1
MSTRG.2782.1
MSTRG.2769.1
MSTRG.2771.1
MSTRG.2790.1
MSTRG.2788.1
MSTRG.2791.1
MSTRG.2795.1
MSTRG.2803.1
MSTRG.2804.1
MSTRG.2808.1
MSTRG.2809.1
Zm00001d022753_T001
MSTRG.2822.3
MSTRG.2824.1
MSTRG.2839.1
MSTRG.2840.1
MSTRG.2851.2
MSTRG.2841.1
MSTRG.2843.1
MSTRG.2858.1
MSTRG.2859.1
MSTRG.2862.1
MSTRG.2865.1
MSTRG.2866.1
MSTRG.2867.1
MSTRG.2873.1
MSTRG.2880.1
MSTRG.2881.1
MSTRG.2886.1
MSTRG.2887.1
MSTRG.2897.1
MSTRG.2900.1
MSTRG.2901.1
MSTRG.2907.1
MSTRG.2909.1
MSTRG.2910.1
MSTRG.2911.1
MSTRG.2923.1
MSTRG.2925.1
MSTRG.2938.1
MSTRG.2945.1
MSTRG.2946.1
MSTRG.2948.1
MSTRG.2953.1
MSTRG.2955.1
MSTRG.2959.1
MSTRG.2963.1
MSTRG.2968.1
MSTRG.2970.1
MSTRG.2973.1
MSTRG.2974.1
MSTRG.2975.1
MSTRG.2988.1
MSTRG.2985.1
MSTRG.2984.1
MSTRG.2989.1
MSTRG.2995.1
MSTRG.2998.1
MSTRG.2999.1
MSTRG.3000.1
MSTRG.3004.1
Zm00001d022757_T001
MSTRG.3006.1
MSTRG.3008.1
MSTRG.3009.1
MSTRG.3012.1
MSTRG.3013.1
MSTRG.3014.1
MSTRG.3017.1
Zm00001d022758_T001
MSTRG.3022.1
MSTRG.3030.1
MSTRG.3034.1
MSTRG.3036.1
MSTRG.3037.1
MSTRG.3039.1
MSTRG.3040.1
MSTRG.3042.1
MSTRG.3044.1
MSTRG.3045.1
MSTRG.3059.1
MSTRG.3060.1
MSTRG.3066.1
MSTRG.3072.1
MSTRG.3076.1
MSTRG.3074.1
MSTRG.3081.1
MSTRG.3083.1
MSTRG.3084.1
MSTRG.3087.1
MSTRG.3091.1
MSTRG.3092.1
MSTRG.3093.1
MSTRG.3099.1
MSTRG.3116.1
MSTRG.3108.1
MSTRG.3111.1
MSTRG.3121.1
MSTRG.3123.1
MSTRG.3124.1
MSTRG.3128.1
MSTRG.3130.1
MSTRG.3133.2
MSTRG.3138.1
MSTRG.3139.1
MSTRG.3140.1
MSTRG.3142.1
MSTRG.3144.1
MSTRG.3147.1
MSTRG.3154.1
MSTRG.3155.1
MSTRG.3157.1
MSTRG.3158.1
MSTRG.3169.1
MSTRG.3171.1
MSTRG.3175.1
MSTRG.3179.1
MSTRG.3177.1
MSTRG.3184.1
MSTRG.3186.1
MSTRG.3187.1
MSTRG.3188.1
MSTRG.3190.1
MSTRG.3191.1
Zm00001d029562_T001
MSTRG.3197.1
MSTRG.3198.1
MSTRG.3200.1
MSTRG.3201.1
MSTRG.3202.1
MSTRG.3215.1
MSTRG.3219.1
MSTRG.3220.1
MSTRG.3222.1
Zm00001d022762_T001
MSTRG.3228.1
MSTRG.3229.1
MSTRG.3230.1
MSTRG.3232.1
MSTRG.3233.1
MSTRG.3237.1
MSTRG.3238.1
MSTRG.3239.1
MSTRG.3242.2
MSTRG.3245.1
MSTRG.3249.1
MSTRG.3255.1
MSTRG.3261.1
MSTRG.3266.1
MSTRG.3268.1
MSTRG.3269.1
MSTRG.3273.1
MSTRG.3274.1
MSTRG.3280.1
Zm00001d022763_T001
MSTRG.3286.1
MSTRG.3287.1
MSTRG.3288.1
MSTRG.3291.1
MSTRG.3292.1
MSTRG.3294.1
MSTRG.3298.1
MSTRG.3299.1
MSTRG.3306.1
MSTRG.3307.1
MSTRG.3308.1
MSTRG.3315.1
MSTRG.3317.1
MSTRG.3327.1
MSTRG.3331.9
MSTRG.3319.1
MSTRG.3333.1
MSTRG.3335.1
MSTRG.3340.1
MSTRG.3341.1
MSTRG.3342.1
MSTRG.3347.1
MSTRG.3347.2
Zm00001d022764_T001
Zm00001d022765_T001
MSTRG.3351.1
MSTRG.3352.1
MSTRG.3353.1
MSTRG.3355.1
MSTRG.3355.2
MSTRG.3359.1
MSTRG.3360.1
Zm00001d022766_T001
MSTRG.3378.1
MSTRG.3380.1
MSTRG.3383.1
Zm00001d022769_T001
MSTRG.3391.1
MSTRG.3392.1
MSTRG.3394.1
MSTRG.3397.1
MSTRG.3411.1
MSTRG.3412.1
MSTRG.3414.1
MSTRG.3416.1
MSTRG.3417.1
MSTRG.3419.1
MSTRG.3420.1
MSTRG.3421.1
MSTRG.3422.1
MSTRG.3429.1
MSTRG.3431.1
MSTRG.3435.1
MSTRG.3436.1
MSTRG.3439.1
MSTRG.3441.1
MSTRG.3448.1
MSTRG.3457.15
MSTRG.3460.1
MSTRG.3450.1
MSTRG.3451.1
MSTRG.3452.1
MSTRG.3453.1
MSTRG.3465.1
MSTRG.3470.1
MSTRG.3473.1
MSTRG.3474.1
MSTRG.3468.1
Zm00001d022770_T001
MSTRG.3484.1
MSTRG.3485.1
MSTRG.3493.1
MSTRG.3503.1
MSTRG.3504.1
MSTRG.3510.1
MSTRG.3513.1
MSTRG.3517.1
MSTRG.3520.1
MSTRG.3522.1
MSTRG.3523.1
MSTRG.3527.1
MSTRG.3530.1
MSTRG.3532.1
MSTRG.3533.1
Zm00001d022771_T001
MSTRG.3537.1
MSTRG.3542.1
MSTRG.3545.1
MSTRG.3546.1
MSTRG.3549.1
MSTRG.3550.2
MSTRG.3553.1
MSTRG.3557.1
MSTRG.3560.1
MSTRG.3562.1
MSTRG.3563.1
MSTRG.3566.1
MSTRG.3567.1
MSTRG.3572.1
MSTRG.3576.1
MSTRG.3577.1
MSTRG.3582.1
MSTRG.3587.1
MSTRG.3588.1
MSTRG.3595.1
MSTRG.3599.1
MSTRG.3600.1
MSTRG.3603.1
MSTRG.3608.1
MSTRG.3612.1
MSTRG.3614.1
MSTRG.3616.1
MSTRG.3620.1
MSTRG.3631.4
MSTRG.3624.1
MSTRG.3625.1
MSTRG.3628.1
MSTRG.3629.1
MSTRG.3633.1
MSTRG.3635.1
MSTRG.3638.1
MSTRG.3637.1
MSTRG.3636.1
MSTRG.3640.1
MSTRG.3643.1
MSTRG.3644.1
MSTRG.3645.1
MSTRG.3648.1
MSTRG.3649.1
MSTRG.3654.1
MSTRG.3655.1
MSTRG.3658.1
MSTRG.3661.1
MSTRG.3663.1
MSTRG.3665.1
MSTRG.3667.1
MSTRG.3669.1
MSTRG.3671.1
MSTRG.3678.1
MSTRG.3680.1
MSTRG.3684.1
MSTRG.3687.1
MSTRG.3691.1
MSTRG.3693.1
MSTRG.3696.1
MSTRG.3697.1
MSTRG.3698.1
MSTRG.3700.1
MSTRG.3703.1
MSTRG.3719.1
Zm00001d022772_T001
MSTRG.3723.1
MSTRG.3725.1
Zm00001d022773_T001
MSTRG.3738.1
Zm00001d022774_T001
MSTRG.3728.1
MSTRG.3730.1
MSTRG.3734.1
MSTRG.3743.1
MSTRG.3749.1
MSTRG.3753.1
MSTRG.3755.1
MSTRG.3756.1
MSTRG.3757.1
MSTRG.3758.1
MSTRG.3770.9
MSTRG.3769.1
MSTRG.3773.1
MSTRG.3774.1
MSTRG.3775.1
MSTRG.3778.1
MSTRG.3779.1
MSTRG.3781.1
MSTRG.3783.1
MSTRG.3785.1
MSTRG.3786.1
MSTRG.3789.1
MSTRG.3799.1
MSTRG.3800.1
MSTRG.3798.1
MSTRG.3801.1
MSTRG.3802.1
MSTRG.3803.1
MSTRG.3808.1
MSTRG.3812.1
MSTRG.3813.1
MSTRG.3816.1
MSTRG.3817.1
MSTRG.3823.1
MSTRG.3825.1
MSTRG.3826.1
MSTRG.3827.1
MSTRG.3829.1
MSTRG.3830.1
MSTRG.3832.1
MSTRG.3833.1
MSTRG.3842.1
MSTRG.3848.1
MSTRG.3852.1
MSTRG.3854.1
MSTRG.3855.1
MSTRG.3859.1
MSTRG.3862.1
MSTRG.3882.1
MSTRG.3883.1
MSTRG.3884.1
MSTRG.3888.1
MSTRG.3891.1
MSTRG.3899.1
MSTRG.3902.1
MSTRG.3903.1
MSTRG.3904.1
MSTRG.3905.1
MSTRG.3906.1
MSTRG.3908.1
MSTRG.3909.1
MSTRG.3913.1
Zm00001d022777_T001
MSTRG.3915.1
MSTRG.3914.1
MSTRG.3916.1
MSTRG.3920.1
MSTRG.3918.1
MSTRG.3919.1
MSTRG.3921.1
MSTRG.3922.1
MSTRG.3923.1
MSTRG.3928.1
MSTRG.3929.1
MSTRG.3932.1
MSTRG.3937.1
MSTRG.3934.1
MSTRG.3939.1
Zm00001d022778_T001
MSTRG.3942.1
Zm00001d022779_T001
MSTRG.3946.1
MSTRG.3950.1
MSTRG.3956.1
MSTRG.3968.1
MSTRG.3975.1
MSTRG.3979.1
MSTRG.3981.1
MSTRG.3980.1
MSTRG.3986.1
MSTRG.3987.1
MSTRG.3988.1
MSTRG.3995.1
MSTRG.3998.1
Zm00001d022782_T001
MSTRG.4001.1
MSTRG.4002.1
MSTRG.4007.1
MSTRG.4009.1
MSTRG.4012.1
MSTRG.4013.1
MSTRG.4015.1
MSTRG.4019.1
MSTRG.4021.1
MSTRG.4024.1
MSTRG.4027.1
MSTRG.4033.1
MSTRG.4036.1
MSTRG.4037.1
Zm00001d022784_T001
MSTRG.4045.1
MSTRG.4046.1
MSTRG.4047.1
MSTRG.4049.1
MSTRG.4058.1
MSTRG.4064.1
MSTRG.4065.1
MSTRG.4066.1
MSTRG.4075.1
MSTRG.4076.1
MSTRG.4080.1
MSTRG.4086.1
MSTRG.4088.1
MSTRG.4090.1
MSTRG.4095.1
MSTRG.4096.1
MSTRG.4097.1
MSTRG.4099.1
MSTRG.4100.1
MSTRG.4121.1
MSTRG.4122.1
MSTRG.4126.1
MSTRG.4129.1
MSTRG.4135.1
MSTRG.4136.1
MSTRG.4111.1
MSTRG.4113.1
MSTRG.4115.1
MSTRG.4118.1
MSTRG.4120.1
MSTRG.4139.1
MSTRG.4140.1
MSTRG.4141.1
MSTRG.4144.1
MSTRG.4145.1
MSTRG.4147.1
MSTRG.4156.1
MSTRG.4158.1
MSTRG.4159.1
Zm00001d022786_T001
MSTRG.4166.1
MSTRG.4167.1
MSTRG.4168.1
MSTRG.4170.1
MSTRG.4173.1
MSTRG.4176.1
MSTRG.4177.1
MSTRG.4178.1
MSTRG.4181.1
MSTRG.4184.1
MSTRG.4185.1
MSTRG.4188.1
MSTRG.4189.1
MSTRG.4191.1
MSTRG.4192.1
MSTRG.4196.1
MSTRG.4198.1
MSTRG.4199.1
MSTRG.4200.1
MSTRG.4207.1
MSTRG.4209.1
MSTRG.4210.1
MSTRG.4214.1
MSTRG.4216.1
MSTRG.4219.1
Zm00001d022787_T001
MSTRG.4221.1
MSTRG.4223.1
MSTRG.4225.1
MSTRG.4226.1
MSTRG.4228.1
MSTRG.4229.1
MSTRG.4230.1
MSTRG.4231.1
MSTRG.4234.1
MSTRG.4237.1
MSTRG.4242.1
MSTRG.4244.1
MSTRG.4247.1
MSTRG.4249.1
MSTRG.4252.1
MSTRG.4253.1
MSTRG.4254.1
MSTRG.4257.1
MSTRG.4258.1
MSTRG.4263.1
MSTRG.4265.1
MSTRG.4266.1
MSTRG.4267.1
MSTRG.4271.1
MSTRG.4276.1
MSTRG.4278.1
MSTRG.4279.1
MSTRG.4280.1
MSTRG.4284.1
MSTRG.4290.1
MSTRG.4289.1
MSTRG.4295.1
MSTRG.4300.1
MSTRG.4299.1
MSTRG.4302.1
MSTRG.4305.1
MSTRG.4307.1
MSTRG.4309.1
MSTRG.4310.1
MSTRG.4311.1
MSTRG.4318.1
MSTRG.4319.1
MSTRG.4326.1
MSTRG.4326.3
MSTRG.4321.1
MSTRG.4322.1
MSTRG.4323.1
MSTRG.4325.1
MSTRG.4328.1
MSTRG.4331.1
MSTRG.4332.1
MSTRG.4334.1
MSTRG.4344.1
MSTRG.4346.1
MSTRG.4349.1
MSTRG.4350.1
MSTRG.4352.1
MSTRG.4353.1
MSTRG.4354.1
MSTRG.4355.1
MSTRG.4356.1
MSTRG.4359.1
MSTRG.4361.1
MSTRG.4363.1
MSTRG.4364.1
MSTRG.4380.1
MSTRG.4374.1
MSTRG.4381.1
MSTRG.4384.1
MSTRG.4389.1
MSTRG.4389.3
MSTRG.4389.6
MSTRG.4388.1
MSTRG.4390.1
MSTRG.4392.1
MSTRG.4393.1
MSTRG.4394.1
MSTRG.4395.1
MSTRG.4397.1
MSTRG.4399.1
MSTRG.4400.1
MSTRG.4402.1
MSTRG.4405.1
MSTRG.4406.1
MSTRG.4411.1
MSTRG.4421.1
MSTRG.4412.1
MSTRG.4413.1
MSTRG.4418.1
MSTRG.4426.1
MSTRG.4429.1
MSTRG.4430.1
MSTRG.4434.1
MSTRG.4435.1
MSTRG.4437.1
MSTRG.4439.1
MSTRG.4440.1
MSTRG.4454.1
MSTRG.4457.1
MSTRG.4444.1
MSTRG.4445.1
MSTRG.4446.1
MSTRG.4447.1
MSTRG.4448.1
MSTRG.4449.1
MSTRG.4451.1
MSTRG.4461.1
MSTRG.4462.1
MSTRG.4464.1
MSTRG.4465.1
MSTRG.4466.1
MSTRG.4467.1
MSTRG.4468.1
MSTRG.4469.1
MSTRG.4470.1
MSTRG.4471.1
MSTRG.4472.1
MSTRG.4473.1
MSTRG.4475.1
MSTRG.4477.1
MSTRG.4481.1
MSTRG.4483.1
MSTRG.4486.2
MSTRG.4484.1
MSTRG.4485.1
MSTRG.4487.1
MSTRG.4489.1
MSTRG.4491.1
MSTRG.4493.1
MSTRG.4495.1
MSTRG.4500.1
MSTRG.4505.1
MSTRG.4506.1
MSTRG.4507.2
MSTRG.4509.1
MSTRG.4511.1
MSTRG.4512.1
MSTRG.4513.1
MSTRG.4516.1
MSTRG.4519.1
MSTRG.4520.1
MSTRG.4523.1
Zm00001d022794_T001
MSTRG.4530.1
MSTRG.4531.1
MSTRG.4532.1
MSTRG.4533.1
MSTRG.4535.1
MSTRG.4538.1
MSTRG.4542.1
MSTRG.4553.1
MSTRG.4554.1
MSTRG.4546.1
MSTRG.4551.1
MSTRG.4551.2
MSTRG.4551.4
MSTRG.4557.1
MSTRG.4558.1
MSTRG.4559.1
MSTRG.4560.1
MSTRG.4567.1
MSTRG.4569.1
MSTRG.4570.1
MSTRG.4571.1
Zm00001d022796_T001
MSTRG.4573.1
MSTRG.4574.1
MSTRG.4594.1
MSTRG.4595.1
MSTRG.4596.2
MSTRG.4579.1
MSTRG.4580.1
MSTRG.4581.1
MSTRG.4585.1
MSTRG.4586.1
MSTRG.4589.1
MSTRG.4600.1
MSTRG.4605.1
MSTRG.4606.1
MSTRG.4607.1
MSTRG.4614.1
MSTRG.4616.1
MSTRG.4625.1
MSTRG.4626.1
MSTRG.4627.1
MSTRG.4630.1
MSTRG.4636.2
MSTRG.4636.3
MSTRG.4634.1
MSTRG.4638.1
MSTRG.4639.1
MSTRG.4652.1
MSTRG.4653.1
MSTRG.4657.1
MSTRG.4657.2
MSTRG.4658.1
MSTRG.4659.1
MSTRG.4655.1
MSTRG.4656.1
MSTRG.4660.1
MSTRG.4662.1
MSTRG.4752.42
MSTRG.4671.1
MSTRG.4673.1
MSTRG.4674.1
MSTRG.4676.1
MSTRG.4677.1
MSTRG.4679.1
MSTRG.4682.1
MSTRG.4683.1
MSTRG.4688.1
MSTRG.4689.1
MSTRG.4694.1
MSTRG.4697.1
MSTRG.4698.1
MSTRG.4699.1
MSTRG.4701.1
MSTRG.4703.1
MSTRG.4705.2
MSTRG.4707.1
MSTRG.4709.1
MSTRG.4710.1
MSTRG.4711.1
MSTRG.4712.1
MSTRG.4719.2
MSTRG.4716.1
MSTRG.4717.1
MSTRG.4718.1
MSTRG.4721.1
MSTRG.4722.1
Zm00001d022802_T001
MSTRG.4724.1
MSTRG.4726.1
MSTRG.4737.1
MSTRG.4735.1
MSTRG.4732.1
MSTRG.4739.1
MSTRG.4731.1
MSTRG.4743.1
MSTRG.4745.1
MSTRG.4740.1
MSTRG.4742.1
MSTRG.4748.1
MSTRG.4749.1
MSTRG.4751.1
MSTRG.4755.1
MSTRG.4759.1
MSTRG.4765.1
MSTRG.4769.1
MSTRG.4770.1
MSTRG.4771.1
MSTRG.4772.1
MSTRG.4781.1
MSTRG.4782.1
MSTRG.4783.1
MSTRG.4797.1
MSTRG.4794.1
MSTRG.4799.1
MSTRG.4801.1
MSTRG.4802.1
MSTRG.4805.1
MSTRG.4806.1
MSTRG.4807.1
MSTRG.4809.1
MSTRG.4830.1
MSTRG.4811.1
MSTRG.4812.1
MSTRG.4814.1
MSTRG.4815.1
MSTRG.4817.1
MSTRG.4819.1
MSTRG.4821.1
MSTRG.4826.1
MSTRG.4831.1
MSTRG.4836.1
MSTRG.4837.1
MSTRG.4840.1
MSTRG.4841.1
MSTRG.4850.1
MSTRG.4851.1
MSTRG.4852.1
MSTRG.4855.1
MSTRG.4858.1
MSTRG.4859.1
MSTRG.4862.1
MSTRG.4868.3
MSTRG.4868.4
MSTRG.4866.1
MSTRG.4867.1
MSTRG.4870.1
MSTRG.4871.1
MSTRG.4872.1
MSTRG.4873.1
MSTRG.4874.1
MSTRG.4888.1
MSTRG.4895.1
MSTRG.4896.1
Zm00001d022805_T001
Zm00001d022806_T001
Zm00001d022807_T001
MSTRG.4875.1
MSTRG.4876.1
MSTRG.4877.1
MSTRG.4881.1
MSTRG.4884.1
MSTRG.4885.1
MSTRG.4918.1
MSTRG.4928.1
MSTRG.4931.1
MSTRG.4932.1
MSTRG.4933.1
MSTRG.4934.1
MSTRG.4935.1
MSTRG.4938.1
MSTRG.4939.1
MSTRG.4941.1
MSTRG.4942.1
Zm00001d022809_T001
MSTRG.4947.1
MSTRG.4948.1
MSTRG.4949.1
MSTRG.4950.1
MSTRG.4952.1
MSTRG.4953.1
Zm00001d022810_T001
MSTRG.4954.1
MSTRG.4956.1
MSTRG.4961.1
MSTRG.4962.1
MSTRG.4967.1
MSTRG.4969.1
MSTRG.4970.1
MSTRG.4972.1
MSTRG.4974.1
MSTRG.4973.1
MSTRG.4977.1
MSTRG.4978.1
MSTRG.4979.1
MSTRG.4981.1
MSTRG.4983.1
MSTRG.4989.1
MSTRG.4990.1
MSTRG.4991.1
MSTRG.4992.1
MSTRG.4993.1
MSTRG.4986.1
MSTRG.4998.1
MSTRG.4999.1
MSTRG.4997.1
MSTRG.5000.1
MSTRG.5002.1
MSTRG.5008.1
MSTRG.5003.1
MSTRG.5009.1
MSTRG.5011.1
MSTRG.5012.1
MSTRG.5013.1
MSTRG.5017.1
MSTRG.5015.1
MSTRG.5018.1
MSTRG.5019.1
MSTRG.5020.1
Zm00001d022811_T001
MSTRG.5026.1
MSTRG.5032.1
MSTRG.5039.1
Zm00001d022813_T001
MSTRG.5042.1
MSTRG.5040.1
MSTRG.5043.1
MSTRG.5050.1
MSTRG.5059.1
MSTRG.5046.1
MSTRG.5058.1
MSTRG.5057.1
MSTRG.5045.1
MSTRG.5056.1
Zm00001d022815_T001
MSTRG.5067.1
MSTRG.5071.1
Zm00001d022816_T001
MSTRG.5072.1
MSTRG.5073.1
MSTRG.5074.1
MSTRG.5076.1
MSTRG.5081.1
MSTRG.5086.1
MSTRG.5087.1
MSTRG.5088.1
MSTRG.5089.1
MSTRG.5094.1
MSTRG.5093.1
MSTRG.5096.1
MSTRG.5099.1
MSTRG.5100.1
MSTRG.5102.1
MSTRG.5103.1
MSTRG.5117.1
MSTRG.5118.1
MSTRG.5104.1
MSTRG.5105.1
MSTRG.5106.1
MSTRG.5107.1
MSTRG.5108.1
MSTRG.5109.1
MSTRG.5110.1
MSTRG.5111.1
MSTRG.5121.1
MSTRG.5123.1
MSTRG.5125.1
MSTRG.5130.1
MSTRG.5131.1
MSTRG.5132.1
MSTRG.5133.1
MSTRG.5138.1
MSTRG.5139.1
MSTRG.5140.1
MSTRG.5141.1
MSTRG.5142.1
MSTRG.5145.1
MSTRG.5146.1
MSTRG.5147.1
MSTRG.5148.1
MSTRG.5151.1
MSTRG.5152.1
MSTRG.5159.1
MSTRG.5160.1
MSTRG.5162.1
Zm00001d022817_T001
MSTRG.5164.1
MSTRG.5165.1
MSTRG.5168.1
MSTRG.5169.1
MSTRG.5170.1
MSTRG.5174.1
MSTRG.5177.1
MSTRG.5183.1
MSTRG.5184.1
MSTRG.5188.1
MSTRG.5191.1
MSTRG.5194.1
MSTRG.5197.1
MSTRG.5198.1
MSTRG.5204.8
MSTRG.5200.1
MSTRG.5201.1
MSTRG.5208.1
MSTRG.5207.1
MSTRG.5216.1
MSTRG.5218.1
MSTRG.5219.1
MSTRG.5220.1
MSTRG.5223.1
MSTRG.5225.1
MSTRG.5228.1
MSTRG.5231.1
MSTRG.5232.1
MSTRG.5237.1
MSTRG.5238.1
Zm00001d022818_T001
MSTRG.5240.1
MSTRG.5241.1
MSTRG.5244.1
MSTRG.5245.1
Zm00001d022819_T001
MSTRG.5247.1
MSTRG.5249.1
MSTRG.5251.1
MSTRG.5252.1
MSTRG.5254.1
MSTRG.5255.1
MSTRG.5256.1
MSTRG.5261.1
Zm00001d022820_T001
MSTRG.5265.1
MSTRG.5267.1
MSTRG.5271.1
MSTRG.5278.1
MSTRG.5280.1
MSTRG.5282.1
MSTRG.5283.1
MSTRG.5285.1
MSTRG.5288.1
MSTRG.5293.1
MSTRG.5295.2
MSTRG.5294.1
MSTRG.5298.1
MSTRG.5299.1
MSTRG.5301.1
MSTRG.5303.1
MSTRG.5304.1
MSTRG.5305.1
MSTRG.5306.1
MSTRG.5307.1
MSTRG.5309.1
Zm00001d022821_T001
MSTRG.5317.3
MSTRG.5318.1
MSTRG.5319.1
MSTRG.5322.1
MSTRG.5327.1
MSTRG.5330.1
MSTRG.5332.1
MSTRG.5333.1
MSTRG.5336.1
MSTRG.5337.1
MSTRG.5338.1
MSTRG.5340.1
MSTRG.5348.1
MSTRG.5349.1
MSTRG.5350.1
MSTRG.5356.1
MSTRG.5360.2
MSTRG.5360.3
Zm00001d022822_T001
Zm00001d022823_T001
MSTRG.5359.1
MSTRG.5363.1
MSTRG.5364.1
MSTRG.5369.1
MSTRG.5371.1
MSTRG.5372.1
MSTRG.5373.1
MSTRG.5374.1
MSTRG.5375.1
MSTRG.5378.1
Zm00001d022824_T001
MSTRG.5379.1
MSTRG.5380.1
MSTRG.5381.1
MSTRG.5388.1
MSTRG.5390.1
MSTRG.5391.1
MSTRG.5392.1
MSTRG.5394.1
MSTRG.5396.1
MSTRG.5397.1
MSTRG.5398.1
MSTRG.5404.1
MSTRG.5406.1
Zm00001d022826_T001
MSTRG.5409.1
MSTRG.5413.1
MSTRG.5414.1
MSTRG.5418.1
MSTRG.5421.1
Zm00001d022828_T001
MSTRG.5432.1
MSTRG.5435.1
Zm00001d022829_T001
MSTRG.5439.1
MSTRG.5440.1
MSTRG.5443.1
MSTRG.5445.1
MSTRG.5446.1
Zm00001d022830_T001
MSTRG.5451.1
MSTRG.5452.1
MSTRG.5455.1
MSTRG.5456.1
MSTRG.5457.1
MSTRG.5458.1
MSTRG.5459.1
MSTRG.5462.1
Zm00001d022831_T001
Zm00001d022832_T001
MSTRG.5464.1
MSTRG.5466.1
MSTRG.5468.1
MSTRG.5469.1
MSTRG.5470.1
MSTRG.5472.1
MSTRG.5474.1
MSTRG.5475.1
MSTRG.5476.1
MSTRG.5477.1
MSTRG.5478.1
MSTRG.5481.1
MSTRG.5482.1
MSTRG.5488.1
Zm00001d022833_T001
MSTRG.5486.1
MSTRG.5487.1
MSTRG.5490.1
MSTRG.5493.1
MSTRG.5495.1
MSTRG.5496.1
MSTRG.5498.1
MSTRG.5502.1
MSTRG.5501.1
MSTRG.5503.1
MSTRG.5507.1
MSTRG.5508.1
MSTRG.5513.1
MSTRG.5514.1
MSTRG.5516.1
MSTRG.5520.1
MSTRG.5524.1
MSTRG.5525.1
MSTRG.5527.1
MSTRG.5528.1
MSTRG.5529.1
MSTRG.5532.1
MSTRG.5534.1
Zm00001d022834_T001
MSTRG.5536.1
MSTRG.5543.1
MSTRG.5548.1
MSTRG.5552.1
MSTRG.5553.1
MSTRG.5554.1
MSTRG.5555.1
MSTRG.5556.1
MSTRG.5557.1
MSTRG.5558.1
MSTRG.5561.1
MSTRG.5563.1
MSTRG.5564.1
MSTRG.5569.1
MSTRG.5586.1
MSTRG.5587.1
MSTRG.5588.1
MSTRG.5590.1
MSTRG.5591.1
Zm00001d022837_T001
MSTRG.5597.1
MSTRG.5598.1
MSTRG.5600.1
MSTRG.5616.1
MSTRG.5618.1
MSTRG.5619.1
MSTRG.5622.1
MSTRG.5623.1
MSTRG.5626.1
MSTRG.5630.1
Zm00001d022840_T001
MSTRG.5642.13
MSTRG.5639.1
MSTRG.5646.1
MSTRG.5647.1
MSTRG.5649.1
MSTRG.5652.1
MSTRG.5653.1
MSTRG.5654.1
MSTRG.5655.1
MSTRG.5656.1
MSTRG.5658.1
Zm00001d022842_T001
MSTRG.5663.1
MSTRG.5664.1
MSTRG.5667.1
MSTRG.5668.1
MSTRG.5669.1
MSTRG.5671.1
Zm00001d030809_T002
MSTRG.5672.1
MSTRG.5673.1
MSTRG.5674.1
MSTRG.5678.1
MSTRG.5675.1
MSTRG.5679.1
MSTRG.5681.1
MSTRG.5685.1
MSTRG.5687.1
MSTRG.5692.1
MSTRG.5693.1
MSTRG.5697.1
MSTRG.5700.1
MSTRG.5703.1
MSTRG.5708.1
MSTRG.5709.1
MSTRG.5710.1
MSTRG.5711.1
MSTRG.5714.1
MSTRG.5716.1
MSTRG.5719.1
Zm00001d022844_T001
MSTRG.5723.1
MSTRG.5724.1
MSTRG.5725.1
MSTRG.5726.1
MSTRG.5727.1
MSTRG.5728.1
MSTRG.5748.1
MSTRG.5749.1
MSTRG.5750.1
Zm00001d022845_T001
MSTRG.5753.1
MSTRG.5757.1
MSTRG.5761.1
MSTRG.5762.1
MSTRG.5763.1
MSTRG.5764.1
MSTRG.5778.1
MSTRG.5780.1
MSTRG.5781.1
MSTRG.5785.1
MSTRG.5787.1
MSTRG.5790.1
Zm00001d022848_T001
Zm00001d022849_T001
MSTRG.5795.1
MSTRG.5798.1
MSTRG.5799.1
MSTRG.5804.1
MSTRG.5806.1
MSTRG.5808.1
MSTRG.5810.1
MSTRG.5808.2
MSTRG.5814.1
MSTRG.5812.1
MSTRG.5817.1
MSTRG.5820.1
MSTRG.5821.1
MSTRG.5822.1
MSTRG.5827.1
MSTRG.5829.1
MSTRG.5832.1
MSTRG.5842.1
MSTRG.5849.1
MSTRG.5851.1
MSTRG.5872.1
MSTRG.5874.1
MSTRG.5875.1
MSTRG.5877.1
MSTRG.5888.1
MSTRG.5885.34
MSTRG.5881.1
MSTRG.5882.1
MSTRG.5884.1
MSTRG.5897.1
MSTRG.5899.1
MSTRG.5903.1
MSTRG.5904.1
MSTRG.5905.1
MSTRG.5908.1
MSTRG.5910.1
MSTRG.5911.1
MSTRG.5915.2
MSTRG.5938.1
MSTRG.5941.1
MSTRG.5942.1
MSTRG.5943.1
MSTRG.5955.1
MSTRG.5957.1
MSTRG.5958.1
MSTRG.5960.1
MSTRG.5969.1
MSTRG.5970.1
MSTRG.5972.1
MSTRG.5977.1
MSTRG.5979.1
MSTRG.5980.1
MSTRG.5981.4
MSTRG.5981.6
MSTRG.5974.1
MSTRG.5976.1
MSTRG.5983.1
MSTRG.5984.1
MSTRG.5987.1
MSTRG.5989.1
MSTRG.5990.1
MSTRG.5998.1
MSTRG.6002.1
MSTRG.6003.1
MSTRG.6010.1
MSTRG.6005.1
MSTRG.6007.1
MSTRG.6011.1
MSTRG.6012.1
MSTRG.6013.1
MSTRG.6014.1
MSTRG.6016.1
MSTRG.6017.2
MSTRG.6017.3
MSTRG.6018.1
MSTRG.6019.1
MSTRG.6022.1
MSTRG.6025.1
MSTRG.6030.1
MSTRG.6033.1
MSTRG.6035.1
MSTRG.6036.1
MSTRG.6038.1
MSTRG.6040.1
MSTRG.6042.1
MSTRG.6048.1
MSTRG.6049.1
MSTRG.6051.1
MSTRG.6053.1
MSTRG.6058.1
MSTRG.6059.1
MSTRG.6060.1
MSTRG.6061.1
MSTRG.6064.1
MSTRG.6066.1
MSTRG.6068.1
MSTRG.6081.1
MSTRG.6083.1
MSTRG.6091.1
MSTRG.6091.2
MSTRG.6092.1
MSTRG.6093.1
MSTRG.6100.1
MSTRG.6112.1
MSTRG.6113.1
MSTRG.6116.1
MSTRG.6119.1
MSTRG.6120.1
MSTRG.6121.1
MSTRG.6124.1
MSTRG.6125.1
MSTRG.6126.1
MSTRG.6134.1
MSTRG.6136.1
MSTRG.6152.1
MSTRG.6147.1
MSTRG.6148.1
MSTRG.6169.1
MSTRG.6156.1
MSTRG.6159.1
MSTRG.6160.1
MSTRG.6166.1
MSTRG.6171.1
MSTRG.6180.1
MSTRG.6182.1
MSTRG.6185.1
MSTRG.6186.1
MSTRG.6189.1
MSTRG.6195.1
MSTRG.6206.1
MSTRG.6211.1
MSTRG.6214.1
MSTRG.6215.1
MSTRG.6216.1
MSTRG.6224.1
MSTRG.6229.1
MSTRG.6233.1
MSTRG.6236.1
MSTRG.6237.1
MSTRG.6248.1
MSTRG.6249.1
MSTRG.6246.1
MSTRG.6252.1
ENSRNA049471800-T1
MSTRG.6253.1
MSTRG.6255.1
MSTRG.6260.1
MSTRG.6261.1
MSTRG.6262.1
MSTRG.6264.1
MSTRG.6265.1
MSTRG.6267.1
MSTRG.6273.1
MSTRG.6281.1
MSTRG.6289.1
MSTRG.6290.1
MSTRG.6307.1
[truncated: 21,309 more rows]
