# Supplementary material for: Maize transposable elements contribute to long non-coding RNAs that are regulatory hubs for abiotic stress response
Source: BMC Genomics. 2019 Nov 15;20:864. doi: 10.1186/s12864-019-6245-5 (PMC6858665; doi:10.1186/s12864-019-6245-5)
Supplement: Supplementary file 4 — Additional file 4: Table S3. Differentially expressed lncRNAs and TE-lncRNAs under different abiotic stresses across developmental stages. Each sheet represents different stress treatments at a specific developmental stage. [file 12864_2019_6245_MOESM4_ESM.xlsx]

## Sheet: sheet1
						Table S3: Differential expressed lncRNAs and TE-lncRNAs under different abiotic stresses across developmental stages. Each sheet represents different stress treatment at the developmental stage.

## Sheet: Heat_V3
Gene_ID	Coding	TE_family	Log2FoldChange	p-value	p-adj
MSTRG.89	LncRNA	/	4.78064	6.68215e-09	2.98939e-07
MSTRG.540	LncRNA	Simple_repeat	4.08758	0.000265136	0.0031115
MSTRG.754	LncRNA	LTR/Copia	9.56984	1.09804e-06	2.82134e-05
MSTRG.4535	LncRNA	DNA/hAT-Tip100	10.0906	1.18074e-07	3.97205e-06
MSTRG.6897	LncRNA	/	1.65526	0.00638139	0.0406864
MSTRG.7401	LncRNA	Simple_repeat	9.85177	2.17847e-06	5.18118e-05
MSTRG.8452	LncRNA	DNA/hAT-Tip100	1.57844	0.00136725	0.0119683
MSTRG.9815	LncRNA	DNA/PIF-Harbinger	1.78452	0.00287362	0.0218325
MSTRG.10202	LncRNA	Simple_repeat	1.81096	0.00163464	0.0138508
MSTRG.11094	LncRNA	DNA/CMC-EnSpm	5.21016	3.14767e-27	1.94529e-24
MSTRG.11125	LncRNA	/	4.27192	6.08949e-12	5.03829e-10
MSTRG.11282	LncRNA	Simple_repeat	9.83673	2.33735e-08	9.07375e-07
MSTRG.11467	LncRNA	LTR/Copia	10.285	1.2912e-07	4.28978e-06
MSTRG.12944	LncRNA	/	11.3123	5.62403e-10	3.22239e-08
MSTRG.14346	LncRNA	/	1.16563	0.00764175	0.0467337
MSTRG.14777	LncRNA	/	3.98332	4.47335e-17	8.05541e-15
MSTRG.16618	LncRNA	DNA/hAT-Tag1	1.79539	0.000878976	0.00839001
MSTRG.17324	LncRNA	DNA/PIF-Harbinger?	2.60399	0.000279885	0.00324917
MSTRG.17330	LncRNA	LTR/Gypsy	4.03795	5.50025e-14	6.17094e-12
MSTRG.18003	LncRNA	DNA/PIF-Harbinger	2.09788	1.26296e-05	0.000236987
MSTRG.18212	LncRNA	LTR/Copia	6.06997	0.000207416	0.00254827
MSTRG.18253	LncRNA	/	1.90734	8.59755e-07	2.26057e-05
MSTRG.20123	LncRNA	/	1.34289	0.00279916	0.0213768
MSTRG.21600	LncRNA	Simple_repeat	5.31828	0.000778831	0.00760197
MSTRG.22497	LncRNA	Low_complexity	6.72396	8.91481e-06	0.000176664
MSTRG.25460	LncRNA	LTR/Gypsy	4.38966	0.00791199	0.0480987
MSTRG.26276	LncRNA	LTR/Gypsy	4.92669	2.4491e-07	7.44422e-06
MSTRG.26886	LncRNA	LTR/Copia	1.7358	1.80001e-06	4.3733e-05
MSTRG.27087	LncRNA	/	5.06567	1.96752e-14	2.43533e-12
MSTRG.27432	LncRNA	RC/Helitron	1.65043	0.00110609	0.0100381
MSTRG.27786	LncRNA	LTR/Gypsy	2.00083	1.52221e-05	0.000279037
MSTRG.27856	LncRNA	DNA/hAT-Ac	3.14043	1.37276e-05	0.000254911
MSTRG.28329	LncRNA	RC/Helitron	1.68562	0.00254645	0.0197925
MSTRG.28361	LncRNA	Simple_repeat	4.70301	0.00423767	0.0296084
MSTRG.30107	LncRNA	/	2.77173	0.00476651	0.0324365
MSTRG.30492	LncRNA	Simple_repeat	4.5033	2.1101e-09	1.0715e-07
MSTRG.30779	LncRNA	LTR/Copia	2.34584	3.7375e-05	0.000596359
MSTRG.31174	LncRNA	Simple_repeat	9.54502	3.81302e-06	8.51137e-05
MSTRG.31730	LncRNA	/	1.78897	0.00294652	0.0223113
MSTRG.32616	LncRNA	DNA/CMC-EnSpm	8.89117	8.19103e-05	0.00116474
MSTRG.32907	LncRNA	LINE/L1	6.23964	8.97873e-06	0.000177659
MSTRG.33719	LncRNA	LTR/Copia	2.34196	3.31454e-06	7.50818e-05
MSTRG.34653	LncRNA	/	10.2719	3.28874e-08	1.22778e-06
MSTRG.35596	LncRNA	Simple_repeat	2.56205	1.21804e-06	3.09625e-05
MSTRG.35709	LncRNA	LTR/Gypsy	5.02191	0.000142067	0.00185519
MSTRG.36825	LncRNA	Simple_repeat	4.23057	7.60198e-13	7.33797e-11
MSTRG.37268	LncRNA	DNA/CMC-EnSpm	1.92047	1.32196e-05	0.000246977
MSTRG.37866	LncRNA	Simple_repeat	4.51571	0.000116927	0.00157191
MSTRG.38752	LncRNA	RC/Helitron	5.56644	0.000377725	0.00415944
MSTRG.40187	LncRNA	DNA	10.1097	4.49895e-08	1.61736e-06
MSTRG.40188	LncRNA	/	8.15492	3.8009e-09	1.80999e-07
MSTRG.43422	LncRNA	Simple_repeat	3.77411	2.04454e-11	1.50558e-09
MSTRG.44732	LncRNA	Simple_repeat	1.29819	0.00313849	0.0234992
MSTRG.45486	LncRNA	Simple_repeat	2.2264	5.93649e-05	0.000893978
MSTRG.46277	LncRNA	/	1.83073	0.00132373	0.0116781
MSTRG.49088	LncRNA	LTR/Gypsy	8.24833	0.00106764	0.00974795
MSTRG.50191	LncRNA	Simple_repeat	2.09884	0.00143181	0.0124019
MSTRG.50468	LncRNA	Simple_repeat	4.64855	3.02995e-05	0.000498302
MSTRG.50925	LncRNA	/	4.15431	2.86501e-05	0.000476294
MSTRG.50932	LncRNA	DNA	8.68215	0.000157158	0.00201546
MSTRG.51890	LncRNA	/	2.90296	0.000357003	0.00396795
MSTRG.53187	LncRNA	Simple_repeat	2.19797	0.00667283	0.0420926
MSTRG.53776	LncRNA	LTR/Gypsy	1.47562	0.00686026	0.043021
MSTRG.53995	LncRNA	DNA/PIF-Harbinger	4.32203	0.000561219	0.00580703
MSTRG.54514	LncRNA	/	2.00787	1.04242e-05	0.00020252
MSTRG.55804	LncRNA	Simple_repeat	1.3848	0.00210473	0.016943
MSTRG.55945	LncRNA	LTR/Copia	8.32809	0.000725976	0.00717902
MSTRG.56515	LncRNA	Simple_repeat	2.26085	3.08401e-05	0.000505253
MSTRG.56545	LncRNA	LTR/Gypsy	9.55145	1.2555e-06	3.18016e-05
MSTRG.56706	LncRNA	LTR/Gypsy	3.76934	0.000394418	0.00431444
MSTRG.56892	LncRNA	LTR/Gypsy	10.7954	1.38033e-08	5.69925e-07
MSTRG.57233	LncRNA	/	8.21899	0.0011384	0.0102844
MSTRG.57926	LncRNA	/	3.50676	0.000190051	0.00237194
MSTRG.58033	LncRNA	DNA/PIF-Harbinger	2.26271	2.01972e-06	4.84665e-05
MSTRG.58480	LncRNA	DNA/PIF-Harbinger	2.31289	3.31432e-08	1.23303e-06
MSTRG.58497	LncRNA	/	2.26094	0.0001147	0.00154781
MSTRG.59085	LncRNA	Simple_repeat	2.04808	1.9052e-06	4.59759e-05
MSTRG.59363	LncRNA	/	1.39119	0.00187796	0.015478
MSTRG.60971	LncRNA	LTR/Gypsy	1.53145	0.00227653	0.0180213
MSTRG.62600	LncRNA	/	5.40523	0.000872588	0.0083439
MSTRG.62672	LncRNA	Simple_repeat	1.07769	0.0062622	0.0400815
MSTRG.63140	LncRNA	LTR/Copia	8.34216	0.000690647	0.00690614
MSTRG.63426	LncRNA	/	6.61636	0.000330588	0.00372654
MSTRG.66834	LncRNA	LTR/Gypsy	9.91575	1.20024e-07	4.02501e-06
MSTRG.68359	LncRNA	RC/Helitron	3.89797	1.90553e-14	2.38304e-12
MSTRG.70838	LncRNA	/	9.45426	6.66478e-06	0.000137327
MSTRG.71311	LncRNA	DNA/MULE-MuDR	1.65263	1.05699e-05	0.000204455
MSTRG.71756	LncRNA	Simple_repeat	8.28698	2.79634e-12	2.46596e-10
MSTRG.73031	LncRNA	/	9.2317	7.99618e-06	0.000160892
MSTRG.73837	LncRNA	LTR/Gypsy	9.34414	6.7302e-06	0.000138143
MSTRG.74204	LncRNA	/	4.74467	7.36495e-05	0.00107436
MSTRG.75372	LncRNA	LTR/Copia	9.72926	5.87257e-07	1.60719e-05
MSTRG.75745	LncRNA	/	1.91022	3.90874e-06	8.69785e-05
MSTRG.77001	LncRNA	/	2.04368	0.00669195	0.0421646
MSTRG.77159	LncRNA	Low_complexity	4.97645	2.90108e-05	0.000481171
MSTRG.77161	LncRNA	Simple_repeat	2.0139	0.00238972	0.0187511
MSTRG.78989	LncRNA	/	3.89216	2.55722e-05	0.000433534
MSTRG.78993	LncRNA	/	8.26721	0.000982118	0.0091623
MSTRG.79036	LncRNA	/	3.74037	6.81699e-09	3.03895e-07
MSTRG.2233	LncRNA	/	-2.70261	0.0020447	0.0165655
MSTRG.2280	LncRNA	/	-4.59451	0.00780668	0.0475535
MSTRG.3549	LncRNA	/	-2.55788	2.22639e-05	0.000385375
MSTRG.4305	LncRNA	LTR/Gypsy	-8.75538	4.30429e-05	0.000676221
MSTRG.4389	LncRNA	LTR/Copia	-4.36701	0.00474712	0.0323414
MSTRG.4486	LncRNA	LTR/Gypsy	-9.4446	8.76651e-07	2.29855e-05
MSTRG.4636	LncRNA	LTR/Gypsy	-3.61647	3.94366e-12	3.39392e-10
MSTRG.6010	LncRNA	Simple_repeat	-3.36227	0.000245419	0.00292009
MSTRG.6333	LncRNA	LTR/Copia	-1.55705	0.00732776	0.0451875
MSTRG.7597	LncRNA	LINE/L1	-7.20917	1.66613e-06	4.1133e-05
MSTRG.9068	LncRNA	LTR/Copia	-4.97549	1.37966e-08	5.69925e-07
MSTRG.9935	LncRNA	/	-3.13385	5.51674e-06	0.000118337
MSTRG.11527	LncRNA	RC/Helitron	-2.09696	0.000217182	0.00265185
MSTRG.12611	LncRNA	LTR/Copia	-3.35314	3.94502e-05	0.000627136
MSTRG.12746	LncRNA	Simple_repeat	-7.84019	0.00146989	0.0126652
MSTRG.12835	LncRNA	LTR/Gypsy	-10.2872	3.53591e-09	1.70388e-07
MSTRG.14709	LncRNA	LTR/Gypsy	-2.80362	0.00611228	0.0392826
MSTRG.15101	LncRNA	LTR/Gypsy	-4.28252	6.44513e-21	1.97304e-18
MSTRG.15949	LncRNA	Low_complexity	-8.3098	0.000195938	0.00243406
MSTRG.15962	LncRNA	/	-7.46579	0.00537178	0.0355065
MSTRG.16671	LncRNA	LTR/Copia	-1.76417	0.00408192	0.0288589
MSTRG.17024	LncRNA	LTR/Gypsy	-1.33792	0.00316386	0.0236561
MSTRG.18198	LncRNA	Simple_repeat	-4.7489	0.00163892	0.0138706
MSTRG.18960	LncRNA	Simple_repeat	-5.49431	6.79739e-05	0.00100387
MSTRG.19600	LncRNA	LTR/Gypsy	-8.98847	6.29153e-06	0.000131149
MSTRG.19674	LncRNA	/	-1.74977	0.00589354	0.0381203
MSTRG.20177	LncRNA	RC/Helitron	-1.77294	0.000857345	0.00822383
MSTRG.20282	LncRNA	/	-4.26134	0.00494248	0.0333163
MSTRG.20305	LncRNA	LTR/Gypsy	-2.83486	8.3028e-07	2.19655e-05
MSTRG.20436	LncRNA	LTR/Gypsy	-2.13614	0.00266091	0.0204888
MSTRG.20539	LncRNA	LTR/Gypsy	-8.74665	2.2563e-05	0.000389294
MSTRG.20853	LncRNA	/	-7.93626	0.00106755	0.00974795
MSTRG.20886	LncRNA	/	-2.05733	0.00298041	0.0225348
MSTRG.20982	LncRNA	LTR/Gypsy	-7.30459	0.000200273	0.00247929
MSTRG.20990	LncRNA	LTR/Gypsy	-2.66752	5.36579e-05	0.000818387
MSTRG.21097	LncRNA	Simple_repeat	-3.46489	0.0050637	0.0339412
MSTRG.21209	LncRNA	LTR/Gypsy	-2.60541	3.66423e-08	1.34223e-06
MSTRG.21413	LncRNA	LTR/Gypsy	-8.18688	0.000358222	0.00397944
MSTRG.22352	LncRNA	LTR/Gypsy	-7.70589	0.00228763	0.0180825
MSTRG.22577	LncRNA	LTR/Gypsy	-1.19805	0.00205956	0.0166607
MSTRG.26008	LncRNA	DNA/CMC-EnSpm	-8.81717	2.27575e-05	0.000391432
MSTRG.27188	LncRNA	Simple_repeat	-8.94562	7.34074e-06	0.0001501
MSTRG.27851	LncRNA	Simple_repeat	-4.47418	0.000819276	0.00791536
MSTRG.28407	LncRNA	LTR/Gypsy	-2.06132	0.00137714	0.0120256
MSTRG.29054	LncRNA	LTR/Gypsy	-5.81657	2.09507e-07	6.49714e-06
MSTRG.29055	LncRNA	LTR/Gypsy	-7.65895	0.00284095	0.0216419
MSTRG.33384	LncRNA	Simple_repeat	-5.02679	0.00104465	0.00960322
MSTRG.34072	LncRNA	/	-4.02563	0.00204334	0.0165608
MSTRG.34294	LncRNA	LTR/Gypsy	-8.55972	6.62079e-05	0.000982334
MSTRG.35768	LncRNA	/	-2.6394	0.00484209	0.0328151
MSTRG.35996	LncRNA	LTR/Copia	-1.89599	0.00043874	0.00471739
MSTRG.36367	LncRNA	/	-1.66443	0.000825881	0.00796652
MSTRG.36560	LncRNA	Low_complexity	-7.93279	0.00120886	0.0107891
MSTRG.36810	LncRNA	LTR/Gypsy	-1.60801	0.00824169	0.0496934
MSTRG.36985	LncRNA	/	-4.81049	0.00101323	0.0093912
MSTRG.37270	LncRNA	LTR/Gypsy	-2.97431	6.84815e-07	1.84822e-05
MSTRG.37644	LncRNA	LTR/Gypsy	-2.36342	0.00293018	0.0222032
MSTRG.38121	LncRNA	LTR/Gypsy	-2.53983	2.94597e-07	8.72858e-06
MSTRG.38123	LncRNA	LTR/Gypsy	-4.19692	8.49281e-12	6.84182e-10
MSTRG.39377	LncRNA	LTR/Copia	-2.92122	6.68667e-06	0.000137645
MSTRG.40386	LncRNA	/	-5.54622	0.00673237	0.0423819
MSTRG.40927	LncRNA	LTR/Copia	-8.0862	0.000532013	0.00556394
MSTRG.42057	LncRNA	LTR/Copia	-7.64427	0.00289577	0.0219892
MSTRG.44798	LncRNA	LTR/Gypsy	-1.45127	0.00310225	0.0232798
MSTRG.46637	LncRNA	LTR/Gypsy	-3.06528	1.47373e-08	6.01534e-07
MSTRG.47559	LncRNA	LTR/Gypsy	-5.37139	0.000106287	0.00144979
MSTRG.50666	LncRNA	/	-5.30153	0.00378229	0.02718
MSTRG.50961	LncRNA	LTR/Gypsy	-4.22866	0.00809872	0.0490386
MSTRG.52515	LncRNA	LTR/Gypsy	-8.7234	2.4551e-05	0.000418872
MSTRG.53332	LncRNA	LTR/Gypsy	-2.83946	3.28264e-05	0.000534121
MSTRG.54334	LncRNA	LTR/Gypsy	-2.71539	0.000245847	0.00292356
MSTRG.54642	LncRNA	LTR/Gypsy	-5.52409	2.11404e-05	0.000368906
MSTRG.55207	LncRNA	DNA/CMC-EnSpm	-1.53596	0.00133775	0.0117873
MSTRG.56015	LncRNA	DNA/PIF-Harbinger	-7.56681	0.00397338	0.0282969
MSTRG.57099	LncRNA	LTR/Gypsy	-7.58674	0.0036224	0.0262688
MSTRG.57722	LncRNA	/	-7.88029	0.00121534	0.0108379
MSTRG.59206	LncRNA	/	-7.93008	0.000997575	0.00927018
MSTRG.59670	LncRNA	LTR/Gypsy	-2.5004	0.000167643	0.00212695
MSTRG.60172	LncRNA	/	-3.7548	3.70585e-09	1.7726e-07
MSTRG.60641	LncRNA	LTR/Gypsy	-7.34994	0.00744109	0.0457809
MSTRG.60645	LncRNA	LTR/Gypsy	-6.77322	1.97367e-05	0.000348671
MSTRG.60646	LncRNA	LTR/Gypsy	-4.23366	0.000390899	0.00428031
MSTRG.60951	LncRNA	LTR/Copia	-3.41861	7.02174e-05	0.00103061
MSTRG.61060	LncRNA	LTR/Gypsy	-2.36891	0.00010041	0.00137841
MSTRG.61115	LncRNA	LTR/Gypsy	-4.51077	2.31956e-20	6.54026e-18
MSTRG.61116	LncRNA	LTR/Gypsy	-8.40267	0.000129133	0.00171128
MSTRG.61326	LncRNA	LTR/Gypsy	-1.93883	0.00649418	0.0412826
MSTRG.62302	LncRNA	LTR/Gypsy	-2.0625	0.00763512	0.0467065
MSTRG.62632	LncRNA	LTR/Gypsy	-8.73206	2.35404e-05	0.000403558
MSTRG.63547	LncRNA	LTR/Gypsy	-6.62551	5.35337e-05	0.000817895
MSTRG.63786	LncRNA	/	-7.70275	0.00257326	0.0199502
MSTRG.63787	LncRNA	Simple_repeat	-1.44427	0.00211567	0.0170183
MSTRG.65326	LncRNA	LTR/Gypsy	-7.45237	0.00546546	0.0359813
MSTRG.66192	LncRNA	/	-1.97835	0.00559802	0.0366623
MSTRG.66630	LncRNA	LTR/Gypsy	-7.59287	0.00360777	0.0261805
MSTRG.66631	LncRNA	/	-4.05428	0.00338061	0.0248945
MSTRG.67097	LncRNA	Simple_repeat	-3.13738	2.19002e-07	6.7525e-06
MSTRG.68935	LncRNA	LTR/Gypsy	-3.35452	8.89806e-05	0.00124707
MSTRG.69420	LncRNA	Simple_repeat	-1.39227	0.00524615	0.0348805
MSTRG.72121	LncRNA	/	-3.02759	0.00295408	0.0223606
MSTRG.72235	LncRNA	/	-2.47509	1.3834e-05	0.000256666
MSTRG.73610	LncRNA	LTR/Gypsy	-3.73563	0.00319086	0.0237998
MSTRG.74003	LncRNA	DNA/CMC-EnSpm	-2.34422	3.53576e-06	7.94211e-05
MSTRG.74078	LncRNA	/	-7.53039	0.00421962	0.0295305
MSTRG.74148	LncRNA	LTR/Copia	-2.90567	0.00553503	0.0363506
MSTRG.74213	LncRNA	LTR/Gypsy	-8.00784	0.000717408	0.00712058
MSTRG.74401	LncRNA	LTR/Gypsy	-2.77462	0.00738148	0.0454795
MSTRG.74478	LncRNA	/	-4.64113	1.80963e-20	5.24036e-18
MSTRG.74496	LncRNA	/	-2.4531	2.5842e-07	7.81055e-06
MSTRG.74526	LncRNA	LTR/Copia	-8.2731	0.000363494	0.00402756
MSTRG.74586	LncRNA	/	-4.19328	0.00472122	0.0321893
MSTRG.74861	LncRNA	LTR/Gypsy	-2.77144	2.24833e-07	6.91241e-06
MSTRG.76030	LncRNA	Simple_repeat	-2.14235	0.00741849	0.0456681
MSTRG.76224	LncRNA	/	-2.90679	0.00193705	0.0158467
MSTRG.78391	LncRNA	Simple_repeat	-3.03766	0.00172289	0.0144218
MSTRG.78828	LncRNA	Simple_repeat	-9.1181	3.34248e-06	7.56328e-05

## Sheet: Heat_V4
Gene_ID	Coding	TE_family	Log2FoldChange	p-value	p-adj
MSTRG.89	LncRNA	/	6.14027	0	0
MSTRG.490	LncRNA	Simple_repeat	10.7654	2.5238e-19	2.02288e-18
MSTRG.619	LncRNA	DNA/MULE-MuDR	4.50295	5.1237e-27	5.93405e-26
MSTRG.728	LncRNA	LTR/Copia	2.72069	1.13572e-15	7.32867e-15
MSTRG.993	LncRNA	DNA/PIF-Harbinger	3.67791	2.17609e-08	7.98903e-08
MSTRG.1672	LncRNA	Simple_repeat	11.9344	3.07566e-22	2.87327e-21
MSTRG.1832	LncRNA	/	5.16596	1.17688e-20	1.01767e-19
MSTRG.1997	LncRNA	/	1.16814	1.14389e-23	1.1375e-22
MSTRG.2496	LncRNA	/	8.00941	1.42793e-15	9.16311e-15
MSTRG.3186	LncRNA	Simple_repeat	5.84866	8.93308e-13	4.73457e-12
MSTRG.4007	LncRNA	/	10.4309	5.07858e-18	3.76782e-17
MSTRG.4535	LncRNA	DNA/hAT-Tip100	5.4565	5.57626e-36	8.89894e-35
MSTRG.5849	LncRNA	RC/Helitron	1.14696	0.000109003	0.000267763
MSTRG.6829	LncRNA	/	5.35381	2.27207e-19	1.82492e-18
MSTRG.6897	LncRNA	/	1.56603	1.0465e-18	8.08548e-18
MSTRG.6954	LncRNA	DNA/hAT-Tip100	10.4344	6.49817e-18	4.79336e-17
MSTRG.6976	LncRNA	LTR/Copia	10.6056	1.16379e-17	8.41826e-17
MSTRG.7389	LncRNA	Low_complexity	9.92632	2.0509e-16	1.38442e-15
MSTRG.8414	LncRNA	/	10.4257	5.89225e-15	3.6061e-14
MSTRG.8452	LncRNA	DNA/hAT-Tip100	1.33634	6.91197e-14	3.95997e-13
MSTRG.8541	LncRNA	/	11.1418	2.51981e-21	2.26177e-20
MSTRG.9164	LncRNA	/	9.58202	1.35288e-14	8.10188e-14
MSTRG.9419	LncRNA	/	1.19389	3.02747e-07	9.98654e-07
MSTRG.9430	LncRNA	/	4.12911	8.69493e-38	1.48556e-36
MSTRG.9815	LncRNA	DNA/PIF-Harbinger	5.2564	0	0
MSTRG.9964	LncRNA	RC/Helitron	5.70219	1.64866e-49	3.75122e-48
MSTRG.10069	LncRNA	Simple_repeat	10.3606	4.53768e-159	3.68428e-157
MSTRG.10202	LncRNA	Simple_repeat	4.13301	2.19397e-99	1.07789e-97
MSTRG.10375	LncRNA	/	1.22558	3.26726e-33	4.79723e-32
MSTRG.10887	LncRNA	LTR/Gypsy	9.17513	1.21683e-13	6.84761e-13
MSTRG.11094	LncRNA	DNA/CMC-EnSpm	6.00785	0	0
MSTRG.11125	LncRNA	/	7.19654	2.30951e-299	4.64714e-297
MSTRG.11282	LncRNA	Simple_repeat	11.4373	1.22172e-31	1.69386e-30
MSTRG.11467	LncRNA	LTR/Copia	12.415	5.3786e-50	1.23596e-48
MSTRG.11877	LncRNA	DNA/PIF-Harbinger	9.13977	9.48164e-14	5.37231e-13
MSTRG.12147	LncRNA	LTR/Copia	7.05915	5.09382e-36	8.15152e-35
MSTRG.12538	LncRNA	DNA/hAT-Tip100	10.759	2.55511e-19	2.04656e-18
MSTRG.12589	LncRNA	DNA/TcMar-Stowaway	6.56534	9.03806e-16	5.86321e-15
MSTRG.12944	LncRNA	/	10.3648	4.19887e-26	4.65112e-25
MSTRG.14527	LncRNA	/	9.13872	1.01527e-13	5.73989e-13
MSTRG.14777	LncRNA	/	4.43382	9.68372e-40	1.75475e-38
MSTRG.15555	LncRNA	Simple_repeat	4.34583	1.25082e-38	2.18609e-37
MSTRG.16284	LncRNA	/	4.74646	3.22058e-20	2.70505e-19
MSTRG.16618	LncRNA	DNA/hAT-Tag1	1.13889	4.31441e-09	1.68612e-08
MSTRG.16646	LncRNA	/	3.82332	2.27621e-13	1.25888e-12
MSTRG.16677	LncRNA	/	4.65742	4.48188e-22	4.14843e-21
MSTRG.16680	LncRNA	LTR/Copia	3.23979	9.77816e-07	3.06636e-06
MSTRG.17217	LncRNA	LTR/Gypsy	4.19213	1.48152e-09	6.04202e-09
MSTRG.17324	LncRNA	DNA/PIF-Harbinger?	3.64328	2.97823e-32	4.21507e-31
MSTRG.17330	LncRNA	LTR/Gypsy	3.17236	6.268e-75	2.33938e-73
MSTRG.17733	LncRNA	/	2.34828	2.77465e-08	1.0092e-07
MSTRG.18240	LncRNA	/	8.64646	1.91113e-18	1.45233e-17
MSTRG.18710	LncRNA	/	6.91489	6.9819e-54	1.74661e-52
MSTRG.19369	LncRNA	LTR/Gypsy	12.1451	1.86123e-24	1.92788e-23
MSTRG.20051	LncRNA	LTR/Gypsy	10.1262	4.14154e-17	2.9041e-16
MSTRG.20085	LncRNA	LINE/L1	2.35004	3.10713e-24	3.16876e-23
MSTRG.20086	LncRNA	Low_complexity	10.0415	1.3595e-16	9.27439e-16
MSTRG.20195	LncRNA	/	1.60573	2.95157e-13	1.61962e-12
MSTRG.21123	LncRNA	LTR/Gypsy	10.5145	2.37152e-46	5.04384e-45
MSTRG.21131	LncRNA	LTR/Gypsy	1.43204	7.51625e-06	2.13275e-05
MSTRG.21232	LncRNA	/	4.44687	1.77619e-17	1.27406e-16
MSTRG.21274	LncRNA	LTR/Copia	9.89738	8.40945e-24	8.42766e-23
MSTRG.21600	LncRNA	Simple_repeat	3.96972	7.3893e-38	1.26752e-36
MSTRG.22266	LncRNA	LTR/Gypsy	7.44064	4.6439e-13	2.50957e-12
MSTRG.22657	LncRNA	/	7.95878	9.73439e-14	5.51147e-13
MSTRG.22994	LncRNA	/	1.19646	6.10668e-12	3.01683e-11
MSTRG.23321	LncRNA	LTR/Gypsy	10.9675	1.35917e-72	4.81643e-71
MSTRG.23846	LncRNA	/	8.89443	6.25695e-43	1.2396e-41
MSTRG.23923	LncRNA	/	2.62647	2.19582e-12	1.12589e-11
MSTRG.24472	LncRNA	Simple_repeat	1.39376	4.71516e-10	2.01122e-09
MSTRG.25038	LncRNA	Simple_repeat	2.28732	7.32311e-12	3.59019e-11
MSTRG.25474	LncRNA	DNA/hAT-Ac	12.2749	4.15821e-24	4.21652e-23
MSTRG.25479	LncRNA	Simple_repeat	8.6361	4.91716e-13	2.6492e-12
MSTRG.25486	LncRNA	Simple_repeat	10.4673	5.59919e-18	4.14343e-17
MSTRG.25491	LncRNA	/	3.75828	3.50502e-24	3.56197e-23
MSTRG.25538	LncRNA	LTR/Gypsy	10.1943	2.83169e-17	2.0069e-16
MSTRG.26084	LncRNA	LTR/Copia	2.70369	1.0176e-11	4.94069e-11
MSTRG.26886	LncRNA	LTR/Copia	1.00503	3.42738e-16	2.27836e-15
MSTRG.27079	LncRNA	/	5.87639	2.29681e-12	1.17506e-11
MSTRG.27080	LncRNA	/	5.81841	1.735e-12	8.96557e-12
MSTRG.27082	LncRNA	Simple_repeat	1.99591	2.24846e-14	1.32559e-13
MSTRG.27083	LncRNA	/	9.84092	1.63031e-14	9.7105e-14
MSTRG.27087	LncRNA	/	5.90817	1.48929e-213	1.86282e-211
MSTRG.27432	LncRNA	RC/Helitron	2.03647	2.12825e-62	6.25765e-61
MSTRG.27786	LncRNA	LTR/Gypsy	4.77524	1.78447e-98	8.63861e-97
MSTRG.27856	LncRNA	DNA/hAT-Ac	3.66089	2.81343e-28	3.42466e-27
MSTRG.28329	LncRNA	RC/Helitron	2.70836	3.60571e-132	2.35031e-130
MSTRG.28527	LncRNA	DNA/MULE-MuDR	10.2867	1.96475e-17	1.40582e-16
MSTRG.28647	LncRNA	LTR/Gypsy	12.3601	5.19384e-37	8.61544e-36
MSTRG.28780	LncRNA	LTR/Copia	6.44795	5.58129e-25	5.88119e-24
MSTRG.29336	LncRNA	LTR/Gypsy	6.24612	8.10814e-37	1.34016e-35
MSTRG.30492	LncRNA	Simple_repeat	6.30963	5.57315e-138	3.80421e-136
MSTRG.30779	LncRNA	LTR/Copia	5.687	2.27534e-156	1.79086e-154
MSTRG.31041	LncRNA	/	6.04062	1.03026e-39	1.86397e-38
MSTRG.31043	LncRNA	LTR/Gypsy	6.51913	3.28098e-58	8.99549e-57
MSTRG.31071	LncRNA	/	5.00362	1.00534e-20	8.72272e-20
MSTRG.31362	LncRNA	Simple_repeat	3.23636	1.05961e-21	9.64192e-21
MSTRG.31730	LncRNA	/	2.54057	5.25937e-10	2.23511e-09
MSTRG.32313	LncRNA	LTR/Copia	2.21952	3.72797e-27	4.34148e-26
MSTRG.32907	LncRNA	LINE/L1	9.4843	5.33096e-15	3.27558e-14
MSTRG.32909	LncRNA	/	2.15528	1.72697e-78	6.84282e-77
MSTRG.33049	LncRNA	Simple_repeat	3.66768	9.48054e-33	1.37198e-31
MSTRG.33719	LncRNA	LTR/Copia	4.53956	3.93545e-91	1.79618e-89
MSTRG.33932	LncRNA	Simple_repeat	1.30802	7.41162e-05	0.000185812
MSTRG.34341	LncRNA	DNA/PIF-Harbinger	11.0842	2.79717e-20	2.35626e-19
MSTRG.34415	LncRNA	DNA/PIF-Harbinger	9.02698	2.05996e-13	1.14228e-12
MSTRG.34653	LncRNA	/	11.2791	2.03082e-19	1.63454e-18
MSTRG.34737	LncRNA	DNA/PIF-Harbinger?	9.03675	1.66396e-13	9.28255e-13
MSTRG.34741	LncRNA	DNA/hAT-Ac	5.02902	1.01794e-69	3.40392e-68
MSTRG.34749	LncRNA	Simple_repeat	4.60284	4.27143e-19	3.37687e-18
MSTRG.34983	LncRNA	LINE/L1	5.90145	2.68303e-24	2.74593e-23
MSTRG.35128	LncRNA	Simple_repeat	2.96753	1.50764e-176	1.42978e-174
MSTRG.35312	LncRNA	RC/Helitron	3.58576	2.60212e-43	5.19974e-42
MSTRG.35459	LncRNA	LINE/L1	12.5024	5.22621e-25	5.52464e-24
MSTRG.35462	LncRNA	LTR/Copia	9.12268	1.79903e-13	1.00167e-12
MSTRG.35596	LncRNA	Simple_repeat	2.65234	1.03663e-17	7.52906e-17
MSTRG.35630	LncRNA	Simple_repeat	1.06117	2.47078e-09	9.91225e-09
MSTRG.35709	LncRNA	LTR/Gypsy	10.91	4.55808e-116	2.5915e-114
MSTRG.35800	LncRNA	Simple_repeat	10.4154	1.19885e-17	8.66648e-17
MSTRG.35874	LncRNA	Simple_repeat	6.26343	1.23267e-53	3.07372e-52
MSTRG.35959	LncRNA	LTR/Gypsy	9.95652	9.46989e-69	3.10387e-67
MSTRG.36825	LncRNA	Simple_repeat	4.3319	1.71318e-31	2.3597e-30
MSTRG.37268	LncRNA	DNA/CMC-EnSpm	2.96451	3.06116e-31	4.17415e-30
MSTRG.37866	LncRNA	Simple_repeat	6.56571	1.8752e-24	1.94062e-23
MSTRG.38699	LncRNA	LTR/Gypsy	1.14335	2.87043e-06	8.51778e-06
MSTRG.39445	LncRNA	/	8.85399	2.59969e-13	1.43299e-12
MSTRG.40187	LncRNA	DNA	3.54597	2.14636e-37	3.60427e-36
MSTRG.40188	LncRNA	/	4.23648	8.58188e-20	7.04701e-19
MSTRG.40401	LncRNA	LTR/Gypsy	10.7175	3.37108e-19	2.68249e-18
MSTRG.41426	LncRNA	/	13.2736	1.49523e-27	1.7608e-26
MSTRG.41503	LncRNA	/	12.1259	1.09284e-24	1.14169e-23
MSTRG.41595	LncRNA	/	8.83828	5.99507e-13	3.2105e-12
MSTRG.41765	LncRNA	Simple_repeat	8.61748	3.87101e-12	1.9456e-11
MSTRG.42063	LncRNA	/	10.5654	3.80848e-18	2.84744e-17
MSTRG.42250	LncRNA	LTR/Gypsy	5.51603	1.51097e-29	1.93277e-28
MSTRG.42288	LncRNA	Low_complexity	1.88008	4.84958e-09	1.88826e-08
MSTRG.42372	LncRNA	DNA/hAT-Tip100	1.65313	6.42536e-22	5.90479e-21
MSTRG.42694	LncRNA	/	3.78395	5.01707e-25	5.30841e-24
MSTRG.42851	LncRNA	LTR/Gypsy	4.7068	1.91783e-50	4.45569e-49
MSTRG.43131	LncRNA	/	6.62894	8.58855e-25	9.00087e-24
MSTRG.43422	LncRNA	Simple_repeat	5.40026	1.10863e-280	1.9583e-278
MSTRG.44881	LncRNA	/	3.50499	4.95881e-08	1.75776e-07
MSTRG.45030	LncRNA	LTR/Copia	8.88548	6.88787e-13	3.67671e-12
MSTRG.45486	LncRNA	Simple_repeat	1.43367	2.92023e-07	9.64932e-07
MSTRG.46489	LncRNA	Simple_repeat	3.19574	6.21868e-09	2.39714e-08
MSTRG.48073	LncRNA	DNA/hAT-Ac	10.7234	7.75244e-19	6.032e-18
MSTRG.50056	LncRNA	LTR/Copia	8.43722	5.06822e-52	1.21407e-50
MSTRG.50060	LncRNA	LTR/Copia	5.57059	3.90508e-38	6.73852e-37
MSTRG.50191	LncRNA	Simple_repeat	3.92426	2.05506e-164	1.78775e-162
MSTRG.50340	LncRNA	/	11.812	1.09177e-21	9.92675e-21
MSTRG.50417	LncRNA	/	4.95136	5.30136e-14	3.05462e-13
MSTRG.50633	LncRNA	Simple_repeat	1.68226	1.942e-08	7.16597e-08
MSTRG.50830	LncRNA	LINE/RTE-BovB	4.72181	3.54926e-12	1.79206e-11
MSTRG.50836	LncRNA	/	6.25663	5.49932e-106	2.87906e-104
MSTRG.50893	LncRNA	/	3.91577	4.48944e-29	5.64596e-28
MSTRG.50932	LncRNA	DNA	7.37706	3.17637e-13	1.73885e-12
MSTRG.51334	LncRNA	/	8.81103	1.02012e-12	5.3796e-12
MSTRG.51770	LncRNA	/	7.08164	5.71207e-24	5.76438e-23
MSTRG.51771	LncRNA	/	7.95651	2.1057e-15	1.33349e-14
MSTRG.51828	LncRNA	/	11.2688	3.39132e-21	3.01748e-20
MSTRG.51890	LncRNA	/	1.17862	1.9535e-05	5.25871e-05
MSTRG.52811	LncRNA	/	2.66481	1.92958e-25	2.0816e-24
MSTRG.53187	LncRNA	Simple_repeat	5.34819	1.01142e-96	4.79596e-95
MSTRG.53224	LncRNA	/	3.21542	4.75483e-22	4.39404e-21
MSTRG.53229	LncRNA	/	2.21457	9.81546e-26	1.07036e-24
MSTRG.53633	LncRNA	LTR/Copia	9.25282	4.2678e-14	2.47884e-13
MSTRG.53995	LncRNA	DNA/PIF-Harbinger	3.44565	2.08313e-11	9.88792e-11
MSTRG.54514	LncRNA	/	2.24231	8.32762e-121	4.92842e-119
MSTRG.54569	LncRNA	LTR/Gypsy	7.22614	2.32283e-16	1.56433e-15
MSTRG.54738	LncRNA	DNA/CMC-EnSpm	3.25064	1.66101e-11	7.94126e-11
MSTRG.55431	LncRNA	DNA/PIF-Harbinger	9.11864	7.03875e-13	3.75465e-12
MSTRG.55651	LncRNA	/	4.25548	3.33159e-50	7.7016e-49
MSTRG.55804	LncRNA	Simple_repeat	4.78582	1.04898e-203	1.21977e-201
MSTRG.55805	LncRNA	/	10.3539	1.20792e-18	9.2985e-18
MSTRG.56169	LncRNA	LTR/Copia	5.46189	1.74525e-25	1.88539e-24
MSTRG.56553	LncRNA	DNA/TcMar-Stowaway	9.46174	2.40226e-14	1.41266e-13
MSTRG.56892	LncRNA	LTR/Gypsy	12.0445	3.39808e-143	2.46494e-141
MSTRG.57435	LncRNA	/	9.12058	2.16303e-13	1.19772e-12
MSTRG.57690	LncRNA	RC/Helitron	10.3591	3.68891e-17	2.59773e-16
MSTRG.57926	LncRNA	/	2.59427	6.44048e-26	7.08331e-25
MSTRG.58387	LncRNA	LTR/Gypsy	1.16619	8.03754e-17	5.55522e-16
MSTRG.58425	LncRNA	LTR/Copia	10.3207	7.83498e-18	5.75377e-17
MSTRG.58480	LncRNA	DNA/PIF-Harbinger	3.63841	2.12272e-138	1.4619e-136
MSTRG.58715	LncRNA	Simple_repeat	1.46334	1.35004e-19	1.09614e-18
MSTRG.58919	LncRNA	LTR/Gypsy	2.41919	1.10754e-16	7.5891e-16
MSTRG.59068	LncRNA	/	3.82789	1.98654e-41	3.79278e-40
MSTRG.59128	LncRNA	/	2.16811	3.76536e-17	2.64754e-16
MSTRG.59177	LncRNA	Simple_repeat	1.14716	0.000343217	0.000784708
MSTRG.59475	LncRNA	/	9.87165	2.70598e-16	1.81182e-15
MSTRG.59521	LncRNA	DNA/PIF-Harbinger	8.64988	2.6429e-12	1.34617e-11
MSTRG.59627	LncRNA	LTR/Gypsy	9.53587	4.84527e-15	2.98508e-14
MSTRG.59771	LncRNA	/	9.33849	1.56889e-14	9.3519e-14
MSTRG.60951	LncRNA	LTR/Copia	2.10778	0.00018565	0.000441925
MSTRG.60971	LncRNA	LTR/Gypsy	1.89939	4.44166e-15	2.74739e-14
MSTRG.61373	LncRNA	LTR/Gypsy	1.40192	3.50185e-05	9.12944e-05
MSTRG.61394	LncRNA	Simple_repeat	9.32976	1.9502e-14	1.15534e-13
MSTRG.61564	LncRNA	LTR/Gypsy	8.95838	3.11732e-13	1.70773e-12
MSTRG.61669	LncRNA	/	5.42211	3.8956e-17	2.73587e-16
MSTRG.61867	LncRNA	Simple_repeat	1.29068	1.96435e-26	2.20334e-25
MSTRG.62459	LncRNA	DNA/PIF-Harbinger?	10.8328	2.10136e-19	1.68956e-18
MSTRG.62600	LncRNA	/	1.61474	1.95381e-06	5.90995e-06
MSTRG.63281	LncRNA	LINE/L1	8.95633	4.85629e-13	2.61823e-12
MSTRG.63426	LncRNA	/	7.10681	6.92707e-12	3.40323e-11
MSTRG.63465	LncRNA	/	9.03496	2.92353e-13	1.60461e-12
MSTRG.63645	LncRNA	/	9.39056	5.94742e-14	3.41582e-13
MSTRG.63670	LncRNA	/	1.3796	2.41045e-08	8.80886e-08
MSTRG.63799	LncRNA	DNA/hAT-Ac	2.30412	1.09423e-07	3.75897e-07
MSTRG.64095	LncRNA	/	9.69086	3.95659e-15	2.45326e-14
MSTRG.64389	LncRNA	LTR/Gypsy	7.33918	3.79049e-35	5.91449e-34
MSTRG.64633	LncRNA	/	2.26262	1.74819e-35	2.7463e-34
MSTRG.64662	LncRNA	Simple_repeat	9.73834	7.74683e-16	5.04678e-15
MSTRG.64669	LncRNA	Low_complexity	1.75371	1.56425e-05	4.26545e-05
MSTRG.65065	LncRNA	/	9.2216	8.65867e-14	4.91926e-13
MSTRG.65181	LncRNA	/	5.61166	1.05326e-230	1.44215e-228
MSTRG.65242	LncRNA	/	9.14808	7.15844e-14	4.09711e-13
MSTRG.65731	LncRNA	DNA/TcMar-Stowaway	11.5561	1.45119e-21	1.31533e-20
MSTRG.65750	LncRNA	Simple_repeat	2.18841	3.57012e-05	9.29275e-05
MSTRG.66141	LncRNA	RC/Helitron	6.52778	2.82585e-88	1.2479e-86
MSTRG.66144	LncRNA	Simple_repeat	4.66798	8.2306e-118	4.7614e-116
MSTRG.66659	LncRNA	/	7.13416	4.14264e-12	2.0776e-11
MSTRG.66834	LncRNA	LTR/Gypsy	8.61082	3.35298e-30	4.41091e-29
MSTRG.68041	LncRNA	LTR/Gypsy	11.7769	9.58548e-23	9.15427e-22
MSTRG.68359	LncRNA	RC/Helitron	4.54894	1.55982e-148	1.16059e-146
MSTRG.70032	LncRNA	LINE/L1	1.68277	4.73057e-20	3.94328e-19
MSTRG.70503	LncRNA	LTR/Gypsy	5.4474	4.31714e-22	3.99915e-21
MSTRG.70914	LncRNA	/	11.6332	1.76781e-21	1.59856e-20
MSTRG.71177	LncRNA	/	2.75529	3.68916e-28	4.46014e-27
MSTRG.71311	LncRNA	DNA/MULE-MuDR	2.66737	3.59341e-25	3.82131e-24
MSTRG.71561	LncRNA	Low_complexity	4.4498	2.4775e-21	2.22466e-20
MSTRG.71597	LncRNA	/	1.4036	0.000142348	0.000344123
MSTRG.71756	LncRNA	Simple_repeat	3.36834	4.92603e-12	2.454e-11
MSTRG.72891	LncRNA	DNA/PIF-Harbinger	3.49021	5.41862e-25	5.72021e-24
MSTRG.72898	LncRNA	/	2.86621	1.04416e-13	5.89604e-13
MSTRG.74673	LncRNA	DNA/PIF-Harbinger	9.61954	5.37022e-15	3.29708e-14
MSTRG.76117	LncRNA	Simple_repeat	1.60743	2.10981e-41	4.02482e-40
MSTRG.76236	LncRNA	/	1.22699	8.96941e-11	4.05851e-10
MSTRG.76339	LncRNA	/	3.4727	3.3529e-09	1.32739e-08
MSTRG.76715	LncRNA	/	10.3842	9.06895e-19	7.03033e-18
MSTRG.76716	LncRNA	Simple_repeat	11.4381	2.45519e-21	2.20547e-20
MSTRG.77001	LncRNA	/	2.6948	7.15696e-34	1.0782e-32
MSTRG.77002	LncRNA	LTR/Copia	3.40562	1.91629e-09	7.75363e-09
MSTRG.77037	LncRNA	/	8.03446	4.25147e-63	1.26289e-61
MSTRG.77159	LncRNA	Low_complexity	1.30683	5.47854e-10	2.32569e-09
MSTRG.77402	LncRNA	/	9.81579	4.90058e-16	3.22707e-15
MSTRG.77882	LncRNA	/	8.93577	4.76195e-13	2.57037e-12
MSTRG.77962	LncRNA	/	4.78331	2.07058e-40	3.84227e-39
MSTRG.78183	LncRNA	Low_complexity	5.55385	5.13876e-19	4.03772e-18
MSTRG.78227	LncRNA	LTR/Gypsy	4.40868	2.42376e-21	2.17809e-20
MSTRG.78989	LncRNA	/	3.91812	1.21723e-32	1.75275e-31
MSTRG.431	LncRNA	/	-2.63822	3.84993e-06	1.12783e-05
MSTRG.1448	LncRNA	/	-1.18999	2.96188e-06	8.77677e-06
MSTRG.3017	LncRNA	LTR/Copia	-1.26242	8.40176e-05	0.000209478
MSTRG.4326	LncRNA	LTR/Gypsy	-1.89606	1.33735e-08	5.00586e-08
MSTRG.4636	LncRNA	LTR/Gypsy	-1.27667	2.20795e-16	1.48826e-15
MSTRG.5601	LncRNA	Simple_repeat	-1.65363	1.22656e-12	6.4185e-12
MSTRG.6050	LncRNA	Simple_repeat	-1.27104	1.3046e-22	1.23521e-21
MSTRG.6412	LncRNA	DNA/PIF-Harbinger?	-1.13363	7.19987e-08	2.51214e-07
MSTRG.7401	LncRNA	Simple_repeat	-1.36002	9.15601e-19	7.09545e-18
MSTRG.7495	LncRNA	/	-1.93478	1.34517e-11	6.4754e-11
MSTRG.7866	LncRNA	Simple_repeat	-3.5154	2.31848e-05	6.17941e-05
MSTRG.8200	LncRNA	Simple_repeat	-1.28539	2.26586e-13	1.25345e-12
MSTRG.9708	LncRNA	Simple_repeat	-1.13684	6.51241e-06	1.86299e-05
MSTRG.10903	LncRNA	Simple_repeat	-1.65925	5.54938e-18	4.11052e-17
MSTRG.11786	LncRNA	Simple_repeat	-3.81409	4.80051e-29	6.02733e-28
MSTRG.11839	LncRNA	/	-2.12443	1.73603e-14	1.03243e-13
MSTRG.12074	LncRNA	DNA/hAT-Tag1	-1.36781	2.64807e-06	7.89339e-06
MSTRG.12551	LncRNA	/	-2.24966	4.6468e-05	0.000119262
MSTRG.13357	LncRNA	LTR/Copia	-1.11417	1.70512e-12	8.81707e-12
MSTRG.14745	LncRNA	/	-1.75638	4.04615e-15	2.50812e-14
MSTRG.15564	LncRNA	/	-2.79504	5.12502e-06	1.48352e-05
MSTRG.16725	LncRNA	LTR/Gypsy	-1.7235	1.13628e-10	5.09859e-10
MSTRG.17024	LncRNA	LTR/Gypsy	-1.0232	1.73043e-10	7.64311e-10
MSTRG.17096	LncRNA	/	-2.50512	8.62275e-08	2.98877e-07
MSTRG.17735	LncRNA	Simple_repeat	-1.14508	1.51411e-09	6.17168e-09
MSTRG.18103	LncRNA	DNA/CMC-EnSpm	-1.21219	1.31579e-06	4.0656e-06
MSTRG.20436	LncRNA	LTR/Gypsy	-1.99113	9.023e-08	3.12189e-07
MSTRG.21418	LncRNA	DNA/CMC-EnSpm	-1.51288	2.07255e-11	9.84175e-11
MSTRG.23176	LncRNA	LTR/Gypsy	-7.111	9.09603e-09	3.45053e-08
MSTRG.23776	LncRNA	/	-2.48378	3.19838e-05	8.37887e-05
MSTRG.24022	LncRNA	/	-2.16064	3.59047e-12	1.81168e-11
MSTRG.25157	LncRNA	DNA/PIF-Harbinger?	-1.98824	0.00031211	0.000717987
MSTRG.26008	LncRNA	DNA/CMC-EnSpm	-2.21468	7.57984e-49	1.7062e-47
MSTRG.26155	LncRNA	/	-1.30303	0.000112887	0.000276833
MSTRG.26345	LncRNA	/	-1.32897	9.41803e-06	2.64225e-05
MSTRG.27803	LncRNA	Simple_repeat	-4.75439	8.00149e-79	3.17589e-77
MSTRG.28407	LncRNA	LTR/Gypsy	-2.14423	3.03645e-05	7.98177e-05
MSTRG.28868	LncRNA	LTR/Gypsy	-2.75497	7.12429e-08	2.48727e-07
MSTRG.29726	LncRNA	LTR/Gypsy	-1.19357	0.000259726	0.000605487
MSTRG.30394	LncRNA	Simple_repeat	-2.26927	2.55224e-08	9.29915e-08
MSTRG.30837	LncRNA	/	-1.30718	2.60625e-21	2.33483e-20
MSTRG.32322	LncRNA	Simple_repeat	-3.94582	8.43537e-08	2.92733e-07
MSTRG.32496	LncRNA	LTR/Gypsy	-2.04727	1.54119e-06	4.72226e-06
MSTRG.32632	LncRNA	LINE/L1	-1.12725	1.3912e-12	7.25219e-12
MSTRG.33238	LncRNA	/	-4.697	2.68758e-33	3.95363e-32
MSTRG.33825	LncRNA	Simple_repeat	-1.3808	1.37123e-22	1.29776e-21
MSTRG.34294	LncRNA	LTR/Gypsy	-2.02898	2.64349e-10	1.15069e-09
MSTRG.34612	LncRNA	/	-1.16287	0.000126528	0.000307775
MSTRG.34831	LncRNA	/	-2.13919	3.84473e-18	2.87269e-17
MSTRG.35182	LncRNA	/	-1.3975	0.000347275	0.000793594
MSTRG.36307	LncRNA	Simple_repeat	-2.51612	7.35653e-79	2.92492e-77
MSTRG.37559	LncRNA	Simple_repeat	-1.99326	1.43106e-06	4.40415e-06
MSTRG.37644	LncRNA	LTR/Gypsy	-1.65043	8.75021e-05	0.000217744
MSTRG.38130	LncRNA	LTR/Gypsy	-1.25035	0.000112852	0.000276778
MSTRG.38321	LncRNA	LTR/Gypsy	-2.86422	3.23822e-25	3.45629e-24
MSTRG.39377	LncRNA	LTR/Copia	-1.63598	1.93614e-12	9.97158e-12
MSTRG.39725	LncRNA	Simple_repeat	-3.02822	6.54171e-11	2.99634e-10
MSTRG.40686	LncRNA	Simple_repeat	-1.32535	0.00025787	0.000601464
MSTRG.44074	LncRNA	DNA/hAT-Ac	-1.07778	2.49357e-20	2.10743e-19
MSTRG.44365	LncRNA	LTR/Copia	-2.3454	4.55902e-07	1.48126e-06
MSTRG.44667	LncRNA	/	-1.69363	0.000216585	0.000511041
MSTRG.45268	LncRNA	LTR/Gypsy	-3.82886	5.22385e-12	2.59733e-11
MSTRG.45846	LncRNA	Simple_repeat	-1.57721	3.6845e-08	1.32308e-07
MSTRG.46266	LncRNA	/	-1.53685	0.000354479	0.00080846
MSTRG.48607	LncRNA	LTR/Gypsy	-1.48838	8.38066e-08	2.91009e-07
MSTRG.48728	LncRNA	LTR/Gypsy	-2.57483	6.62161e-06	1.89282e-05
MSTRG.50183	LncRNA	/	-1.19627	2.87773e-07	9.51703e-07
MSTRG.52092	LncRNA	/	-1.59192	6.98489e-06	1.98954e-05
MSTRG.52257	LncRNA	LTR/Copia	-2.57496	2.77725e-07	9.19523e-07
MSTRG.53332	LncRNA	LTR/Gypsy	-1.9874	4.68847e-09	1.82799e-08
MSTRG.54175	LncRNA	LTR/Copia	-2.1911	4.99241e-06	1.4484e-05
MSTRG.54889	LncRNA	Simple_repeat	-2.74386	2.93326e-11	1.37763e-10
MSTRG.55000	LncRNA	/	-1.52687	1.42375e-07	4.84279e-07
MSTRG.55623	LncRNA	/	-1.13439	8.24755e-13	4.37826e-12
MSTRG.55924	LncRNA	/	-2.76202	1.76602e-06	5.37141e-06
MSTRG.56496	LncRNA	LTR/Copia	-2.63031	5.34384e-24	5.39749e-23
MSTRG.56515	LncRNA	Simple_repeat	-1.37723	1.96971e-53	4.86437e-52
MSTRG.56651	LncRNA	/	-3.55513	3.08854e-38	5.35347e-37
MSTRG.56665	LncRNA	/	-2.03798	1.6088e-12	8.33953e-12
MSTRG.56709	LncRNA	/	-1.541	1.1985e-05	3.31381e-05
MSTRG.57599	LncRNA	/	-1.57809	1.35207e-18	1.03771e-17
MSTRG.57722	LncRNA	/	-1.58565	1.46174e-06	4.49438e-06
MSTRG.57744	LncRNA	/	-1.51858	0.000126283	0.000307243
MSTRG.58944	LncRNA	/	-1.34487	7.53202e-13	4.00853e-12
MSTRG.59066	LncRNA	SINE/tRNA	-1.88668	1.1423e-10	5.12464e-10
MSTRG.59100	LncRNA	DNA/MULE-MuDR	-1.39873	6.01023e-08	2.11234e-07
MSTRG.60453	LncRNA	LTR/Gypsy	-2.34966	2.07904e-06	6.26908e-06
MSTRG.61115	LncRNA	LTR/Gypsy	-1.90923	3.66113e-08	1.31489e-07
MSTRG.61159	LncRNA	LTR/Gypsy	-1.9724	6.88425e-06	1.96378e-05
MSTRG.63547	LncRNA	LTR/Gypsy	-1.35204	2.04837e-06	6.18064e-06
MSTRG.63950	LncRNA	/	-6.56789	1.93275e-07	6.48691e-07
MSTRG.64008	LncRNA	DNA/hAT-Ac	-1.94191	3.58093e-05	9.31774e-05
MSTRG.64859	LncRNA	RC/Helitron	-1.82631	0.000324395	0.000744697
MSTRG.65813	LncRNA	Simple_repeat	-3.76785	2.61768e-06	7.80882e-06
MSTRG.66631	LncRNA	/	-2.21395	1.34856e-10	6.01615e-10
MSTRG.67196	LncRNA	Simple_repeat	-3.4976	9.18429e-28	1.09323e-26
MSTRG.67236	LncRNA	LTR/Gypsy	-1.60039	2.34769e-07	7.811e-07
MSTRG.68394	LncRNA	DNA/TcMar-Stowaway	-1.25226	9.79024e-18	7.12634e-17
MSTRG.69220	LncRNA	Simple_repeat	-1.81173	1.15591e-06	3.59513e-06
MSTRG.70972	LncRNA	Simple_repeat	-3.95386	1.44537e-31	1.99677e-30
MSTRG.71832	LncRNA	/	-1.99739	1.64224e-05	4.46655e-05
MSTRG.72121	LncRNA	/	-1.38267	1.45044e-06	4.46199e-06
MSTRG.75089	LncRNA	RC/Helitron	-1.94564	2.25233e-74	8.27285e-73
MSTRG.75672	LncRNA	Simple_repeat	-3.52338	2.74652e-06	8.16792e-06
MSTRG.75674	LncRNA	Simple_repeat	-2.55149	0.000121612	0.000296753
MSTRG.76135	LncRNA	LTR/Cassandra	-1.25782	1.01515e-05	2.83531e-05
MSTRG.76224	LncRNA	/	-1.66577	1.55173e-15	9.93003e-15
MSTRG.76266	LncRNA	/	-1.75613	2.41958e-07	8.04326e-07
MSTRG.76388	LncRNA	/	-2.03656	1.99456e-05	5.35865e-05
MSTRG.76728	LncRNA	/	-6.82637	7.26058e-13	3.86941e-12
MSTRG.77233	LncRNA	/	-1.48765	9.46147e-13	4.99974e-12
MSTRG.78752	LncRNA	/	-2.64373	2.03961e-10	8.95402e-10

## Sheet: Heat_V6
Gene_ID	Coding	TE_family	Log2FoldChange	p-value	p-adj
MSTRG.89	LncRNA	/	2.86061	6.4634e-10	1.2348e-08
MSTRG.307	LncRNA	DNA/TcMar-Stowaway	2.40001	0.000264993	0.00124345
MSTRG.492	LncRNA	Simple_repeat	1.8802	0.000527621	0.00226112
MSTRG.508	LncRNA	Simple_repeat	1.11421	4.9898e-05	0.000291583
MSTRG.1641	LncRNA	LTR/Copia	1.50616	0.00598146	0.0180173
MSTRG.1840	LncRNA	/	0.928303	0.00377258	0.0122319
MSTRG.2140	LncRNA	LTR/Gypsy	1.85544	0.000340123	0.00154411
MSTRG.3012	LncRNA	/	1.51497	2.64055e-07	2.80469e-06
MSTRG.3046	LncRNA	#N/A	0.881652	0.00447614	0.0141224
MSTRG.3078	LncRNA	LTR/Gypsy	1.61807	0.0035818	0.0117406
MSTRG.3294	LncRNA	LTR/Gypsy	1.24209	0.00287405	0.00972549
MSTRG.3331	LncRNA	LTR/Gypsy	2.14895	1.39652e-10	3.02525e-09
MSTRG.4050	LncRNA	Simple_repeat	0.967479	3.73275e-06	2.95649e-05
MSTRG.4535	LncRNA	DNA/hAT-Tip100	1.39929	0.0135	0.0355208
MSTRG.4595	LncRNA	/	2.73074	7.58408e-06	5.57853e-05
MSTRG.4596	LncRNA	LTR/Gypsy	2.27573	3.12887e-18	2.13847e-16
MSTRG.4862	LncRNA	LTR/Gypsy	2.74956	1.90074e-05	0.000125928
MSTRG.4868	LncRNA	/	1.63266	0.0043382	0.0137451
MSTRG.6333	LncRNA	LTR/Copia	1.37755	4.37555e-12	1.1984e-10
MSTRG.6972	LncRNA	Simple_repeat	0.664134	1.15816e-09	2.08506e-08
MSTRG.8337	LncRNA	/	2.80609	8.18525e-15	3.48586e-13
MSTRG.8543	LncRNA	LTR/Gypsy	1.27416	0.00214259	0.00752902
MSTRG.8800	LncRNA	/	1.18507	8.4274e-06	6.1386e-05
MSTRG.9033	LncRNA	Simple_repeat	4.51628	8.12639e-09	1.21415e-07
MSTRG.9815	LncRNA	DNA/PIF-Harbinger	1.13347	1.43317e-09	2.52376e-08
MSTRG.9964	LncRNA	RC/Helitron	1.27814	2.8699e-05	0.000181271
MSTRG.10069	LncRNA	Simple_repeat	1.5656	0.00472232	0.0147575
MSTRG.10202	LncRNA	Simple_repeat	0.876989	2.39027e-05	0.000154491
MSTRG.11044	LncRNA	LTR/Copia	1.23678	3.6492e-08	4.75411e-07
MSTRG.11094	LncRNA	DNA/CMC-EnSpm	1.68936	0.000222562	0.00107163
MSTRG.11125	LncRNA	/	3.23633	1.34102e-35	5.19899e-33
MSTRG.11378	LncRNA	/	1.20743	0.00595221	0.0179388
MSTRG.11437	LncRNA	LINE/RTE-BovB	0.863566	6.59986e-08	8.11397e-07
MSTRG.11536	LncRNA	/	1.14084	0.011399	0.030878
MSTRG.11611	LncRNA	LTR/Copia	1.8997	0.0195039	0.0483427
MSTRG.11617	LncRNA	LTR/Copia	0.636152	4.69948e-05	0.000277137
MSTRG.13202	LncRNA	LTR/Gypsy	2.1028	0.00282144	0.00956329
MSTRG.13544	LncRNA	/	3.25598	7.59332e-06	5.5834e-05
MSTRG.14220	LncRNA	LTR/Gypsy	0.922965	0.000545806	0.00232889
MSTRG.14572	LncRNA	DNA/PIF-Harbinger	3.39148	1.99562e-05	0.00013146
MSTRG.14745	LncRNA	/	0.776603	8.4373e-05	0.000461609
MSTRG.14777	LncRNA	/	1.42503	8.56399e-07	7.98713e-06
MSTRG.15555	LncRNA	Simple_repeat	3.53272	7.82881e-08	9.45936e-07
MSTRG.16618	LncRNA	DNA/hAT-Tag1	1.17467	3.04691e-11	7.28525e-10
MSTRG.16671	LncRNA	LTR/Copia	0.693436	7.8026e-07	7.34097e-06
MSTRG.17224	LncRNA	/	2.39634	2.91471e-06	2.36351e-05
MSTRG.17324	LncRNA	DNA/PIF-Harbinger?	2.02062	1.0096e-11	2.6094e-10
MSTRG.17386	LncRNA	LTR/Gypsy	0.847125	0.00594608	0.0179251
MSTRG.17606	LncRNA	DNA/PIF-Harbinger	0.923999	3.66467e-08	4.7715e-07
MSTRG.18103	LncRNA	DNA/CMC-EnSpm	0.923385	2.16232e-06	1.8156e-05
MSTRG.18628	LncRNA	LTR/Copia	2.26769	0.000233275	0.00111559
MSTRG.19067	LncRNA	LTR/Gypsy	0.723734	0.00930172	0.0261187
MSTRG.19200	LncRNA	/	2.24319	0.00115874	0.00444328
MSTRG.19653	LncRNA	/	1.7419	5.76718e-07	5.61875e-06
MSTRG.19866	LncRNA	LTR/Copia	1.3904	0.000105794	0.000561986
MSTRG.19867	LncRNA	Simple_repeat	1.62545	1.53176e-05	0.000104468
MSTRG.21232	LncRNA	/	7.59694	7.13115e-18	4.64786e-16
MSTRG.21760	LncRNA	Simple_repeat	2.18061	9.76916e-09	1.43669e-07
MSTRG.21860	LncRNA	LTR/Gypsy	1.98493	3.44032e-06	2.74908e-05
MSTRG.22262	LncRNA	LTR/Copia	1.26306	0.00961499	0.0268208
MSTRG.22271	LncRNA	LTR/Gypsy	3.35326	1.7759e-05	0.000118777
MSTRG.22310	LncRNA	/	1.2642	7.32105e-09	1.1041e-07
MSTRG.22577	LncRNA	LTR/Gypsy	0.637378	0.00664604	0.0196739
MSTRG.22653	LncRNA	LTR/Gypsy	2.83441	0.000362234	0.00162806
MSTRG.22994	LncRNA	/	0.764572	5.18445e-09	8.11257e-08
MSTRG.23005	LncRNA	LTR/Gypsy	0.920845	2.10424e-06	1.77232e-05
MSTRG.23345	LncRNA	DNA/MULE-MuDR	1.27835	1.88745e-13	6.56986e-12
MSTRG.23346	LncRNA	/	1.36956	0.00552419	0.0168247
MSTRG.23846	LncRNA	/	5.28864	1.74775e-15	8.22172e-14
MSTRG.24944	LncRNA	DNA/TcMar-Stowaway	1.08436	1.52132e-06	1.33639e-05
MSTRG.24989	LncRNA	LTR/Gypsy	1.55801	0.00122673	0.00467686
MSTRG.25460	LncRNA	LTR/Gypsy	4.01278	3.23767e-08	4.2722e-07
MSTRG.25461	LncRNA	LTR/Gypsy	5.24749	4.20241e-08	5.41521e-07
MSTRG.25644	LncRNA	/	1.98558	2.21585e-17	1.36135e-15
MSTRG.25869	LncRNA	/	3.45232	1.26258e-06	1.13019e-05
MSTRG.26010	LncRNA	Simple_repeat	2.89349	0.000252849	0.0011952
MSTRG.26516	LncRNA	/	1.7264	0.000223165	0.00107408
MSTRG.27087	LncRNA	/	2.87646	3.60477e-18	2.43414e-16
MSTRG.27404	LncRNA	LTR/Gypsy	1.31959	2.11978e-08	2.91532e-07
MSTRG.27471	LncRNA	LTR/Gypsy	2.47813	0.000130212	0.000672784
MSTRG.27856	LncRNA	DNA/hAT-Ac	1.27585	0.00541769	0.0165699
MSTRG.28329	LncRNA	RC/Helitron	1.2369	5.615e-10	1.08377e-08
MSTRG.28336	LncRNA	LTR/Copia	1.79744	0.00053357	0.00228357
MSTRG.28367	LncRNA	DNA/PIF-Harbinger?	1.35419	0.00301831	0.0101526
MSTRG.28676	LncRNA	LTR/Copia	1.5877	0.00284363	0.00963416
MSTRG.29758	LncRNA	LTR/Gypsy	1.44128	4.01469e-05	0.000242477
MSTRG.30492	LncRNA	Simple_repeat	2.70821	2.31727e-27	4.23627e-25
MSTRG.30779	LncRNA	LTR/Copia	2.69721	2.99043e-31	7.81892e-29
MSTRG.31048	LncRNA	LTR/Copia	1.01032	3.8959e-11	9.20201e-10
MSTRG.31305	LncRNA	Simple_repeat	1.31446	0.00729092	0.0212582
MSTRG.31362	LncRNA	Simple_repeat	1.94815	1.10026e-10	2.42553e-09
MSTRG.31741	LncRNA	/	2.77945	0.000650048	0.00270722
MSTRG.32189	LncRNA	DNA	1.34072	0.000974475	0.00382409
MSTRG.32569	LncRNA	Simple_repeat	4.18228	9.85244e-20	8.52084e-18
MSTRG.32632	LncRNA	LINE/L1	1.1365	0.0101253	0.0280187
MSTRG.32796	LncRNA	LTR/Copia	1.80202	5.35727e-10	1.03669e-08
MSTRG.32909	LncRNA	/	1.10542	1.4032e-13	5.05645e-12
MSTRG.34631	LncRNA	/	1.29878	0.0102239	0.0282356
MSTRG.34749	LncRNA	Simple_repeat	2.28451	1.20379e-11	3.05858e-10
MSTRG.35128	LncRNA	Simple_repeat	2.57184	1.03893e-10	2.30053e-09
MSTRG.35132	LncRNA	DNA/hAT-Tag1	1.95242	0.000290046	0.00134779
MSTRG.35312	LncRNA	RC/Helitron	1.03951	1.28669e-05	8.94358e-05
MSTRG.35592	LncRNA	Simple_repeat	1.67783	4.44926e-09	7.06007e-08
MSTRG.35596	LncRNA	Simple_repeat	1.42437	0.00033101	0.00150914
MSTRG.35657	LncRNA	DNA/hAT-Tip100	1.7056	0.000550224	0.00234593
MSTRG.35768	LncRNA	/	1.01173	0.0103943	0.0286254
MSTRG.36682	LncRNA	LTR/Gypsy	3.44396	0.000180753	0.000893669
MSTRG.36776	LncRNA	LTR/Gypsy	2.30329	3.07979e-07	3.20761e-06
MSTRG.36820	LncRNA	LTR/Gypsy	1.22486	0.00708711	0.0207447
MSTRG.37268	LncRNA	DNA/CMC-EnSpm	0.965282	8.74882e-10	1.62718e-08
MSTRG.37596	LncRNA	LTR/Copia	1.5058	9.67085e-06	6.93427e-05
MSTRG.38735	LncRNA	LTR/Gypsy	0.599656	0.00289294	0.00978204
MSTRG.39257	LncRNA	LTR/Gypsy	1.12887	0.0197428	0.0488595
MSTRG.39508	LncRNA	LTR/Gypsy	1.26065	0.00940211	0.0263381
MSTRG.39553	LncRNA	/	1.14822	0.000430424	0.00189255
MSTRG.39936	LncRNA	DNA/hAT-Ac	0.710069	0.00249176	0.00857378
MSTRG.40358	LncRNA	LTR/Gypsy	1.71428	1.70941e-06	1.48211e-05
MSTRG.40361	LncRNA	/	2.31383	0.00027994	0.00130623
MSTRG.40495	LncRNA	/	1.80088	1.19774e-06	1.0773e-05
MSTRG.40570	LncRNA	Simple_repeat	1.9845	0.000586763	0.00247634
MSTRG.40578	LncRNA	DNA/PIF-Harbinger	0.789071	1.61305e-11	3.99989e-10
MSTRG.41916	LncRNA	LTR/Copia	2.6535	1.9592e-18	1.38973e-16
MSTRG.42798	LncRNA	/	4.09615	0.00266215	0.00909054
MSTRG.43422	LncRNA	Simple_repeat	1.51863	1.38783e-09	2.45722e-08
MSTRG.43472	LncRNA	DNA/hAT-Ac	1.62459	2.73345e-08	3.66894e-07
MSTRG.44275	LncRNA	/	1.1117	9.52504e-12	2.47321e-10
MSTRG.44364	LncRNA	/	0.706624	0.00131221	0.00494989
MSTRG.45486	LncRNA	Simple_repeat	2.12226	3.37626e-08	4.43709e-07
MSTRG.47150	LncRNA	DNA/hAT-Tag1	0.977277	3.06154e-05	0.000191493
MSTRG.47441	LncRNA	LTR/Gypsy	1.626	0.000236196	0.0011269
MSTRG.47554	LncRNA	/	1.1813	4.36262e-05	0.000259931
MSTRG.47987	LncRNA	/	1.16671	0.000572381	0.00242429
MSTRG.48175	LncRNA	LTR/Gypsy	0.713894	0.0109528	0.0298419
MSTRG.48351	LncRNA	LTR/Gypsy	0.980659	0.0017254	0.00625764
MSTRG.49088	LncRNA	LTR/Gypsy	1.67911	0.000135835	0.000697187
MSTRG.49153	LncRNA	LTR/Gypsy	1.45052	0.00651726	0.0193513
MSTRG.49207	LncRNA	LTR/Copia	0.925911	0.00336543	0.0111357
MSTRG.50633	LncRNA	Simple_repeat	1.29932	0.00452144	0.0142374
MSTRG.50836	LncRNA	/	1.98428	0.000142201	0.000724406
MSTRG.51523	LncRNA	/	2.53902	1.57169e-05	0.000106802
MSTRG.52722	LncRNA	/	0.811629	0.00143738	0.00536269
MSTRG.53093	LncRNA	/	3.77854	6.26687e-05	0.000355773
MSTRG.53187	LncRNA	Simple_repeat	2.2523	4.24778e-11	9.92886e-10
MSTRG.53776	LncRNA	LTR/Gypsy	1.14877	0.000239775	0.00114059
MSTRG.53995	LncRNA	DNA/PIF-Harbinger	3.18145	8.41823e-06	6.1339e-05
MSTRG.54451	LncRNA	/	0.598399	2.86904e-06	2.329e-05
MSTRG.54969	LncRNA	/	2.60814	6.51294e-20	5.83466e-18
MSTRG.55804	LncRNA	Simple_repeat	1.70157	1.21663e-12	3.69193e-11
MSTRG.56709	LncRNA	/	3.95708	4.64575e-10	9.10761e-09
MSTRG.57250	LncRNA	DNA/hAT-Ac	1.67853	0.00175705	0.00635501
MSTRG.57465	LncRNA	LTR/Gypsy	1.01233	5.23562e-06	4.00436e-05
MSTRG.57814	LncRNA	/	5.84462	3.96635e-08	5.13752e-07
MSTRG.57926	LncRNA	/	1.54825	0.00181167	0.0065242
MSTRG.58148	LncRNA	/	0.868783	8.29219e-05	0.000454444
MSTRG.58528	LncRNA	Simple_repeat	0.604692	0.00604654	0.0181836
MSTRG.58681	LncRNA	/	3.43139	0.000711798	0.00293034
MSTRG.58714	LncRNA	LTR/Gypsy	1.05396	0.00610177	0.0183037
MSTRG.58715	LncRNA	Simple_repeat	1.07466	1.93015e-21	2.10686e-19
MSTRG.58919	LncRNA	LTR/Gypsy	0.876714	0.0170137	0.0431795
MSTRG.58944	LncRNA	/	0.652704	0.00204887	0.00724727
MSTRG.59206	LncRNA	/	1.01669	0.00620099	0.0185469
MSTRG.59363	LncRNA	/	1.27054	1.14436e-08	1.6612e-07
MSTRG.59509	LncRNA	/	0.909379	1.13769e-05	8.01696e-05
MSTRG.60126	LncRNA	LTR/Gypsy	2.48868	0.00148718	0.00552376
MSTRG.61750	LncRNA	LTR/Gypsy	6.86491	1.37023e-07	1.5672e-06
MSTRG.61867	LncRNA	Simple_repeat	1.21677	1.64214e-05	0.000110886
MSTRG.62381	LncRNA	LTR/Gypsy	0.737278	1.92668e-05	0.000127572
MSTRG.62600	LncRNA	/	2.15419	0.000322937	0.00148044
MSTRG.62702	LncRNA	/	1.11304	7.60931e-07	7.17413e-06
MSTRG.62742	LncRNA	/	1.2079	0.00191478	0.00683532
MSTRG.63547	LncRNA	LTR/Gypsy	0.931862	1.54675e-08	2.19296e-07
MSTRG.63734	LncRNA	/	2.14975	1.07004e-05	7.59737e-05
MSTRG.63890	LncRNA	/	3.26106	2.25011e-06	1.88439e-05
MSTRG.64305	LncRNA	/	3.26106	3.25802e-05	0.000202638
MSTRG.64831	LncRNA	DNA	1.40756	0.00292029	0.00986563
MSTRG.65428	LncRNA	/	1.35907	4.9053e-07	4.85265e-06
MSTRG.66141	LncRNA	RC/Helitron	4.97622	1.21921e-08	1.75737e-07
MSTRG.66144	LncRNA	Simple_repeat	2.66287	2.61132e-12	7.4884e-11
MSTRG.66187	LncRNA	Simple_repeat	1.65842	1.20056e-05	8.40204e-05
MSTRG.66322	LncRNA	LTR/Gypsy	0.884075	0.00892728	0.025266
MSTRG.66567	LncRNA	/	1.39342	5.33075e-05	0.000308856
MSTRG.67451	LncRNA	Simple_repeat	1.06448	0.0153603	0.0396223
MSTRG.67569	LncRNA	LTR/Gypsy	0.922919	0.000349046	0.00158048
MSTRG.68154	LncRNA	LTR/Copia	0.595212	0.00462211	0.0145117
MSTRG.68167	LncRNA	DNA/PIF-Harbinger	2.87445	0.00011797	0.000618464
MSTRG.68359	LncRNA	RC/Helitron	2.93398	1.66712e-43	1.17146e-40
MSTRG.68394	LncRNA	DNA/TcMar-Stowaway	0.633365	0.00557948	0.0169724
MSTRG.68696	LncRNA	/	2.81187	2.90755e-13	9.86112e-12
MSTRG.68790	LncRNA	/	3.2763	0.00445204	0.0140622
MSTRG.70032	LncRNA	LINE/L1	0.703376	0.00269616	0.00918851
MSTRG.70054	LncRNA	/	3.36972	2.9854e-06	2.41561e-05
MSTRG.70992	LncRNA	LTR/Copia	0.890502	0.00829116	0.0237255
MSTRG.71334	LncRNA	Simple_repeat	1.6662	0.0137639	0.0361181
MSTRG.71756	LncRNA	Simple_repeat	3.42001	3.95106e-06	3.10642e-05
MSTRG.71832	LncRNA	/	0.975471	1.32926e-06	1.18423e-05
MSTRG.72150	LncRNA	RC/Helitron	2.40732	0.000200421	0.000975678
MSTRG.72434	LncRNA	Simple_repeat	2.5983	9.81373e-06	7.02105e-05
MSTRG.72475	LncRNA	LTR/Copia	1.37483	5.78445e-13	1.83713e-11
MSTRG.72669	LncRNA	DNA/MULE-MuDR	1.41181	1.9293e-05	0.000127707
MSTRG.72891	LncRNA	DNA/PIF-Harbinger	1.27025	0.0002812	0.00131075
MSTRG.73109	LncRNA	Simple_repeat	0.916903	0.00990882	0.0275108
MSTRG.74008	LncRNA	DNA/CMC-EnSpm	2.50972	2.93884e-07	3.07361e-06
MSTRG.74148	LncRNA	LTR/Copia	1.53684	0.00136591	0.0051318
MSTRG.74204	LncRNA	/	2.71192	9.774e-06	7.00154e-05
MSTRG.75372	LncRNA	LTR/Copia	3.18607	7.58679e-07	7.16173e-06
MSTRG.75647	LncRNA	/	3.00812	1.37724e-05	9.48796e-05
MSTRG.75859	LncRNA	Simple_repeat	2.99377	8.02099e-10	1.50938e-08
MSTRG.76135	LncRNA	LTR/Cassandra	0.79552	0.00181207	0.00652463
MSTRG.76236	LncRNA	/	0.764079	7.958e-06	5.82309e-05
MSTRG.77159	LncRNA	Low_complexity	1.9923	0.000129757	0.000670895
MSTRG.77962	LncRNA	/	0.726611	0.00040246	0.00178601
MSTRG.173	LncRNA	/	-0.58977	1.39616e-06	1.2355e-05
MSTRG.664	LncRNA	LTR/Gypsy	-1.61937	0.00115756	0.00443951
MSTRG.728	LncRNA	LTR/Copia	-1.57519	0.000140328	0.000716162
MSTRG.1090	LncRNA	/	-1.74333	0.000193488	0.000946438
MSTRG.1646	LncRNA	/	-1.74714	0.00106282	0.00411618
MSTRG.1650	LncRNA	Simple_repeat	-1.26499	0.0113451	0.030769
MSTRG.2820	LncRNA	/	-2.28195	0.000544524	0.00232514
MSTRG.2822	LncRNA	LTR/Gypsy	-2.40696	1.95252e-06	1.6662e-05
MSTRG.3215	LncRNA	DNA/CMC-EnSpm	-3.07255	7.60902e-07	7.17413e-06
MSTRG.3749	LncRNA	/	-0.864148	0.00727434	0.0212127
MSTRG.4305	LncRNA	LTR/Gypsy	-3.01562	3.41205e-06	2.72842e-05
MSTRG.4486	LncRNA	LTR/Gypsy	-2.42387	3.40418e-06	2.72407e-05
MSTRG.4636	LncRNA	LTR/Gypsy	-2.91965	3.94881e-06	3.10573e-05
MSTRG.4705	LncRNA	/	-2.6052	2.64873e-05	0.000168892
MSTRG.4719	LncRNA	LTR/Gypsy	-1.58185	0.0122191	0.0327016
MSTRG.4755	LncRNA	LTR/Gypsy	-1.9425	7.08711e-08	8.67978e-07
MSTRG.5204	LncRNA	/	-1.11939	0.0136273	0.0358014
MSTRG.5642	LncRNA	/	-0.615629	0.00163503	0.00597519
MSTRG.5980	LncRNA	LTR/Gypsy	-5.72181	1.5408e-05	0.000104925
MSTRG.6091	LncRNA	LTR/Gypsy	-1.04916	0.00787549	0.0227532
MSTRG.6152	LncRNA	/	-1.42514	0.00352534	0.0115893
MSTRG.6412	LncRNA	DNA/PIF-Harbinger?	-1.32536	2.1396e-15	9.98156e-14
MSTRG.6475	LncRNA	/	-0.678581	2.97275e-09	4.90787e-08
MSTRG.6528	LncRNA	/	-0.695848	0.00573262	0.0173655
MSTRG.7597	LncRNA	LINE/L1	-4.39369	1.25159e-06	1.12169e-05
MSTRG.7853	LncRNA	LTR/Copia	-1.5603	0.000194729	0.000951058
MSTRG.9068	LncRNA	LTR/Copia	-5.797	8.03744e-07	7.53355e-06
MSTRG.9935	LncRNA	/	-5.20391	7.42583e-06	5.47646e-05
MSTRG.10742	LncRNA	LTR/Copia	-1.12952	0.000628121	0.00262918
MSTRG.12324	LncRNA	/	-2.18594	2.59374e-07	2.76411e-06
MSTRG.12611	LncRNA	LTR/Copia	-1.43795	0.000101168	0.000540219
MSTRG.12835	LncRNA	LTR/Gypsy	-2.10068	0.00181047	0.00652094
MSTRG.14679	LncRNA	LTR/Gypsy	-3.19324	0.000204025	0.000991554
MSTRG.15569	LncRNA	LTR/Gypsy	-6.95706	1.05194e-21	1.18269e-19
MSTRG.15799	LncRNA	LINE/L1	-5.87071	4.69326e-06	3.63154e-05
MSTRG.16861	LncRNA	/	-0.877181	0.0102989	0.0284043
MSTRG.17024	LncRNA	LTR/Gypsy	-1.09136	0.00173602	0.00629209
MSTRG.17096	LncRNA	/	-1.41154	0.0105504	0.0289628
MSTRG.17733	LncRNA	/	-3.86027	2.21725e-07	2.40631e-06
MSTRG.18198	LncRNA	Simple_repeat	-1.05806	0.0184073	0.0460765
MSTRG.18505	LncRNA	/	-0.645344	8.56338e-05	0.000467823
MSTRG.18960	LncRNA	Simple_repeat	-2.90425	0.00452092	0.0142374
MSTRG.19588	LncRNA	LTR/Copia	-1.31036	1.28758e-05	8.94704e-05
MSTRG.20282	LncRNA	/	-3.06001	1.27763e-06	1.14321e-05
MSTRG.20305	LncRNA	LTR/Gypsy	-2.24167	5.42933e-13	1.73661e-11
MSTRG.20539	LncRNA	LTR/Gypsy	-1.37026	0.0119271	0.0320805
MSTRG.20673	LncRNA	LTR/Copia	-3.22182	1.60688e-06	1.40428e-05
MSTRG.20986	LncRNA	LTR/Gypsy	-2.06978	3.02321e-05	0.000189545
MSTRG.21105	LncRNA	LTR/Gypsy	-4.45994	6.48266e-31	1.63785e-28
MSTRG.21155	LncRNA	LTR/Gypsy	-5.05229	6.86876e-05	0.000385646
MSTRG.21209	LncRNA	LTR/Gypsy	-4.61349	5.6333e-21	5.73902e-19
MSTRG.21891	LncRNA	LTR/Gypsy	-4.31305	1.55699e-16	8.27668e-15
MSTRG.22045	LncRNA	LTR/Gypsy	-1.95478	3.37089e-08	4.43262e-07
MSTRG.22352	LncRNA	LTR/Gypsy	-2.84568	3.87794e-05	0.000235547
MSTRG.22668	LncRNA	LTR/Gypsy	-5.58732	4.36217e-07	4.36722e-06
MSTRG.22964	LncRNA	Simple_repeat	-0.954323	0.00113268	0.00435748
MSTRG.23534	LncRNA	DNA/MULE-MuDR	-3.2312	5.25489e-07	5.15538e-06
MSTRG.23892	LncRNA	LTR/Copia	-1.24679	0.00244739	0.00844051
MSTRG.25230	LncRNA	LTR/Gypsy	-3.61665	0.00193646	0.00690177
MSTRG.27213	LncRNA	LTR/Copia	-1.39638	5.03928e-05	0.00029371
MSTRG.27851	LncRNA	Simple_repeat	-3.40771	0.000180914	0.000894071
MSTRG.28407	LncRNA	LTR/Gypsy	-4.26172	1.07726e-11	2.76837e-10
MSTRG.28499	LncRNA	LTR/Gypsy	-5.67063	2.21732e-07	2.40631e-06
MSTRG.28918	LncRNA	LTR/Gypsy	-3.30097	1.20402e-05	8.41839e-05
MSTRG.29077	LncRNA	LTR/Gypsy	-0.764568	3.95415e-12	1.09096e-10
MSTRG.29125	LncRNA	LTR/Gypsy	-1.5095	0.0069564	0.0204072
MSTRG.29332	LncRNA	LTR/Gypsy	-4.64865	1.86862e-07	2.06171e-06
MSTRG.29336	LncRNA	LTR/Gypsy	-2.29172	0.000306226	0.00141392
MSTRG.29826	LncRNA	DNA/PIF-Harbinger?	-1.51749	0.000100702	0.000538224
MSTRG.30180	LncRNA	LTR/Gypsy	-1.12624	0.00662653	0.0196291
MSTRG.30737	LncRNA	Simple_repeat	-1.47052	1.28615e-06	1.14946e-05
MSTRG.30837	LncRNA	/	-1.81165	7.74868e-09	1.16546e-07
MSTRG.31540	LncRNA	LTR/Gypsy	-4.76336	6.08928e-09	9.33358e-08
MSTRG.31610	LncRNA	/	-4.00968	2.46294e-39	1.28794e-36
MSTRG.31730	LncRNA	/	-4.7142	7.32983e-05	0.000407967
MSTRG.31807	LncRNA	LTR/Gypsy	-4.78847	1.05441e-16	5.7828e-15
MSTRG.31808	LncRNA	LTR/Gypsy	-4.42301	2.54139e-21	2.69555e-19
MSTRG.31809	LncRNA	/	-4.57412	8.90671e-24	1.20648e-21
MSTRG.32089	LncRNA	/	-6.28191	2.66683e-09	4.44524e-08
MSTRG.32313	LncRNA	LTR/Copia	-1.16462	0.00608843	0.0182734
MSTRG.32559	LncRNA	LTR/Copia	-1.67259	0.00198945	0.00706042
MSTRG.33137	LncRNA	LTR/Gypsy	-4.2102	0.000294974	0.00136815
MSTRG.33428	LncRNA	DNA/PIF-Harbinger	-4.37496	0.000335301	0.00152681
MSTRG.33774	LncRNA	/	-1.05478	3.49623e-06	2.79078e-05
MSTRG.33879	LncRNA	/	-1.1747	0.00943241	0.0264032
MSTRG.33907	LncRNA	Simple_repeat	-1.52591	0.000394416	0.00175516
MSTRG.34205	LncRNA	LTR/Gypsy	-2.11668	6.91408e-07	6.61012e-06
MSTRG.34311	LncRNA	DNA/PIF-Harbinger?	-0.700949	1.38352e-08	1.98026e-07
MSTRG.34540	LncRNA	LTR/Copia	-2.86661	4.52942e-06	3.51687e-05
MSTRG.34541	LncRNA	LTR/Copia	-4.82188	6.55724e-06	4.89204e-05
MSTRG.34612	LncRNA	/	-0.806952	0.000354409	0.00159832
MSTRG.35566	LncRNA	LTR/Gypsy	-1.92246	0.00552236	0.0168237
MSTRG.35630	LncRNA	Simple_repeat	-1.93199	4.43017e-05	0.000263189
MSTRG.36218	LncRNA	LTR/Gypsy	-1.39965	0.00578883	0.0175098
MSTRG.36810	LncRNA	LTR/Gypsy	-0.960796	0.00282994	0.00958921
MSTRG.36825	LncRNA	Simple_repeat	-1.92131	2.8402e-08	3.78794e-07
MSTRG.36868	LncRNA	LTR/Gypsy	-3.54126	4.41634e-05	0.000262541
MSTRG.37270	LncRNA	LTR/Gypsy	-5.1352	9.12303e-13	2.79483e-11
MSTRG.37317	LncRNA	Simple_repeat	-0.828055	0.000131623	0.000678048
MSTRG.37644	LncRNA	LTR/Gypsy	-3.98176	9.98817e-12	2.58451e-10
MSTRG.38051	LncRNA	LTR/Gypsy	-1.57185	0.00920162	0.0258991
MSTRG.38121	LncRNA	LTR/Gypsy	-5.72423	2.63273e-13	9.01059e-12
MSTRG.38123	LncRNA	LTR/Gypsy	-6.26345	2.06558e-07	2.25142e-06
MSTRG.38321	LncRNA	LTR/Gypsy	-2.28928	0.000197464	0.000963161
MSTRG.38567	LncRNA	LTR/Gypsy	-5.01234	6.21242e-18	4.09655e-16
MSTRG.38614	LncRNA	DNA/CMC-EnSpm	-5.39404	9.20737e-07	8.55171e-06
MSTRG.39281	LncRNA	LTR/Gypsy	-2.6406	2.62063e-07	2.78676e-06
MSTRG.39369	LncRNA	LTR/Gypsy	-4.55366	7.76985e-06	5.69505e-05
MSTRG.39372	LncRNA	LTR/Gypsy	-4.65691	6.65132e-12	1.78262e-10
MSTRG.39377	LncRNA	LTR/Copia	-1.35705	1.85857e-08	2.58613e-07
MSTRG.39492	LncRNA	/	-4.02766	1.64532e-05	0.000111068
MSTRG.39725	LncRNA	Simple_repeat	-1.77771	2.07411e-10	4.33846e-09
MSTRG.39896	LncRNA	/	-3.06185	2.94509e-13	9.95839e-12
MSTRG.40686	LncRNA	Simple_repeat	-1.18295	0.00793259	0.0228682
MSTRG.40744	LncRNA	/	-1.03002	0.00232867	0.00807937
MSTRG.40927	LncRNA	LTR/Copia	-1.69505	0.000448308	0.00196122
MSTRG.41034	LncRNA	/	-0.62585	5.14483e-06	3.94028e-05
MSTRG.41707	LncRNA	/	-2.2875	1.1564e-06	1.04471e-05
MSTRG.42465	LncRNA	LTR/Copia	-1.73522	0.000324773	0.00148583
MSTRG.42479	LncRNA	/	-2.00194	0.000885395	0.00352746
MSTRG.42786	LncRNA	/	-1.19613	0.0144919	0.0377289
MSTRG.42909	LncRNA	/	-5.11298	2.64912e-05	0.000168892
MSTRG.43028	LncRNA	/	-0.613416	0.00238694	0.00825734
MSTRG.44365	LncRNA	LTR/Copia	-1.05925	9.59941e-06	6.89184e-05
MSTRG.46637	LncRNA	LTR/Gypsy	-2.3081	5.36524e-08	6.73229e-07
MSTRG.47106	LncRNA	DNA/CMC-EnSpm	-1.16203	0.000716056	0.00294517
MSTRG.47559	LncRNA	LTR/Gypsy	-1.5072	2.55978e-06	2.10595e-05
MSTRG.47919	LncRNA	Simple_repeat	-1.24541	0.0045245	0.014241
MSTRG.48825	LncRNA	DNA/MULE-MuDR	-1.06189	0.00339722	0.0112239
MSTRG.49595	LncRNA	/	-4.3695	3.94766e-13	1.29966e-11
MSTRG.49738	LncRNA	/	-1.33123	0.00224065	0.0078177
MSTRG.49850	LncRNA	LTR/Copia	-0.830204	0.00385998	0.0124608
MSTRG.50185	LncRNA	/	-1.43359	5.49624e-07	5.36641e-06
MSTRG.50666	LncRNA	/	-1.04914	0.0119375	0.0321045
MSTRG.50948	LncRNA	Simple_repeat	-1.5862	0.00210409	0.00741344
MSTRG.50961	LncRNA	LTR/Gypsy	-2.79981	0.00418164	0.0133166
MSTRG.51888	LncRNA	Simple_repeat	-2.2123	2.84375e-18	1.96752e-16
MSTRG.53145	LncRNA	LTR/Gypsy	-2.56922	0.016935	0.043009
MSTRG.53229	LncRNA	/	-0.889561	0.00420926	0.0133875
MSTRG.54334	LncRNA	LTR/Gypsy	-4.65506	0.00487067	0.0151294
MSTRG.54392	LncRNA	LTR/Gypsy	-1.47809	0.000569208	0.00241403
MSTRG.54889	LncRNA	Simple_repeat	-3.01099	1.89448e-07	2.08513e-06
MSTRG.54902	LncRNA	LTR/Gypsy	-5.42074	8.94658e-06	6.47691e-05
MSTRG.55073	LncRNA	LTR/Gypsy	-4.75056	1.68783e-07	1.87884e-06
MSTRG.55725	LncRNA	/	-1.79254	8.46282e-08	1.01313e-06
MSTRG.56221	LncRNA	LTR/Gypsy	-1.34953	0.000117994	0.000618464
MSTRG.56495	LncRNA	LTR/Copia	-1.31257	2.33804e-05	0.00015142
MSTRG.56665	LncRNA	/	-1.44073	0.00606731	0.0182295
MSTRG.56706	LncRNA	LTR/Gypsy	-0.802962	0.00528778	0.0162167
MSTRG.56843	LncRNA	Low_complexity	-5.78481	3.60115e-09	5.84162e-08
MSTRG.57065	LncRNA	LINE/L1	-1.45133	0.000241596	0.00114842
MSTRG.57729	LncRNA	LTR/Copia	-1.98847	0.0157798	0.0405468
MSTRG.58674	LncRNA	SINE/tRNA	-1.21001	0.00298772	0.0100602
MSTRG.59085	LncRNA	Simple_repeat	-0.960429	0.000172916	0.000860409
MSTRG.59670	LncRNA	LTR/Gypsy	-5.25469	5.34774e-21	5.49083e-19
MSTRG.59959	LncRNA	LTR/Gypsy	-4.64729	1.38008e-05	9.50165e-05
MSTRG.60172	LncRNA	/	-3.92493	8.62127e-08	1.02842e-06
MSTRG.60646	LncRNA	LTR/Gypsy	-1.19706	0.000975766	0.00382849
MSTRG.60951	LncRNA	LTR/Copia	-2.48431	3.75712e-05	0.000229261
MSTRG.61115	LncRNA	LTR/Gypsy	-5.12859	8.36585e-37	3.76229e-34
MSTRG.61116	LncRNA	LTR/Gypsy	-5.58171	2.04527e-08	2.82255e-07
MSTRG.61187	LncRNA	LTR/Gypsy	-1.49143	0.0122999	0.0328788
MSTRG.61319	LncRNA	LTR/Gypsy	-5.02623	3.94297e-10	7.81159e-09
MSTRG.61435	LncRNA	Simple_repeat	-1.39763	0.000521849	0.00223953
MSTRG.61603	LncRNA	LTR/Gypsy	-1.02736	0.013122	0.0346968
MSTRG.61605	LncRNA	/	-2.31815	0.00364045	0.0118929
MSTRG.62256	LncRNA	LTR/Gypsy	-3.0541	2.29409e-07	2.47766e-06
MSTRG.62302	LncRNA	LTR/Gypsy	-1.44858	0.00926012	0.0260246
MSTRG.62592	LncRNA	/	-3.37433	2.61047e-07	2.77799e-06
MSTRG.62632	LncRNA	LTR/Gypsy	-5.60426	3.56591e-07	3.65919e-06
MSTRG.63787	LncRNA	Simple_repeat	-0.980521	0.00288217	0.00975003
MSTRG.63799	LncRNA	DNA/hAT-Ac	-4.09622	6.23973e-07	6.02691e-06
MSTRG.64859	LncRNA	RC/Helitron	-1.01915	0.00482326	0.015007
MSTRG.64941	LncRNA	/	-2.78954	8.18053e-10	1.53417e-08
MSTRG.65750	LncRNA	Simple_repeat	-1.4617	0.000231295	0.00110799
MSTRG.65796	LncRNA	Simple_repeat	-2.03774	0.00140215	0.00524603
MSTRG.66129	LncRNA	/	-0.864609	0.00241402	0.00833946
MSTRG.66363	LncRNA	LTR/Gypsy	-3.62384	0.00811266	0.0233067
MSTRG.66922	LncRNA	Simple_repeat	-1.12716	0.00289363	0.00978291
MSTRG.67097	LncRNA	Simple_repeat	-4.00356	1.84912e-06	1.5876e-05
MSTRG.68427	LncRNA	DNA/PIF-Harbinger	-5.92414	1.16238e-08	1.68193e-07
MSTRG.68935	LncRNA	LTR/Gypsy	-2.53571	7.9097e-11	1.78393e-09
MSTRG.68936	LncRNA	/	-3.51536	7.20022e-07	6.83428e-06
MSTRG.68983	LncRNA	LTR/Gypsy	-4.83572	5.08837e-07	5.01169e-06
MSTRG.71297	LncRNA	/	-1.69621	3.1824e-07	3.30071e-06
MSTRG.71430	LncRNA	LTR/Copia	-4.54684	0.000227467	0.00109198
MSTRG.72235	LncRNA	/	-2.67546	5.4327e-10	1.05038e-08
MSTRG.72898	LncRNA	/	-1.51725	0.0102841	0.0283741
MSTRG.73758	LncRNA	LTR/Gypsy	-2.26416	0.000848144	0.00340161
MSTRG.74213	LncRNA	LTR/Gypsy	-2.9834	0.000542763	0.0023185
MSTRG.74478	LncRNA	/	-4.59912	1.98001e-07	2.16549e-06
MSTRG.74496	LncRNA	/	-2.89891	6.11618e-06	4.59961e-05
MSTRG.74586	LncRNA	/	-1.2741	0.000127511	0.000661255
MSTRG.74861	LncRNA	LTR/Gypsy	-2.61722	9.26858e-08	1.09923e-06
MSTRG.75064	LncRNA	/	-2.29016	4.52687e-08	5.77375e-07
MSTRG.75072	LncRNA	LTR/Copia	-2.07235	5.35959e-05	0.000310288
MSTRG.75488	LncRNA	LTR/Gypsy	-4.28318	8.08268e-12	2.12321e-10
MSTRG.78828	LncRNA	Simple_repeat	-2.36889	0.00174818	0.00632699

## Sheet: Cold_V3
Gene_ID	Coding	TE_family	Log2FoldChange	p-value	p-adj
MSTRG.777	LncRNA	/	1.61819	8.31373e-07	2.64438e-05
MSTRG.1289	LncRNA	LTR/Gypsy	2.10652	0.00106544	0.0120268
MSTRG.2415	LncRNA	DNA/MULE-MuDR	5.23501	1.5349e-30	8.67217e-28
MSTRG.7297	LncRNA	Low_complexity	2.52894	4.03367e-05	0.000771174
MSTRG.10635	LncRNA	/	9.02046	1.06443e-05	0.000244683
MSTRG.17192	LncRNA	/	9.97245	3.60353e-07	1.25191e-05
MSTRG.17773	LncRNA	DNA/PIF-Harbinger	8.76957	3.83638e-05	0.000742715
MSTRG.18066	LncRNA	/	5.49845	1.18148e-09	6.55463e-08
MSTRG.19931	LncRNA	DNA/PIF-Harbinger	1.94729	0.00604201	0.0482417
MSTRG.31397	LncRNA	LTR/Gypsy	1.72072	0.00382427	0.0336366
MSTRG.33589	LncRNA	/	2.87432	0.00349463	0.0312884
MSTRG.35593	LncRNA	/	2.50074	7.8749e-05	0.0013757
MSTRG.35596	LncRNA	Simple_repeat	4.16997	8.44774e-20	1.69507e-17
MSTRG.40495	LncRNA	/	2.10695	0.001029	0.0116889
MSTRG.44532	LncRNA	/	1.28179	0.000179662	0.00277706
MSTRG.50056	LncRNA	LTR/Copia	4.89018	8.29408e-05	0.00143378
MSTRG.50185	LncRNA	/	2.64827	4.30185e-07	1.45679e-05
MSTRG.54162	LncRNA	/	9.18654	8.02192e-06	0.000191794
MSTRG.57398	LncRNA	LTR/Gypsy	12.938	3.52016e-10	2.17804e-08
MSTRG.58387	LncRNA	LTR/Gypsy	1.40651	0.00580895	0.046746
MSTRG.64633	LncRNA	/	2.2477	0.00497193	0.0415845
MSTRG.69239	LncRNA	/	9.28852	2.37692e-06	6.6694e-05
MSTRG.71756	LncRNA	Simple_repeat	5.602	0.000746967	0.00891461
MSTRG.73329	LncRNA	DNA/hAT-Ac	11.5426	5.4172e-13	5.43492e-11
MSTRG.76236	LncRNA	/	2.72217	3.3089e-10	2.05919e-08
MSTRG.1823	LncRNA	LTR/Copia	-7.83138	0.00089902	0.0104674
MSTRG.2280	LncRNA	/	-8.73155	1.1835e-05	0.00026663
MSTRG.3549	LncRNA	/	-2.33466	0.000453761	0.00591874
MSTRG.4305	LncRNA	LTR/Gypsy	-8.82117	1.52072e-05	0.000331471
MSTRG.4596	LncRNA	LTR/Gypsy	-3.23088	0.00547524	0.0446597
MSTRG.4868	LncRNA	/	-3.77047	4.05428e-08	1.72026e-06
MSTRG.5204	LncRNA	/	-2.62428	1.41422e-05	0.000311419
MSTRG.5208	LncRNA	LTR/Gypsy	-8.05155	0.000442432	0.00578856
MSTRG.6590	LncRNA	LTR/Gypsy	-9.15484	1.15922e-06	3.54032e-05
MSTRG.7597	LncRNA	LINE/L1	-3.31933	0.000354637	0.00483997
MSTRG.9068	LncRNA	LTR/Copia	-4.41971	8.89565e-07	2.80043e-05
MSTRG.9935	LncRNA	/	-5.30846	1.54827e-11	1.27852e-09
MSTRG.10862	LncRNA	/	-4.25386	1.36501e-05	0.000303383
MSTRG.12835	LncRNA	LTR/Gypsy	-10.3509	9.14646e-10	5.18138e-08
MSTRG.15101	LncRNA	LTR/Gypsy	-4.01549	8.69945e-11	6.14399e-09
MSTRG.15574	LncRNA	/	-7.74808	0.00117248	0.0129892
MSTRG.17395	LncRNA	/	-8.29315	0.000167112	0.00260559
MSTRG.18363	LncRNA	/	-3.57856	9.54268e-05	0.00162347
MSTRG.18818	LncRNA	Low_complexity	-1.11945	0.00117997	0.0130386
MSTRG.18953	LncRNA	LTR/Gypsy	-7.61739	0.00204546	0.0204166
MSTRG.18960	LncRNA	Simple_repeat	-5.78803	2.80668e-06	7.67468e-05
MSTRG.19588	LncRNA	LTR/Copia	-2.62134	0.000940771	0.0108535
MSTRG.19866	LncRNA	LTR/Copia	-2.21555	4.56845e-05	0.000856633
MSTRG.20195	LncRNA	/	-2.75744	1.93573e-09	1.02618e-07
MSTRG.20305	LncRNA	LTR/Gypsy	-4.28108	5.38458e-13	5.42755e-11
MSTRG.20436	LncRNA	LTR/Gypsy	-2.58836	0.000503289	0.00644726
MSTRG.20539	LncRNA	LTR/Gypsy	-4.40859	0.0050386	0.0420439
MSTRG.20886	LncRNA	/	-2.24871	0.00594368	0.0475982
MSTRG.20986	LncRNA	LTR/Gypsy	-6.49381	1.41882e-11	1.1807e-09
MSTRG.20990	LncRNA	LTR/Gypsy	-2.45275	6.34772e-06	0.000157011
MSTRG.21306	LncRNA	LTR/Gypsy	-7.67691	0.00171447	0.0177482
MSTRG.21413	LncRNA	LTR/Gypsy	-8.24427	0.000145914	0.00233052
MSTRG.21891	LncRNA	LTR/Gypsy	-9.05387	1.81389e-06	5.24855e-05
MSTRG.22032	LncRNA	Simple_repeat	-9.48024	1.42937e-07	5.31865e-06
MSTRG.22352	LncRNA	LTR/Gypsy	-7.76546	0.00109511	0.0122907
MSTRG.22445	LncRNA	/	-3.04738	3.38503e-07	1.18366e-05
MSTRG.22577	LncRNA	LTR/Gypsy	-1.18684	0.00421667	0.0364607
MSTRG.23549	LncRNA	LTR/Gypsy	-2.79258	0.00172083	0.0177883
MSTRG.26000	LncRNA	LTR/Gypsy	-2.91204	0.00176831	0.0181307
MSTRG.27851	LncRNA	Simple_repeat	-5.06602	1.03737e-05	0.000239229
MSTRG.28329	LncRNA	RC/Helitron	-1.51111	0.000189337	0.00290569
MSTRG.28407	LncRNA	LTR/Gypsy	-4.35034	2.36992e-19	4.66808e-17
MSTRG.28791	LncRNA	LTR/Gypsy	-4.81056	0.00232962	0.0226628
MSTRG.28918	LncRNA	LTR/Gypsy	-4.17214	5.68849e-10	3.36451e-08
MSTRG.29054	LncRNA	LTR/Gypsy	-4.72865	0.000348439	0.00477104
MSTRG.29055	LncRNA	LTR/Gypsy	-7.716	0.0014042	0.0151443
MSTRG.29336	LncRNA	LTR/Gypsy	-10.5508	1.52421e-10	1.01003e-08
MSTRG.30737	LncRNA	Simple_repeat	-1.55213	0.00272769	0.0256072
MSTRG.30779	LncRNA	LTR/Copia	-9.18757	7.6472e-07	2.44273e-05
MSTRG.30837	LncRNA	/	-4.30836	1.04569e-06	3.24437e-05
MSTRG.31808	LncRNA	LTR/Gypsy	-10.0857	2.75005e-09	1.42617e-07
MSTRG.33879	LncRNA	/	-2.20178	0.00172033	0.0177883
MSTRG.34540	LncRNA	LTR/Copia	-2.82107	5.5402e-05	0.00101146
MSTRG.35128	LncRNA	Simple_repeat	-2.03085	5.4845e-05	0.00100471
MSTRG.35132	LncRNA	DNA/hAT-Tag1	-7.58256	3.95074e-05	0.000760814
MSTRG.36560	LncRNA	Low_complexity	-7.98774	0.000558186	0.00702477
MSTRG.36810	LncRNA	LTR/Gypsy	-6.79337	9.01199e-14	9.92243e-12
MSTRG.36987	LncRNA	/	-8.1357	0.000333505	0.00459586
MSTRG.37270	LncRNA	LTR/Gypsy	-5.13236	1.98995e-15	2.75641e-13
MSTRG.37644	LncRNA	LTR/Gypsy	-2.64397	1.6219e-07	5.97292e-06
MSTRG.38098	LncRNA	Simple_repeat	-8.93279	3.49e-06	9.22787e-05
MSTRG.38121	LncRNA	LTR/Gypsy	-8.33734	2.31426e-60	5.5208e-57
MSTRG.38123	LncRNA	LTR/Gypsy	-7.07824	1.94346e-16	2.9593e-14
MSTRG.38614	LncRNA	DNA/CMC-EnSpm	-8.35237	8.22776e-05	0.0014269
MSTRG.39281	LncRNA	LTR/Gypsy	-3.39591	4.0148e-05	0.000769319
MSTRG.39282	LncRNA	LTR/Gypsy	-7.65967	0.00174067	0.0179201
MSTRG.39508	LncRNA	LTR/Gypsy	-3.4863	0.000295211	0.00417535
MSTRG.39553	LncRNA	/	-8.24362	0.000200545	0.0030472
MSTRG.40386	LncRNA	/	-8.08927	0.000353488	0.00482785
MSTRG.40593	LncRNA	/	-6.01761	1.65815e-08	7.57457e-07
MSTRG.41897	LncRNA	DNA/MULE-MuDR	-2.87726	0.000439572	0.00576167
MSTRG.44778	LncRNA	/	-3.95488	0.005201	0.0430302
MSTRG.46637	LncRNA	LTR/Gypsy	-5.65777	1.89302e-28	8.46734e-26
MSTRG.46834	LncRNA	Simple_repeat	-2.74388	0.000551791	0.00696061
MSTRG.47559	LncRNA	LTR/Gypsy	-3.9258	0.000418091	0.00553075
MSTRG.47987	LncRNA	/	-8.53539	3.52076e-05	0.000687813
MSTRG.48825	LncRNA	DNA/MULE-MuDR	-3.39321	1.04292e-16	1.62258e-14
MSTRG.49595	LncRNA	/	-2.02726	0.00392183	0.0343821
MSTRG.50633	LncRNA	Simple_repeat	-1.38954	0.00542963	0.044443
MSTRG.50666	LncRNA	/	-8.42673	5.78249e-05	0.00105391
MSTRG.52515	LncRNA	LTR/Gypsy	-5.78499	0.000231773	0.00344848
MSTRG.53145	LncRNA	LTR/Gypsy	-5.35627	0.000117156	0.0019201
MSTRG.53229	LncRNA	/	-1.54483	0.00355817	0.0316987
MSTRG.53332	LncRNA	LTR/Gypsy	-2.61651	5.96545e-06	0.00014846
MSTRG.53886	LncRNA	LTR/Gypsy	-3.73151	0.00578462	0.0465851
MSTRG.54147	LncRNA	Simple_repeat	-2.32935	0.00550161	0.0447402
MSTRG.54334	LncRNA	LTR/Gypsy	-3.07374	5.50177e-05	0.00100702
MSTRG.55073	LncRNA	LTR/Gypsy	-7.3631	0.00466628	0.0394896
MSTRG.56515	LncRNA	Simple_repeat	-2.07075	0.00435061	0.0373331
MSTRG.56651	LncRNA	/	-1.51272	0.00213335	0.0211074
MSTRG.57729	LncRNA	LTR/Copia	-6.09871	0.000460035	0.00598966
MSTRG.58480	LncRNA	DNA/PIF-Harbinger	-1.22021	0.00576959	0.0465164
MSTRG.58714	LncRNA	LTR/Gypsy	-1.83169	0.000712934	0.00859132
MSTRG.58919	LncRNA	LTR/Gypsy	-2.23397	0.000646232	0.00791027
MSTRG.59177	LncRNA	Simple_repeat	-8.11456	0.000303294	0.00426439
MSTRG.59363	LncRNA	/	-2.01463	2.06374e-05	0.000432701
MSTRG.59399	LncRNA	DNA/CMC-EnSpm	-6.73365	1.17313e-05	0.000264848
MSTRG.60172	LncRNA	/	-4.81507	2.39953e-22	6.13308e-20
MSTRG.60641	LncRNA	LTR/Gypsy	-7.40805	0.00406913	0.0353272
MSTRG.60645	LncRNA	LTR/Gypsy	-3.17284	0.00167023	0.0173571
MSTRG.60913	LncRNA	LTR/Gypsy	-3.68902	1.95433e-08	8.85223e-07
MSTRG.61115	LncRNA	LTR/Gypsy	-3.71034	1.13341e-17	1.9313e-15
MSTRG.61116	LncRNA	LTR/Gypsy	-8.46422	4.80259e-05	0.00089274
MSTRG.61326	LncRNA	LTR/Gypsy	-4.5018	3.19887e-13	3.31786e-11
MSTRG.62301	LncRNA	LTR/Gypsy	-2.78368	0.000180545	0.00278871
MSTRG.62302	LncRNA	LTR/Gypsy	-4.56653	8.74111e-07	2.75988e-05
MSTRG.62632	LncRNA	LTR/Gypsy	-8.79116	7.86736e-06	0.000188845
MSTRG.63799	LncRNA	DNA/hAT-Ac	-5.69535	6.4213e-12	5.69691e-10
MSTRG.65326	LncRNA	LTR/Gypsy	-7.51027	0.00288933	0.0268895
MSTRG.65750	LncRNA	Simple_repeat	-2.26995	0.00199016	0.0199783
MSTRG.66187	LncRNA	Simple_repeat	-2.13401	0.00609853	0.0486005
MSTRG.66381	LncRNA	/	-3.84517	1.18602e-06	3.60677e-05
MSTRG.66605	LncRNA	LTR/Gypsy	-2.06424	0.000334308	0.00460397
MSTRG.66607	LncRNA	LTR/Copia	-5.0733	0.0010119	0.0115316
MSTRG.66631	LncRNA	/	-3.381	5.11733e-10	3.06042e-08
MSTRG.66910	LncRNA	LTR/Gypsy	-3.42921	0.000523368	0.00666076
MSTRG.67820	LncRNA	/	-7.86157	0.000779541	0.00923152
MSTRG.67849	LncRNA	LTR/Gypsy	-9.45588	6.41631e-07	2.07155e-05
MSTRG.68359	LncRNA	RC/Helitron	-1.5799	0.000643528	0.00788728
MSTRG.68935	LncRNA	LTR/Gypsy	-9.98898	4.38124e-09	2.20293e-07
MSTRG.72235	LncRNA	/	-4.94716	1.56279e-20	3.32208e-18
MSTRG.72622	LncRNA	/	-4.59149	0.00532451	0.0437494
MSTRG.73109	LncRNA	Simple_repeat	-1.73845	0.00412236	0.0357101
MSTRG.73753	LncRNA	LTR/Gypsy	-3.81979	0.00216218	0.0213336
MSTRG.73978	LncRNA	LTR/Gypsy	-10.0839	3.27229e-09	1.67276e-07
MSTRG.74003	LncRNA	DNA/CMC-EnSpm	-1.78911	0.00146526	0.0156358
MSTRG.74078	LncRNA	/	-7.59158	0.00214722	0.0212055
MSTRG.74148	LncRNA	LTR/Copia	-4.82372	2.40315e-05	0.000495635
MSTRG.74186	LncRNA	LTR/Copia	-3.26177	0.00547549	0.0446597
MSTRG.74213	LncRNA	LTR/Gypsy	-8.06789	0.000306898	0.00429817
MSTRG.74401	LncRNA	LTR/Gypsy	-7.72383	1.63072e-08	7.48109e-07
MSTRG.74478	LncRNA	/	-4.05846	1.19766e-18	2.2167e-16
MSTRG.74586	LncRNA	/	-2.28666	0.00531925	0.0437397
MSTRG.75488	LncRNA	LTR/Gypsy	-8.17304	0.000190558	0.00292025
MSTRG.75745	LncRNA	/	-1.12213	0.00434672	0.0373147
MSTRG.76180	LncRNA	LTR/Gypsy	-4.38815	0.00519846	0.0430302
MSTRG.78391	LncRNA	Simple_repeat	-5.91318	1.79238e-06	5.20736e-05
MSTRG.78828	LncRNA	Simple_repeat	-3.70978	0.00114567	0.0127581

## Sheet: Cold_V4
Gene_ID	Coding	TE_family	Log2FoldChange	p-value	p-adj
MSTRG.234	LncRNA	Simple_repeat	2.07275	1.75558e-05	4.62419e-05
MSTRG.334	LncRNA	LTR/Gypsy	3.26347	5.40524e-17	3.88275e-16
MSTRG.808	LncRNA	Simple_repeat	1.11972	1.5585e-05	4.13184e-05
MSTRG.967	LncRNA	/	2.30481	2.48796e-16	1.70366e-15
MSTRG.2255	LncRNA	/	1.16092	1.16309e-06	3.56004e-06
MSTRG.2325	LncRNA	LTR/Copia	1.61	3.48e-28	4.34126e-27
MSTRG.2415	LncRNA	DNA/MULE-MuDR	5.66137	3.77536e-243	2.47391e-240
MSTRG.3012	LncRNA	/	1.6875	4.01225e-15	2.53411e-14
MSTRG.3549	LncRNA	/	1.42311	1.10435e-18	8.7657e-18
MSTRG.4305	LncRNA	LTR/Gypsy	4.26446	5.87916e-51	1.54615e-49
MSTRG.4309	LncRNA	Simple_repeat	6.43917	1.27582e-09	5.24239e-09
MSTRG.4486	LncRNA	LTR/Gypsy	4.6096	8.36988e-17	5.92041e-16
MSTRG.4528	LncRNA	Simple_repeat	2.83534	2.5234e-70	1.03706e-68
MSTRG.4529	LncRNA	/	4.70813	2.91154e-14	1.74058e-13
MSTRG.4551	LncRNA	LTR/Gypsy	6.25413	4.50701e-20	3.9074e-19
MSTRG.4705	LncRNA	/	2.70251	5.00285e-20	4.32615e-19
MSTRG.4719	LncRNA	LTR/Gypsy	5.51733	4.53879e-38	8.16705e-37
MSTRG.4755	LncRNA	LTR/Gypsy	4.81065	1.90433e-09	7.68704e-09
MSTRG.4811	LncRNA	LTR/Gypsy	7.10231	1.16825e-19	9.87778e-19
MSTRG.4868	LncRNA	/	2.24125	2.97031e-09	1.17823e-08
MSTRG.5028	LncRNA	Simple_repeat	2.93752	4.30304e-25	4.70601e-24
MSTRG.5208	LncRNA	LTR/Gypsy	2.82889	1.56563e-15	1.0166e-14
MSTRG.5754	LncRNA	DNA/CMC-EnSpm	1.25611	1.13366e-08	4.26525e-08
MSTRG.6050	LncRNA	Simple_repeat	1.62265	2.85978e-49	7.22293e-48
MSTRG.7297	LncRNA	Low_complexity	3.39737	2.12142e-297	5.00442e-294
MSTRG.9068	LncRNA	LTR/Copia	6.33539	2.25414e-19	1.86973e-18
MSTRG.9935	LncRNA	/	3.12673	3.70446e-13	2.05281e-12
MSTRG.10862	LncRNA	/	6.08851	5.50947e-25	6.00593e-24
MSTRG.12835	LncRNA	LTR/Gypsy	2.6906	1.56775e-09	6.37972e-09
MSTRG.12992	LncRNA	DNA/CMC-EnSpm	5.2682	8.91592e-15	5.51026e-14
MSTRG.15569	LncRNA	LTR/Gypsy	5.32214	6.85498e-82	3.58557e-80
MSTRG.16874	LncRNA	DNA/TcMar-Stowaway	2.7169	2.54375e-94	1.61309e-92
MSTRG.17024	LncRNA	LTR/Gypsy	1.58767	2.19442e-45	4.93953e-44
MSTRG.17192	LncRNA	/	8.44661	1.3406e-11	6.52458e-11
MSTRG.18066	LncRNA	/	6.17757	7.82897e-39	1.44285e-37
MSTRG.18067	LncRNA	DNA/PIF-Harbinger	7.61812	4.93604e-10	2.10258e-09
MSTRG.18764	LncRNA	LTR/Gypsy	2.26028	1.90471e-09	7.68729e-09
MSTRG.18960	LncRNA	Simple_repeat	5.44687	9.48767e-15	5.85288e-14
MSTRG.19588	LncRNA	LTR/Copia	3.83344	5.44622e-13	2.97743e-12
MSTRG.19600	LncRNA	LTR/Gypsy	6.09252	4.14e-17	3.00223e-16
MSTRG.20282	LncRNA	/	6.81082	9.76865e-56	2.89865e-54
MSTRG.20305	LncRNA	LTR/Gypsy	5.81979	5.57467e-82	2.92237e-80
MSTRG.20539	LncRNA	LTR/Gypsy	2.40792	1.91485e-13	1.0835e-12
MSTRG.20853	LncRNA	/	1.90558	8.08215e-08	2.80792e-07
MSTRG.20855	LncRNA	/	2.36741	3.3514e-08	1.20683e-07
MSTRG.20986	LncRNA	LTR/Gypsy	2.14942	7.36945e-13	3.9818e-12
MSTRG.21097	LncRNA	Simple_repeat	3.12528	8.01595e-14	4.63358e-13
MSTRG.21209	LncRNA	LTR/Gypsy	5.34726	1.28725e-29	1.70692e-28
MSTRG.21306	LncRNA	LTR/Gypsy	3.73682	1.16545e-13	6.69089e-13
MSTRG.21362	LncRNA	LTR/Gypsy	3.19407	8.17208e-13	4.39734e-12
MSTRG.21745	LncRNA	LTR/Gypsy	2.64081	1.37094e-12	7.25938e-12
MSTRG.21860	LncRNA	LTR/Gypsy	1.81724	1.14698e-25	1.28845e-24
MSTRG.21891	LncRNA	LTR/Gypsy	4.73738	7.60521e-20	6.50732e-19
MSTRG.22045	LncRNA	LTR/Gypsy	1.03054	1.21367e-05	3.25977e-05
MSTRG.22310	LncRNA	/	1.0414	9.77822e-06	2.65594e-05
MSTRG.22964	LncRNA	Simple_repeat	1.17904	8.8236e-12	4.3637e-11
MSTRG.23195	LncRNA	/	1.43167	7.69533e-05	0.000185635
MSTRG.23438	LncRNA	Simple_repeat	2.07039	5.82785e-08	2.05254e-07
MSTRG.23911	LncRNA	Simple_repeat	6.6692	2.48967e-10	1.08782e-09
MSTRG.24565	LncRNA	Simple_repeat	1.35027	2.47331e-07	8.15448e-07
MSTRG.25113	LncRNA	DNA/hAT-Ac	1.29243	1.35782e-20	1.20327e-19
MSTRG.26155	LncRNA	/	3.00947	7.11046e-49	1.77123e-47
MSTRG.26156	LncRNA	SINE/tRNA	4.53564	1.54819e-20	1.36837e-19
MSTRG.26516	LncRNA	/	3.74366	9.89205e-29	1.25933e-27
MSTRG.26568	LncRNA	RC/Helitron	2.14628	5.24585e-06	1.47708e-05
MSTRG.27238	LncRNA	LTR/Gypsy	1.81034	6.81892e-14	3.96496e-13
MSTRG.27851	LncRNA	Simple_repeat	6.41435	1.38483e-31	1.96915e-30
MSTRG.27856	LncRNA	DNA/hAT-Ac	4.69687	8.96325e-44	1.92747e-42
MSTRG.28153	LncRNA	LTR/Gypsy	6.02724	2.2236e-41	4.41167e-40
MSTRG.28407	LncRNA	LTR/Gypsy	2.5967	8.23953e-57	2.52758e-55
MSTRG.28539	LncRNA	LTR/Gypsy	2.65451	3.19278e-07	1.04131e-06
MSTRG.28918	LncRNA	LTR/Gypsy	4.74786	1.64297e-95	1.05895e-93
MSTRG.29125	LncRNA	LTR/Gypsy	5.31753	8.6246e-45	1.90858e-43
MSTRG.31043	LncRNA	LTR/Gypsy	3.75834	4.53098e-12	2.29763e-11
MSTRG.31275	LncRNA	#N/A	4.06833	1.27921e-21	1.20852e-20
MSTRG.31287	LncRNA	LTR/Copia	4.34222	1.61291e-25	1.80154e-24
MSTRG.31397	LncRNA	LTR/Gypsy	7.35083	2.7966e-171	6.34345e-169
MSTRG.31610	LncRNA	/	8.42552	3.47699e-11	1.62807e-10
MSTRG.31611	LncRNA	DNA/hAT-Ac	4.7734	4.60897e-12	2.33517e-11
MSTRG.31808	LncRNA	LTR/Gypsy	6.18639	5.36111e-20	4.62916e-19
MSTRG.31809	LncRNA	/	5.78092	9.81697e-12	4.82966e-11
MSTRG.33589	LncRNA	/	5.78818	9.01537e-10	3.75547e-09
MSTRG.33879	LncRNA	/	2.19955	7.21647e-13	3.90003e-12
MSTRG.33932	LncRNA	Simple_repeat	1.9739	2.18695e-21	2.0352e-20
MSTRG.35593	LncRNA	/	5.68728	2.69611e-94	1.70513e-92
MSTRG.35596	LncRNA	Simple_repeat	5.04126	2.83136e-118	2.75999e-116
MSTRG.36810	LncRNA	LTR/Gypsy	2.67523	9.28272e-23	9.22406e-22
MSTRG.36972	LncRNA	LTR/Gypsy	2.21123	2.54435e-22	2.48124e-21
MSTRG.37021	LncRNA	/	2.71725	2.19817e-25	2.44252e-24
MSTRG.37270	LncRNA	LTR/Gypsy	4.18965	1.47994e-28	1.86994e-27
MSTRG.37644	LncRNA	LTR/Gypsy	2.36784	7.41162e-19	5.9429e-18
MSTRG.38121	LncRNA	LTR/Gypsy	6.56857	1.30532e-77	6.36209e-76
MSTRG.38123	LncRNA	LTR/Gypsy	5.18625	2.37072e-11	1.12821e-10
MSTRG.38567	LncRNA	LTR/Gypsy	4.72291	3.39263e-42	6.92319e-41
MSTRG.38699	LncRNA	LTR/Gypsy	3.56705	2.38673e-89	1.3971e-87
MSTRG.39119	LncRNA	/	3.42276	5.39962e-12	2.71941e-11
MSTRG.39281	LncRNA	LTR/Gypsy	4.1545	9.26636e-11	4.1812e-10
MSTRG.39508	LncRNA	LTR/Gypsy	1.7094	1.92533e-06	5.73395e-06
MSTRG.39623	LncRNA	/	1.33185	7.5351e-05	0.000181956
MSTRG.39896	LncRNA	/	6.85017	5.15818e-11	2.37705e-10
MSTRG.40126	LncRNA	/	1.63697	1.17234e-05	3.15378e-05
MSTRG.40138	LncRNA	/	1.3796	0.00011821	0.000277995
MSTRG.40188	LncRNA	/	1.78997	0.000418988	0.000906034
MSTRG.40986	LncRNA	/	1.40229	6.76756e-53	1.8782e-51
MSTRG.42288	LncRNA	Low_complexity	2.39366	2.69092e-12	1.39117e-11
MSTRG.44103	LncRNA	Simple_repeat	5.77799	1.1997e-14	7.36618e-14
MSTRG.44532	LncRNA	/	2.18745	6.50186e-98	4.38225e-96
MSTRG.44778	LncRNA	/	1.68014	1.84082e-05	4.83629e-05
MSTRG.45061	LncRNA	/	8.1697	7.11922e-11	3.24088e-10
MSTRG.46637	LncRNA	LTR/Gypsy	2.39433	1.32332e-08	4.95194e-08
MSTRG.47882	LncRNA	LTR/Gypsy	8.06341	4.76222e-74	2.1317e-72
MSTRG.47978	LncRNA	/	3.31647	2.79713e-09	1.11216e-08
MSTRG.48153	LncRNA	/	3.77093	4.18945e-28	5.19607e-27
MSTRG.48588	LncRNA	LTR/Gypsy	3.67723	4.68089e-09	1.82516e-08
MSTRG.48618	LncRNA	LTR/Gypsy	3.88638	4.07223e-11	1.89475e-10
MSTRG.48825	LncRNA	DNA/MULE-MuDR	1.29144	2.32102e-11	1.10523e-10
MSTRG.49956	LncRNA	LINE/L1	2.63099	8.62507e-15	5.3375e-14
MSTRG.50073	LncRNA	Simple_repeat	1.01623	4.56459e-28	5.65242e-27
MSTRG.50185	LncRNA	/	1.12897	3.92012e-31	5.48491e-30
MSTRG.50993	LncRNA	DNA/hAT-Ac	1.56425	8.53055e-08	2.95587e-07
MSTRG.51444	LncRNA	/	2.43242	1.09651e-18	8.70642e-18
MSTRG.51512	LncRNA	LTR/Gypsy	1.87908	1.69449e-06	5.08176e-06
MSTRG.51888	LncRNA	Simple_repeat	2.08467	5.71977e-12	2.87084e-11
MSTRG.52009	LncRNA	DNA/PIF-Harbinger	3.72936	7.85233e-10	3.29251e-09
MSTRG.53229	LncRNA	/	2.66235	5.14006e-39	9.49523e-38
MSTRG.53634	LncRNA	LTR/Gypsy	7.17855	8.40121e-07	2.6125e-06
MSTRG.53886	LncRNA	LTR/Gypsy	2.53016	2.9265e-15	1.85981e-14
MSTRG.54133	LncRNA	/	3.39118	6.44927e-17	4.61305e-16
MSTRG.54162	LncRNA	/	5.01159	3.74929e-21	3.43345e-20
MSTRG.54316	LncRNA	Simple_repeat	2.30832	9.18934e-08	3.17203e-07
MSTRG.54334	LncRNA	LTR/Gypsy	3.04563	3.8223e-23	3.8732e-22
MSTRG.54642	LncRNA	LTR/Gypsy	3.59613	8.30002e-31	1.15107e-29
MSTRG.55195	LncRNA	/	3.28274	1.91138e-14	1.15762e-13
MSTRG.55207	LncRNA	DNA/CMC-EnSpm	1.28621	4.25801e-33	6.39787e-32
MSTRG.55594	LncRNA	Simple_repeat	5.02919	7.47251e-18	5.63756e-17
MSTRG.56616	LncRNA	LTR/Gypsy	3.48907	5.29763e-25	5.77767e-24
MSTRG.56843	LncRNA	Low_complexity	7.99501	2.03099e-15	1.30655e-14
MSTRG.57398	LncRNA	LTR/Gypsy	5.65217	1.46272e-11	7.09262e-11
MSTRG.57531	LncRNA	/	1.90883	6.98002e-06	1.93602e-05
MSTRG.57548	LncRNA	DNA/hAT-Ac	1.40666	2.4835e-06	7.30131e-06
MSTRG.57926	LncRNA	/	1.94847	9.82001e-21	8.75819e-20
MSTRG.58674	LncRNA	SINE/tRNA	2.48883	6.01011e-20	5.16309e-19
MSTRG.58919	LncRNA	LTR/Gypsy	1.76722	2.57118e-09	1.02456e-08
MSTRG.59085	LncRNA	Simple_repeat	1.16163	2.27054e-30	3.10865e-29
MSTRG.59363	LncRNA	/	1.12309	1.6969e-06	5.08769e-06
MSTRG.59670	LncRNA	LTR/Gypsy	2.1276	6.4343e-18	4.87898e-17
MSTRG.60172	LncRNA	/	4.62038	2.3451e-71	9.91415e-70
MSTRG.60951	LncRNA	LTR/Copia	5.8332	3.90575e-118	3.79163e-116
MSTRG.61115	LncRNA	LTR/Gypsy	3.10415	1.67719e-56	5.09859e-55
MSTRG.61319	LncRNA	LTR/Gypsy	6.94277	1.66966e-27	2.01986e-26
MSTRG.61326	LncRNA	LTR/Gypsy	2.81984	6.2971e-22	6.05086e-21
MSTRG.61373	LncRNA	LTR/Gypsy	1.14212	2.52041e-05	6.50294e-05
MSTRG.61740	LncRNA	LTR/Gypsy	2.70447	5.55594e-14	3.2498e-13
MSTRG.61844	LncRNA	/	4.2502	3.47354e-13	1.92802e-12
MSTRG.62301	LncRNA	LTR/Gypsy	1.62634	3.33658e-09	1.3171e-08
MSTRG.63332	LncRNA	Simple_repeat	4.6457	1.98491e-14	1.20031e-13
MSTRG.63799	LncRNA	DNA/hAT-Ac	2.31691	5.57886e-12	2.80369e-11
MSTRG.64169	LncRNA	/	1.01863	1.92017e-06	5.7193e-06
MSTRG.64400	LncRNA	#N/A	2.91778	9.05791e-56	2.69453e-54
MSTRG.64633	LncRNA	/	2.06995	8.31904e-36	1.38592e-34
MSTRG.65553	LncRNA	DNA/hAT-Ac	2.50235	5.55751e-08	1.96231e-07
MSTRG.65630	LncRNA	LTR/Copia	1.83747	1.25564e-07	4.27179e-07
MSTRG.65750	LncRNA	Simple_repeat	5.13709	3.22327e-100	2.29719e-98
MSTRG.66144	LncRNA	Simple_repeat	2.66531	2.77568e-56	8.35184e-55
MSTRG.66567	LncRNA	/	3.31054	8.40745e-14	4.85512e-13
MSTRG.66631	LncRNA	/	1.6326	8.39955e-18	6.32648e-17
MSTRG.66922	LncRNA	Simple_repeat	2.75671	5.62207e-13	3.06823e-12
MSTRG.67097	LncRNA	Simple_repeat	5.06928	9.20607e-34	1.42035e-32
MSTRG.68881	LncRNA	/	1.9657	5.25597e-10	2.23322e-09
MSTRG.68891	LncRNA	Simple_repeat	1.31967	1.97769e-20	1.73951e-19
MSTRG.68935	LncRNA	LTR/Gypsy	4.20861	6.52235e-44	1.409e-42
MSTRG.69420	LncRNA	Simple_repeat	1.16572	3.45264e-14	2.0521e-13
MSTRG.71322	LncRNA	/	4.44224	2.35332e-13	1.32178e-12
MSTRG.72235	LncRNA	/	3.54504	1.08614e-63	3.91773e-62
MSTRG.72959	LncRNA	Simple_repeat	1.15249	9.89463e-15	6.09755e-14
MSTRG.74003	LncRNA	DNA/CMC-EnSpm	3.32568	6.31011e-32	9.12664e-31
MSTRG.74478	LncRNA	/	4.86693	1.0749e-96	7.10275e-95
MSTRG.74496	LncRNA	/	3.6232	7.3104e-09	2.80046e-08
MSTRG.74586	LncRNA	/	2.33708	4.26504e-12	2.1679e-11
MSTRG.74861	LncRNA	LTR/Gypsy	2.42999	3.39895e-40	6.51879e-39
MSTRG.75039	LncRNA	/	2.99384	3.78427e-08	1.35546e-07
MSTRG.76206	LncRNA	/	2.17884	5.54596e-06	1.55638e-05
MSTRG.76339	LncRNA	/	2.11947	2.50334e-06	7.35689e-06
MSTRG.76898	LncRNA	/	5.91294	3.61919e-10	1.55825e-09
MSTRG.78606	LncRNA	LTR/Gypsy	5.52073	1.51635e-15	9.85962e-15
MSTRG.89	LncRNA	/	-1.60277	5.57522e-05	0.000137386
MSTRG.508	LncRNA	Simple_repeat	-1.81309	2.3056e-13	1.2959e-12
MSTRG.664	LncRNA	LTR/Gypsy	-2.18135	2.9924e-05	7.64879e-05
MSTRG.1840	LncRNA	/	-2.53188	8.74253e-09	3.32693e-08
MSTRG.1997	LncRNA	/	-1.20156	1.01272e-14	6.23924e-14
MSTRG.3215	LncRNA	DNA/CMC-EnSpm	-3.81045	7.26626e-11	3.30654e-10
MSTRG.4326	LncRNA	LTR/Gypsy	-1.60856	5.07267e-08	1.79738e-07
MSTRG.4636	LncRNA	LTR/Gypsy	-1.97168	2.80644e-20	2.45473e-19
MSTRG.5488	LncRNA	LTR/Gypsy	-1.18992	4.77699e-09	1.86079e-08
MSTRG.6412	LncRNA	DNA/PIF-Harbinger?	-2.24443	2.25961e-30	3.09548e-29
MSTRG.6528	LncRNA	/	-1.3681	2.26185e-16	1.55288e-15
MSTRG.6881	LncRNA	Simple_repeat	-1.31111	6.51036e-07	2.04854e-06
MSTRG.7495	LncRNA	/	-1.16657	3.91507e-08	1.39977e-07
MSTRG.7853	LncRNA	LTR/Copia	-1.80719	1.65334e-08	6.12859e-08
MSTRG.7866	LncRNA	Simple_repeat	-1.98409	5.51681e-05	0.000136117
MSTRG.8200	LncRNA	Simple_repeat	-1.13919	1.04232e-08	3.93601e-08
MSTRG.8452	LncRNA	DNA/hAT-Tip100	-1.54699	8.53364e-15	5.28508e-14
MSTRG.8647	LncRNA	LTR/Copia	-2.51474	5.68358e-11	2.60544e-10
MSTRG.9419	LncRNA	/	-1.38754	2.42774e-11	1.15441e-10
MSTRG.9708	LncRNA	Simple_repeat	-1.70833	3.02515e-16	2.06133e-15
MSTRG.10799	LncRNA	LTR/Gypsy	-1.67033	5.72956e-16	3.83434e-15
MSTRG.10903	LncRNA	Simple_repeat	-1.48015	6.54187e-11	2.98439e-10
MSTRG.11536	LncRNA	/	-1.02603	0.000337458	0.0007408
MSTRG.11786	LncRNA	Simple_repeat	-2.50898	5.14557e-19	4.16984e-18
MSTRG.12551	LncRNA	/	-3.39197	8.85101e-08	3.06017e-07
MSTRG.13357	LncRNA	LTR/Copia	-1.84951	3.07243e-28	3.83891e-27
MSTRG.14745	LncRNA	/	-1.01589	4.4618e-09	1.74492e-08
MSTRG.16725	LncRNA	LTR/Gypsy	-1.73052	1.90577e-12	9.97274e-12
MSTRG.17096	LncRNA	/	-2.09055	1.22722e-09	5.05062e-09
MSTRG.17324	LncRNA	DNA/PIF-Harbinger?	-1.62844	6.26519e-07	1.97615e-06
MSTRG.17735	LncRNA	Simple_repeat	-2.81449	2.36909e-39	4.42843e-38
MSTRG.18103	LncRNA	DNA/CMC-EnSpm	-1.20705	2.0732e-13	1.1703e-12
MSTRG.18253	LncRNA	/	-1.31591	4.13666e-19	3.37544e-18
MSTRG.18818	LncRNA	Low_complexity	-1.50013	2.55785e-61	8.70702e-60
MSTRG.21418	LncRNA	DNA/CMC-EnSpm	-1.95292	5.52417e-14	3.23202e-13
MSTRG.23776	LncRNA	/	-2.4005	2.08413e-06	6.178e-06
MSTRG.24022	LncRNA	/	-1.82492	1.49112e-06	4.50449e-06
MSTRG.24037	LncRNA	Simple_repeat	-1.6311	0.00010243	0.000242823
MSTRG.24132	LncRNA	SINE/tRNA	-2.41443	6.30239e-10	2.66058e-09
MSTRG.24472	LncRNA	Simple_repeat	-1.32793	6.81593e-13	3.69203e-12
MSTRG.25157	LncRNA	DNA/PIF-Harbinger?	-2.30383	1.67824e-06	5.03558e-06
MSTRG.25198	LncRNA	/	-1.17392	0.000348169	0.000762963
MSTRG.26008	LncRNA	DNA/CMC-EnSpm	-1.56248	1.99735e-38	3.64405e-37
MSTRG.27087	LncRNA	/	-1.36974	1.50643e-06	4.54667e-06
MSTRG.28367	LncRNA	DNA/PIF-Harbinger?	-1.89464	3.59983e-05	9.09793e-05
MSTRG.28868	LncRNA	LTR/Gypsy	-2.17059	1.01369e-06	3.12587e-06
MSTRG.29726	LncRNA	LTR/Gypsy	-1.76349	3.6924e-55	1.08338e-53
MSTRG.29758	LncRNA	LTR/Gypsy	-2.05716	1.15878e-08	4.35628e-08
MSTRG.30107	LncRNA	/	-2.80078	6.6108e-08	2.31825e-07
MSTRG.32496	LncRNA	LTR/Gypsy	-2.03417	1.85214e-10	8.18354e-10
MSTRG.32569	LncRNA	Simple_repeat	-3.3013	7.22392e-15	4.49044e-14
MSTRG.32694	LncRNA	/	-1.69585	4.85296e-09	1.88944e-08
MSTRG.34612	LncRNA	/	-1.24207	7.2921e-08	2.54393e-07
MSTRG.35128	LncRNA	Simple_repeat	-2.11361	2.38846e-41	4.72682e-40
MSTRG.35930	LncRNA	DNA/hAT-Tag1	-1.86897	7.65353e-14	4.4306e-13
MSTRG.36687	LncRNA	Simple_repeat	-1.78741	4.02624e-18	3.09479e-17
MSTRG.37268	LncRNA	DNA/CMC-EnSpm	-1.54442	9.82929e-13	5.25194e-12
MSTRG.37546	LncRNA	DNA/CMC-EnSpm	-1.77138	4.61996e-09	1.80349e-08
MSTRG.38130	LncRNA	LTR/Gypsy	-1.57442	3.0264e-06	8.79114e-06
MSTRG.39052	LncRNA	DNA/PIF-Harbinger	-2.58114	2.21745e-18	1.72982e-17
MSTRG.39054	LncRNA	/	-2.81809	3.71746e-35	6.03959e-34
MSTRG.39725	LncRNA	Simple_repeat	-1.51916	7.11269e-08	2.48649e-07
MSTRG.41897	LncRNA	DNA/MULE-MuDR	-1.51566	7.7717e-13	4.19146e-12
MSTRG.42372	LncRNA	DNA/hAT-Tip100	-1.17937	2.14374e-05	5.57993e-05
MSTRG.44365	LncRNA	LTR/Copia	-1.69308	3.64697e-05	9.20916e-05
MSTRG.44472	LncRNA	/	-1.19329	1.86007e-08	6.85717e-08
MSTRG.45268	LncRNA	LTR/Gypsy	-1.30256	1.93071e-05	5.05725e-05
MSTRG.45846	LncRNA	Simple_repeat	-1.89352	6.44559e-11	2.94217e-10
MSTRG.49372	LncRNA	/	-1.3749	3.32259e-15	2.10529e-14
MSTRG.50253	LncRNA	Simple_repeat	-1.23357	7.3762e-05	0.000178375
MSTRG.50791	LncRNA	Simple_repeat	-3.02248	5.02011e-19	4.06956e-18
MSTRG.52092	LncRNA	/	-1.50486	1.57459e-08	5.84587e-08
MSTRG.52811	LncRNA	/	-1.29905	0.000134113	0.000312528
MSTRG.53254	LncRNA	LTR/Copia	-1.2313	1.25874e-10	5.62915e-10
MSTRG.54416	LncRNA	Simple_repeat	-1.48323	9.24838e-08	3.19101e-07
MSTRG.54514	LncRNA	/	-1.79232	1.34958e-43	2.8916e-42
MSTRG.54889	LncRNA	Simple_repeat	-2.03294	3.00702e-07	9.8385e-07
MSTRG.54969	LncRNA	/	-1.84249	0.000132962	0.00031
MSTRG.55924	LncRNA	/	-1.57885	0.00012111	0.000284165
MSTRG.56221	LncRNA	LTR/Gypsy	-2.1782	2.45837e-11	1.16804e-10
MSTRG.56495	LncRNA	LTR/Copia	-1.19937	2.38878e-08	8.70827e-08
MSTRG.56496	LncRNA	LTR/Copia	-2.40601	1.07758e-36	1.84471e-35
MSTRG.56665	LncRNA	/	-2.74672	1.35921e-26	1.58968e-25
MSTRG.56709	LncRNA	/	-1.74837	1.30898e-08	4.89984e-08
MSTRG.57722	LncRNA	/	-2.04473	3.24482e-07	1.05696e-06
MSTRG.57744	LncRNA	/	-2.75542	1.25372e-14	7.6859e-14
MSTRG.58528	LncRNA	Simple_repeat	-1.03599	0.000327563	0.000720285
MSTRG.58612	LncRNA	/	-2.38573	6.32697e-17	4.52694e-16
MSTRG.60971	LncRNA	LTR/Gypsy	-1.27083	6.13206e-06	1.71291e-05
MSTRG.61867	LncRNA	Simple_repeat	-1.88314	1.65654e-44	3.63514e-43
MSTRG.62441	LncRNA	Simple_repeat	-2.39632	5.6086e-13	3.06195e-12
MSTRG.63547	LncRNA	LTR/Gypsy	-1.03603	1.1513e-05	3.10195e-05
MSTRG.64831	LncRNA	DNA	-1.96146	3.05702e-08	1.1042e-07
MSTRG.66192	LncRNA	/	-1.36595	4.14405e-13	2.28567e-12
MSTRG.67196	LncRNA	Simple_repeat	-1.14665	2.19402e-13	1.23613e-12
MSTRG.67318	LncRNA	/	-1.68559	8.50008e-16	5.63091e-15
MSTRG.67332	LncRNA	DNA/CMC-EnSpm	-2.29193	7.33453e-17	5.21464e-16
MSTRG.67741	LncRNA	LTR/Copia	-1.50758	3.07007e-06	8.91032e-06
MSTRG.68097	LncRNA	Simple_repeat	-1.79309	0.000189649	0.000432338
MSTRG.68359	LncRNA	RC/Helitron	-1.21995	2.66568e-16	1.81954e-15
MSTRG.70972	LncRNA	Simple_repeat	-1.48547	5.51852e-14	3.22952e-13
MSTRG.71703	LncRNA	LTR/Gypsy	-1.51309	9.4688e-26	1.06824e-24
MSTRG.72121	LncRNA	/	-1.61731	6.81077e-22	6.52319e-21
MSTRG.72369	LncRNA	DNA/hAT-Tag1	-1.08957	2.04358e-07	6.79679e-07
MSTRG.75625	LncRNA	/	-1.35604	0.000465091	0.000999134
MSTRG.76135	LncRNA	LTR/Cassandra	-2.74572	6.65312e-15	4.14546e-14
MSTRG.76224	LncRNA	/	-2.64796	1.54919e-35	2.55562e-34
MSTRG.76541	LncRNA	/	-1.98125	3.3036e-24	3.48066e-23
MSTRG.76728	LncRNA	/	-2.94436	6.59544e-18	4.99155e-17
MSTRG.76916	LncRNA	/	-1.61265	2.23329e-18	1.7416e-17

## Sheet: Drought_V3
Gene_ID	Coding	TE_family	Log2FoldChange	p-value	p-adj
MSTRG.3012	LncRNA	/	3.01576	0.0043029	0.0367211
MSTRG.11094	LncRNA	DNA/CMC-EnSpm	1.30751	0.00487423	0.040511
MSTRG.12367	LncRNA	LTR/Gypsy	8.42292	0.000296019	0.00415839
MSTRG.18253	LncRNA	/	1.29276	0.0024196	0.0232617
MSTRG.18505	LncRNA	/	1.49637	0.000260777	0.00372975
MSTRG.21600	LncRNA	Simple_repeat	6.14475	1.12885e-06	3.13172e-05
MSTRG.22221	LncRNA	Simple_repeat	7.84899	0.00288464	0.0267769
MSTRG.22964	LncRNA	Simple_repeat	2.57461	0.00170192	0.0174159
MSTRG.25460	LncRNA	LTR/Gypsy	5.57552	1.67689e-05	0.000344792
MSTRG.28313	LncRNA	/	8.98303	1.5377e-05	0.000318247
MSTRG.32694	LncRNA	/	3.18576	0.00280563	0.0262418
MSTRG.33482	LncRNA	LINE/L1	6.7241	0.00321945	0.029054
MSTRG.42870	LncRNA	DNA/PIF-Harbinger	1.02155	0.00449176	0.0379318
MSTRG.44362	LncRNA	/	1.27738	0.00309757	0.0282426
MSTRG.50836	LncRNA	/	3.50876	4.68502e-07	1.43694e-05
MSTRG.51523	LncRNA	/	3.44539	5.10119e-07	1.54738e-05
MSTRG.56515	LncRNA	Simple_repeat	1.59451	0.00269928	0.025441
MSTRG.56706	LncRNA	LTR/Gypsy	3.5394	0.00121043	0.0132196
MSTRG.59085	LncRNA	Simple_repeat	2.02929	0.000820389	0.00965192
MSTRG.63670	LncRNA	/	2.81763	0.000912591	0.0104987
MSTRG.68359	LncRNA	RC/Helitron	1.41544	0.00041074	0.00542162
MSTRG.71546	LncRNA	DNA/TcMar-Stowaway	1.6674	9.4147e-06	0.000205846
MSTRG.74442	LncRNA	LTR/Gypsy	1.87574	0.000116752	0.00185084
MSTRG.75647	LncRNA	/	8.01706	0.00144562	0.0152017
MSTRG.75745	LncRNA	/	1.06639	0.00320966	0.0289893
MSTRG.76236	LncRNA	/	3.16553	2.86132e-10	1.83682e-08
MSTRG.77159	LncRNA	Low_complexity	4.01466	0.00114729	0.0126678
MSTRG.1650	LncRNA	Simple_repeat	-2.53214	1.07754e-10	7.53015e-09
MSTRG.3549	LncRNA	/	-3.58522	4.71892e-11	3.56876e-09
MSTRG.4305	LncRNA	LTR/Gypsy	-9.21299	8.98318e-06	0.000198574
MSTRG.4389	LncRNA	LTR/Copia	-5.20292	0.00043237	0.00564638
MSTRG.4636	LncRNA	LTR/Gypsy	-6.10853	1.04713e-23	4.44689e-21
MSTRG.4868	LncRNA	/	-2.65374	2.86434e-05	0.000550987
MSTRG.5204	LncRNA	/	-6.00449	7.52999e-11	5.41644e-09
MSTRG.9068	LncRNA	LTR/Copia	-4.61167	6.83177e-07	2.00087e-05
MSTRG.9419	LncRNA	/	-3.59893	8.36312e-17	1.55196e-14
MSTRG.11357	LncRNA	LTR/Gypsy	-2.75239	0.000232803	0.00337336
MSTRG.12817	LncRNA	LTR/Gypsy	-7.87334	0.00225005	0.021947
MSTRG.12835	LncRNA	LTR/Gypsy	-3.85052	2.00654e-06	5.29338e-05
MSTRG.14944	LncRNA	LTR/Gypsy	-9.29655	2.05714e-06	5.39523e-05
MSTRG.15101	LncRNA	LTR/Gypsy	-4.67678	2.65077e-25	1.36133e-22
MSTRG.15569	LncRNA	LTR/Gypsy	-9.20391	1.46764e-05	0.000305177
MSTRG.17024	LncRNA	LTR/Gypsy	-1.34683	0.00143421	0.0150961
MSTRG.18363	LncRNA	/	-10.3153	3.62788e-09	1.81665e-07
MSTRG.18960	LncRNA	Simple_repeat	-8.47335	2.99643e-09	1.53527e-07
MSTRG.19588	LncRNA	LTR/Copia	-3.21042	0.00016014	0.00243888
MSTRG.19866	LncRNA	LTR/Copia	-1.90115	0.00139899	0.0148457
MSTRG.19867	LncRNA	Simple_repeat	-10.7596	1.0406e-10	7.31832e-09
MSTRG.20188	LncRNA	LTR/Gypsy	-12.1655	4.84134e-23	1.87564e-20
MSTRG.20282	LncRNA	/	-3.4543	0.00031931	0.00442922
MSTRG.20305	LncRNA	LTR/Gypsy	-2.48601	1.93541e-06	5.12466e-05
MSTRG.20524	LncRNA	LTR/Gypsy	-10.8795	3.63534e-10	2.28716e-08
MSTRG.20539	LncRNA	LTR/Gypsy	-5.2107	0.00117094	0.0128775
MSTRG.20986	LncRNA	LTR/Gypsy	-2.99839	0.0020867	0.0206269
MSTRG.20990	LncRNA	LTR/Gypsy	-2.66948	1.29278e-07	4.62698e-06
MSTRG.21097	LncRNA	Simple_repeat	-3.57721	1.87588e-05	0.000379003
MSTRG.21105	LncRNA	LTR/Gypsy	-1.58822	0.00193073	0.0193537
MSTRG.21209	LncRNA	LTR/Gypsy	-5.88422	1.60389e-29	1.14254e-26
MSTRG.21542	LncRNA	LTR/Gypsy	-3.10894	5.39084e-05	0.000950846
MSTRG.21891	LncRNA	LTR/Gypsy	-9.4598	8.23725e-07	2.36545e-05
MSTRG.22032	LncRNA	Simple_repeat	-9.87938	5.68104e-08	2.2126e-06
MSTRG.25617	LncRNA	LTR/Copia	-3.57125	0.000200608	0.00295335
MSTRG.26008	LncRNA	DNA/CMC-EnSpm	-5.86749	0.000273781	0.00389556
MSTRG.27188	LncRNA	Simple_repeat	-9.40904	1.05386e-06	2.93883e-05
MSTRG.27851	LncRNA	Simple_repeat	-8.30727	6.05854e-14	7.63989e-12
MSTRG.28299	LncRNA	LTR/Gypsy	-12.8669	6.176e-16	1.05724e-13
MSTRG.28407	LncRNA	LTR/Gypsy	-2.08654	6.24651e-06	0.000142797
MSTRG.28791	LncRNA	LTR/Gypsy	-9.94904	1.03346e-06	2.89252e-05
MSTRG.28918	LncRNA	LTR/Gypsy	-8.09111	0.000518383	0.00658278
MSTRG.29054	LncRNA	LTR/Gypsy	-10.7077	1.35509e-09	7.51873e-08
MSTRG.29055	LncRNA	LTR/Gypsy	-8.124	0.000926706	0.0106199
MSTRG.29217	LncRNA	/	-7.71149	0.00395138	0.0343294
MSTRG.29336	LncRNA	LTR/Gypsy	-4.89487	0.000339102	0.00466276
MSTRG.29726	LncRNA	LTR/Gypsy	-4.31034	3.30001e-09	1.67143e-07
MSTRG.30837	LncRNA	/	-2.10843	0.000912756	0.0104987
MSTRG.31397	LncRNA	LTR/Gypsy	-2.16981	0.00516214	0.0423618
MSTRG.31808	LncRNA	LTR/Gypsy	-2.67799	0.00135347	0.0144459
MSTRG.33879	LncRNA	/	-4.90121	5.84864e-10	3.50966e-08
MSTRG.34123	LncRNA	Simple_repeat	-8.13281	0.000830532	0.00974721
MSTRG.35630	LncRNA	Simple_repeat	-1.66506	0.00125718	0.0136157
MSTRG.36810	LncRNA	LTR/Gypsy	-3.02151	1.29406e-08	5.74984e-07
MSTRG.36825	LncRNA	Simple_repeat	-4.62016	1.13548e-14	1.68287e-12
MSTRG.36985	LncRNA	/	-2.37008	0.00605546	0.048119
MSTRG.37021	LncRNA	/	-5.26937	9.83944e-08	3.63352e-06
MSTRG.37270	LncRNA	LTR/Gypsy	-7.96741	1.533e-25	8.0603e-23
MSTRG.37644	LncRNA	LTR/Gypsy	-2.32458	8.2259e-06	0.000183302
MSTRG.37825	LncRNA	LTR/Gypsy	-6.22016	5.55952e-09	2.65738e-07
MSTRG.38121	LncRNA	LTR/Gypsy	-14.4982	4.86407e-22	1.70497e-19
MSTRG.38123	LncRNA	LTR/Gypsy	-9.90683	2.14805e-17	4.2353e-15
MSTRG.38321	LncRNA	LTR/Gypsy	-3.78861	2.15417e-07	7.34031e-06
MSTRG.38614	LncRNA	DNA/CMC-EnSpm	-8.75795	4.62993e-05	0.000831242
MSTRG.39281	LncRNA	LTR/Gypsy	-3.76405	2.69072e-07	8.84213e-06
MSTRG.39282	LncRNA	LTR/Gypsy	-8.06779	0.00116046	0.012794
MSTRG.40386	LncRNA	/	-8.48404	0.000229035	0.0033253
MSTRG.40593	LncRNA	/	-11.1525	1.00719e-11	8.72224e-10
MSTRG.44798	LncRNA	LTR/Gypsy	-2.37513	3.43268e-06	8.49818e-05
MSTRG.46637	LncRNA	LTR/Gypsy	-6.59492	2.38648e-41	7.52867e-38
MSTRG.49595	LncRNA	/	-3.97104	2.63473e-07	8.69698e-06
MSTRG.50185	LncRNA	/	-2.34271	3.05163e-05	0.000581943
MSTRG.50633	LncRNA	Simple_repeat	-2.78469	4.18441e-11	3.21966e-09
MSTRG.50666	LncRNA	/	-8.833	3.19583e-05	0.000606301
MSTRG.50954	LncRNA	LTR/Gypsy	-12.9978	5.13226e-06	0.000119805
MSTRG.53145	LncRNA	LTR/Gypsy	-3.86175	0.00017505	0.00263326
MSTRG.53886	LncRNA	LTR/Gypsy	-3.05071	6.01135e-05	0.00104774
MSTRG.54147	LncRNA	Simple_repeat	-4.37675	0.000439748	0.00573256
MSTRG.54318	LncRNA	/	-5.48678	0.00137827	0.0146823
MSTRG.54334	LncRNA	LTR/Gypsy	-5.97578	2.63863e-13	2.98815e-11
MSTRG.54367	LncRNA	LTR/Gypsy	-7.73562	0.00367578	0.0323396
MSTRG.54392	LncRNA	LTR/Gypsy	-2.22682	6.50268e-05	0.00112099
MSTRG.54642	LncRNA	LTR/Gypsy	-8.85976	4.05056e-11	3.12757e-09
MSTRG.55073	LncRNA	LTR/Gypsy	-7.76767	0.00328346	0.029499
MSTRG.58714	LncRNA	LTR/Gypsy	-2.74919	6.92947e-07	2.0268e-05
MSTRG.59399	LncRNA	DNA/CMC-EnSpm	-9.60411	3.5944e-07	1.12909e-05
MSTRG.59670	LncRNA	LTR/Gypsy	-5.33948	1.35337e-16	2.39092e-14
MSTRG.60172	LncRNA	/	-5.04425	3.96587e-06	9.60287e-05
MSTRG.60645	LncRNA	LTR/Gypsy	-3.75755	0.000661057	0.00806526
MSTRG.60913	LncRNA	LTR/Gypsy	-10.268	7.09651e-22	2.41096e-19
MSTRG.60951	LncRNA	LTR/Copia	-4.61	1.21888e-11	1.03925e-09
MSTRG.60971	LncRNA	LTR/Gypsy	-3.61778	9.39612e-08	3.4873e-06
MSTRG.61115	LncRNA	LTR/Gypsy	-4.54362	7.48221e-22	2.50348e-19
MSTRG.61326	LncRNA	LTR/Gypsy	-4.07083	1.20984e-11	1.03554e-09
MSTRG.62301	LncRNA	LTR/Gypsy	-3.40446	6.13729e-14	7.65705e-12
MSTRG.62302	LncRNA	LTR/Gypsy	-5.17782	5.57168e-21	1.68547e-18
MSTRG.62381	LncRNA	LTR/Gypsy	-1.81513	8.4758e-05	0.0014073
MSTRG.62632	LncRNA	LTR/Gypsy	-9.1954	3.85799e-06	9.3622e-05
MSTRG.63787	LncRNA	Simple_repeat	-1.71262	0.000128124	0.00200806
MSTRG.65077	LncRNA	DNA/PIF-Harbinger	-2.75819	0.0026078	0.0246947
MSTRG.65750	LncRNA	Simple_repeat	-2.53484	0.00248709	0.023776
MSTRG.65796	LncRNA	Simple_repeat	-3.44364	1.02449e-09	5.89163e-08
MSTRG.66605	LncRNA	LTR/Gypsy	-3.48262	1.04736e-13	1.27783e-11
MSTRG.66607	LncRNA	LTR/Copia	-9.20406	3.62445e-06	8.88331e-05
MSTRG.66631	LncRNA	/	-2.28202	0.00312239	0.0283986
MSTRG.66910	LncRNA	LTR/Gypsy	-2.36227	0.00214454	0.0210658
MSTRG.67097	LncRNA	Simple_repeat	-7.17652	0.00355735	0.0314984
MSTRG.67820	LncRNA	/	-8.26044	0.00050811	0.0064784
MSTRG.67849	LncRNA	LTR/Gypsy	-9.87104	3.33759e-07	1.06049e-05
MSTRG.68935	LncRNA	LTR/Gypsy	-2.83023	0.000424963	0.00556281
MSTRG.69420	LncRNA	Simple_repeat	-4.94225	9.79653e-38	2.40374e-34
MSTRG.72121	LncRNA	/	-7.671	0.00369839	0.0325132
MSTRG.72235	LncRNA	/	-3.29736	1.25871e-05	0.000267013
MSTRG.73753	LncRNA	LTR/Gypsy	-9.86245	1.28333e-06	3.5074e-05
MSTRG.74003	LncRNA	DNA/CMC-EnSpm	-1.82925	2.04168e-05	0.000408391
MSTRG.74078	LncRNA	/	-7.99195	0.00146712	0.0153912
MSTRG.74401	LncRNA	LTR/Gypsy	-3.14298	0.000139582	0.00216612
MSTRG.74478	LncRNA	/	-10.6922	1.60966e-21	5.07801e-19
MSTRG.74496	LncRNA	/	-8.42373	1.29443e-23	5.39336e-21
MSTRG.74526	LncRNA	LTR/Copia	-8.73077	9.65731e-05	0.00157855
MSTRG.74586	LncRNA	/	-2.50344	0.00325552	0.0293196
MSTRG.74861	LncRNA	LTR/Gypsy	-2.18771	0.000409281	0.00540559
MSTRG.76180	LncRNA	LTR/Gypsy	-7.08266	0.000752659	0.00897461
MSTRG.76224	LncRNA	/	-4.9866	1.99051e-08	8.40465e-07
MSTRG.77233	LncRNA	/	-4.59598	1.10345e-16	1.99733e-14
MSTRG.77371	LncRNA	LTR/Gypsy	-5.42313	0.000902419	0.0104309
MSTRG.78227	LncRNA	LTR/Gypsy	-8.06984	5.84798e-09	2.78922e-07
MSTRG.78828	LncRNA	Simple_repeat	-6.11571	4.07384e-05	0.000745341
MSTRG.78867	LncRNA	LTR/Gypsy	-8.82693	3.11541e-05	0.000593082

## Sheet: Drought_V6
Gene_ID	Coding	TE_family	Log2FoldChange	p-value	p-adj
MSTRG.2136	LncRNA	LTR/Gypsy	1.68168	0.00142284	0.00776978
MSTRG.2233	LncRNA	/	0.918471	0.00170106	0.00896552
MSTRG.2280	LncRNA	/	2.26575	1.86396e-06	3.08099e-05
MSTRG.3046	LncRNA	#N/A	2.53221	1.70013e-06	2.8811e-05
MSTRG.4305	LncRNA	LTR/Gypsy	2.25015	0.000107493	0.000947032
MSTRG.4486	LncRNA	LTR/Gypsy	3.17428	1.36995e-07	3.29646e-06
MSTRG.4705	LncRNA	/	2.43054	0.000490894	0.0032943
MSTRG.4719	LncRNA	LTR/Gypsy	1.52285	0.00714544	0.027725
MSTRG.4752	LncRNA	/	0.942328	2.28485e-10	1.16897e-08
MSTRG.4755	LncRNA	LTR/Gypsy	1.63263	0.0049624	0.0209535
MSTRG.5208	LncRNA	LTR/Gypsy	1.77324	0.000104438	0.000925809
MSTRG.6590	LncRNA	LTR/Gypsy	1.37838	0.00431547	0.018753
MSTRG.8071	LncRNA	LTR/Copia	2.02493	0.000149388	0.00124354
MSTRG.8800	LncRNA	/	1.47198	0.0015209	0.0081846
MSTRG.9969	LncRNA	/	1.75452	6.01207e-08	1.58902e-06
MSTRG.12835	LncRNA	LTR/Gypsy	2.40784	0.000352845	0.00250394
MSTRG.13415	LncRNA	LTR/Gypsy	1.50429	1.20382e-05	0.000149352
MSTRG.14220	LncRNA	LTR/Gypsy	0.713197	0.00566838	0.0232093
MSTRG.15569	LncRNA	LTR/Gypsy	3.57677	0.0111739	0.0394908
MSTRG.16140	LncRNA	LTR/Copia	1.06564	0.0108354	0.0385226
MSTRG.17428	LncRNA	/	0.875455	0.00112669	0.0064509
MSTRG.18003	LncRNA	DNA/PIF-Harbinger	0.638665	0.0120096	0.0418839
MSTRG.18103	LncRNA	DNA/CMC-EnSpm	0.925267	0.000204695	0.00160119
MSTRG.18953	LncRNA	LTR/Gypsy	1.45576	0.00609026	0.0245116
MSTRG.19600	LncRNA	LTR/Gypsy	2.64556	0.000180732	0.00145072
MSTRG.19653	LncRNA	/	0.911868	0.0114106	0.0401625
MSTRG.20539	LncRNA	LTR/Gypsy	3.0716	2.62194e-09	1.03567e-07
MSTRG.21097	LncRNA	Simple_repeat	1.76181	7.83277e-05	0.000725477
MSTRG.21413	LncRNA	LTR/Gypsy	1.08151	0.00911211	0.0337123
MSTRG.21928	LncRNA	LTR/Gypsy	1.41208	0.00207378	0.0104738
MSTRG.22045	LncRNA	LTR/Gypsy	1.52668	0.00253991	0.0123703
MSTRG.23023	LncRNA	/	2.3139	0.000171902	0.00139759
MSTRG.23186	LncRNA	/	1.22914	2.93924e-06	4.55688e-05
MSTRG.23846	LncRNA	/	1.45794	0.00394271	0.0174682
MSTRG.26008	LncRNA	DNA/CMC-EnSpm	2.9295	3.01343e-05	0.000326374
MSTRG.26190	LncRNA	/	0.749828	0.0037852	0.0169239
MSTRG.27087	LncRNA	/	1.55178	0.00476597	0.0202634
MSTRG.27851	LncRNA	Simple_repeat	1.87847	0.0039935	0.017646
MSTRG.28178	LncRNA	LTR/Copia	1.32367	0.000670354	0.00422487
MSTRG.28818	LncRNA	LTR/Gypsy	2.29048	6.4405e-05	0.00061833
MSTRG.30737	LncRNA	Simple_repeat	0.943297	0.00252749	0.0123337
MSTRG.31397	LncRNA	LTR/Gypsy	2.85431	0.000291159	0.00214041
MSTRG.31610	LncRNA	/	2.70534	0.00942877	0.0345802
MSTRG.31809	LncRNA	/	1.57676	0.0126517	0.0435186
MSTRG.31982	LncRNA	/	1.40425	0.0076209	0.0292415
MSTRG.32632	LncRNA	LINE/L1	2.70637	1.70506e-13	1.9698e-11
MSTRG.32694	LncRNA	/	1.18523	0.00377237	0.0168877
MSTRG.33356	LncRNA	/	0.627175	0.0139184	0.0468261
MSTRG.34540	LncRNA	LTR/Copia	1.94801	0.00699916	0.0273351
MSTRG.34612	LncRNA	/	0.737188	0.00296084	0.0139381
MSTRG.34749	LncRNA	Simple_repeat	1.61999	0.0100226	0.0361841
MSTRG.35197	LncRNA	/	0.948208	0.000110392	0.000969788
MSTRG.35312	LncRNA	RC/Helitron	0.709178	0.00163551	0.00868177
MSTRG.36218	LncRNA	LTR/Gypsy	2.2343	0.00219455	0.010959
MSTRG.36307	LncRNA	Simple_repeat	1.40531	3.79803e-07	7.90815e-06
MSTRG.36810	LncRNA	LTR/Gypsy	1.16412	0.0017067	0.00899301
MSTRG.36972	LncRNA	LTR/Gypsy	1.12065	0.0106997	0.0381475
MSTRG.37205	LncRNA	/	3.43633	5.01413e-05	0.000500667
MSTRG.37284	LncRNA	LTR/Gypsy	1.42399	1.19456e-05	0.000148374
MSTRG.37644	LncRNA	LTR/Gypsy	1.93028	0.0128733	0.0441606
MSTRG.37863	LncRNA	LTR/Gypsy	1.63777	0.00277599	0.0132412
MSTRG.38130	LncRNA	LTR/Gypsy	1.20675	0.00259288	0.0125646
MSTRG.38211	LncRNA	Simple_repeat	2.40069	9.28878e-15	1.45691e-12
MSTRG.38567	LncRNA	LTR/Gypsy	4.78537	7.27727e-07	1.38999e-05
MSTRG.38614	LncRNA	DNA/CMC-EnSpm	2.329	0.00382464	0.0170435
MSTRG.38699	LncRNA	LTR/Gypsy	1.49531	0.000622585	0.00398632
MSTRG.39281	LncRNA	LTR/Gypsy	1.22831	0.00892734	0.0331715
MSTRG.39508	LncRNA	LTR/Gypsy	0.813912	0.00210836	0.01061
MSTRG.40744	LncRNA	/	1.21888	0.000419829	0.00289515
MSTRG.41222	LncRNA	/	0.701024	0.00152622	0.00820706
MSTRG.42288	LncRNA	Low_complexity	2.52811	0.00363814	0.0164167
MSTRG.42465	LncRNA	LTR/Copia	1.27282	0.00997515	0.0360306
MSTRG.45819	LncRNA	LTR/Gypsy	2.35236	0.000183037	0.0014646
MSTRG.47978	LncRNA	/	1.92888	0.00237024	0.0116954
MSTRG.47987	LncRNA	/	1.34149	0.0123288	0.0427347
MSTRG.48417	LncRNA	DNA/PIF-Harbinger	2.45219	0.000227389	0.00175319
MSTRG.48588	LncRNA	LTR/Gypsy	1.71928	0.00109592	0.00630328
MSTRG.49207	LncRNA	LTR/Copia	1.29596	0.00516025	0.0215884
MSTRG.49850	LncRNA	LTR/Copia	1.00131	0.0140409	0.0471497
MSTRG.50893	LncRNA	/	2.05495	8.30697e-07	1.55218e-05
MSTRG.51444	LncRNA	/	1.63544	0.00926708	0.0341387
MSTRG.51523	LncRNA	/	1.61574	0.000526212	0.00347381
MSTRG.51888	LncRNA	Simple_repeat	2.07723	9.12162e-07	1.68101e-05
MSTRG.52514	LncRNA	/	1.36322	0.00755062	0.0290143
MSTRG.52515	LncRNA	LTR/Gypsy	0.950196	0.00909142	0.0336473
MSTRG.53634	LncRNA	LTR/Gypsy	4.49992	7.31824e-06	9.83454e-05
MSTRG.54642	LncRNA	LTR/Gypsy	1.42423	0.00601517	0.02429
MSTRG.55073	LncRNA	LTR/Gypsy	3.87823	6.06446e-05	0.000588702
MSTRG.55892	LncRNA	Simple_repeat	1.32639	0.0111419	0.0394102
MSTRG.56515	LncRNA	Simple_repeat	1.40265	4.66482e-06	6.6959e-05
MSTRG.56665	LncRNA	/	1.68828	3.98861e-05	0.000414244
MSTRG.56706	LncRNA	LTR/Gypsy	1.55425	0.000546782	0.00358646
MSTRG.57082	LncRNA	DNA/PIF-Harbinger?	2.12444	0.00142077	0.00776434
MSTRG.57599	LncRNA	/	1.04575	0.00603365	0.0243293
MSTRG.58148	LncRNA	/	1.30992	5.47332e-08	1.4683e-06
MSTRG.58369	LncRNA	DNA/hAT-Tag1	1.86823	0.000141427	0.00119123
MSTRG.58890	LncRNA	/	0.893605	0.00723603	0.0280158
MSTRG.59066	LncRNA	SINE/tRNA	1.66065	6.6116e-11	3.96286e-09
MSTRG.59100	LncRNA	DNA/MULE-MuDR	1.01979	0.000142094	0.00119462
MSTRG.59247	LncRNA	/	0.787149	0.00852274	0.031922
MSTRG.59399	LncRNA	DNA/CMC-EnSpm	2.31943	0.00130323	0.00723986
MSTRG.59698	LncRNA	LTR/Gypsy	1.21702	0.0139537	0.0469007
MSTRG.59771	LncRNA	/	2.8151	0.000528543	0.00348721
MSTRG.60951	LncRNA	LTR/Copia	2.66508	1.52165e-05	0.000182361
MSTRG.61314	LncRNA	/	1.31561	0.00545934	0.0225034
MSTRG.61319	LncRNA	LTR/Gypsy	3.51307	0.00533959	0.0221155
MSTRG.61436	LncRNA	LTR/Gypsy	1.71254	0.00383931	0.0170912
MSTRG.61494	LncRNA	LTR/Gypsy	1.57357	0.00628596	0.0251158
MSTRG.61609	LncRNA	/	1.56226	0.000615165	0.00395295
MSTRG.61618	LncRNA	LTR/Gypsy	1.7348	1.44653e-05	0.000175412
MSTRG.63734	LncRNA	/	1.75416	0.00926871	0.0341388
MSTRG.64253	LncRNA	/	0.763027	2.53294e-07	5.57091e-06
MSTRG.64813	LncRNA	Simple_repeat	1.17027	0.000152688	0.0012658
MSTRG.65587	LncRNA	/	1.305	4.42154e-06	6.37651e-05
MSTRG.66567	LncRNA	/	1.46825	0.000336737	0.00240872
MSTRG.66922	LncRNA	Simple_repeat	1.3149	0.0122906	0.042645
MSTRG.66923	LncRNA	/	1.32659	0.0146891	0.0488304
MSTRG.67236	LncRNA	LTR/Gypsy	0.988003	0.00048125	0.00323969
MSTRG.67318	LncRNA	/	1.48732	0.00650709	0.0258223
MSTRG.69954	LncRNA	/	1.37578	9.62195e-10	4.28067e-08
MSTRG.72235	LncRNA	/	1.57358	0.000776271	0.00477815
MSTRG.72475	LncRNA	LTR/Copia	0.971525	7.55632e-05	0.000705038
MSTRG.74213	LncRNA	LTR/Gypsy	3.51533	0.000661408	0.00418502
MSTRG.74586	LncRNA	/	0.965196	0.00269889	0.0129595
MSTRG.77001	LncRNA	/	0.979245	0.00573926	0.0234548
MSTRG.78752	LncRNA	/	1.19681	0.000167981	0.00136934
MSTRG.78828	LncRNA	Simple_repeat	2.27839	0.0125138	0.0432033
MSTRG.173	LncRNA	/	-0.767366	1.61068e-16	3.84558e-14
MSTRG.1289	LncRNA	LTR/Gypsy	-1.25311	0.00125435	0.00700818
MSTRG.1628	LncRNA	LTR/Gypsy	-1.03527	0.00226718	0.0112675
MSTRG.1650	LncRNA	Simple_repeat	-1.10174	7.26935e-09	2.49926e-07
MSTRG.2782	LncRNA	LTR/Copia	-1.17104	0.00118016	0.00669097
MSTRG.3215	LncRNA	DNA/CMC-EnSpm	-3.32562	2.30019e-06	3.69405e-05
MSTRG.3331	LncRNA	LTR/Gypsy	-2.60218	1.43482e-08	4.5407e-07
MSTRG.5295	LncRNA	LTR/Gypsy	-0.931766	0.00197356	0.0101068
MSTRG.5642	LncRNA	/	-0.598227	0.00294226	0.0138709
MSTRG.6333	LncRNA	LTR/Copia	-0.58577	5.64691e-08	1.50921e-06
MSTRG.6381	LncRNA	Low_complexity	-1.54563	8.55796e-06	0.000112062
MSTRG.7376	LncRNA	/	-1.9101	0.00501715	0.0211431
MSTRG.9419	LncRNA	/	-1.48118	4.00261e-08	1.11554e-06
MSTRG.11357	LncRNA	LTR/Gypsy	-1.2107	1.665e-05	0.00019723
MSTRG.12161	LncRNA	/	-0.604624	0.000157627	0.00129923
MSTRG.12746	LncRNA	Simple_repeat	-1.51776	0.000666443	0.00421068
MSTRG.12962	LncRNA	/	-1.33241	0.000366727	0.00258537
MSTRG.14679	LncRNA	LTR/Gypsy	-1.5316	6.31419e-05	0.000607883
MSTRG.16023	LncRNA	/	-1.78595	0.00331895	0.0152812
MSTRG.17733	LncRNA	/	-1.53901	3.97213e-05	0.000412732
MSTRG.19674	LncRNA	/	-0.977567	0.0113476	0.0400061
MSTRG.19867	LncRNA	Simple_repeat	-3.00866	9.91202e-12	7.59351e-10
MSTRG.21105	LncRNA	LTR/Gypsy	-2.14901	2.78409e-09	1.0897e-07
MSTRG.21542	LncRNA	LTR/Gypsy	-1.12427	0.000110608	0.000970888
MSTRG.21760	LncRNA	Simple_repeat	-1.63451	1.12184e-05	0.000140642
MSTRG.22262	LncRNA	LTR/Copia	-1.25419	0.00665266	0.0262635
MSTRG.22994	LncRNA	/	-1.22981	5.422e-10	2.51637e-08
MSTRG.23544	LncRNA	DNA/MULE-MuDR	-0.933359	0.00527833	0.0219029
MSTRG.23583	LncRNA	DNA/MULE-MuDR	-1.96662	1.01115e-11	7.6506e-10
MSTRG.25443	LncRNA	LTR/Gypsy	-1.41672	0.00872298	0.0325529
MSTRG.25869	LncRNA	/	-2.00385	8.59375e-09	2.88987e-07
MSTRG.27435	LncRNA	Simple_repeat	-1.39673	0.000824697	0.00501304
MSTRG.27467	LncRNA	Simple_repeat	-1.11402	0.00252857	0.0123337
MSTRG.27517	LncRNA	RC/Helitron	-1.6586	0.000106245	0.000938731
MSTRG.28676	LncRNA	LTR/Copia	-2.46138	5.7498e-11	3.53005e-09
MSTRG.29174	LncRNA	LINE/L1	-0.591002	0.000252388	0.0019056
MSTRG.29726	LncRNA	LTR/Gypsy	-1.50126	2.40747e-05	0.00027028
MSTRG.30107	LncRNA	/	-3.47047	1.59935e-06	2.74058e-05
MSTRG.30180	LncRNA	LTR/Gypsy	-3.32032	3.62396e-08	1.01793e-06
MSTRG.32093	LncRNA	DNA/CMC-EnSpm	-2.11383	3.52757e-05	0.000374323
MSTRG.32796	LncRNA	LTR/Copia	-1.09213	4.62404e-05	0.000468465
MSTRG.32909	LncRNA	/	-0.648231	0.00268564	0.0129132
MSTRG.33635	LncRNA	LTR/Copia	-0.717234	0.00416516	0.0182469
MSTRG.34205	LncRNA	LTR/Gypsy	-1.7068	0.00592944	0.0240358
MSTRG.34311	LncRNA	DNA/PIF-Harbinger?	-0.711213	6.292e-06	8.62261e-05
MSTRG.34631	LncRNA	/	-1.8005	0.0001819	0.00145955
MSTRG.35592	LncRNA	Simple_repeat	-2.40841	3.67441e-09	1.38035e-07
MSTRG.35732	LncRNA	Simple_repeat	-1.24672	1.48832e-05	0.000179367
MSTRG.36687	LncRNA	Simple_repeat	-1.11244	4.77654e-07	9.59235e-06
MSTRG.36825	LncRNA	Simple_repeat	-1.97215	0.000577557	0.00374828
MSTRG.38154	LncRNA	LTR/Gypsy	-2.6189	0.000682537	0.00428967
MSTRG.38735	LncRNA	LTR/Gypsy	-0.781056	0.000780713	0.00480136
MSTRG.39032	LncRNA	/	-0.797313	0.012584	0.0433549
MSTRG.39725	LncRNA	Simple_repeat	-1.18037	0.00132487	0.0073279
MSTRG.43028	LncRNA	/	-0.601391	0.0103818	0.037187
MSTRG.43339	LncRNA	DNA/PIF-Harbinger	-1.43554	5.41727e-12	4.32737e-10
MSTRG.46586	LncRNA	/	-1.83528	0.00214012	0.0107421
MSTRG.46802	LncRNA	LTR/Gypsy	-0.589004	0.00560697	0.0230016
MSTRG.46834	LncRNA	Simple_repeat	-0.731712	0.000223243	0.00172713
MSTRG.47153	LncRNA	LTR/Gypsy	-1.19942	0.00272728	0.0130641
MSTRG.50791	LncRNA	Simple_repeat	-1.75318	0.00480826	0.0204028
MSTRG.50948	LncRNA	Simple_repeat	-2.61328	9.52261e-05	0.000854506
MSTRG.51591	LncRNA	/	-0.588563	1.28896e-05	0.000158179
MSTRG.52988	LncRNA	/	-1.47806	1.20953e-05	0.0001498
MSTRG.53224	LncRNA	/	-1.48456	1.81135e-05	0.000212227
MSTRG.53805	LncRNA	LTR/Copia	-0.963251	0.00402788	0.0177723
MSTRG.54919	LncRNA	/	-1.09427	9.97425e-09	3.27717e-07
MSTRG.54969	LncRNA	/	-1.74329	2.4802e-08	7.42265e-07
MSTRG.56221	LncRNA	LTR/Gypsy	-1.0638	0.00518991	0.0216672
MSTRG.56495	LncRNA	LTR/Copia	-1.05541	3.22009e-06	4.90037e-05
MSTRG.57465	LncRNA	LTR/Gypsy	-1.15537	6.66251e-07	1.28977e-05
MSTRG.57466	LncRNA	LTR/Gypsy	-1.20772	0.0124072	0.0429594
MSTRG.58033	LncRNA	DNA/PIF-Harbinger	-3.01883	2.76937e-07	6.01702e-06
MSTRG.58480	LncRNA	DNA/PIF-Harbinger	-0.641687	2.38016e-07	5.28356e-06
MSTRG.58497	LncRNA	/	-1.22245	0.0119504	0.0417274
MSTRG.58612	LncRNA	/	-1.93566	0.000369284	0.00260085
MSTRG.59177	LncRNA	Simple_repeat	-2.10807	0.000467211	0.00316463
MSTRG.59355	LncRNA	Simple_repeat	-0.658427	0.0150359	0.0496987
MSTRG.61792	LncRNA	Simple_repeat	-2.02258	0.000741432	0.00459331
MSTRG.61867	LncRNA	Simple_repeat	-1.51358	4.06e-06	5.93882e-05
MSTRG.62368	LncRNA	/	-1.90517	0.000738766	0.00458141
MSTRG.62381	LncRNA	LTR/Gypsy	-0.996531	6.48779e-11	3.916e-09
MSTRG.63618	LncRNA	/	-0.998226	3.38592e-07	7.1823e-06
MSTRG.63786	LncRNA	/	-2.25922	3.97123e-05	0.000412732
MSTRG.64831	LncRNA	DNA	-1.80996	0.00276615	0.0132142
MSTRG.66192	LncRNA	/	-1.44457	1.27782e-05	0.000156992
MSTRG.67332	LncRNA	DNA/CMC-EnSpm	-1.58323	0.00472046	0.0200978
MSTRG.67630	LncRNA	LTR/Gypsy	-1.33868	0.00382644	0.017048
MSTRG.67741	LncRNA	LTR/Copia	-1.06929	0.0021414	0.010746
MSTRG.70992	LncRNA	LTR/Copia	-0.79022	0.00149172	0.00807205
MSTRG.71334	LncRNA	Simple_repeat	-1.2741	0.00455038	0.0195401
MSTRG.73610	LncRNA	LTR/Gypsy	-2.10253	2.18359e-25	2.46952e-22
MSTRG.74797	LncRNA	/	-2.29898	0.00136271	0.00750816
MSTRG.75897	LncRNA	Simple_repeat	-1.38462	0.012833	0.0440575
MSTRG.76224	LncRNA	/	-1.63506	0.00394878	0.0174915
MSTRG.76629	LncRNA	LTR/Gypsy	-1.57382	0.0010216	0.00595716
MSTRG.78944	LncRNA	/	-2.81497	5.53869e-05	0.000545192
MSTRG.79036	LncRNA	/	-0.595778	0.00134442	0.00742266

## Sheet: Salt_V3
Gene_ID	Coding	TE_family	Log2FoldChange	p-value	p-adj
MSTRG.777	LncRNA	/	1.56179	0.00387165	0.0361815
MSTRG.967	LncRNA	/	5.31355	0.000362492	0.00541684
MSTRG.6379	LncRNA	/	4.33258	8.95603e-05	0.00171074
MSTRG.7297	LncRNA	Low_complexity	2.40214	5.1499e-05	0.00108323
MSTRG.7376	LncRNA	/	3.25251	0.00197376	0.0211176
MSTRG.11094	LncRNA	DNA/CMC-EnSpm	2.00432	0.000836164	0.0106669
MSTRG.11611	LncRNA	LTR/Copia	6.62668	0.00205291	0.0217599
MSTRG.18505	LncRNA	/	2.13821	1.16311e-07	5.44184e-06
MSTRG.20195	LncRNA	/	1.46548	0.000976581	0.0120735
MSTRG.20218	LncRNA	LTR/Copia	3.2484	0.000953772	0.0118389
MSTRG.22964	LncRNA	Simple_repeat	2.49826	0.00403117	0.0372345
MSTRG.25113	LncRNA	DNA/hAT-Ac	1.7009	0.00540045	0.0466192
MSTRG.27856	LncRNA	DNA/hAT-Ac	2.7894	2.1738e-05	0.000521687
MSTRG.32942	LncRNA	Simple_repeat	5.25853	0.000309406	0.00475838
MSTRG.36307	LncRNA	Simple_repeat	2.69764	0.000332454	0.00506383
MSTRG.40986	LncRNA	/	3.06914	0.000440016	0.00638598
MSTRG.41657	LncRNA	LTR/Gypsy	2.19407	0.00371051	0.0349975
MSTRG.50056	LncRNA	LTR/Copia	4.23501	6.69794e-05	0.0013373
MSTRG.51523	LncRNA	/	2.2193	0.00481427	0.042681
MSTRG.56515	LncRNA	Simple_repeat	1.82736	0.000862952	0.0109376
MSTRG.57926	LncRNA	/	3.20032	0.00137768	0.0158203
MSTRG.58890	LncRNA	/	2.48433	0.0044228	0.0400646
MSTRG.61867	LncRNA	Simple_repeat	1.43679	0.00145843	0.0165108
MSTRG.63670	LncRNA	/	2.48593	0.00481151	0.0426741
MSTRG.71546	LncRNA	DNA/TcMar-Stowaway	1.65574	0.00137962	0.0158258
MSTRG.71604	LncRNA	Simple_repeat	3.38607	0.00023171	0.00375583
MSTRG.75745	LncRNA	/	1.82815	0.000778955	0.0100798
MSTRG.77159	LncRNA	Low_complexity	4.3583	0.000249978	0.00398913
MSTRG.1650	LncRNA	Simple_repeat	-2.20783	4.87067e-05	0.00102951
MSTRG.3347	LncRNA	LTR/Gypsy	-2.8656	0.00400362	0.0370764
MSTRG.3549	LncRNA	/	-3.95119	2.56028e-14	4.53778e-12
MSTRG.4305	LncRNA	LTR/Gypsy	-9.29262	2.31256e-06	7.38618e-05
MSTRG.4389	LncRNA	LTR/Copia	-2.74449	0.00343153	0.0330218
MSTRG.4486	LncRNA	LTR/Gypsy	-4.96824	2.46035e-06	7.84663e-05
MSTRG.4636	LncRNA	LTR/Gypsy	-5.43377	1.09787e-21	6.08699e-19
MSTRG.4719	LncRNA	LTR/Gypsy	-8.01432	0.000583047	0.00796916
MSTRG.4868	LncRNA	/	-4.93659	8.40077e-05	0.00162623
MSTRG.5028	LncRNA	Simple_repeat	-9.358	8.38236e-07	3.07206e-05
MSTRG.5204	LncRNA	/	-5.78812	3.72804e-19	1.41424e-16
MSTRG.5981	LncRNA	LTR/Copia	-1.85524	0.00392586	0.0365167
MSTRG.6010	LncRNA	Simple_repeat	-2.85889	0.000224557	0.00365358
MSTRG.6590	LncRNA	LTR/Gypsy	-4.00907	0.000112638	0.00208526
MSTRG.9068	LncRNA	LTR/Copia	-3.25911	0.00132061	0.0153031
MSTRG.9935	LncRNA	/	-6.43085	2.33193e-20	1.05048e-17
MSTRG.10862	LncRNA	/	-4.49572	0.00143236	0.0163096
MSTRG.12835	LncRNA	LTR/Gypsy	-5.38206	1.7432e-10	1.57713e-08
MSTRG.13415	LncRNA	LTR/Gypsy	-4.41698	2.55628e-06	8.11664e-05
MSTRG.14709	LncRNA	LTR/Gypsy	-6.73725	2.06803e-09	1.44715e-07
MSTRG.14944	LncRNA	LTR/Gypsy	-9.37308	4.87198e-07	1.91192e-05
MSTRG.15101	LncRNA	LTR/Gypsy	-4.91088	5.20508e-28	4.89345e-25
MSTRG.15569	LncRNA	LTR/Gypsy	-9.2767	3.99658e-06	0.00012036
MSTRG.18324	LncRNA	LTR/Gypsy	-7.92748	0.000828822	0.0105857
MSTRG.18363	LncRNA	/	-5.18855	5.42184e-05	0.00113054
MSTRG.18960	LncRNA	Simple_repeat	-10.9828	2.20682e-10	1.93487e-08
MSTRG.19600	LncRNA	LTR/Gypsy	-4.77014	9.27124e-06	0.000252166
MSTRG.19931	LncRNA	DNA/PIF-Harbinger	-3.63276	0.00382031	0.0358069
MSTRG.20169	LncRNA	LTR/Copia	-8.4697	7.50182e-05	0.00146798
MSTRG.20188	LncRNA	LTR/Gypsy	-10.2528	1.3311e-32	3.59781e-29
MSTRG.20240	LncRNA	/	-2.40666	1.05322e-05	0.00027875
MSTRG.20282	LncRNA	/	-4.13362	0.000351164	0.00527306
MSTRG.20524	LncRNA	LTR/Gypsy	-2.73131	0.000847531	0.0107674
MSTRG.20539	LncRNA	LTR/Gypsy	-4.88799	0.00101592	0.0124672
MSTRG.20853	LncRNA	/	-8.47653	8.53386e-05	0.00163733
MSTRG.20886	LncRNA	/	-1.96954	0.00140857	0.0161151
MSTRG.20986	LncRNA	LTR/Gypsy	-4.90621	0.000130518	0.00235968
MSTRG.20989	LncRNA	LTR/Gypsy	-8.63451	3.74053e-05	0.00082448
MSTRG.20990	LncRNA	LTR/Gypsy	-2.77869	3.04034e-05	0.000696411
MSTRG.21097	LncRNA	Simple_repeat	-5.22322	1.41132e-07	6.33131e-06
MSTRG.21105	LncRNA	LTR/Gypsy	-2.30445	0.0044575	0.0402808
MSTRG.21209	LncRNA	LTR/Gypsy	-8.79123	5.74826e-05	0.00118828
MSTRG.21542	LncRNA	LTR/Gypsy	-2.92178	2.87035e-06	8.99441e-05
MSTRG.21891	LncRNA	LTR/Gypsy	-9.53541	1.993e-07	8.60171e-06
MSTRG.22445	LncRNA	/	-12.5785	1.70066e-15	3.64093e-13
MSTRG.22577	LncRNA	LTR/Gypsy	-1.2577	0.00199285	0.0212692
MSTRG.25617	LncRNA	LTR/Copia	-2.8118	0.000160124	0.00277879
MSTRG.26000	LncRNA	LTR/Gypsy	-3.71941	0.000204751	0.0034004
MSTRG.26008	LncRNA	DNA/CMC-EnSpm	-9.35782	1.02579e-06	3.66668e-05
MSTRG.27404	LncRNA	LTR/Gypsy	-1.4315	0.00300802	0.0297405
MSTRG.27851	LncRNA	Simple_repeat	-6.41467	1.11957e-09	8.4057e-08
MSTRG.28299	LncRNA	LTR/Gypsy	-12.9409	5.09345e-16	1.22373e-13
MSTRG.28407	LncRNA	LTR/Gypsy	-5.08248	5.9655e-14	1.00775e-11
MSTRG.28791	LncRNA	LTR/Gypsy	-10.021	3.01278e-07	1.23615e-05
MSTRG.28918	LncRNA	LTR/Gypsy	-7.61863	1.3856e-28	1.42671e-25
MSTRG.29054	LncRNA	LTR/Gypsy	-10.7813	4.58938e-10	3.77324e-08
MSTRG.29055	LncRNA	LTR/Gypsy	-8.199	0.000285583	0.00448016
MSTRG.29125	LncRNA	LTR/Gypsy	-8.44841	1.02236e-09	7.7567e-08
MSTRG.29217	LncRNA	/	-6.33005	0.00522453	0.045469
MSTRG.29336	LncRNA	LTR/Gypsy	-11.0339	1.82941e-11	1.98781e-09
MSTRG.29726	LncRNA	LTR/Gypsy	-5.91015	2.15342e-17	6.29237e-15
MSTRG.30837	LncRNA	/	-3.1909	1.08048e-07	5.13479e-06
MSTRG.31730	LncRNA	/	-3.20679	4.14675e-05	0.000902064
MSTRG.31808	LncRNA	LTR/Gypsy	-2.95839	0.000296031	0.00460509
MSTRG.33879	LncRNA	/	-3.12929	1.09508e-08	6.68893e-07
MSTRG.34540	LncRNA	LTR/Copia	-3.005	9.64613e-06	0.000260328
MSTRG.35712	LncRNA	Simple_repeat	-6.37761	0.000336772	0.00511019
MSTRG.36810	LncRNA	LTR/Gypsy	-4.66335	1.21676e-15	2.71392e-13
MSTRG.36985	LncRNA	/	-3.47546	0.000772962	0.0100443
MSTRG.36987	LncRNA	/	-5.54304	0.00179224	0.019484
MSTRG.37021	LncRNA	/	-7.936	0.00250901	0.0255786
MSTRG.37270	LncRNA	LTR/Gypsy	-10.0593	1.0866e-17	3.35652e-15
MSTRG.37644	LncRNA	LTR/Gypsy	-4.55073	2.71856e-10	2.34197e-08
MSTRG.37825	LncRNA	LTR/Gypsy	-3.88471	3.0388e-06	9.42726e-05
MSTRG.38098	LncRNA	Simple_repeat	-9.413	3.87887e-07	1.55608e-05
MSTRG.38121	LncRNA	LTR/Gypsy	-11.137	2.76889e-38	1.49679e-34
MSTRG.38123	LncRNA	LTR/Gypsy	-12.4302	1.39053e-15	3.0681e-13
MSTRG.38321	LncRNA	LTR/Gypsy	-3.97023	2.91925e-06	9.10865e-05
MSTRG.38437	LncRNA	LTR/Gypsy	-7.81964	0.00128937	0.0150297
MSTRG.38614	LncRNA	DNA/CMC-EnSpm	-6.36402	0.000165117	0.0028401
MSTRG.39281	LncRNA	LTR/Gypsy	-4.12152	1.89131e-09	1.33646e-07
MSTRG.39282	LncRNA	LTR/Gypsy	-8.14276	0.000366007	0.00546559
MSTRG.39377	LncRNA	LTR/Copia	-1.73348	0.00235133	0.0242224
MSTRG.39508	LncRNA	LTR/Gypsy	-4.22359	0.000285721	0.00448016
MSTRG.40386	LncRNA	/	-8.56288	6.37682e-05	0.00128986
MSTRG.40593	LncRNA	/	-5.60157	8.42743e-13	1.18329e-10
MSTRG.44798	LncRNA	LTR/Gypsy	-4.60995	1.12903e-14	2.12286e-12
MSTRG.46637	LncRNA	LTR/Gypsy	-14.281	2.05612e-20	9.45945e-18
MSTRG.48175	LncRNA	LTR/Gypsy	-2.85299	0.000152948	0.0026779
MSTRG.48825	LncRNA	DNA/MULE-MuDR	-1.71212	6.32413e-05	0.00128401
MSTRG.49665	LncRNA	Simple_repeat	-4.73275	0.00590777	0.0499585
MSTRG.50185	LncRNA	/	-1.75954	0.0028604	0.0285815
MSTRG.50633	LncRNA	Simple_repeat	-4.15726	2.45471e-20	1.08323e-17
MSTRG.50954	LncRNA	LTR/Gypsy	-5.55016	1.00286e-08	6.16047e-07
MSTRG.50961	LncRNA	LTR/Gypsy	-9.84881	3.86257e-08	2.0828e-06
MSTRG.52515	LncRNA	LTR/Gypsy	-3.4201	0.00106838	0.0130076
MSTRG.53145	LncRNA	LTR/Gypsy	-9.83016	4.28311e-08	2.28676e-06
MSTRG.53227	LncRNA	Simple_repeat	-1.71356	0.00193391	0.0207632
MSTRG.53776	LncRNA	LTR/Gypsy	-1.94882	0.00522462	0.045469
MSTRG.53886	LncRNA	LTR/Gypsy	-3.61885	0.00079239	0.0102109
MSTRG.54147	LncRNA	Simple_repeat	-7.54113	1.2946e-09	9.55399e-08
MSTRG.54334	LncRNA	LTR/Gypsy	-6.61421	9.77053e-16	2.24753e-13
MSTRG.54367	LncRNA	LTR/Gypsy	-7.81281	0.00130924	0.0152268
MSTRG.54642	LncRNA	LTR/Gypsy	-11.3654	9.85156e-12	1.14527e-09
MSTRG.54863	LncRNA	LTR/Copia	-7.46938	0.000142014	0.0025253
MSTRG.54925	LncRNA	/	-8.76055	1.7917e-05	0.000441253
MSTRG.55073	LncRNA	LTR/Gypsy	-7.84367	0.00115489	0.0138196
MSTRG.55195	LncRNA	/	-4.44276	0.00409717	0.0377226
MSTRG.56651	LncRNA	/	-4.95681	2.92829e-15	6.03033e-13
MSTRG.57099	LncRNA	LTR/Gypsy	-5.65087	0.00379213	0.0356045
MSTRG.58714	LncRNA	LTR/Gypsy	-3.52243	1.30184e-13	2.05471e-11
MSTRG.58919	LncRNA	LTR/Gypsy	-3.12507	5.71781e-06	0.000164629
MSTRG.59399	LncRNA	DNA/CMC-EnSpm	-9.67943	8.93156e-08	4.33994e-06
MSTRG.59670	LncRNA	LTR/Gypsy	-3.58852	3.69128e-05	0.000816956
MSTRG.60645	LncRNA	LTR/Gypsy	-4.14104	9.49504e-05	0.00179782
MSTRG.60951	LncRNA	LTR/Copia	-8.48691	2.94455e-18	9.64699e-16
MSTRG.60971	LncRNA	LTR/Gypsy	-4.88214	6.55121e-09	4.25396e-07
MSTRG.61115	LncRNA	LTR/Gypsy	-4.1624	8.31235e-05	0.001612
MSTRG.61116	LncRNA	LTR/Gypsy	-3.48615	0.00294833	0.0292573
MSTRG.61215	LncRNA	DNA/CMC-EnSpm	-2.34392	8.47927e-05	0.00163515
MSTRG.61326	LncRNA	LTR/Gypsy	-4.86378	1.35314e-19	5.52054e-17
MSTRG.61603	LncRNA	LTR/Gypsy	-6.24218	0.000356184	0.00534103
MSTRG.62301	LncRNA	LTR/Gypsy	-4.47221	1.40706e-12	1.88974e-10
MSTRG.62302	LncRNA	LTR/Gypsy	-6.08148	6.8065e-17	1.91139e-14
MSTRG.62368	LncRNA	/	-1.92511	0.00175693	0.019187
MSTRG.62381	LncRNA	LTR/Gypsy	-1.32527	0.00322709	0.0314899
MSTRG.62632	LncRNA	LTR/Gypsy	-9.27149	9.13516e-07	3.29766e-05
MSTRG.63309	LncRNA	LTR/Copia	-7.88316	0.000994902	0.012258
MSTRG.63799	LncRNA	DNA/hAT-Ac	-6.29612	3.81273e-14	6.64539e-12
MSTRG.65077	LncRNA	DNA/PIF-Harbinger	-2.84694	0.000553495	0.00766211
MSTRG.65326	LncRNA	LTR/Gypsy	-7.99216	0.000656495	0.0088225
MSTRG.65750	LncRNA	Simple_repeat	-4.74958	2.36701e-09	1.65103e-07
MSTRG.65796	LncRNA	Simple_repeat	-4.93942	5.04466e-08	2.62213e-06
MSTRG.66567	LncRNA	/	-3.96226	3.03558e-06	9.42726e-05
MSTRG.66605	LncRNA	LTR/Gypsy	-4.37599	1.36052e-16	3.56046e-14
MSTRG.66606	LncRNA	LTR/Gypsy	-6.69305	4.82905e-05	0.00102271
MSTRG.66607	LncRNA	LTR/Copia	-9.28032	8.57135e-07	3.12745e-05
MSTRG.66630	LncRNA	LTR/Gypsy	-8.13305	0.000391168	0.0057933
MSTRG.66910	LncRNA	LTR/Gypsy	-3.10388	0.00389906	0.0363246
MSTRG.67097	LncRNA	Simple_repeat	-8.29637	0.0001431	0.00253835
MSTRG.67436	LncRNA	LTR/Gypsy	-8.91012	8.40794e-06	0.000231599
MSTRG.67820	LncRNA	/	-4.59775	0.00319964	0.03132
MSTRG.67849	LncRNA	LTR/Gypsy	-9.94411	9.21657e-08	4.44844e-06
MSTRG.69420	LncRNA	Simple_repeat	-5.08241	8.359e-24	5.47717e-21
MSTRG.70992	LncRNA	LTR/Copia	-1.97172	0.000163066	0.00281627
MSTRG.72121	LncRNA	/	-8.78277	1.53223e-26	1.21212e-23
MSTRG.72235	LncRNA	/	-3.73535	2.0617e-07	8.86284e-06
MSTRG.73753	LncRNA	LTR/Gypsy	-9.93453	3.6962e-07	1.48832e-05
MSTRG.73758	LncRNA	LTR/Gypsy	-3.6373	0.000579564	0.00794164
MSTRG.74003	LncRNA	DNA/CMC-EnSpm	-2.58586	0.000145391	0.00257056
MSTRG.74213	LncRNA	LTR/Gypsy	-7.09341	0.000407184	0.00599764
MSTRG.74478	LncRNA	/	-8.78218	2.98924e-34	9.23377e-31
MSTRG.74496	LncRNA	/	-7.30761	3.95243e-27	3.37288e-24
MSTRG.74586	LncRNA	/	-2.85383	0.000109793	0.00203957
MSTRG.74861	LncRNA	LTR/Gypsy	-3.6543	9.68332e-09	5.9995e-07
MSTRG.76045	LncRNA	LTR/Gypsy	-3.83059	0.00221372	0.0230686
MSTRG.76180	LncRNA	LTR/Gypsy	-8.61028	3.61237e-05	0.000802777
MSTRG.76224	LncRNA	/	-4.88643	4.56797e-06	0.000133658
MSTRG.76541	LncRNA	/	-2.03162	0.00221303	0.0230686
MSTRG.77233	LncRNA	/	-7.36625	2.11319e-42	4.56934e-38
MSTRG.77371	LncRNA	LTR/Gypsy	-9.49335	8.75433e-07	3.18143e-05
MSTRG.78036	LncRNA	Simple_repeat	-4.30663	0.00265194	0.0268334
MSTRG.78227	LncRNA	LTR/Gypsy	-4.00169	0.004597	0.0411598
MSTRG.78391	LncRNA	Simple_repeat	-5.58143	1.17813e-05	0.000306554
MSTRG.78828	LncRNA	Simple_repeat	-5.67013	3.5396e-05	0.000789038

## Sheet: Salt_V4
Gene_ID	Coding	TE_family	Log2FoldChange	p-value	p-adj
MSTRG.73	LncRNA	/	1.09661	1.8737e-17	1.71984e-16
MSTRG.89	LncRNA	/	2.57344	5.69359e-23	7.02304e-22
MSTRG.3046	LncRNA	#N/A	3.81655	4.04478e-35	7.72113e-34
MSTRG.3331	LncRNA	LTR/Gypsy	3.15057	1.04026e-13	7.53867e-13
MSTRG.3749	LncRNA	/	1.3011	0.00020751	0.000586042
MSTRG.6897	LncRNA	/	1.73179	9.19104e-10	4.89595e-09
MSTRG.7297	LncRNA	Low_complexity	1.16709	3.09177e-09	1.5725e-08
MSTRG.9815	LncRNA	DNA/PIF-Harbinger	2.46923	2.2582e-148	3.2042e-146
MSTRG.10202	LncRNA	Simple_repeat	1.24412	7.33403e-08	3.26826e-07
MSTRG.10375	LncRNA	/	1.37639	1.26688e-22	1.54304e-21
MSTRG.11094	LncRNA	DNA/CMC-EnSpm	4.08033	2.77312e-267	1.0838e-264
MSTRG.11125	LncRNA	/	4.11714	4.89841e-43	1.20311e-41
MSTRG.14346	LncRNA	/	1.68806	4.00423e-42	9.55056e-41
MSTRG.14777	LncRNA	/	3.98448	0	0
MSTRG.17324	LncRNA	DNA/PIF-Harbinger?	4.14464	5.96048e-116	6.06308e-114
MSTRG.17330	LncRNA	LTR/Gypsy	1.4238	0.000216176	0.000607666
MSTRG.18253	LncRNA	/	1.25657	2.04316e-19	2.09845e-18
MSTRG.18682	LncRNA	DNA/MULE-MuDR	1.06462	1.11616e-14	8.58887e-14
MSTRG.20085	LncRNA	LINE/L1	1.72682	3.66941e-09	1.85486e-08
MSTRG.20195	LncRNA	/	1.25286	7.46061e-06	2.63183e-05
MSTRG.21105	LncRNA	LTR/Gypsy	2.37122	9.01293e-20	9.43054e-19
MSTRG.21600	LncRNA	Simple_repeat	5.6279	1.79851e-122	1.97366e-120
MSTRG.23923	LncRNA	/	2.55932	5.50504e-07	2.21524e-06
MSTRG.26886	LncRNA	LTR/Copia	1.23328	9.5735e-21	1.05841e-19
MSTRG.27087	LncRNA	/	4.03512	2.86891e-80	1.67305e-78
MSTRG.27404	LncRNA	LTR/Gypsy	1.41685	7.12022e-20	7.51029e-19
MSTRG.27432	LncRNA	RC/Helitron	2.22188	4.662e-31	7.87978e-30
MSTRG.27786	LncRNA	LTR/Gypsy	4.10908	6.67075e-44	1.68486e-42
MSTRG.27856	LncRNA	DNA/hAT-Ac	2.87081	7.78193e-06	2.73868e-05
MSTRG.28329	LncRNA	RC/Helitron	1.08243	2.50286e-23	3.14829e-22
MSTRG.28407	LncRNA	LTR/Gypsy	2.99288	2.24602e-29	3.6074e-28
MSTRG.29174	LncRNA	LINE/L1	1.15449	1.28601e-18	1.25707e-17
MSTRG.30492	LncRNA	Simple_repeat	3.34635	1.2954e-30	2.16324e-29
MSTRG.31730	LncRNA	/	4.02785	1.1698e-45	3.10975e-44
MSTRG.32909	LncRNA	/	1.48774	8.31249e-33	1.48617e-31
MSTRG.33719	LncRNA	LTR/Copia	1.76164	8.5722e-13	5.81141e-12
MSTRG.35128	LncRNA	Simple_repeat	2.05044	5.14044e-44	1.30277e-42
MSTRG.35312	LncRNA	RC/Helitron	1.82198	9.69839e-48	2.72105e-46
MSTRG.35596	LncRNA	Simple_repeat	3.85284	2.61676e-26	3.74157e-25
MSTRG.37268	LncRNA	DNA/CMC-EnSpm	2.83529	2.14104e-55	7.40619e-54
MSTRG.37644	LncRNA	LTR/Gypsy	1.90852	4.1405e-06	1.50396e-05
MSTRG.38735	LncRNA	LTR/Gypsy	2.19633	6.5955e-08	2.94858e-07
MSTRG.40200	LncRNA	/	2.40608	1.02828e-30	1.71975e-29
MSTRG.41222	LncRNA	/	1.46979	1.28102e-09	6.76717e-09
MSTRG.42870	LncRNA	DNA/PIF-Harbinger	1.20872	8.4312e-32	1.46051e-30
MSTRG.43028	LncRNA	/	1.12882	1.31683e-14	1.00981e-13
MSTRG.43422	LncRNA	Simple_repeat	3.02015	2.71932e-39	5.98599e-38
MSTRG.44362	LncRNA	/	3.14525	7.2621e-110	6.91358e-108
MSTRG.44364	LncRNA	/	1.02277	9.03225e-08	3.98281e-07
MSTRG.44798	LncRNA	LTR/Gypsy	1.52678	3.71775e-06	1.36106e-05
MSTRG.45486	LncRNA	Simple_repeat	2.73177	1.41031e-20	1.54386e-19
MSTRG.50633	LncRNA	Simple_repeat	2.45771	3.9273e-11	2.36647e-10
MSTRG.50925	LncRNA	/	1.40079	0.000118911	0.000349609
MSTRG.51523	LncRNA	/	2.92676	3.42724e-44	8.74555e-43
MSTRG.51890	LncRNA	/	1.62277	7.29126e-06	2.57453e-05
MSTRG.52608	LncRNA	rRNA	1.58786	1.07906e-15	8.89316e-15
MSTRG.52811	LncRNA	/	3.87385	6.93043e-45	1.79941e-43
MSTRG.53187	LncRNA	Simple_repeat	3.69345	3.18725e-26	4.534e-25
MSTRG.54514	LncRNA	/	2.22733	8.91781e-62	3.67893e-60
MSTRG.55804	LncRNA	Simple_repeat	1.8146	3.1882e-54	1.07449e-52
MSTRG.57744	LncRNA	/	1.80086	1.69012e-07	7.21973e-07
MSTRG.57926	LncRNA	/	3.36935	3.86853e-27	5.7568e-26
MSTRG.58387	LncRNA	LTR/Gypsy	1.93646	1.01283e-30	1.69518e-29
MSTRG.58480	LncRNA	DNA/PIF-Harbinger	3.45259	8.1616e-107	7.51305e-105
MSTRG.58715	LncRNA	Simple_repeat	1.25703	1.43648e-16	1.25099e-15
MSTRG.58919	LncRNA	LTR/Gypsy	2.15	0.000109894	0.000324598
MSTRG.59085	LncRNA	Simple_repeat	1.39598	2.21273e-18	2.1376e-17
MSTRG.59128	LncRNA	/	1.64449	0.000141348	0.000410963
MSTRG.59363	LncRNA	/	3.18403	2.01743e-22	2.43853e-21
MSTRG.61435	LncRNA	Simple_repeat	1.94731	2.73881e-05	8.89396e-05
MSTRG.61867	LncRNA	Simple_repeat	1.69033	3.49889e-41	8.16176e-40
MSTRG.62600	LncRNA	/	4.8634	9.8613e-52	3.08539e-50
MSTRG.63670	LncRNA	/	1.4161	0.000113332	0.000333912
MSTRG.64633	LncRNA	/	1.34523	0.000207593	0.000586055
MSTRG.66144	LncRNA	Simple_repeat	3.58344	3.36086e-17	3.04473e-16
MSTRG.68359	LncRNA	RC/Helitron	3.99461	0	0
MSTRG.71177	LncRNA	/	1.84733	4.49573e-27	6.66787e-26
MSTRG.71311	LncRNA	DNA/MULE-MuDR	1.68002	1.21028e-65	5.40309e-64
MSTRG.71546	LncRNA	DNA/TcMar-Stowaway	1.96338	9.79172e-39	2.11571e-37
MSTRG.75745	LncRNA	/	1.02176	8.72175e-13	5.9074e-12
MSTRG.76236	LncRNA	/	2.32855	4.09315e-26	5.79347e-25
MSTRG.77001	LncRNA	/	2.72061	3.01033e-12	1.96315e-11
MSTRG.77159	LncRNA	Low_complexity	2.38683	8.74044e-17	7.73891e-16
MSTRG.77161	LncRNA	Simple_repeat	2.11563	2.81534e-32	4.94227e-31
MSTRG.1650	LncRNA	Simple_repeat	-1.91276	1.96115e-44	5.04487e-43
MSTRG.3017	LncRNA	LTR/Copia	-2.30672	2.34805e-05	7.70248e-05
MSTRG.4636	LncRNA	LTR/Gypsy	-2.81941	5.05872e-22	5.97524e-21
MSTRG.5488	LncRNA	LTR/Gypsy	-1.88761	2.35135e-05	7.71217e-05
MSTRG.6050	LncRNA	Simple_repeat	-1.35505	5.91035e-21	6.58653e-20
MSTRG.6412	LncRNA	DNA/PIF-Harbinger?	-1.73895	1.85374e-07	7.88839e-07
MSTRG.7401	LncRNA	Simple_repeat	-1.596	6.98213e-11	4.12247e-10
MSTRG.9419	LncRNA	/	-1.71658	1.45028e-25	2.00421e-24
MSTRG.9708	LncRNA	Simple_repeat	-1.25675	0.000139373	0.000405437
MSTRG.10901	LncRNA	Simple_repeat	-2.15568	3.53552e-33	6.36707e-32
MSTRG.11786	LncRNA	Simple_repeat	-4.25041	2.18048e-09	1.12545e-08
MSTRG.11839	LncRNA	/	-2.80609	2.09252e-08	9.85105e-08
MSTRG.16577	LncRNA	/	-1.33782	6.15172e-07	2.45903e-06
MSTRG.16725	LncRNA	LTR/Gypsy	-4.27213	2.44097e-06	9.13907e-06
MSTRG.17024	LncRNA	LTR/Gypsy	-1.71835	2.21274e-14	1.66926e-13
MSTRG.17735	LncRNA	Simple_repeat	-3.33201	1.11118e-11	6.96703e-11
MSTRG.19674	LncRNA	/	-3.08325	5.50774e-07	2.21593e-06
MSTRG.19931	LncRNA	DNA/PIF-Harbinger	-2.01051	1.98173e-12	1.30961e-11
MSTRG.23186	LncRNA	/	-1.7694	1.09482e-36	2.21519e-35
MSTRG.26008	LncRNA	DNA/CMC-EnSpm	-4.65764	4.67398e-25	6.31045e-24
MSTRG.27803	LncRNA	Simple_repeat	-3.74907	7.29302e-154	1.09038e-151
MSTRG.32569	LncRNA	Simple_repeat	-2.67973	0.000286369	0.00078642
MSTRG.32632	LncRNA	LINE/L1	-2.10732	2.97812e-38	6.32446e-37
MSTRG.33238	LncRNA	/	-3.15257	6.93301e-18	6.51061e-17
MSTRG.33737	LncRNA	Simple_repeat	-1.66281	7.40853e-09	3.64809e-08
MSTRG.38321	LncRNA	LTR/Gypsy	-2.68619	1.15341e-10	6.69653e-10
MSTRG.39377	LncRNA	LTR/Copia	-1.09596	8.08578e-07	3.18922e-06
MSTRG.42479	LncRNA	/	-3.24896	0.00015406	0.000444616
MSTRG.46834	LncRNA	Simple_repeat	-1.20096	4.06187e-06	1.47829e-05
MSTRG.48607	LncRNA	LTR/Gypsy	-1.86969	0.000281666	0.000774363
MSTRG.49595	LncRNA	/	-2.04939	9.2827e-05	0.000277534
MSTRG.54889	LncRNA	Simple_repeat	-3.1992	0.000165939	0.000476306
MSTRG.55623	LncRNA	/	-2.43339	1.79376e-34	3.35794e-33
MSTRG.56496	LncRNA	LTR/Copia	-1.4547	8.11256e-07	3.19864e-06
MSTRG.56651	LncRNA	/	-1.90297	2.24478e-09	1.1573e-08
MSTRG.56665	LncRNA	/	-1.61977	1.73449e-06	6.59936e-06
MSTRG.58864	LncRNA	Simple_repeat	-1.66393	4.02854e-10	2.22469e-09
MSTRG.61159	LncRNA	LTR/Gypsy	-4.02909	1.17932e-05	4.04617e-05
MSTRG.64941	LncRNA	/	-4.96446	4.08315e-06	1.48555e-05
MSTRG.66129	LncRNA	/	-1.66586	5.11387e-06	1.83863e-05
MSTRG.67196	LncRNA	Simple_repeat	-1.9437	3.8354e-14	2.85756e-13
MSTRG.67318	LncRNA	/	-2.09232	1.21104e-13	8.7535e-13
MSTRG.69220	LncRNA	Simple_repeat	-3.19787	1.10189e-07	4.8131e-07
MSTRG.69420	LncRNA	Simple_repeat	-1.96541	3.08942e-23	3.85347e-22
MSTRG.70972	LncRNA	Simple_repeat	-1.5932	9.1389e-08	4.02833e-07
MSTRG.72121	LncRNA	/	-2.0993	2.06379e-07	8.73055e-07
MSTRG.75089	LncRNA	RC/Helitron	-1.19853	1.1872e-21	1.3746e-20
MSTRG.76224	LncRNA	/	-4.76103	6.34642e-10	3.4357e-09
MSTRG.76728	LncRNA	/	-2.3925	4.58165e-05	0.000143734
MSTRG.77233	LncRNA	/	-2.62713	1.29012e-12	8.61508e-12

[truncated: 3 more sheets: Salt_V6, UV_V4, Ozone_V6]
