# Supplementary material for: Maize transposable elements contribute to long non-coding RNAs that are regulatory hubs for abiotic stress response
Source: BMC Genomics. 2019 Nov 15;20:864. doi: 10.1186/s12864-019-6245-5 (PMC6858665; doi:10.1186/s12864-019-6245-5)
Supplement: Supplementary file 5 — Additional file 5: Table S4. Information about stress-associated co-expression modules. [file 12864_2019_6245_MOESM5_ESM.xlsx]

## Sheet: Sheet1
Table S4: The stress associated modules
Stress factor	Number	LncRNA	TE-LncRNA	TF	Modules	Hub genes	Hub LncRNA	Hub TE-lncRNA
Heat_V3	619	26	9	41	MEtan	60	4	2
Heat_V4	1613	147	65	90	MEyellow	159	19	10
Heat_V6	1033	52	16	8	MEdarkturquoise,MEpink	76	4	0
Cold_V3	310	14	4	55	MEgrey60	27	0	0
Cold_V4	1150	41	17	151	MEred	112	3	2
Drought_V3	160	5	2	16	MEdarkgreen	16	0	0
Drought_V6	126	6	1	25	MEwhite	13	0	0
Salt_V3	481	14	5	46	MEmidnightblue	45	2	0
Salt_V4	426	42	24	23	MElightyellow,MEdarkred	40	3	2
Salt_V6	51	5	3	2	MEyellowgreen	5	0	0
UV_V4	174	5	1	10	MEsteelblue,MEsienna3	18	0	0
Ozone_V6	1078	51	24	47	MElightcyan,MEpurple	99	4	2
