# Supplementary material for: Maize transposable elements contribute to long non-coding RNAs that are regulatory hubs for abiotic stress response
Source: BMC Genomics. 2019 Nov 15;20:864. doi: 10.1186/s12864-019-6245-5 (PMC6858665; doi:10.1186/s12864-019-6245-5)
Supplement: Supplementary file 6 — Additional file 6: Table S5. Details of stress-responsive modules, including member id, TE superfamily and TF family classification, membership value, kIM value and p-values across different stages and stress treatments. [file 12864_2019_6245_MOESM6_ESM.xlsx]

## Sheet: Sheet1
				Table S5: The detail of stress-responsive modules including member id, TE family and TF family classification, membership value, kIM value and p value across different stages and stress treatments.

## Sheet: Heat_V3
ID	B73V4	B73V3	Coding	TE_family	TF_family	MEColor	log2FoldChange	padj	MM	kIM (intramodular connectivity)	Hub Genes
MSTRG.33859	Zm00001d043862	GRMZM6G995474	/	LINE/L1	/	tan	5.14996	3.57716e-17	0.929191	29.6691	Y
MSTRG.76663	Zm00001d047549	-	/	/	/	tan	10.413	6.13505e-07	0.972675	27.297	Y
MSTRG.8101	Zm00001d032392	GRMZM2G005977	/	/	/	tan	11.6003	1.3668e-10	0.998431	25.7222	Y
MSTRG.32907	-	-	LncRNA	LINE/L1	/	tan	6.23964	0.000177659	0.936733	25.3445	Y
MSTRG.57490	Zm00001d038217	GRMZM2G070075	/	LTR/Gypsy	/	tan	9.43202	5.31875e-07	0.989041	24.9119	Y
MSTRG.10990	Zm00001d034423	GRMZM2G073511	/	DNA/PIF-Harbinger	/	tan	4.23083	3.89045e-20	0.874009	24.3647	N
MSTRG.34979	Zm00001d048592	GRMZM2G162282	/	/	/	tan	7.24166	2.27609e-16	0.988668	24.1694	Y
MSTRG.7129	Zm00001d031728	GRMZM2G175856	/	Simple_repeat	ERF	tan	6.96685	4.8821e-09	0.994758	24.0149	Y
MSTRG.17330	-	-	LncRNA	LTR/Copia	/	tan	4.03795	6.17094e-12	0.999461	23.8391	Y
MSTRG.2650	Zm00001d029191	GRMZM2G090788	/	LTR/Copia	/	tan	3.49715	9.78523e-10	0.984939	23.7719	Y
MSTRG.9786	Zm00001d033564	GRMZM2G050085	/	/	/	tan	5.18793	6.15942e-08	0.980328	23.603	Y
MSTRG.40549	-	-	/	DNA/MULE-MuDR	/	tan	7.73899	0.00160791	0.99757	23.282	Y
MSTRG.33969	Zm00001d043955	GRMZM2G422651	/	/	/	tan	11.1725	3.03146e-08	0.98483	22.7882	Y
MSTRG.77266	Zm00001d047993	GRMZM2G177878	/	Simple_repeat	/	tan	5.16937	4.15804e-18	0.965302	22.2461	Y
MSTRG.10430	Zm00001d034029	-	/	/	/	tan	10.4527	6.819e-07	0.978248	22.0203	Y
MSTRG.49795	-	-	/	DNA/MULE-MuDR	/	tan	10.9732	2.93579e-07	0.999831	21.8336	Y
MSTRG.61350	Zm00001d020006	GRMZM2G409131	/	Simple_repeat	/	tan	5.63347	2.04734e-08	0.992547	21.0721	Y
MSTRG.56894	-	-	/	Simple_repeat	/	tan	4.96791	1.43636e-18	0.98888	21.0714	Y
MSTRG.46014	Zm00001d014623	GRMZM2G152587	/	Low_complexity	/	tan	6.6641	9.80593e-09	0.951595	21.0052	Y
MSTRG.36825	zma-mir169i	-	LncRNA	Simple_repeat	/	tan	4.23057	7.33797e-11	0.905596	20.9624	Y
MSTRG.76869	Zm00001d047709	GRMZM2G053908	/	Simple_repeat	/	tan	3.6968	3.18121e-05	0.981628	20.9552	Y
MSTRG.36469	Zm00001d049646	GRMZM2G170232	/	Simple_repeat	TCP	tan	5.69395	5.36849e-32	0.979872	20.7306	Y
MSTRG.78789	Zm00001d000113	-	/	LTR/Gypsy	/	tan	3.82694	5.92392e-10	0.931846	20.4728	Y
MSTRG.6736	Zm00001d031436	GRMZM5G839014	/	/	/	tan	6.88568	1.40218e-20	0.980404	20.4444	Y
MSTRG.68712	-	-	/	DNA/CMC-EnSpm	/	tan	4.88201	0.015263	0.988617	20.2403	Y
MSTRG.23241	Zm00001d005513	GRMZM2G030312	/	Simple_repeat	/	tan	5.10966	2.10774e-23	0.976151	19.77	Y
MSTRG.49005	-	-	/	LTR/Gypsy	/	tan	6.11547	6.85227e-05	0.996946	19.7686	Y
MSTRG.33949	-	-	/	DNA/hAT-Ac	/	tan	4.00966	1.87065e-07	0.962114	19.7518	Y
MSTRG.45129	Zm00001d014074	GRMZM2G123550	/	Simple_repeat	/	tan	4.55526	2.01119e-05	0.970571	19.5748	Y
MSTRG.25983	-	-	/	DNA/CMC-EnSpm	/	tan	12.8061	0.000253021	0.971898	19.417	Y
MSTRG.5515	Zm00001d030697	GRMZM2G119252	/	Simple_repeat	/	tan	2.88497	2.30549e-08	0.97473	18.9781	Y
MSTRG.1545	Zm00001d028408	GRMZM2G149647	/	Simple_repeat	/	tan	13.4066	1.00526e-176	0.991648	18.8915	Y
MSTRG.50481	Zm00001d017290	GRMZM2G379835	/	/	/	tan	9.67163	6.69318e-05	0.999309	18.7533	Y
MSTRG.3423	Zm00001d029672_T004	/	/	Simple_repeat	/	tan	3.70906	4.96057e-08	0.984998	18.5913	Y
MSTRG.10763	Zm00001d034270	GRMZM2G029385	/	/	/	tan	3.75578	2.43533e-12	0.994565	18.52	Y
MSTRG.57628	Zm00001d038343	GRMZM2G067036	/	LTR/Copia	/	tan	9.3439	0.000203799	0.954902	18.518	Y
MSTRG.73013	Zm00001d045459	GRMZM2G404608	/	Low_complexity	/	tan	4.61995	2.15128e-12	0.998958	18.3766	Y
MSTRG.19560	Zm00001d003657	GRMZM2G420280	/	Simple_repeat	GRAS	tan	3.49354	1.90717e-05	0.921515	18.3168	Y
MSTRG.65449	Zm00001d008251	GRMZM2G312419	/	Simple_repeat	MYB	tan	/	/	0.996524	18.2322	Y
MSTRG.33441	Zm00001d043418	GRMZM2G127665	/	DNA/MULE-MuDR	/	tan	2.99616	2.61363e-13	0.989524	18.1563	Y
MSTRG.33871	Zm00001d043877	GRMZM2G122615	/	/	NAC	tan	6.12737	5.56871e-06	0.941961	18.1135	Y
MSTRG.75379	-	-	/	Simple_repeat	/	tan	9.78134	2.21525e-05	0.965339	17.8809	Y
MSTRG.17183	Zm00001d001850	GRMZM2G105319	/	LTR	/	tan	2.68391	2.12942e-10	0.973982	17.7799	Y
MSTRG.66112	Zm00001d008795	GRMZM2G095280	/	Simple_repeat	/	tan	8.33834	0.000469442	0.964254	17.3534	Y
MSTRG.2013	-	-	/	LTR/Gypsy	/	tan	5.92676	7.68534e-06	0.989407	17.2175	Y
MSTRG.16991	Zm00001d026665	GRMZM2G406099	/	LTR/Copia	/	tan	2.96376	6.5943e-07	0.985123	17.0874	Y
MSTRG.2571	Zm00001d029129	GRMZM2G177532	/	Simple_repeat	/	tan	2.34046	0.000214616	0.948536	16.8259	Y
MSTRG.3990	Zm00001d029996	GRMZM2G042538	/	Low_complexity	/	tan	5.96753	4.3448e-05	0.93086	16.7057	Y
MSTRG.69832	Zm00001d011041	GRMZM2G102674	/	Simple_repeat	/	tan	4.66877	7.35998e-05	0.9286	16.6815	Y
MSTRG.69905	Zm00001d011102	GRMZM2G098212	/	Simple_repeat	/	tan	2.9554	4.00086e-09	0.960231	16.6516	Y
MSTRG.65129	Zm00001d022509	GRMZM2G435986	/	Simple_repeat	/	tan	5.12424	0.000231013	0.992177	16.6243	Y
MSTRG.63074	Zm00001d020951	GRMZM2G104299	/	Simple_repeat	/	tan	4.32135	0.0489221	0.980272	16.4879	Y
MSTRG.43335	Zm00001d053987	GRMZM2G153999	/	Simple_repeat	/	tan	3.26282	6.95559e-10	0.942868	16.4541	Y
MSTRG.47071	Zm00001d015319	GRMZM5G867030	/	/	/	tan	2.1228	0.000119597	0.951792	16.1679	Y
MSTRG.14652	Zm00001d024908	GRMZM2G174671	/	Low_complexity	/	tan	3.38616	2.86692e-14	0.973535	15.8706	Y
MSTRG.41602	Zm00001d052735	GRMZM2G084406	/	/	/	tan	2.85363	4.79105e-09	0.974012	15.8451	Y
MSTRG.71756	-	-	LncRNA	Simple_repeat	/	tan	8.28698	2.46596e-10	0.970452	15.8247	Y
MSTRG.54120	Zm00001d036001	GRMZM2G077837	/	DNA/PIF-Harbinger	/	tan	10.1486	8.87246e-06	0.99006	15.7034	Y
MSTRG.16557	Zm00001d026303_T001	GRMZM2G126858	/	LINE/L1	/	tan	4.8844	7.45016e-26	0.941999	15.507	Y
MSTRG.10061	Zm00001d033780	GRMZM2G044569	/	/	/	tan	1.80596	0.000276067	0.983467	15.4985	Y
MSTRG.49726	Zm00001d016740	AC233850.1_FG003	/	Simple_repeat	/	tan	4.99606	0.00135193	0.971196	15.4637	Y
MSTRG.47057	Zm00001d015308	GRMZM2G085469	/	/	/	tan	3.30356	1.47328e-12	0.943329	15.4608	N
MSTRG.8813	Zm00001d032897	GRMZM2G038898	/	Simple_repeat	/	tan	3.32471	0.00135769	0.95494	15.3113	N
MSTRG.78483	Zm00001d000364	-	/	DNA/CMC-EnSpm	/	tan	6.56842	0.00885748	0.966062	15.139	N
MSTRG.40503	Zm00001d051899	GRMZM2G112229	/	Simple_repeat	/	tan	3.61135	8.2044e-06	0.925128	14.4107	N
MSTRG.16334	-	-	/	LTR/Gypsy	/	tan	3.84876	3.44131e-11	0.987415	14.397	N
MSTRG.72480	Zm00001d045036	GRMZM2G070475	/	Simple_repeat	/	tan	3.80187	1.24428e-11	0.964515	14.2266	N
MSTRG.42385	Zm00001d053229	GRMZM2G167563	/	Simple_repeat	/	tan	5.45906	0.00162331	0.932646	14.1874	N
MSTRG.49486	Zm00001d016570	GRMZM2G143050	/	Low_complexity	/	tan	4.48625	9.48043e-12	0.86583	14.1172	N
MSTRG.51790	Zm00001d018323	GRMZM2G008406	/	Simple_repeat	/	tan	10.6458	4.48534e-07	0.966316	14.06	N
MSTRG.33945	-	-	/	LTR/Copia	/	tan	3.80605	2.13119e-06	0.959485	13.9396	N
MSTRG.41141	Zm00001d052372	AC190885.4_FG006	/	Simple_repeat	/	tan	2.98264	4.04564e-06	0.935091	13.7358	N
MSTRG.67936	Zm00001d009797	GRMZM2G312877	/	Simple_repeat	/	tan	3.28799	2.18568e-07	0.914679	13.6863	N
MSTRG.18645	Zm00001d002984	GRMZM2G035755	/	Simple_repeat	/	tan	4.09574	0.00142649	0.980561	13.5374	N
MSTRG.36672	Zm00001d049789	AC191564.3_FG003	/	Simple_repeat	/	tan	4.90013	5.33727e-09	0.998718	13.524	N
MSTRG.39865	Zm00001d051403	GRMZM2G392975	/	/	/	tan	2.85188	2.54912e-14	0.868149	13.3703	N
MSTRG.18228	Zm00001d002677	GRMZM2G101408	/	Simple_repeat	/	tan	2.65058	6.47861e-09	0.847261	13.2716	N
MSTRG.11477	-	-	/	DNA/MULE-MuDR	/	tan	3.72731	0.00372266	0.974979	13.2687	N
MSTRG.9808	Zm00001d033584	AC208113.3_FG009	/	/	/	tan	1.81784	0.000166658	0.984853	13.1193	N
MSTRG.71232	Zm00001d012121	GRMZM2G104179	/	/	/	tan	2.88982	7.26778e-08	0.981762	12.9937	N
MSTRG.18145	Zm00001d002611	GRMZM2G175728	/	Simple_repeat	/	tan	2.70562	3.16634e-11	0.890418	12.9572	N
MSTRG.22657	-	-	LncRNA	/	/	tan	/	/	0.992437	12.9277	N
MSTRG.51240	Zm00001d017851	GRMZM2G399921	/	Simple_repeat	/	tan	7.24281	1.25369e-14	0.994134	12.7227	N
MSTRG.10515	Zm00001d034078	GRMZM2G437711	/	RC/Helitron	/	tan	/	/	0.942284	12.6379	N
MSTRG.58480	Zm00001d001483	-	/	DNA/PIF-Harbinger	/	tan	2.31289	1.23303e-06	0.992049	12.6	N
MSTRG.11905	Zm00001d023326	GRMZM2G003625	/	LTR/Copia	/	tan	3.29381	1.24078e-09	0.968025	12.307	N
MSTRG.11531	Zm00001d034844	GRMZM2G421126	/	Simple_repeat	/	tan	/	/	0.95963	12.173	N
MSTRG.19339	Zm00001d003508	GRMZM2G015844	/	Simple_repeat	/	tan	3.10556	2.7573e-05	0.965708	12.1074	N
MSTRG.24277	Zm00001d006230	GRMZM2G433854	/	/	/	tan	5.94703	0.0256392	0.933295	12.0853	N
MSTRG.52849	Zm00001d035390	GRMZM2G014055	/	/	/	tan	3.87536	1.98285e-06	0.98329	11.9076	N
MSTRG.31582	Zm00001d042288	AC203535.4_FG002	/	Simple_repeat	NAC	tan	2.41807	0.0139397	0.957865	11.7394	N
MSTRG.58634	Zm00001d039175	GRMZM2G141999	/	Simple_repeat	/	tan	5.42104	7.15545e-10	0.946778	11.6844	N
MSTRG.49832	Zm00001d016816	GRMZM2G093716	/	Simple_repeat	/	tan	2.07268	7.04059e-05	0.929646	11.6502	N
MSTRG.40705	Zm00001d052060	GRMZM2G312521	/	Simple_repeat	/	tan	4.79078	0.0242383	0.975664	11.5982	N
MSTRG.16620	Zm00001d026353	-	/	/	/	tan	2.83191	7.97064e-05	0.997497	11.5076	N
MSTRG.60251	-	-	/	/	/	tan	4.52713	0.0231851	0.984419	11.4981	N
MSTRG.41093	Zm00001d052333	GRMZM5G822947	/	Simple_repeat	/	tan	/	/	0.965606	11.4636	N
MSTRG.42126	Zm00001d053084	GRMZM2G137176	/	RC/Helitron	/	tan	2.75228	9.22374e-08	0.995748	11.4568	N
MSTRG.24979	Zm00001d006787	GRMZM2G343445	/	/	/	tan	3.05501	3.55624e-05	0.974167	11.3395	N
MSTRG.74947	Zm00001d046416	GRMZM2G079484	/	/	/	tan	3.56774	0.00717445	0.971672	11.3254	N
MSTRG.26793	Zm00001d039620_T003	GRMZM2G100260	/	/	/	tan	2.73449	4.14893e-06	0.972349	11.3023	N
MSTRG.77988	Zm00001d048559	GRMZM2G161891	/	/	/	tan	5.00384	3.44919e-08	0.993976	11.0954	N
MSTRG.820	Zm00001d027881	-	/	/	/	tan	2.23478	0.00907557	0.940113	10.9611	N
MSTRG.63426	-	-	LncRNA	/	/	tan	6.61636	0.00372654	0.962374	10.7043	N
MSTRG.58046	Zm00001d038689_T002	GRMZM2G176396	/	/	/	tan	3.02397	8.05909e-06	0.885647	10.6672	N
MSTRG.33921	Zm00001d043912	-	/	/	/	tan	5.98839	1.2058e-21	0.997151	10.4598	N
MSTRG.56761	-	-	/	LTR/Gypsy	/	tan	10.3529	1.74134e-06	0.936975	10.3815	N
MSTRG.412	Zm00001d027532	GRMZM2G110345	/	/	/	tan	8.26615	2.22745e-21	0.994972	10.2742	N
MSTRG.32191	Zm00001d042660	GRMZM2G150859	/	Simple_repeat	/	tan	2.34634	0.00822413	0.92863	10.1337	N
MSTRG.16882	Zm00001d026567	-	/	DNA/CMC-EnSpm	/	tan	2.66019	5.35968e-09	0.999624	10.0814	N
MSTRG.23991	Zm00001d006034	GRMZM2G159926	/	Simple_repeat	/	tan	2.54701	0.000315013	0.939974	10.038	N
MSTRG.63035	Zm00001d020910_T001	GRMZM2G181371	/	Simple_repeat	/	tan	2.56589	0.00211197	0.989921	10.002	N
MSTRG.10657	Zm00001d034197	GRMZM2G420108	/	Simple_repeat	/	tan	2.88183	0.00393562	0.844555	10.0002	N
MSTRG.23798	Zm00001d005889	GRMZM2G002142	/	/	/	tan	8.64329	4.08094e-19	0.998926	9.96963	N
MSTRG.72601	Zm00001d045130	GRMZM2G009139	/	Simple_repeat	/	tan	/	/	0.904301	9.91726	N
MSTRG.30812	Zm00001d041823	GRMZM2G087513	/	Simple_repeat	/	tan	7.21464	2.27416e-07	0.969868	9.79135	N
MSTRG.6874	Zm00001d031539	GRMZM2G074270	/	Simple_repeat	/	tan	1.77013	0.0032842	0.982164	9.75031	N
MSTRG.19154	Zm00001d003369	GRMZM2G050435	/	Simple_repeat	/	tan	4.46503	3.10186e-15	0.995711	9.48429	N
MSTRG.26865	Zm00001d039658	GRMZM2G039828	/	Simple_repeat	bZIP	tan	3.03127	1.00006e-05	0.990328	9.42218	N
MSTRG.41686	Zm00001d052807	GRMZM2G144480	/	/	bZIP	tan	3.533	0.0031115	0.920962	9.41796	N
MSTRG.52325	Zm00001d035098	GRMZM2G125138	/	Simple_repeat	/	tan	1.7555	0.00044527	0.997542	9.37596	N
MSTRG.58497	Zm00001d001485	-	LncRNA	/	/	tan	2.26094	0.00154781	0.97948	9.26653	N
MSTRG.43695	Zm00001d013010	GRMZM2G057329	/	Simple_repeat	/	tan	2.43628	2.29855e-05	0.980926	9.26579	N
MSTRG.9865	Zm00001d033637	GRMZM2G037152	/	DNA/MULE-MuDR	/	tan	2.41027	0.00100578	0.916126	9.10549	N
MSTRG.62786	Zm00001d020741	GRMZM2G133836	/	/	/	tan	2.13248	0.00462648	0.967576	9.1009	N
MSTRG.2692	Zm00001d029217	GRMZM2G082346	/	LTR/Copia	/	tan	3.55496	2.00861e-12	0.989294	9.09997	N
MSTRG.79083	GRMZM5G890451	-	/	/	/	tan	5.42725	4.61928e-07	0.996309	9.07181	N
MSTRG.10642	-	-	/	LTR/Copia	/	tan	/	/	0.966218	9.06159	N
MSTRG.58043	Zm00001d038687	GRMZM2G480074	/	/	/	tan	3.59469	1.69571e-05	0.985879	9.04992	N
MSTRG.57498	Zm00001d038224	GRMZM2G153075	/	/	/	tan	2.14417	1.34834e-07	0.995182	9.03419	N
MSTRG.33680	Zm00001d043741	GRMZM2G165099	/	Simple_repeat	/	tan	4.23056	9.36438e-08	0.929767	8.86571	N
MSTRG.75396	Zm00001d046687	GRMZM2G354190	/	/	/	tan	2.76879	0.000133093	0.955683	8.86452	N
MSTRG.15296	-	-	/	/	/	tan	/	/	0.991065	8.81736	N
MSTRG.51916	Zm00001d018417	GRMZM2G008834	/	/	/	tan	4.91447	0.0326005	0.926808	8.80102	N
MSTRG.25258	Zm00001d007077	GRMZM2G159041	/	Simple_repeat	/	tan	1.93531	0.000158453	0.953888	8.6447	N
MSTRG.39524	Zm00001d051174	GRMZM2G081192	/	/	/	tan	/	/	0.989898	8.60831	N
MSTRG.25269	Zm00001d007079	GRMZM2G166971	/	Simple_repeat	/	tan	2.61959	0.000111233	0.917879	8.6067	N
MSTRG.49880	Zm00001d016850	GRMZM2G121468	/	/	/	tan	2.42486	5.10817e-08	0.940386	8.56951	N
MSTRG.64981	Zm00001d022403	GRMZM2G009804	/	Simple_repeat	/	tan	2.36878	3.43678e-06	0.799246	8.48979	N
MSTRG.71603	Zm00001d012427	GRMZM2G112799	/	Simple_repeat	C2H2	tan	8.81584	6.99328e-08	0.960599	8.39073	N
MSTRG.11145	Zm00001d034524	GRMZM2G022662	/	DNA/PIF-Harbinger?	/	tan	2.59071	9.95781e-07	0.999629	8.26259	N
MSTRG.15265	Zm00001d025337	GRMZM2G147327	/	Simple_repeat	/	tan	3.26445	5.28647e-05	0.999196	8.19792	N
MSTRG.51433	Zm00001d018004	GRMZM2G415327	/	Simple_repeat	/	tan	2.0646	9.02416e-06	0.987372	8.18832	N
MSTRG.70122	Zm00001d011245	GRMZM2G086052	/	Simple_repeat	/	tan	2.72463	1.5676e-10	0.988122	8.18548	N
MSTRG.31040	Zm00001d041965	-	/	/	/	tan	3.85655	2.58242e-12	0.977309	8.17119	N
MSTRG.31175	Zm00001d042054	GRMZM2G102056	/	Simple_repeat	/	tan	/	/	0.873037	8.05014	N
MSTRG.76538	Zm00001d047480	GRMZM2G151468	/	Simple_repeat	/	tan	6.08453	6.57443e-11	0.928605	8.0146	N
MSTRG.65481	Zm00001d008279	GRMZM2G049109	/	LTR/Gypsy	/	tan	/	/	0.994042	7.98529	N
MSTRG.22660	Zm00001d005114	-	/	/	/	tan	2.72226	1.27808e-10	0.928421	7.93983	N
MSTRG.7500	Zm00001d032012	GRMZM2G342687	/	Low_complexity	/	tan	/	/	0.9934	7.87649	N
MSTRG.11909	Zm00001d023327	AC152495.1_FG003	/	LTR/Copia	/	tan	2.35888	1.41652e-05	0.986936	7.78398	N
MSTRG.77647	Zm00001d048282	GRMZM2G172523	/	/	/	tan	4.13629	1.23606e-10	0.994872	7.69058	N
MSTRG.61249	Zm00001d019978	GRMZM2G067747	/	/	/	tan	1.66619	0.00704295	0.910444	7.67053	N
MSTRG.79016	GRMZM5G854065	-	/	/	/	tan	/	/	0.982789	7.66398	N
MSTRG.79101	GRMZM5G834282	-	/	/	/	tan	8.9923	0.000733453	0.984252	7.49292	N
MSTRG.78988	Zm00001d000229	GRMZM2G088312	/	Simple_repeat	/	tan	3.1539	8.66299e-07	0.975552	7.46114	N
MSTRG.12245	Zm00001d023620	GRMZM2G082508	/	Simple_repeat	/	tan	2.20755	0.0011257	0.974722	7.41549	N
MSTRG.62397	Zm00001d020530	GRMZM2G156296	/	DNA/PIF-Harbinger?	/	tan	4.54024	0.0282983	0.978433	7.37666	N
MSTRG.14585	-	-	/	Simple_repeat	/	tan	/	/	0.954297	7.37074	N
MSTRG.16950	Zm00001d026628	GRMZM2G142718	/	Simple_repeat	Dof	tan	4.67841	1.81828e-08	0.986704	7.35601	N
MSTRG.30021	Zm00001d041390	GRMZM2G095331	/	Simple_repeat	/	tan	/	/	0.919994	7.35269	N
MSTRG.39523	Zm00001d051174	GRMZM2G081192	/	Simple_repeat	/	tan	1.72071	0.0012287	0.994063	7.33877	N
MSTRG.32324	Zm00001d042756	GRMZM2G027914	/	Simple_repeat	MYB_related	tan	10.6596	1.31138e-07	0.901299	7.31216	N
MSTRG.42443	Zm00001d053265	-	/	/	/	tan	1.84062	0.00213214	0.959631	7.26939	N
MSTRG.30107	zma-mir167g	-	LncRNA	/	/	tan	2.77173	0.0324365	0.989925	7.16568	N
MSTRG.8597	Zm00001d032732	GRMZM2G116885	/	/	/	tan	1.36555	0.00551003	0.901448	7.02109	N
MSTRG.15518	Zm00001d025507	-	/	RC/Helitron	/	tan	2.46453	0.000388739	0.834745	7.0142	N
MSTRG.10398	-	-	/	LTR/Copia	/	tan	9.53379	7.35998e-05	0.996465	7.00445	N
MSTRG.70310	Zm00001d011379	GRMZM2G051995	/	LTR/Gypsy	/	tan	2.13664	4.92372e-05	0.958475	6.88164	N
MSTRG.16080	Zm00001d025943	-	/	Simple_repeat	/	tan	1.83536	0.00268247	0.860658	6.87956	N
MSTRG.68780	-	/	/	LTR/Gypsy	/	tan	/	/	0.896348	6.84304	N
MSTRG.26831	Zm00001d039648	GRMZM2G024551	/	Simple_repeat	/	tan	3.12486	0.0002367	0.99296	6.83228	N
MSTRG.43325	Zm00001d053965	GRMZM2G324956	/	Simple_repeat	/	tan	/	/	0.92821	6.82014	N
MSTRG.45492	Zm00001d014325	GRMZM2G048549	/	Simple_repeat	/	tan	2.48865	1.05047e-05	0.896281	6.79574	N
MSTRG.58303	Zm00001d038892	GRMZM2G114513	/	/	/	tan	2.08266	2.74383e-06	0.996544	6.78022	N
MSTRG.34553	-	-	/	LTR/Copia	/	tan	3.16546	0.0265045	0.959952	6.71993	N
MSTRG.62439	Zm00001d020550_T001	GRMZM2G339728	/	Simple_repeat	/	tan	6.88869	1.94529e-24	0.986593	6.575	N
MSTRG.65730	Zm00001d008498	GRMZM2G140754	/	/	/	tan	3.63504	3.32552e-07	0.998493	6.54842	N
MSTRG.78593	-	-	/	Simple_repeat	/	tan	2.82273	3.88049e-07	0.994754	6.51878	N
MSTRG.31174	-	-	LncRNA	Simple_repeat	/	tan	9.54502	8.51137e-05	0.938472	6.50512	N
MSTRG.52902	-	-	/	DNA/PIF-Harbinger	/	tan	5.84609	0.000499632	0.970534	6.4916	N
MSTRG.23528	Zm00001d005715_T003	GRMZM2G030444	/	Simple_repeat	/	tan	/	/	0.941387	6.45402	N
MSTRG.68242	Zm00001d009961	GRMZM2G170167	/	LTR/Gypsy	/	tan	/	/	0.977932	6.38313	N
MSTRG.54090	Zm00001d035974	GRMZM2G153068	/	Simple_repeat	/	tan	1.29969	0.00401642	0.996595	6.38028	N
MSTRG.27171	Zm00001d039893	GRMZM2G020772	/	Low_complexity	MYB	tan	3.13305	0.000275034	0.962447	6.36602	N
MSTRG.12935	Zm00001d024004	GRMZM2G003090	/	Simple_repeat	/	tan	1.8326	0.000458482	0.948461	6.36211	N
MSTRG.22042	Zm00001d004772	GRMZM2G003755	/	LINE/L1	/	tan	1.9535	0.000183151	0.93467	6.35868	N
MSTRG.465	Zm00001d027554	GRMZM2G475168	/	Simple_repeat	/	tan	/	/	0.96823	6.29124	N
MSTRG.26276	-	-	LncRNA	LTR/Gypsy	/	tan	4.92669	7.44422e-06	0.947365	6.27014	N
MSTRG.58033	-	-	LncRNA	DNA/PIF-Harbinger	/	tan	2.26271	4.84665e-05	0.9876	6.25603	N
MSTRG.45522	Zm00001d014329	GRMZM2G012933	/	/	/	tan	/	/	0.934849	6.23975	N
MSTRG.71027	Zm00001d011938	GRMZM2G460566	/	Simple_repeat	/	tan	2.08321	6.4889e-06	0.893449	6.22894	N
MSTRG.17308	Zm00001d001952	GRMZM2G046968	/	Simple_repeat	C3H	tan	2.28436	8.53396e-07	0.980429	6.18677	N
MSTRG.33996	Zm00001d043971	GRMZM5G868273	/	/	/	tan	1.5918	0.00015206	0.90175	6.15681	N
MSTRG.10331	Zm00001d033967	GRMZM2G018798	/	Simple_repeat	/	tan	1.84353	0.0402978	0.926432	6.11328	N
MSTRG.20648	-	-	/	DNA/hAT-Tip100	/	tan	/	/	0.981805	6.10266	N
MSTRG.40547	Zm00001d051938_T002	GRMZM2G099420	/	Low_complexity	/	tan	5.20257	1.14672e-12	0.949816	6.04809	N
MSTRG.32458	Zm00001d042845	GRMZM2G148115	/	LINE/L1	/	tan	2.72077	5.91296e-07	0.997508	6.02132	N
MSTRG.8220	Zm00001d032475	GRMZM2G414727	/	Simple_repeat	/	tan	2.31135	0.0030677	0.802833	5.98655	N
MSTRG.73371	Zm00001d045669	GRMZM2G361625	/	/	/	tan	1.88604	0.00937415	0.905174	5.94732	N
MSTRG.50474	Zm00001d017288	GRMZM2G154628	/	Simple_repeat	/	tan	4.57982	5.56583e-12	0.919356	5.91859	N
MSTRG.32954	Zm00001d043209	GRMZM2G005825	/	/	/	tan	/	/	0.984701	5.80668	N
MSTRG.19240	Zm00001d003428	GRMZM2G009948	/	/	/	tan	2.13595	0.00128335	0.986295	5.79258	N
MSTRG.77455	Zm00001d048123	GRMZM2G479245	/	Simple_repeat	/	tan	2.2494	0.000337763	0.956116	5.70009	N
MSTRG.14201	Zm00001d024631	GRMZM2G070780	/	Simple_repeat	/	tan	1.25024	0.0263609	0.973926	5.69791	N
MSTRG.58453	Zm00001d039013	GRMZM2G021470	/	/	/	tan	2.51557	0.00213414	0.911967	5.65032	N
MSTRG.1885	Zm00001d028641	GRMZM2G096261	/	Simple_repeat	/	tan	2.64213	7.17816e-08	0.975256	5.57197	N
MSTRG.6980	Zm00001d031593	GRMZM2G424241	/	Simple_repeat	/	tan	2.09376	0.00194367	0.996828	5.55398	N
MSTRG.51902	Zm00001d018407	GRMZM2G178887	/	/	/	tan	2.35079	0.00162075	0.91932	5.54097	N
MSTRG.75952	Zm00001d047068	GRMZM2G368765	/	Low_complexity	/	tan	3.72802	0.00151318	0.959327	5.4903	N
MSTRG.28815	-	-	LncRNA	Simple_repeat	/	tan	/	/	0.959443	5.43246	N
MSTRG.51679	Zm00001d018211	GRMZM2G052422	/	Simple_repeat	/	tan	/	/	0.987574	5.42078	N
MSTRG.45925	Zm00001d014559	GRMZM2G084935	/	LTR/Gypsy	/	tan	/	/	0.922293	5.38033	N
MSTRG.73566	Zm00001d045788	GRMZM2G008539	/	Simple_repeat	/	tan	3.47351	0.000190725	0.939273	5.34965	N
MSTRG.67555	Zm00001d009564	GRMZM2G098129	/	/	/	tan	3.38668	3.68814e-13	0.953153	5.34001	N
MSTRG.1284	Zm00001d028220	GRMZM2G128744	/	Simple_repeat	/	tan	1.71771	0.000487639	0.95126	5.3187	N
MSTRG.63048	Zm00001d020925	GRMZM2G083932	/	DNA/hAT-Ac	/	tan	1.35194	0.00299567	0.794938	5.25016	N
MSTRG.6515	Zm00001d031278	-	/	Simple_repeat	/	tan	3.51418	1.25706e-12	0.896224	5.23921	N
MSTRG.43058	Zm00001d053739	GRMZM2G143460	/	DNA/TcMar-Stowaway	/	tan	2.75837	1.3657e-05	0.92401	5.21952	N
MSTRG.79096	GRMZM5G887911	-	/	/	/	tan	/	/	0.973723	5.15804	N
MSTRG.231	Zm00001d027404	GRMZM2G303810	/	/	/	tan	/	/	0.949836	5.11992	N
MSTRG.55634	-	-	LncRNA	LTR/Gypsy	/	tan	/	/	0.930723	5.09604	N
MSTRG.50469	Zm00001d017287	GRMZM2G468585	/	Simple_repeat	/	tan	3.62001	1.01137e-06	0.988064	5.03775	N
MSTRG.76345	Zm00001d047342	GRMZM2G438121	/	Simple_repeat	/	tan	/	/	0.93899	5.02707	N
MSTRG.16065	Zm00001d025933	GRMZM2G033746	/	/	/	tan	2.10266	0.00050094	0.879951	5.01495	N
MSTRG.70512	Zm00001d011567	-	/	LTR/Copia	/	tan	/	/	0.975993	5.01113	N
MSTRG.24489	Zm00001d006402	GRMZM2G385635	/	LINE/L1	/	tan	/	/	0.892782	4.99285	N
MSTRG.55241	Zm00001d036632	GRMZM2G057408	/	LTR/Gypsy	MYB_related	tan	2.16138	5.61914e-07	0.895374	4.98642	N
MSTRG.43723	Zm00001d012981	GRMZM2G110881	/	Simple_repeat	/	tan	1.69566	0.000452782	0.81038	4.97199	N
MSTRG.77873	Zm00001d048462	-	/	Simple_repeat	/	tan	2.48943	0.0227973	0.945458	4.95839	N
MSTRG.12049	Zm00001d023477	GRMZM2G144051	/	Simple_repeat	/	tan	/	/	0.984549	4.86262	N
MSTRG.71976	Zm00001d012720	GRMZM2G428179	/	Simple_repeat	/	tan	4.24377	4.80007e-08	0.989318	4.80783	N
MSTRG.8812	Zm00001d032897	GRMZM2G038898	/	Simple_repeat	/	tan	1.66855	0.000386113	0.978879	4.78891	N
MSTRG.10352	Zm00001d033983	GRMZM2G169671	/	Low_complexity	/	tan	2.27732	0.00148908	0.999782	4.78358	N
MSTRG.72332	Zm00001d044918	GRMZM2G080103	/	Simple_repeat	/	tan	4.52411	1.17915e-05	0.986042	4.76828	N
MSTRG.53031	Zm00001d035473	GRMZM2G130477	/	Simple_repeat	/	tan	1.39064	0.00414229	0.984593	4.73794	N
MSTRG.27481	Zm00001d040086	-	/	/	/	tan	/	/	0.925332	4.66421	N
MSTRG.63615	Zm00001d021385	GRMZM2G168858	/	Simple_repeat	/	tan	2.59057	5.45518e-12	0.943488	4.64417	N
MSTRG.57992	Zm00001d038641	GRMZM2G005818	/	Simple_repeat	/	tan	/	/	0.932252	4.63735	N
MSTRG.42666	-	-	/	LTR/Gypsy	/	tan	/	/	0.971464	4.57431	N
MSTRG.60250	Zm00001d019563	GRMZM2G014914	/	Simple_repeat	/	tan	2.63032	4.46613e-06	0.990052	4.49742	N
MSTRG.27857	Zm00001d040291	GRMZM2G472231	/	/	/	tan	2.46498	6.54502e-09	0.899695	4.46799	N
MSTRG.50966	Zm00001d017645	GRMZM2G057789	/	Simple_repeat	/	tan	4.44622	2.98864e-12	0.98531	4.46681	N
MSTRG.78736	Zm00001d000237	GRMZM2G168474	/	Simple_repeat	/	tan	1.8123	0.00974795	0.967267	4.43008	N
MSTRG.43230	Zm00001d053885	GRMZM2G117459	/	Simple_repeat	/	tan	1.7021	0.000656888	0.90479	4.34459	N
MSTRG.72872	Zm00001d045358	GRMZM2G061277	/	Simple_repeat	/	tan	1.40123	0.00350103	0.99256	4.34186	N
MSTRG.36532	Zm00001d049691	GRMZM2G105438	/	Simple_repeat	/	tan	1.85462	0.000469532	0.993381	4.28332	N
MSTRG.18446	Zm00001d002826_T001	GRMZM2G429254	/	/	/	tan	2.42137	8.22618e-06	0.969487	4.27843	N
MSTRG.34575	Zm00001d044421_T001	GRMZM2G157675	/	/	/	tan	12.6511	9.32804e-12	0.968918	4.27292	N
MSTRG.4552	Zm00001d030274	AC194856.3_FG002	/	DNA/MULE-MuDR	/	tan	2.37577	0.000228743	0.87997	4.25724	N
MSTRG.67303	Zm00001d009416	GRMZM2G387603	/	Simple_repeat	/	tan	/	/	0.806016	4.23055	N
MSTRG.9169	Zm00001d033128	GRMZM2G027451	/	DNA/PIF-Harbinger?	/	tan	/	/	0.991375	4.22462	N
MSTRG.40154	Zm00001d051628	GRMZM2G042356	/	Simple_repeat	/	tan	2.91713	1.00229e-09	0.99882	4.21314	N
MSTRG.45979	Zm00001d014600	GRMZM2G142093	/	/	/	tan	/	/	0.980495	4.19644	N
MSTRG.59216	Zm00001d018965	GRMZM2G328171	/	Simple_repeat	/	tan	2.75982	0.0241229	0.929327	4.17442	N
MSTRG.56469	Zm00001d037515	GRMZM2G122577	/	Simple_repeat	/	tan	/	/	0.978978	4.13415	N
MSTRG.36572	Zm00001d049719	-	/	/	/	tan	5.15542	1.86841e-12	0.988486	4.07627	N
MSTRG.50231	Zm00001d017120	GRMZM2G031496	/	/	/	tan	2.39174	3.07116e-07	0.966961	4.07057	N
MSTRG.3418	Zm00001d029664	GRMZM2G131853	/	Simple_repeat	/	tan	1.96815	6.18875e-06	0.986202	4.03288	N
MSTRG.1738	Zm00001d028526	GRMZM2G055263	/	Simple_repeat	GRAS	tan	/	/	0.993155	3.99903	N
MSTRG.78679	Zm00001d000224	GRMZM2G138176	/	/	/	tan	/	/	0.993319	3.99789	N
MSTRG.64109	Zm00001d021719	GRMZM2G173910	/	/	/	tan	1.90998	3.6069e-05	0.960858	3.9745	N
MSTRG.40144	-	-	/	/	/	tan	2.61212	0.000886832	0.96332	3.9032	N
MSTRG.56419	Zm00001d037473	GRMZM2G161102	/	Simple_repeat	/	tan	2.20153	8.45178e-06	0.972654	3.88909	N
MSTRG.69478	Zm00001d010796	GRMZM2G058745	/	Simple_repeat	/	tan	2.5419	0.000151055	0.998519	3.85377	N
MSTRG.76148	Zm00001d047212	GRMZM2G337548	/	Simple_repeat	/	tan	/	/	0.878301	3.85278	N
MSTRG.76407	Zm00001d047397	GRMZM2G310321	/	/	/	tan	2.32661	6.02388e-05	0.928617	3.8473	N
MSTRG.3797	Zm00001d029886	GRMZM2G154565	/	Simple_repeat	/	tan	2.95514	1.19015e-09	0.954836	3.83045	N
MSTRG.11405	Zm00001d034733	GRMZM2G458549	/	Simple_repeat	/	tan	2.84078	4.2943e-06	0.952957	3.82107	N
MSTRG.52166	-	-	/	/	/	tan	3.58223	0.0154369	0.962115	3.81526	N
MSTRG.58808	Zm00001d018642	GRMZM2G022120	/	/	/	tan	1.27986	0.0150072	0.970693	3.81102	N
MSTRG.64742	Zm00001d022212	GRMZM2G158130	/	Simple_repeat	/	tan	1.84486	0.00520984	0.997695	3.77744	N
MSTRG.64545	Zm00001d022062	GRMZM2G131228	/	Simple_repeat	/	tan	1.78202	0.00137479	0.996912	3.77097	N
MSTRG.71515	Zm00001d012349	-	/	/	/	tan	1.37571	0.0121173	0.99676	3.74986	N
MSTRG.53752	-	-	/	/	/	tan	/	/	0.93409	3.6933	N
MSTRG.26482	Zm00001d039387	GRMZM2G093405	/	Simple_repeat	/	tan	1.37144	0.0290442	0.848302	3.68728	N
MSTRG.71728	Zm00001d012530	GRMZM2G379128	/	Simple_repeat	/	tan	1.38464	0.0301124	0.963848	3.65587	N
MSTRG.3991	Zm00001d029996	GRMZM2G042538	/	Simple_repeat	/	tan	/	/	0.977541	3.64693	N
MSTRG.44536	Zm00001d013635	GRMZM2G078566	/	Simple_repeat	/	tan	1.08232	0.033224	0.935644	3.62291	N
MSTRG.23496	Zm00001d005698	GRMZM2G125775	/	/	/	tan	4.75512	5.89838e-09	0.9273	3.54673	N
MSTRG.56808	Zm00001d037747	GRMZM2G032955	/	Simple_repeat	/	tan	1.98148	0.00535737	0.989188	3.50592	N
MSTRG.27119	Zm00001d039859	GRMZM2G099340	/	Simple_repeat	/	tan	7.19076	3.80693e-44	0.966272	3.50355	N
MSTRG.57151	Zm00001d038004	GRMZM2G304108	/	Simple_repeat	/	tan	1.79695	0.0356781	0.97258	3.46166	N
MSTRG.23970	Zm00001d006022	GRMZM2G417597	/	Simple_repeat	bHLH	tan	/	/	0.941132	3.43165	N
MSTRG.3508	Zm00001d029738	GRMZM5G867121	/	Simple_repeat	/	tan	4.07454	3.00777e-05	0.996969	3.42801	N
MSTRG.18005	Zm00001d002501	GRMZM2G031981	/	Simple_repeat	/	tan	1.74627	0.00159633	0.976231	3.41256	N
MSTRG.50925	-	-	LncRNA	/	/	tan	4.15431	0.000476294	0.947905	3.40598	N
MSTRG.53239	Zm00001d035595	GRMZM2G035502	/	/	/	tan	1.95788	3.07427e-05	0.963159	3.4022	N
MSTRG.8979	Zm00001d033012	GRMZM2G019171	/	Simple_repeat	/	tan	3.17056	0.0001632	0.981694	3.39937	N
MSTRG.1054	Zm00001d028043	GRMZM2G411084	/	/	/	tan	3.16673	0.000125653	0.902113	3.28292	N
MSTRG.1411	Zm00001d028320	-	/	DNA/hAT-Ac	/	tan	2.1048	0.0358123	0.995487	3.275	N
MSTRG.19026	Zm00001d003276	GRMZM2G100344	/	/	/	tan	2.02577	0.00113029	0.948173	3.24288	N
MSTRG.57489	Zm00001d038216	GRMZM2G481668	/	/	ERF	tan	5.70699	0.00239406	0.96332	3.23469	N
MSTRG.8765	-	-	/	LTR/Gypsy	/	tan	/	/	0.989818	3.23436	N
MSTRG.14124	-	-	/	LTR/Gypsy	/	tan	1.8667	0.00108697	0.875724	3.22642	N
MSTRG.2676	Zm00001d029206	AC204530.4_FG002	/	/	/	tan	2.33628	3.21169e-08	0.998671	3.18422	N
MSTRG.16036	Zm00001d025901	GRMZM2G046952	/	Low_complexity	/	tan	2.41275	0.000120374	0.98358	3.18403	N
MSTRG.41137	Zm00001d052371	GRMZM2G115481	/	/	/	tan	1.38173	0.0440948	0.996286	3.15276	N
MSTRG.49467	Zm00001d016558	GRMZM2G004856	/	Simple_repeat	/	tan	/	/	0.957013	3.10421	N
MSTRG.6371	Zm00001d031184	GRMZM2G400268	/	Simple_repeat	/	tan	2.03898	0.000175101	0.95856	3.05797	N
MSTRG.57138	Zm00001d037993	AC213884.3_FG001	/	Simple_repeat	/	tan	1.97449	3.518e-06	0.988524	3.05794	N
MSTRG.886	-	-	/	Simple_repeat	/	tan	1.88869	0.0181345	0.976641	3.02919	N
MSTRG.3386	Zm00001d029649	GRMZM2G343688	/	Simple_repeat	/	tan	1.25262	0.0116017	0.902125	2.98762	N
MSTRG.2932	Zm00001d029389	GRMZM2G120069	/	Simple_repeat	/	tan	/	/	0.998513	2.96264	N
MSTRG.494	Zm00001d027619	GRMZM2G450125	/	/	/	tan	4.82203	3.30768e-21	0.961583	2.95686	N
MSTRG.55943	Zm00001d037155	GRMZM2G025491	/	/	/	tan	11.1863	2.20092e-09	0.960426	2.95578	N
MSTRG.69274	Zm00001d010651	GRMZM2G073347	/	Simple_repeat	/	tan	4.59183	0.00160791	0.948024	2.94229	N
MSTRG.49404	Zm00001d016506	GRMZM2G025598	/	/	/	tan	3.36523	6.23293e-08	0.957979	2.93277	N
MSTRG.1073	Zm00001d028064	GRMZM2G162535	/	Simple_repeat	/	tan	/	/	0.931569	2.90834	N
MSTRG.39315	Zm00001d051063	GRMZM2G034697	/	/	/	tan	1.54575	0.00253612	0.976956	2.88527	N
MSTRG.41212	Zm00001d026961	-	/	/	/	tan	/	/	0.956149	2.86928	N
MSTRG.50017	Zm00001d016950	GRMZM2G146380	/	Simple_repeat	NAC	tan	4.22635	1.4952e-05	0.914889	2.8649	N
MSTRG.50078	Zm00001d017000	GRMZM2G106412	/	Simple_repeat	/	tan	0.99301	0.0472319	0.975137	2.84573	N
MSTRG.35100	Zm00001d048683	GRMZM2G106377	/	Simple_repeat	/	tan	3.11248	0.0497155	0.862739	2.83183	N
MSTRG.23858	Zm00001d005936	GRMZM2G015753	/	Simple_repeat	/	tan	5.07039	3.23608e-07	0.86203	2.82261	N
MSTRG.76475	Zm00001d047441	GRMZM2G157683	/	/	/	tan	4.592	1.16852e-06	0.998821	2.81314	N
MSTRG.51636	Zm00001d018161	GRMZM2G102959	/	Simple_repeat	/	tan	5.35942	3.94295e-12	0.974425	2.80288	N
MSTRG.30452	Zm00001d041604	GRMZM2G160902	/	/	bZIP	tan	1.96414	0.00580106	0.989063	2.79073	N
MSTRG.73064	Zm00001d045488	GRMZM2G069008	/	/	/	tan	1.28743	0.00647216	0.909341	2.75528	N
MSTRG.23922	Zm00001d005978	GRMZM2G018070	/	/	/	tan	2.92726	1.79964e-10	0.783544	2.7499	N
MSTRG.10585	Zm00001d034145	GRMZM2G400714	/	Simple_repeat	C2H2	tan	3.58111	0.0122237	0.858965	2.74788	N
MSTRG.949	Zm00001d027966	GRMZM2G025078	/	LTR/Copia	/	tan	3.0146	1.35678e-10	0.968724	2.72704	N
MSTRG.19180	Zm00001d003393	-	/	/	/	tan	1.3652	0.00595194	0.984857	2.7148	N
MSTRG.27212	Zm00001d039913	GRMZM2G320549	/	/	M-type_MADS	tan	/	/	0.947167	2.66108	N
MSTRG.79085	GRMZM5G884538	-	/	/	/	tan	3.8478	0.000215512	0.893718	2.64431	N
MSTRG.79018	GRMZM5G889299	-	/	/	/	tan	/	/	0.93863	2.63616	N
MSTRG.63056	Zm00001d020932	GRMZM2G085467	/	Simple_repeat	bHLH	tan	/	/	0.890692	2.62991	N
MSTRG.64729	Zm00001d022204	GRMZM2G140293	/	/	/	tan	4.78307	0.000316321	0.967821	2.61895	N
MSTRG.76145	Zm00001d047211	GRMZM2G320206	/	DNA/hAT-Ac	/	tan	/	/	0.859801	2.6155	N
MSTRG.69891	Zm00001d011093	GRMZM2G168590	/	Simple_repeat	/	tan	1.59601	0.000436948	0.992739	2.60758	N
MSTRG.37903	Zm00001d050404	GRMZM2G168002	/	Simple_repeat	G2-like	tan	/	/	0.987342	2.5996	N
MSTRG.26812	Zm00001d039637	GRMZM2G348238	/	Simple_repeat	G2-like	tan	/	/	0.96414	2.58887	N
MSTRG.8355	Zm00001d032553	-	/	Simple_repeat	/	tan	2.71063	0.0290263	0.906419	2.58796	N
MSTRG.23792	Zm00001d005888	GRMZM2G002131	/	Simple_repeat	HSF	tan	6.35224	1.16287e-30	0.982302	2.58517	N
MSTRG.18783	Zm00001d003091	GRMZM2G111975	/	Simple_repeat	/	tan	/	/	0.97591	2.58189	N
MSTRG.72701	Zm00001d045202	GRMZM2G104760	/	/	/	tan	2.6392	7.88326e-08	0.970868	2.57004	N
MSTRG.72248	Zm00001d044838	GRMZM5G862101	/	Low_complexity	/	tan	2.31585	5.44119e-07	0.905599	2.56719	N
MSTRG.23112	Zm00001d005421	GRMZM2G092125	/	Simple_repeat	/	tan	2.70475	2.16044e-10	0.998263	2.54644	N
MSTRG.35193	Zm00001d048766_T002	GRMZM5G878139	/	/	/	tan	2.44509	3.90175e-06	0.92407	2.52901	N
MSTRG.31462	Zm00001d042211	GRMZM2G126386	/	/	/	tan	2.07265	1.62221e-07	0.955127	2.51094	N
MSTRG.40781	Zm00001d052122	GRMZM2G139293	/	/	/	tan	2.43708	1.75363e-05	0.921974	2.5077	N
MSTRG.16929	Zm00001d026608	GRMZM5G892522	/	Simple_repeat	/	tan	2.46404	0.00047333	0.966074	2.49503	N
MSTRG.51971	Zm00001d018452	GRMZM5G862817	/	Simple_repeat	/	tan	1.97363	0.000717743	0.926376	2.48396	N
MSTRG.455	Zm00001d027597	GRMZM2G171333	/	Simple_repeat	/	tan	/	/	0.959303	2.48079	N
MSTRG.57886	Zm00001d038563	GRMZM2G389301	/	Simple_repeat	/	tan	8.10027	0.0315503	0.991928	2.47958	N
MSTRG.36482	Zm00001d049662	GRMZM2G062476	/	Simple_repeat	/	tan	2.09727	1.27851e-05	0.991864	2.45729	N
MSTRG.5426	Zm00001d030683	GRMZM2G171713	/	/	/	tan	2.99304	0.00592453	0.934477	2.42706	N
MSTRG.18889	Zm00001d003183	GRMZM2G321354	/	LINE/L1	/	tan	/	/	0.957947	2.39985	N
MSTRG.53222	Zm00001d035581	-	/	LTR/Copia	/	tan	4.3492	1.39047e-16	0.90749	2.3929	N
MSTRG.1324	Zm00001d028256	GRMZM2G040561	/	/	/	tan	1.56644	0.0105541	0.977066	2.38473	N
MSTRG.6704	Zm00001d031423	GRMZM2G441903	/	Simple_repeat	/	tan	1.52701	0.0177671	0.989581	2.37747	N
MSTRG.44994	Zm00001d013982	GRMZM2G428356	/	/	/	tan	1.16007	0.0436363	0.986283	2.36564	N
MSTRG.27022	Zm00001d039780	GRMZM2G040587	/	/	/	tan	2.02097	6.98924e-05	0.94623	2.35021	N
MSTRG.14524	Zm00001d024839	GRMZM2G132093	/	/	/	tan	4.00477	0.00292903	0.936814	2.32131	N
MSTRG.27631	Zm00001d040164_T002	GRMZM2G057150	/	LTR/Gypsy	/	tan	1.73478	0.00103823	0.959357	2.30543	N
MSTRG.44204	Zm00001d013390	GRMZM2G096591	/	Simple_repeat	/	tan	4.81574	5.34231e-09	0.8439	2.30176	N
MSTRG.11538	Zm00001d034849	GRMZM2G323261	/	/	/	tan	1.67218	0.0316878	0.96141	2.26952	N
MSTRG.72747	-	-	/	/	/	tan	2.69923	2.20529e-06	0.954673	2.26465	N
MSTRG.1379	Zm00001d028303	GRMZM2G153536	/	Simple_repeat	/	tan	4.98673	2.53166e-27	0.826713	2.2627	N
MSTRG.32278	Zm00001d042712	GRMZM2G141185	/	Simple_repeat	/	tan	1.89809	1.38278e-05	0.988833	2.23717	N
MSTRG.40704	Zm00001d052059	GRMZM2G016362	/	Simple_repeat	/	tan	3.42013	0.033224	0.995278	2.21693	N
MSTRG.43675	Zm00001d012968	GRMZM2G002805	/	Simple_repeat	C2H2	tan	6.66719	2.10081e-09	0.986957	2.21411	N
MSTRG.24188	Zm00001d006158	GRMZM2G037685	/	Simple_repeat	/	tan	4.141	5.94297e-07	0.948849	2.20609	N
MSTRG.2666	Zm00001d029202	GRMZM2G362281	/	/	/	tan	/	/	0.816359	2.18964	N
MSTRG.22979	Zm00001d005313	GRMZM2G055501	/	Simple_repeat	/	tan	2.34043	8.75947e-05	0.987956	2.18634	N
MSTRG.34152	Zm00001d044027	AC194056.3_FG008	/	/	/	tan	5.10086	0.00367996	0.936682	2.18389	N
MSTRG.77245	Zm00001d047972	GRMZM2G178279	/	Simple_repeat	/	tan	2.65626	0.000464147	0.95549	2.17415	N
MSTRG.65209	Zm00001d022566	GRMZM2G113011	/	/	/	tan	/	/	0.997864	2.16963	N
MSTRG.57402	Zm00001d038173	GRMZM2G024264	/	LTR/Gypsy	/	tan	2.00129	0.00173765	0.991164	2.15615	N
MSTRG.50924	Zm00001d017619	GRMZM2G010673	/	Simple_repeat	/	tan	5.06588	1.09171e-05	0.693753	2.14314	N
MSTRG.72890	Zm00001d045370	GRMZM2G076972	/	/	/	tan	/	/	0.889171	2.1426	N
MSTRG.45143	Zm00001d014088_T001	GRMZM2G412304	/	Simple_repeat	/	tan	1.41611	0.0118721	0.987715	2.13388	N
MSTRG.16739	-	-	/	/	/	tan	/	/	0.987163	2.11689	N
MSTRG.11794	Zm00001d023291	GRMZM2G127416	/	LINE/RTE-BovB	/	tan	1.85371	0.00169114	0.984364	2.1144	N
MSTRG.33242	Zm00001d043422	GRMZM2G028234	/	Simple_repeat	/	tan	3.8907	1.24858e-06	0.955886	2.10381	N
MSTRG.45656	Zm00001d014416	GRMZM2G173272	/	/	/	tan	/	/	0.978433	2.0802	N
MSTRG.65306	Zm00001d022628	GRMZM2G000818	/	DNA/hAT-Ac	MYB	tan	1.16292	0.0248907	0.876493	2.04744	N
MSTRG.8351	Zm00001d032550	GRMZM2G131591	/	/	/	tan	1.52588	0.0305989	0.981069	2.03552	N
MSTRG.18119	Zm00001d002585	-	/	/	/	tan	/	/	0.975563	2.01716	N
MSTRG.8272	Zm00001d032507	GRMZM2G460012	/	/	/	tan	2.20939	6.8966e-05	0.973786	2.01079	N
MSTRG.44233	Zm00001d013406	GRMZM2G181000	/	Simple_repeat	/	tan	4.88277	4.92126e-16	0.984764	2.00097	N
MSTRG.546	Zm00001d027656	GRMZM2G339563	/	/	/	tan	3.01861	2.38304e-12	0.993666	1.9999	N
MSTRG.46758	zma-mir168a	-	/	DNA/TcMar-Stowaway	/	tan	3.98873	2.22054e-09	0.932803	1.9993	N
MSTRG.41268	Zm00001d052473	GRMZM2G055538	/	/	/	tan	1.00385	0.0462421	0.878295	1.98363	N
MSTRG.60263	Zm00001d019565	GRMZM2G047368	/	/	/	tan	5.45639	8.91818e-19	0.977599	1.96293	N
MSTRG.18448	Zm00001d002825	GRMZM2G062471	/	Simple_repeat	/	tan	/	/	0.839953	1.95505	N
MSTRG.65636	Zm00001d008405	GRMZM2G154499	/	/	/	tan	1.28228	0.0391996	0.855087	1.95221	N
MSTRG.40753	Zm00001d052093	GRMZM2G064537	/	Simple_repeat	/	tan	/	/	0.955359	1.94932	N
MSTRG.9781	Zm00001d033557	GRMZM2G080764	/	LINE/L1	/	tan	1.06397	0.0467834	0.967263	1.93354	N
MSTRG.58247	Zm00001d038847	-	/	/	/	tan	/	/	0.902376	1.92824	N
MSTRG.70888	Zm00001d011846	GRMZM2G356714	/	Low_complexity	/	tan	4.63165	6.0447e-06	0.953646	1.92502	N
MSTRG.72930	Zm00001d045405	GRMZM2G545891	/	Low_complexity	/	tan	/	/	0.873884	1.90918	N
MSTRG.75390	Zm00001d046680	GRMZM2G144142	/	Simple_repeat	/	tan	3.69102	0.00781347	0.993892	1.85378	N
MSTRG.7525	Zm00001d032030	GRMZM2G303149	/	Simple_repeat	/	tan	/	/	0.991798	1.84829	N
MSTRG.18384	Zm00001d002783	GRMZM2G020701	/	Simple_repeat	/	tan	9.93252	4.30591e-06	0.922283	1.84614	N
MSTRG.58547	-	-	/	Simple_repeat	/	tan	3.18821	1.27557e-05	0.9956	1.84504	N
MSTRG.41636	Zm00001d052768	GRMZM2G163671	/	Simple_repeat	/	tan	1.36273	0.00346802	0.974866	1.84447	N
MSTRG.77234	Zm00001d047967	-	/	/	/	tan	3.21519	0.0050671	0.993821	1.83569	N
MSTRG.25408	-	-	/	DNA/MULE-MuDR	/	tan	/	/	0.922755	1.82493	N
MSTRG.75389	Zm00001d046679	GRMZM2G443728	/	RC/Helitron	/	tan	3.14925	3.73193e-11	0.997744	1.8249	N
MSTRG.45873	Zm00001d001549	-	/	/	/	tan	/	/	0.97463	1.79164	N
MSTRG.26440	Zm00001d039354	GRMZM2G435589	/	Simple_repeat	/	tan	/	/	0.997514	1.78151	N
MSTRG.36858	Zm00001d049886	GRMZM2G014832	/	Simple_repeat	/	tan	1.40722	0.0087812	0.999045	1.76866	N
MSTRG.36432	Zm00001d049623	GRMZM2G390489	/	/	/	tan	/	/	0.981228	1.76519	N
MSTRG.3055	-	-	/	Simple_repeat	/	tan	1.65492	0.00042457	0.863832	1.75832	N
MSTRG.72166	Zm00001d044781	GRMZM2G016275	/	/	/	tan	2.16375	0.0030947	0.990867	1.737	N
MSTRG.65819	Zm00001d008552	GRMZM2G450217	/	Simple_repeat	/	tan	/	/	0.979542	1.73371	N
MSTRG.16183	Zm00001d026021	GRMZM2G031280	/	Simple_repeat	/	tan	/	/	0.971332	1.71884	N
MSTRG.15835	Zm00001d025756	-	/	DNA/PIF-Harbinger	/	tan	/	/	0.986949	1.71068	N
MSTRG.55333	Zm00001d036703	-	/	Simple_repeat	/	tan	3.50564	0.000205764	0.985493	1.70394	N
MSTRG.32060	Zm00001d042589	GRMZM2G105184	/	Simple_repeat	/	tan	1.89893	3.8109e-05	0.9396	1.66062	N
MSTRG.63060	Zm00001d020936	GRMZM2G394027	/	DNA	/	tan	3.52739	9.55423e-13	0.952946	1.65215	N
MSTRG.76675	Zm00001d047560	GRMZM2G027120	/	/	/	tan	1.55261	0.00929717	0.965452	1.64182	N
MSTRG.72889	Zm00001d045369	GRMZM2G077040	/	/	/	tan	9.9461	3.07859e-06	0.987775	1.63252	N
MSTRG.55845	Zm00001d037079	GRMZM2G012479	/	Simple_repeat	/	tan	1.76495	0.00477665	0.968231	1.62989	N
MSTRG.63611	Zm00001d021384	GRMZM2G168913	/	/	/	tan	/	/	0.971557	1.61198	N
MSTRG.7063	Zm00001d031666_T002	GRMZM2G020631	/	/	/	tan	3.28731	0.00380202	0.996235	1.60551	N
MSTRG.46220	Zm00001d014752	GRMZM2G028007	/	Simple_repeat	/	tan	/	/	0.977536	1.60499	N
MSTRG.23150	Zm00001d005450	GRMZM2G001668	/	/	/	tan	1.33743	0.0466565	0.92925	1.59574	N
MSTRG.158	Zm00001d027345	GRMZM2G077760	/	/	/	tan	/	/	0.808826	1.54994	N
MSTRG.1509	Zm00001d028389	GRMZM2G360234	/	Simple_repeat	/	tan	3.08762	1.13687e-06	0.992955	1.52272	N
MSTRG.31730	Zm00001d042376	GRMZM2G166548	LncRNA	Simple_repeat	/	tan	1.78897	0.0223113	0.981906	1.51439	N
MSTRG.76245	Zm00001d047265	GRMZM2G114312	/	LINE/RTE-BovB	/	tan	1.28604	0.0330364	0.999247	1.50584	N
MSTRG.47811	Zm00001d015698	GRMZM2G102189	/	/	/	tan	/	/	0.953063	1.48253	N
MSTRG.10085	Zm00001d033797	GRMZM5G863645	/	Simple_repeat	/	tan	4.86557	2.13216e-35	0.9603	1.47622	N
MSTRG.58921	Zm00001d018746	-	/	Simple_repeat	/	tan	2.26787	0.000320448	0.933727	1.47033	N
MSTRG.15703	Zm00001d025665	GRMZM2G173597	/	/	/	tan	2.30532	0.000112922	0.999271	1.45801	N
MSTRG.26165	Zm00001d007871	GRMZM2G021921	/	Simple_repeat	/	tan	/	/	0.950048	1.43295	N
MSTRG.3580	Zm00001d029778	GRMZM2G402564	/	Simple_repeat	/	tan	2.90419	7.36821e-06	0.99342	1.42509	N
MSTRG.76661	Zm00001d047547_T001	GRMZM2G102657	/	Simple_repeat	/	tan	/	/	0.857102	1.42046	N
MSTRG.8299	Zm00001d032530_T001	GRMZM5G868683	/	RC/Helitron	/	tan	1.43548	0.0303336	0.959092	1.4144	N
MSTRG.25841	Zm00001d007594	GRMZM2G078638	/	/	/	tan	1.60487	0.00234846	0.988996	1.40774	N
MSTRG.16242	Zm00001d026056	GRMZM2G152135	/	Simple_repeat	/	tan	3.26075	0.00211087	0.918226	1.39487	N
MSTRG.2595	-	-	/	Low_complexity	/	tan	/	/	0.994905	1.37757	N
MSTRG.51676	Zm00001d018204	GRMZM5G852833	/	Simple_repeat	/	tan	1.42764	0.0030605	0.931925	1.37022	N
MSTRG.11494	Zm00001d034772_T006	/	/	/	/	tan	1.70728	0.000182269	0.889549	1.36739	N
MSTRG.27367	Zm00001d040011	GRMZM2G121747	/	/	/	tan	2.25415	0.0421646	0.984162	1.35018	N
MSTRG.7419	Zm00001d031941	GRMZM2G167548	/	Low_complexity	/	tan	1.27921	0.0176055	0.873955	1.34303	N
MSTRG.28809	Zm00001d040807	GRMZM2G104639	/	Simple_repeat	/	tan	1.97266	0.0410108	0.88032	1.32603	N
MSTRG.73838	Zm00001d045935	GRMZM2G113480	/	Simple_repeat	/	tan	1.19629	0.0307638	0.98295	1.32192	N
MSTRG.35289	Zm00001d048825_T001	GRMZM5G833660	/	/	/	tan	2.13762	6.35496e-05	0.945346	1.32041	N
MSTRG.71209	Zm00001d012091	GRMZM2G175406	/	Low_complexity	/	tan	/	/	0.960559	1.29976	N
MSTRG.60044	Zm00001d019481	GRMZM2G032699	/	/	/	tan	1.40038	0.0150059	0.872378	1.29627	N
MSTRG.69580	Zm00001d010849	AC208327.4_FG002	/	RC/Helitron	/	tan	2.72762	0.000137915	0.989671	1.29336	N
MSTRG.69755	Zm00001d010967	GRMZM2G089406	/	Simple_repeat	MYB_related	tan	/	/	0.999637	1.26357	N
MSTRG.11434	Zm00001d034759	GRMZM2G351160	/	Simple_repeat	/	tan	1.14153	0.0212172	0.931651	1.25223	N
MSTRG.79036	GRMZM5G899892	-	LncRNA	Simple_repeat	/	tan	3.74037	3.03895e-07	0.941342	1.24399	N
MSTRG.26324	Zm00001d039252	GRMZM5G884242	/	Simple_repeat	/	tan	1.71383	0.000106102	0.990468	1.23654	N
MSTRG.70883	Zm00001d011843	GRMZM2G077752	/	Simple_repeat	SRS	tan	/	/	0.876051	1.23312	N
MSTRG.301	Zm00001d027454	GRMZM2G055704	/	Simple_repeat	/	tan	2.6811	3.05892e-08	0.988191	1.23224	N
MSTRG.77156	Zm00001d047912	GRMZM2G101001	/	Simple_repeat	/	tan	1.94266	0.00104751	0.862204	1.22836	N
MSTRG.37439	Zm00001d050168	-	/	Simple_repeat	/	tan	/	/	0.93633	1.19727	N
MSTRG.7880	Zm00001d032264	GRMZM5G893055	/	Simple_repeat	/	tan	3.4068	0.028044	0.933562	1.1868	N
MSTRG.8764	-	-	/	LTR/Gypsy	/	tan	2.18983	1.72771e-05	0.820453	1.1711	N
MSTRG.40823	Zm00001d052148	GRMZM2G475683	/	Simple_repeat	/	tan	2.38317	0.0260022	0.993434	1.1638	N
MSTRG.43517	Zm00001d012813	GRMZM2G130302	/	Simple_repeat	/	tan	5.34023	5.2592e-06	0.961553	1.15829	N
MSTRG.76980	Zm00001d047793	-	/	/	/	tan	1.30109	0.0403843	0.985833	1.1535	N
MSTRG.40415	Zm00001d051841	GRMZM2G019173	/	/	/	tan	/	/	0.993739	1.14562	N
MSTRG.75372	-	-	LncRNA	LTR/Copia	/	tan	9.72926	1.60719e-05	0.930791	1.13752	N
MSTRG.69109	-	-	/	LTR/Copia	/	tan	10.771	2.23856e-06	0.899693	1.13733	N
MSTRG.46100	Zm00001d014680_T001	GRMZM2G135674	/	Simple_repeat	/	tan	/	/	0.893198	1.13327	N
MSTRG.65320	Zm00001d022637	GRMZM2G154449	/	Simple_repeat	/	tan	1.99953	0.0285181	0.908433	1.13107	N
MSTRG.44021	Zm00001d013264	GRMZM2G432176	/	Simple_repeat	/	tan	1.38498	0.0329993	0.906661	1.12834	N
MSTRG.79097	GRMZM5G804671	-	/	/	/	tan	/	/	0.98957	1.12744	N
MSTRG.60249	Zm00001d019563	GRMZM2G014914	/	/	/	tan	1.98759	1.27557e-05	0.931464	1.10997	N
MSTRG.58031	-	-	LncRNA	LTR/Copia	/	tan	/	/	0.87928	1.10374	N
MSTRG.3320	Zm00001d029617	GRMZM2G024175	/	/	/	tan	/	/	0.984836	1.10338	N
MSTRG.42914	Zm00001d053623	GRMZM2G474092	/	Simple_repeat	/	tan	2.28718	0.000590367	0.985868	1.09564	N
MSTRG.2585	Zm00001d029140	GRMZM5G882821	/	/	/	tan	2.14427	0.000124995	0.911351	1.09117	N
MSTRG.43746	Zm00001d013021	AC210013.4_FG005	/	Simple_repeat	/	tan	/	/	0.935058	1.06905	N
MSTRG.21733	Zm00001d004644	GRMZM2G139882	/	DNA/MULE-MuDR	/	tan	1.99291	0.000182759	0.997044	1.06805	N
MSTRG.17767	Zm00001d002315	GRMZM2G007914	/	/	/	tan	/	/	0.811095	1.05887	N
MSTRG.51841	Zm00001d018360	GRMZM2G017923	/	Simple_repeat	C3H	tan	/	/	0.856631	1.05793	N
MSTRG.41156	Zm00001d052380	GRMZM2G131516	/	Simple_repeat	GRAS	tan	4.82475	1.01545e-11	0.985291	1.05681	N
MSTRG.64170	Zm00001d021761	GRMZM2G031323	/	Simple_repeat	MYB	tan	/	/	0.913584	1.04591	N
MSTRG.30564	Zm00001d041663	GRMZM2G020423	/	Simple_repeat	/	tan	/	/	0.870815	1.04308	N
MSTRG.1098	Zm00001d028086	GRMZM5G895573	/	LINE/L1	/	tan	/	/	0.879801	1.04292	N
MSTRG.68751	-	-	/	Simple_repeat	/	tan	/	/	0.907028	1.03497	N
MSTRG.42915	Zm00001d053624	GRMZM2G171520	/	Simple_repeat	/	tan	1.21159	0.0252095	0.990837	1.01854	N
MSTRG.47638	Zm00001d015639	GRMZM2G079653	/	Simple_repeat	ERF	tan	1.41614	0.0496349	0.975309	1.01579	N
MSTRG.64834	Zm00001d022277	GRMZM2G039757	/	/	/	tan	4.23588	7.00002e-21	0.625525	1.00934	N
MSTRG.72244	Zm00001d044836	GRMZM2G113888	/	Simple_repeat	TCP	tan	1.85875	0.0146101	0.95931	1.00127	N
MSTRG.66034	Zm00001d008728	GRMZM2G364129	/	RC/Helitron	/	tan	/	/	0.995135	0.995895	N
MSTRG.26436	-	-	/	RC/Helitron	/	tan	2.73149	0.0104429	0.963	0.986706	N
MSTRG.53033	Zm00001d035474	GRMZM2G015314	/	/	/	tan	/	/	0.891083	0.984124	N
MSTRG.56966	Zm00001d037857	GRMZM2G087740	/	DNA/CMC-EnSpm	/	tan	2.9821	0.0204888	0.954449	0.983794	N
MSTRG.838	Zm00001d027892	GRMZM2G175164	/	Low_complexity	/	tan	3.23285	7.1437e-05	0.961478	0.972599	N
MSTRG.57034	Zm00001d037917	GRMZM2G055724	/	/	/	tan	1.34923	0.0269284	0.935781	0.961742	N
MSTRG.23619	Zm00001d005773	GRMZM2G361423	/	/	/	tan	/	/	0.896341	0.949622	N
MSTRG.56652	Zm00001d037632	GRMZM2G323888	/	Simple_repeat	/	tan	1.86109	0.0379612	0.969213	0.944781	N
MSTRG.72797	Zm00001d045294	AC231745.1_FG004	/	/	/	tan	/	/	0.986895	0.94071	N
MSTRG.53316	-	-	/	/	/	tan	4.69464	0.0433442	0.996885	0.925026	N
MSTRG.69371	Zm00001d010724	-	/	Simple_repeat	/	tan	1.30176	0.0247561	0.928399	0.922614	N
MSTRG.13496	Zm00001d024222	GRMZM2G126471	/	/	/	tan	1.48643	0.00114735	0.980248	0.922327	N
MSTRG.37610	Zm00001d050242	GRMZM2G147712	/	LINE/RTE-BovB	NF-YB	tan	/	/	0.968137	0.906632	N
MSTRG.54707	Zm00001d036298	GRMZM2G119865	/	LTR/Gypsy	ERF	tan	/	/	0.768748	0.905749	N
MSTRG.70627	Zm00001d011650	GRMZM5G835704	/	/	/	tan	2.63929	0.000423789	0.931196	0.895604	N
MSTRG.76136	Zm00001d047201_T001	GRMZM2G035517	/	/	/	tan	1.79271	0.00849566	0.947876	0.895506	N
MSTRG.8411	Zm00001d032603	GRMZM2G057451	/	Low_complexity	/	tan	2.37122	6.95631e-07	0.996537	0.882964	N
MSTRG.25811	Zm00001d007571	GRMZM2G135195	/	Simple_repeat	/	tan	2.42323	2.10833e-07	0.959738	0.877609	N
MSTRG.65391	-	-	/	Satellite/centr	/	tan	3.0758	0.0490727	0.965745	0.873379	N
MSTRG.68740	Zm00001d010282	GRMZM2G055970	/	Simple_repeat	/	tan	1.29115	0.0189043	0.960332	0.867153	N
MSTRG.57966	Zm00001d038620	GRMZM2G014981	/	LTR/Copia	/	tan	2.40646	0.00205235	0.973869	0.865464	N
MSTRG.33013	-	-	/	DNA/MULE-MuDR	/	tan	/	/	0.996058	0.843959	N
MSTRG.43317	Zm00001d053964	GRMZM2G019284	/	Simple_repeat	/	tan	1.87046	0.000546232	0.837067	0.842249	N
MSTRG.75789	Zm00001d046952_T001	GRMZM6G901724	/	Simple_repeat	/	tan	2.74393	0.0007373	0.993665	0.83987	N
MSTRG.5248	Zm00001d030584	GRMZM5G817651	/	RC/Helitron	/	tan	2.33003	0.00557171	0.997976	0.839544	N
MSTRG.9805	Zm00001d033579	GRMZM2G085116	/	Simple_repeat	/	tan	3.63402	8.16226e-09	0.988928	0.835677	N
MSTRG.41891	Zm00001d052961	GRMZM2G418160	/	LTR/Copia	/	tan	/	/	0.965411	0.824291	N
MSTRG.8452	Zm00001d022937	-	/	DNA/hAT-Tip100	/	tan	1.57844	0.0119683	0.910652	0.817003	N
MSTRG.16283	Zm00001d026095	GRMZM2G001363	/	Simple_repeat	/	tan	1.84511	0.000696155	0.903016	0.806072	N
MSTRG.33765	Zm00001d043795	GRMZM2G056388	/	Simple_repeat	/	tan	4.56042	6.10154e-06	0.945043	0.802559	N
MSTRG.25132	Zm00001d006918_T001	GRMZM2G044126	/	/	/	tan	/	/	0.920218	0.800848	N
MSTRG.15124	Zm00001d025236	GRMZM2G175188	/	Simple_repeat	/	tan	1.4606	0.0425586	0.962134	0.792558	N
MSTRG.39324	zma-mir156i	-	/	Simple_repeat	/	tan	/	/	0.973306	0.771567	N
MSTRG.43017	Zm00001d053707	GRMZM2G146028	/	Simple_repeat	ERF	tan	2.06917	0.00225587	0.891592	0.755937	N
MSTRG.65786	Zm00001d008528	GRMZM2G096358	/	Simple_repeat	MYB	tan	/	/	0.951553	0.751481	N
MSTRG.26459	Zm00001d039368	GRMZM2G400929	/	LTR/Copia	/	tan	/	/	0.932261	0.745107	N
MSTRG.54514	-	-	LncRNA	/	/	tan	2.00787	0.00020252	0.94557	0.740272	N
MSTRG.17774	Zm00001d002323	GRMZM2G102346	/	/	/	tan	1.90378	4.8258e-05	0.968114	0.739612	N
MSTRG.27118	Zm00001d039858_T001	GRMZM2G166064	/	Simple_repeat	/	tan	2.55203	0.000247378	0.933306	0.734054	N
MSTRG.14387	Zm00001d024757	GRMZM2G455749	/	Simple_repeat	/	tan	/	/	0.942491	0.725495	N
MSTRG.64137	Zm00001d021738	GRMZM2G008740	/	/	/	tan	/	/	0.989816	0.721125	N
MSTRG.52589	Zm00001d035263_T002	GRMZM2G000603	/	/	/	tan	2.6064	0.0140024	0.997229	0.720321	N
MSTRG.1996	Zm00001d028733	GRMZM2G107867	/	DNA/TcMar-Stowaway	/	tan	2.66015	9.19374e-05	0.862163	0.693317	N
MSTRG.2600	Zm00001d029150	GRMZM2G063048	/	/	/	tan	2.49817	4.2514e-05	0.92014	0.68793	N
MSTRG.62769	Zm00001d020728	GRMZM2G179045	/	LINE/L1	/	tan	2.4488	0.00424086	0.922969	0.681773	N
MSTRG.26580	Zm00001d039452	GRMZM2G143246	/	RC/Helitron	/	tan	1.11975	0.0330035	0.964271	0.659688	N
MSTRG.9941	Zm00001d033706	GRMZM2G041818	/	/	GeBP	tan	1.52349	0.0286571	0.957426	0.644111	N
MSTRG.41101	Zm00001d052340	GRMZM2G113967	/	/	/	tan	1.47347	0.00357102	0.970264	0.641006	N
MSTRG.50190	Zm00001d017092	GRMZM2G106061	/	LINE/L1	/	tan	/	/	0.986743	0.629842	N
MSTRG.18006	Zm00001d002503	GRMZM2G032218	/	Simple_repeat	/	tan	/	/	0.896113	0.617192	N
MSTRG.16144	Zm00001d025983	GRMZM2G126742	/	/	/	tan	2.69972	0.0247144	0.978801	0.613479	N
MSTRG.11577	Zm00001d034872	GRMZM2G083964	/	/	NF-YC	tan	/	/	0.970981	0.612273	N
MSTRG.58443	Zm00001d039011	GRMZM2G318180	/	Simple_repeat	/	tan	4.12906	7.82114e-06	0.985208	0.587347	N
MSTRG.33512	Zm00001d043613	GRMZM2G077307	/	RC/Helitron	/	tan	1.28832	0.0209784	0.967442	0.580062	N
MSTRG.65364	Zm00001d008196	GRMZM2G361115	/	Simple_repeat	/	tan	3.31157	0.00781285	0.955244	0.573262	N
MSTRG.67159	Zm00001d009329	-	/	/	/	tan	/	/	0.911716	0.564723	N
MSTRG.39946	Zm00001d051475	GRMZM2G076683	/	/	/	tan	/	/	0.99831	0.55782	N
MSTRG.11068	Zm00001d034447	GRMZM2G019446	/	Simple_repeat	bZIP	tan	1.16965	0.0250021	0.976799	0.555174	N
MSTRG.11838	Zm00001d023311	GRMZM2G356817	/	DNA/MULE-MuDR	/	tan	2.5926	3.01651e-10	0.98186	0.550028	N
MSTRG.79038	GRMZM5G884912	-	/	/	/	tan	3.56852	0.00182901	0.952808	0.549719	N
MSTRG.37638	Zm00001d050255	GRMZM2G150350	/	/	/	tan	/	/	0.98375	0.545966	N
MSTRG.18164	Zm00001d002625_T001	GRMZM2G128179	/	Simple_repeat	/	tan	2.29833	2.29705e-06	0.971213	0.543218	N
MSTRG.7074	Zm00001d031677	GRMZM2G048129	/	/	/	tan	2.97563	2.29666e-09	0.988121	0.540668	N
MSTRG.46842	-	-	/	LTR/Copia	/	tan	8.63016	0.0023479	0.968732	0.533395	N
MSTRG.77415	Zm00001d048090	GRMZM2G386998	/	RC/Helitron	/	tan	1.79736	0.000935472	0.960121	0.531954	N
MSTRG.72896	Zm00001d045374	AC193630.3_FG004	/	Simple_repeat	/	tan	/	/	0.98939	0.517887	N
MSTRG.50675	-	-	/	/	/	tan	/	/	0.966848	0.510723	N
MSTRG.55839	Zm00001d037072	GRMZM2G427503	/	Simple_repeat	/	tan	/	/	0.984406	0.498207	N
MSTRG.9682	Zm00001d033492	GRMZM2G088083	/	RC/Helitron	/	tan	/	/	0.936224	0.49251	N
MSTRG.10006	-	-	/	RC/Helitron	/	tan	/	/	0.961468	0.485947	N
MSTRG.24969	Zm00001d006776	GRMZM2G036752	/	Simple_repeat	/	tan	/	/	0.986994	0.481116	N
MSTRG.1356	Zm00001d028287	GRMZM2G180044	LncRNA	Simple_repeat	/	tan	/	/	0.810463	0.473936	N
MSTRG.6417	Zm00001d031211	GRMZM2G461278	/	Low_complexity	/	tan	2.97219	0.000128156	0.961045	0.473346	N
MSTRG.10019	Zm00001d033747	GRMZM2G024104	/	LTR/Gypsy	/	tan	5.10127	4.84974e-09	0.992745	0.471512	N
MSTRG.58723	Zm00001d039230	-	/	/	/	tan	/	/	0.951372	0.471258	N
MSTRG.59250	Zm00001d018986	AC148167.6_FG001	/	Simple_repeat	/	tan	1.22937	0.00799495	0.923768	0.465931	N
MSTRG.51246	Zm00001d017853_T002	GRMZM2G399901	/	LTR/Gypsy	/	tan	1.26553	0.025867	0.984936	0.461023	N
MSTRG.31685	Zm00001d042343	GRMZM2G044581	/	Simple_repeat	/	tan	2.1514	0.00530868	0.950634	0.452756	N
MSTRG.16835	Zm00001d026530	GRMZM2G442000	/	Simple_repeat	/	tan	4.53447	1.81101e-06	0.887645	0.446297	N
MSTRG.25133	Zm00001d006920	GRMZM2G044175	/	/	/	tan	1.68825	0.01653	0.997736	0.445804	N
MSTRG.35530	Zm00001d049019	GRMZM2G017624	/	/	/	tan	/	/	0.827758	0.436019	N
MSTRG.64315	Zm00001d021878_T003	GRMZM2G061156	/	/	/	tan	1.71086	0.00149345	0.996717	0.424559	N
MSTRG.40797	Zm00001d052136	GRMZM2G126732	/	Simple_repeat	/	tan	/	/	0.986731	0.424165	N
MSTRG.52292	Zm00001d035065_T005	GRMZM2G065532	/	/	/	tan	1.45258	0.00160237	0.842231	0.421166	N
MSTRG.18019	Zm00001d002512	-	/	/	/	tan	3.16831	1.59424e-06	0.954159	0.409539	N
MSTRG.47365	Zm00001d015490	GRMZM2G363982	/	Simple_repeat	/	tan	/	/	0.973495	0.406732	N
MSTRG.22936	Zm00001d005282	GRMZM2G065258	/	Simple_repeat	/	tan	/	/	0.999395	0.394198	N
MSTRG.79082	GRMZM5G845496	-	/	rRNA	/	tan	2.02549	0.00651873	0.878285	0.393202	N
MSTRG.73072	Zm00001d027070	-	LncRNA	/	/	tan	/	/	0.842506	0.386414	N
MSTRG.6423	-	-	/	LTR/Copia	/	tan	/	/	0.970709	0.372389	N
MSTRG.42166	Zm00001d053122	GRMZM2G109032	/	Simple_repeat	/	tan	2.07219	0.00786912	0.970843	0.370718	N
MSTRG.27199	-	-	/	Simple_repeat	/	tan	/	/	0.993215	0.368641	N
MSTRG.655	Zm00001d027749	GRMZM2G154211	/	Simple_repeat	/	tan	/	/	0.974217	0.365105	N
MSTRG.77204	Zm00001d047944	GRMZM2G147787	/	Simple_repeat	/	tan	4.90595	8.33384e-06	0.936302	0.356067	N
MSTRG.19008	-	-	LncRNA	/	/	tan	/	/	0.868649	0.344862	N
MSTRG.34584	Zm00001d044425	GRMZM2G058021	/	Simple_repeat	/	tan	/	/	0.93561	0.344362	N
MSTRG.25818	Zm00001d007578	GRMZM2G094939	/	/	/	tan	/	/	0.950787	0.337864	N
MSTRG.54605	Zm00001d036246	GRMZM2G419542	/	Simple_repeat	/	tan	/	/	0.88695	0.328219	N
MSTRG.65895	Zm00001d007996	-	LncRNA	LTR/Copia	/	tan	/	/	0.985617	0.325225	N
MSTRG.45486	-	-	LncRNA	Simple_repeat	/	tan	2.2264	0.000893978	0.843322	0.317341	N
MSTRG.9794	Zm00001d033573	AC203019.3_FG001	/	Simple_repeat	/	tan	/	/	0.945658	0.309469	N
MSTRG.65007	Zm00001d022420	GRMZM2G348125	/	Simple_repeat	/	tan	2.83006	0.00576324	0.900503	0.298066	N
MSTRG.51037	Zm00001d017697	GRMZM2G442920	/	/	/	tan	/	/	0.982478	0.297203	N
MSTRG.18782	Zm00001d003091	GRMZM2G111975	/	LTR/Copia	/	tan	/	/	0.958659	0.291922	N
MSTRG.23264	Zm00001d005554	GRMZM2G038730	/	DNA/PIF-Harbinger	/	tan	/	/	0.89789	0.286304	N
MSTRG.63101	-	-	/	LTR/Copia	/	tan	9.08145	0.000349104	0.994647	0.27653	N
MSTRG.67769	Zm00001d009710	GRMZM2G343428	/	Simple_repeat	/	tan	/	/	0.941567	0.263889	N
MSTRG.16440	Zm00001d026212	GRMZM2G159389	/	Simple_repeat	/	tan	/	/	0.961654	0.262655	N
MSTRG.62841	Zm00001d020776	GRMZM2G034065	/	Simple_repeat	/	tan	/	/	0.959591	0.245014	N
MSTRG.70735	Zm00001d011740	GRMZM2G151245	/	Simple_repeat	/	tan	/	/	0.976808	0.230636	N
MSTRG.44148	Zm00001d013344	GRMZM2G105755	/	Simple_repeat	/	tan	/	/	0.978997	0.229014	N
MSTRG.2617	Zm00001d029170	GRMZM2G169890	/	/	/	tan	1.81138	3.47239e-05	0.936654	0.221538	N
MSTRG.53224	Zm00001d035584	-	LncRNA	LINE/L1	/	tan	/	/	0.944893	0.221082	N
MSTRG.52467	Zm00001d035214_T001	GRMZM2G055238	/	/	/	tan	4.03491	0.0470586	0.982845	0.22042	N
MSTRG.43248	-	-	/	Simple_repeat	/	tan	/	/	0.992636	0.216756	N
MSTRG.75647	-	-	LncRNA	/	/	tan	/	/	0.987181	0.207167	N
MSTRG.37441	Zm00001d050170	GRMZM2G400129	/	/	/	tan	/	/	0.976132	0.203141	N
MSTRG.15673	-	-	/	DNA/PIF-Harbinger	/	tan	/	/	0.995745	0.192959	N
MSTRG.79042	GRMZM5G861791	-	/	/	/	tan	/	/	0.957756	0.188377	N
MSTRG.62787	Zm00001d020741	GRMZM2G133836	/	/	/	tan	/	/	0.941235	0.188287	N
MSTRG.9785	Zm00001d033564	GRMZM2G050085	/	DNA/TcMar-Stowaway	/	tan	5.13704	0.0199243	0.993733	0.178965	N
MSTRG.51462	Zm00001d018036	GRMZM2G105539	/	LTR/Gypsy	/	tan	1.46892	0.00273641	0.956463	0.178176	N
MSTRG.54900	Zm00001d036417	GRMZM2G116427	/	Simple_repeat	/	tan	/	/	0.957232	0.173139	N
MSTRG.8585	-	-	/	/	/	tan	/	/	0.983187	0.171418	N
MSTRG.31754	Zm00001d042393	GRMZM2G101217	/	/	/	tan	/	/	0.992431	0.168693	N
MSTRG.12593	-	-	/	LTR/Copia	/	tan	/	/	0.96238	0.168001	N
MSTRG.17011	Zm00001d026681	GRMZM2G039011	/	Simple_repeat	/	tan	/	/	0.978151	0.164871	N
MSTRG.46218	Zm00001d014745	GRMZM2G478624	/	/	/	tan	/	/	0.990183	0.157757	N
MSTRG.73113	Zm00001d045518	GRMZM5G882758	/	Simple_repeat	/	tan	/	/	0.953836	0.140254	N
MSTRG.46105	Zm00001d014682	GRMZM2G330012	/	Simple_repeat	/	tan	/	/	0.986348	0.140179	N
MSTRG.53365	Zm00001d035661	-	/	tRNA	/	tan	/	/	0.943031	0.135739	N
MSTRG.48738	Zm00001d016085	GRMZM2G432266	/	Simple_repeat	/	tan	/	/	0.998096	0.135002	N
MSTRG.51555	-	-	/	LINE/L1	/	tan	/	/	0.951102	0.128634	N
MSTRG.18859	Zm00001d003160	GRMZM2G703002	/	/	/	tan	/	/	0.890884	0.126948	N
MSTRG.53309	Zm00001d035638	GRMZM5G804759	/	Simple_repeat	/	tan	/	/	0.984703	0.113726	N
MSTRG.18966	-	-	/	LTR/Gypsy	/	tan	/	/	0.994756	0.0932024	N
MSTRG.57165	Zm00001d038016	GRMZM2G030116	/	Simple_repeat	/	tan	/	/	0.981802	0.0473628	N

## Sheet: Heat_V4
ID	B73V4	B73V3	Coding	TE_family	TF_family	MEColor	log2FoldChange	padj	MM	kIM (intramodular connectivity)	Hub Genes
MSTRG.44076	Zm00001d013289	GRMZM2G014672	/	Simple_repeat	/	yellow	7.8001	6.68734e-289	0.920936	408.055	Y
MSTRG.41102	Zm00001d052334	GRMZM2G138936	/	Simple_repeat	/	yellow	7.12829	0	0.98938	403.191	Y
MSTRG.34674	Zm00001d044497	GRMZM2G090647	/	/	/	yellow	5.27529	0	0.985302	402.509	Y
MSTRG.45811	Zm00001d014486	GRMZM2G043147	/	Low_complexity	/	yellow	7.39123	0	0.983405	401.445	Y
MSTRG.77036	Zm00001d047823	-	/	LINE/RTE-BovB	/	yellow	5.34875	0	0.999217	400.434	Y
MSTRG.15515	Zm00001d025508	GRMZM2G346839	/	Simple_repeat	/	yellow	12.2613	0	0.98569	397.851	Y
MSTRG.70802	Zm00001d011783	GRMZM2G168374	/	DNA/CMC-EnSpm	/	yellow	12.8622	2.30035e-67	0.997273	397.308	Y
MSTRG.35709	Zm00001d026758	-	LncRNA	LTR/Gypsy	/	yellow	10.91	2.5915e-114	0.992083	397.172	Y
MSTRG.46708	Zm00001d015091	GRMZM2G029087	/	Simple_repeat	/	yellow	7.48218	0	0.901659	396.461	Y
MSTRG.6559	Zm00001d031325	GRMZM2G080724	/	Simple_repeat	/	yellow	10.7465	0	0.999891	396.263	Y
MSTRG.14625	Zm00001d024903	GRMZM5G833699	/	Low_complexity	/	yellow	12.2014	1.48701e-34	0.982709	394.072	Y
MSTRG.76118	Zm00001d047187	-	/	Simple_repeat	/	yellow	8.95905	0	0.999219	392.769	Y
MSTRG.614	Zm00001d027721	GRMZM2G141636	/	/	/	yellow	10.3723	1.88049e-25	0.973342	392.464	Y
MSTRG.60022	Zm00001d019463	GRMZM2G096831	/	Simple_repeat	/	yellow	8.84563	6.11647e-157	0.977146	392.033	Y
MSTRG.1813	Zm00001d028593	GRMZM2G337425	/	/	/	yellow	3.87853	9.18843e-183	0.966091	391.591	Y
MSTRG.26748	Zm00001d039567	GRMZM2G083797	/	Simple_repeat	/	yellow	9.30055	0	0.99204	391.278	Y
MSTRG.77056	Zm00001d047841	GRMZM2G479260	/	Simple_repeat	/	yellow	12.0722	8.10514e-68	0.988197	390.769	Y
MSTRG.46425	Zm00001d014896	GRMZM2G131988	/	Simple_repeat	/	yellow	5.80805	0	0.974988	390.382	Y
MSTRG.45148	Zm00001d014090	GRMZM2G111477	/	DNA/hAT-Ac	/	yellow	6.22398	0	0.989521	389.41	Y
MSTRG.6729	Zm00001d031432	GRMZM2G121302	/	LINE/L1	/	yellow	10.0099	1.04701e-23	0.997588	388.921	Y
MSTRG.41872	Zm00001d052948	GRMZM2G381744	/	DNA/PIF-Harbinger	/	yellow	4.49281	0	0.993751	388.818	Y
MSTRG.66302	Zm00001d008919	GRMZM2G015037	/	Simple_repeat	TCP	yellow	6.6889	5.43972e-198	0.947383	388.417	Y
MSTRG.32505	Zm00001d042869	GRMZM2G479423	/	Simple_repeat	/	yellow	6.99761	0	0.993294	388.097	Y
MSTRG.39868	-	-	/	Simple_repeat	/	yellow	11.0894	2.48973e-20	0.999335	387.934	Y
MSTRG.35469	Zm00001d048969	GRMZM2G068331	/	Simple_repeat	/	yellow	8.06951	0	0.998681	387.917	Y
MSTRG.43873	Zm00001d013111	GRMZM2G028218	/	/	/	yellow	9.26658	0	0.994852	387.644	Y
MSTRG.39450	Zm00001d051128	GRMZM2G118766	/	Simple_repeat	/	yellow	9.31619	1.97417e-253	0.955081	385.716	Y
MSTRG.10360	Zm00001d033987_T001	GRMZM2G003489	/	Simple_repeat	HSF	yellow	12.0274	0	0.990962	385.392	Y
MSTRG.11468	-	-	/	RC/Helitron	/	yellow	12.4546	2.29497e-59	0.95831	384.856	Y
MSTRG.20833	Zm00001d004243	GRMZM2G154685	/	/	/	yellow	12.6503	1.21365e-19	0.992415	384.775	Y
MSTRG.39857	Zm00001d051415_T001	GRMZM2G303244	/	Simple_repeat	/	yellow	8.12975	0	0.969494	383.652	Y
MSTRG.2396	Zm00001d029011	GRMZM2G003379	/	Simple_repeat	/	yellow	6.90442	0	0.983245	383.586	Y
MSTRG.20198	-	-	/	LTR/Gypsy	/	yellow	12.0054	1.98593e-167	0.99822	383.331	Y
MSTRG.65461	Zm00001d008262	GRMZM2G007258	/	DNA/MULE-MuDR	/	yellow	5.42575	0	0.995854	383.298	Y
MSTRG.51771	Zm00001d001748	-	LncRNA	/	/	yellow	7.95651	1.33349e-14	0.995754	382.424	Y
MSTRG.56399	Zm00001d037463	GRMZM2G342539	/	DNA/hAT-Tag1	/	yellow	10.6319	0	0.996331	382.375	Y
MSTRG.8541	-	-	LncRNA	/	/	yellow	11.1418	2.26177e-20	0.998013	382.109	Y
MSTRG.56733	-	-	/	LTR/Gypsy	/	yellow	8.73374	3.00977e-17	0.994997	381.697	Y
MSTRG.58175	Zm00001d038779	GRMZM2G031435	/	Low_complexity	/	yellow	3.908	0	0.969839	381.329	Y
MSTRG.58428	Zm00001d039001	GRMZM2G040102	/	/	/	yellow	7.11189	1.93947e-190	0.977186	380.285	Y
MSTRG.36251	Zm00001d049505	GRMZM2G059445	/	Simple_repeat	/	yellow	5.15898	6.76513e-162	0.962794	380.164	Y
MSTRG.1546	Zm00001d028408	GRMZM2G149647	/	/	/	yellow	12.662	1.7654e-25	0.999496	379.496	Y
MSTRG.56892	-	-	LncRNA	LTR/Gypsy	/	yellow	12.0445	2.46494e-141	0.998399	378.97	Y
MSTRG.26571	Zm00001d039446	GRMZM2G435338	/	RC/Helitron	/	yellow	4.92903	2.2101e-48	0.987189	378.851	Y
MSTRG.54467	Zm00001d036162_T001	GRMZM2G523414	/	DNA/CMC-EnSpm	/	yellow	6.65354	2.00246e-294	0.907369	378.838	Y
MSTRG.32317	Zm00001d042746	GRMZM2G164141	/	/	/	yellow	4.22242	0	0.989953	378.738	Y
MSTRG.23321	-	-	LncRNA	LTR/Gypsy	/	yellow	10.9675	4.81643e-71	0.995447	378.031	Y
MSTRG.11467	-	-	LncRNA	LTR/Copia	/	yellow	12.415	1.23596e-48	0.97413	377.251	Y
MSTRG.18270	Zm00001d002703	GRMZM2G099130	/	Simple_repeat	/	yellow	3.98658	7.23196e-217	0.953439	377.218	Y
MSTRG.1783	Zm00001d028557	GRMZM2G046382	/	/	/	yellow	9.78232	0	0.993986	377.184	Y
MSTRG.63016	Zm00001d020898	GRMZM2G069651	/	Low_complexity	/	yellow	7.38974	0	0.987539	377.124	Y
MSTRG.29880	Zm00001d041298	GRMZM2G456669	/	DNA/hAT-Ac	/	yellow	8.17417	0	0.971978	376.864	Y
MSTRG.58458	-	-	/	Simple_repeat	/	yellow	10.1819	4.27378e-24	0.973412	376.364	Y
MSTRG.56557	Zm00001d037573	GRMZM2G341729	/	DNA/PIF-Harbinger?	/	yellow	10.602	1.44357e-26	0.998722	376.256	Y
MSTRG.74914	-	-	/	Simple_repeat	/	yellow	7.70075	3.4099e-23	0.988657	375.642	Y
MSTRG.57504	Zm00001d038228_T001	/	/	Simple_repeat	/	yellow	4.92521	6.90364e-150	0.985872	375.449	Y
MSTRG.65092	Zm00001d022469	GRMZM2G041328	/	Simple_repeat	/	yellow	4.36989	1.05038e-265	0.993684	375.42	Y
MSTRG.6522	Zm00001d031280	GRMZM2G475495	/	Simple_repeat	/	yellow	5.52878	2.31008e-269	0.986081	374.908	Y
MSTRG.65181	-	-	LncRNA	/	/	yellow	5.61166	1.44215e-228	0.9983	374.887	Y
MSTRG.46591	Zm00001d014993	GRMZM2G114793	/	RC/Helitron	/	yellow	6.28538	0	0.98761	374.7	Y
MSTRG.11282	Zm00001d023025	-	LncRNA	Simple_repeat	/	yellow	11.4373	1.69386e-30	0.981847	374.681	Y
MSTRG.65093	Zm00001d022469	GRMZM2G041328	/	Simple_repeat	/	yellow	8.71252	3.71926e-233	0.998125	374.506	Y
MSTRG.28858	-	-	/	LTR/Gypsy	/	yellow	12.9264	3.71396e-39	0.998301	374.389	Y
MSTRG.28632	Zm00001d040726	GRMZM2G165746	/	/	/	yellow	4.75394	3.39537e-297	0.931554	374.212	Y
MSTRG.72327	Zm00001d044906	GRMZM2G000236	/	Simple_repeat	/	yellow	11.1236	0	0.947526	373.735	Y
MSTRG.43737	Zm00001d012991	GRMZM2G165270	/	/	/	yellow	4.3505	8.65433e-191	0.985371	373.193	Y
MSTRG.76520	-	-	/	LTR/Copia	/	yellow	7.06261	1.04396e-195	0.997016	372.699	Y
MSTRG.59989	Zm00001d019446	GRMZM2G042692	/	Simple_repeat	/	yellow	7.61034	2.36536e-249	0.989446	372.274	Y
MSTRG.21123	-	-	LncRNA	LTR/Gypsy	/	yellow	10.5145	5.04384e-45	0.982389	372.26	Y
MSTRG.36952	-	/	/	DNA/CMC-EnSpm	/	yellow	12.1643	1.432e-23	0.999822	372.198	Y
MSTRG.10366	Zm00001d033990	GRMZM2G128617	/	Low_complexity	/	yellow	11.891	4.77498e-43	0.998386	372.151	Y
MSTRG.76715	-	-	LncRNA	/	/	yellow	10.3842	7.03033e-18	0.953949	371.641	Y
MSTRG.77330	-	-	/	LINE/L1	/	yellow	12.0427	3.89942e-23	0.996985	370.831	Y
MSTRG.28647	-	-	LncRNA	LTR/Gypsy	/	yellow	12.3601	8.61544e-36	0.994414	370.6	Y
MSTRG.18441	Zm00001d002823	GRMZM2G070863	/	/	/	yellow	12.0398	5.27021e-23	0.982016	370.076	Y
MSTRG.52335	-	-	/	LTR/Gypsy	/	yellow	6.20412	2.19704e-80	0.996653	369.838	Y
MSTRG.58982	Zm00001d018803	GRMZM2G142063	/	Low_complexity	/	yellow	6.07822	2.29205e-216	0.865999	369.769	N
MSTRG.64662	Zm00001d001277	-	LncRNA	Simple_repeat	/	yellow	9.73834	5.04678e-15	0.996175	369.591	Y
MSTRG.6954	-	-	LncRNA	DNA/hAT-Tip100	/	yellow	10.4344	4.79336e-17	0.995606	368.617	Y
MSTRG.620	Zm00001d027720	GRMZM2G141624	/	Simple_repeat	/	yellow	12.4619	2.8381e-176	0.978396	368.509	Y
MSTRG.34741	-	-	LncRNA	DNA/hAT-Ac	/	yellow	5.02902	3.40392e-68	0.996641	368.504	Y
MSTRG.73050	Zm00001d045478	GRMZM2G069911	/	Low_complexity	/	yellow	6.38151	7.42944e-224	0.997011	368.257	Y
MSTRG.63592	Zm00001d021363	GRMZM2G096824	/	RC/Helitron	/	yellow	11.3549	3.80459e-20	0.994229	368.229	Y
MSTRG.63290	Zm00001d021123	GRMZM5G876773	/	/	/	yellow	6.23341	5.06308e-238	0.986679	368.045	Y
MSTRG.78499	-	/	/	LTR/Gypsy	/	yellow	12.1931	5.17921e-35	0.981131	368	Y
MSTRG.1784	Zm00001d028554	GRMZM2G481529	/	Simple_repeat	/	yellow	8.07442	0	0.979501	367.937	Y
MSTRG.4007	-	-	LncRNA	/	/	yellow	10.4309	3.76782e-17	0.997241	367.332	Y
MSTRG.71742	Zm00001d012545	GRMZM2G028266	/	/	/	yellow	3.83772	1.52181e-70	0.959829	366.547	Y
MSTRG.71974	Zm00001d012720	GRMZM2G428179	/	Simple_repeat	/	yellow	10.9996	3.95997e-19	0.993137	366.108	Y
MSTRG.51986	Zm00001d018460	GRMZM2G079013	/	Simple_repeat	/	yellow	4.41815	0	0.982784	365.865	Y
MSTRG.50810	Zm00001d017539	GRMZM2G005996	/	Simple_repeat	/	yellow	5.94372	0	0.996248	365.339	Y
MSTRG.42804	Zm00001d053555	GRMZM2G109731	/	/	/	yellow	4.45497	4.14119e-167	0.987589	365.085	Y
MSTRG.17634	-	-	/	DNA/CMC-EnSpm	/	yellow	7.41741	6.84845e-220	0.974422	364.914	Y
MSTRG.10069	Zm00001d022980	-	/	Simple_repeat	/	yellow	10.3606	3.68428e-157	0.991595	363.32	Y
MSTRG.68233	Zm00001d009948	-	/	/	/	yellow	3.90544	3.89234e-244	0.985198	363.164	Y
MSTRG.76655	Zm00001d047542	GRMZM2G012455	/	/	/	yellow	10.2174	3.4814e-24	0.977194	363.153	Y
MSTRG.50294	Zm00001d017153_T004	GRMZM2G028096	/	Simple_repeat	/	yellow	4.24383	6.03313e-187	0.97513	363.111	Y
MSTRG.60256	-	-	/	Simple_repeat	/	yellow	10.042	2.06537e-23	0.975908	362.846	Y
MSTRG.37111	Zm00001d050003	GRMZM2G057519	/	/	/	yellow	5.35002	3.8086e-38	0.995248	362.33	Y
MSTRG.73524	-	-	/	DNA/CMC-EnSpm	/	yellow	11.6912	3.88283e-187	0.988194	362.3	Y
MSTRG.15801	-	-	/	DNA/PIF-Harbinger?	/	yellow	7.85685	2.34012e-05	0.988328	362.225	Y
MSTRG.77391	Zm00001d048073	GRMZM2G024718	/	/	/	yellow	10.1818	0	0.998256	361.837	Y
MSTRG.27619	-	-	/	DNA	/	yellow	11.1494	1.50333e-19	0.994675	361.441	Y
MSTRG.27089	-	-	/	/	/	yellow	6.61896	7.92508e-92	0.951648	360.92	Y
MSTRG.44368	Zm00001d013507	GRMZM2G111475	/	/	/	yellow	9.19102	0	0.94415	360.619	Y
MSTRG.71533	Zm00001d012381	GRMZM2G169259	/	Simple_repeat	/	yellow	8.15374	1.83252e-185	0.98803	360.382	Y
MSTRG.19408	Zm00001d003554	GRMZM2G331701	/	Simple_repeat	/	yellow	12.6053	1.101e-48	0.978546	360.022	Y
MSTRG.69079	Zm00001d010515	-	/	/	/	yellow	10.5261	5.26766e-186	0.991994	359.999	Y
MSTRG.77334	Zm00001d048040	GRMZM2G328268	/	RC/Helitron	/	yellow	8.98742	2.51607e-13	0.998089	359.09	Y
MSTRG.14237	Zm00001d024645	-	/	Simple_repeat	/	yellow	5.15102	4.71459e-118	0.991591	359.013	Y
MSTRG.27260	Zm00001d039936	GRMZM2G158232	/	Simple_repeat	/	yellow	11.2024	2.84374e-283	0.975987	358.608	Y
MSTRG.60231	-	-	/	Simple_repeat	/	yellow	12.3065	4.78767e-24	0.962364	358.261	Y
MSTRG.19080	Zm00001d003315	GRMZM2G060891	/	Simple_repeat	/	yellow	5.79198	7.88661e-83	0.975223	357.944	Y
MSTRG.8423	Zm00001d032606	GRMZM2G045699	/	/	/	yellow	7.50412	0	0.996338	357.914	Y
MSTRG.41503	Zm00001d026975	-	LncRNA	/	/	yellow	12.1259	1.14169e-23	0.985508	357.315	Y
MSTRG.11284	Zm00001d034641	GRMZM2G061626	/	/	/	yellow	9.405	1.8685e-54	0.97951	357.153	Y
MSTRG.66181	Zm00001d008841	GRMZM2G034157	/	LTR/Gypsy	/	yellow	11.1044	1.13797e-225	0.966861	356.639	Y
MSTRG.7361	-	-	/	Simple_repeat	/	yellow	11.9517	1.10705e-22	0.967356	356.603	Y
MSTRG.71820	Zm00001d012611	GRMZM2G404056	/	/	/	yellow	4.00403	7.29311e-165	0.976419	356.432	Y
MSTRG.5292	-	-	/	LTR/Gypsy	/	yellow	11.0539	1.92337e-19	0.970223	356.028	Y
MSTRG.58199	Zm00001d038806	GRMZM2G360681	/	Low_complexity	/	yellow	11.2632	2.67224e-198	0.997458	355.96	Y
MSTRG.5324	Zm00001d030626	GRMZM2G110572	/	LINE/L1	/	yellow	5.80813	2.00697e-140	0.998572	355.95	Y
MSTRG.42813	Zm00001d053558	-	/	/	/	yellow	8.00725	1.64911e-115	0.995391	355.899	Y
MSTRG.61210	Zm00001d019966	GRMZM2G591241	/	/	/	yellow	11.0358	5.65714e-19	0.993676	355.737	Y
MSTRG.25656	Zm00001d007411_T001	GRMZM2G166776	/	Simple_repeat	/	yellow	11.1716	2.26661e-20	0.98577	354.856	Y
MSTRG.40734	Zm00001d052076_T002	GRMZM2G181354	/	Simple_repeat	/	yellow	3.95498	1.49627e-203	0.92283	354.004	Y
MSTRG.75087	Zm00001d046471	GRMZM2G051135	/	DNA/CMC-EnSpm	/	yellow	11.6506	2.42486e-133	0.959247	353.708	Y
MSTRG.11009	Zm00001d034433	GRMZM2G132971	/	Simple_repeat	HSF	yellow	4.8419	0	0.997937	352.707	Y
MSTRG.72541	-	-	/	LTR/Copia	/	yellow	11.4723	2.14425e-75	0.947368	352.692	Y
MSTRG.63467	Zm00001d021264	GRMZM2G465685	/	RC/Helitron	/	yellow	11.5314	5.99421e-21	0.908364	352.641	Y
MSTRG.40401	-	-	LncRNA	LTR/Gypsy	/	yellow	10.7175	2.68249e-18	0.982254	351.79	Y
MSTRG.17710	Zm00001d002266	GRMZM2G000052	/	Simple_repeat	/	yellow	3.94127	0	0.991055	351.364	Y
MSTRG.38452	-	-	/	LTR/Gypsy	/	yellow	11.0685	1.8257e-19	0.983318	350.718	Y
MSTRG.25481	Zm00001d007275	-	/	/	/	yellow	9.25457	4.52594e-20	0.956361	350.28	Y
MSTRG.39804	Zm00001d051362_T001	GRMZM2G027098	/	Simple_repeat	/	yellow	7.1064	2.79651e-68	0.979052	349.528	Y
MSTRG.56556	Zm00001d037574	GRMZM2G040702	/	RC/Helitron	/	yellow	4.71058	1.0723e-146	0.987678	349.269	Y
MSTRG.51186	Zm00001d017813	GRMZM2G481605	/	Simple_repeat	/	yellow	9.10694	0	0.954067	349.165	Y
MSTRG.68323	Zm00001d009997	GRMZM2G022768	/	Simple_repeat	/	yellow	4.25754	7.59068e-169	0.981808	349.161	Y
MSTRG.20738	-	-	/	RC/Helitron	/	yellow	10.7544	1.77529e-128	0.935361	349.105	Y
MSTRG.51772	Zm00001d018298	GRMZM2G098167	/	Simple_repeat	/	yellow	9.75169	0	0.901645	348.986	Y
MSTRG.65852	Zm00001d008577	GRMZM2G333635	/	/	/	yellow	11.2591	1.9021e-127	0.961828	348.654	Y
MSTRG.1743	Zm00001d028531	GRMZM2G151582	/	DNA/PIF-Harbinger?	/	yellow	5.87109	4.96217e-264	0.984354	348.589	Y
MSTRG.74317	-	-	/	/	/	yellow	12.9821	7.54528e-26	0.968789	346.184	Y
MSTRG.58261	Zm00001d038863	GRMZM2G094892	/	/	bHLH	yellow	5.92446	1.31445e-106	0.961351	345.905	Y
MSTRG.12326	Zm00001d023680	GRMZM2G048175	/	Simple_repeat	/	yellow	3.94807	4.12531e-230	0.922183	345.834	Y
MSTRG.77166	Zm00001d047917	GRMZM2G090842	/	DNA/PIF-Harbinger	/	yellow	5.75606	1.41975e-100	0.965022	345.766	Y
MSTRG.6831	Zm00001d031517	GRMZM2G351239	/	Simple_repeat	/	yellow	9.66266	3.55406e-27	0.993906	345.109	Y
MSTRG.60104	Zm00001d019510	GRMZM2G177539	/	Simple_repeat	/	yellow	4.34628	0	0.975551	344.941	Y
MSTRG.30306	Zm00001d041536	GRMZM2G159475	/	LTR/Gypsy	GRAS	yellow	5.9136	8.10742e-44	0.977461	344.789	Y
MSTRG.33684	Zm00001d043742	GRMZM2G404078	/	Simple_repeat	/	yellow	5.73937	1.41919e-66	0.892511	344.597	N
MSTRG.51828	-	-	LncRNA	/	/	yellow	11.2688	3.01748e-20	0.963493	344.122	Y
MSTRG.33675	-	-	/	/	/	yellow	10.4408	2.72629e-17	0.97731	344.027	Y
MSTRG.77144	Zm00001d047906	GRMZM2G030839	/	LTR/Gypsy	/	yellow	3.1798	4.71216e-95	0.979472	343.806	Y
MSTRG.51827	Zm00001d018350	GRMZM2G110558	/	/	/	yellow	4.1417	2.96582e-296	0.999178	343.559	Y
MSTRG.35528	Zm00001d049018	GRMZM2G017804	/	Simple_repeat	/	yellow	4.43883	3.28269e-273	0.997937	343.558	Y
MSTRG.44420	Zm00001d013549	GRMZM2G129150	/	RC/Helitron	/	yellow	10.4876	1.87838e-17	0.994024	343.335	Y
MSTRG.59068	-	-	LncRNA	LINE/L1	/	yellow	3.82789	3.79278e-40	0.966048	343.18	Y
MSTRG.48564	-	-	/	DNA/hAT-Ac	/	yellow	9.84746	2.01366e-38	0.982121	343.163	Y
MSTRG.66398	Zm00001d008970	GRMZM2G144853	/	/	/	yellow	4.48451	1.06183e-95	0.937243	343.058	Y
MSTRG.11318	Zm00001d034667	GRMZM2G459811	/	/	/	yellow	6.98846	0	0.988591	342.802	Y
MSTRG.76800	Zm00001d047659_T001	GRMZM2G034791	/	LTR/Copia	/	yellow	7.7105	0	0.994372	341.999	Y
MSTRG.69424	-	-	/	/	/	yellow	9.64151	1.65933e-179	0.943204	341.888	N
MSTRG.10363	-	-	/	Simple_repeat	/	yellow	15.3224	1.93416e-36	0.93903	341.606	N
MSTRG.72979	Zm00001d045435	GRMZM2G107609	/	/	/	yellow	4.5017	0	0.996367	341.294	N
MSTRG.60102	-	-	/	LTR/Copia	/	yellow	13.474	1.59045e-28	0.961028	340.764	N
MSTRG.9549	Zm00001d033382	GRMZM2G163807	/	/	/	yellow	9.52373	2.90461e-14	0.991792	340.241	N
MSTRG.76662	Zm00001d047549	-	/	/	/	yellow	8.0935	2.27639e-69	0.952729	339.887	N
MSTRG.23957	Zm00001d006008	GRMZM2G112165	/	Low_complexity	/	yellow	4.40387	1.02566e-277	0.987544	339.772	N
MSTRG.11304	-	-	/	LTR/Copia	/	yellow	9.53709	2.09858e-14	0.968205	339.668	N
MSTRG.41573	Zm00001d052721	GRMZM2G077253	/	/	/	yellow	4.82354	1.22283e-168	0.990191	339.649	N
MSTRG.55804	Zm00001d037052	GRMZM2G156517	LncRNA	RC/Helitron	/	yellow	4.78582	1.21977e-201	0.998072	339.322	N
MSTRG.66834	-	-	LncRNA	LTR/Gypsy	/	yellow	8.61082	4.41091e-29	0.990492	339.005	N
MSTRG.71754	Zm00001d012556	GRMZM2G172932	/	LTR/Gypsy	/	yellow	3.11199	1.47172e-175	0.979422	338.759	N
MSTRG.77062	Zm00001d047847_T006	GRMZM2G073567	/	/	/	yellow	8.08627	2.68189e-87	0.968887	338.714	N
MSTRG.67956	-	-	/	LTR/Gypsy	/	yellow	6.36677	1.88092e-16	0.944132	338.621	N
MSTRG.62459	-	-	LncRNA	DNA/PIF-Harbinger?	/	yellow	10.8328	1.68956e-18	0.976067	337.429	N
MSTRG.50801	Zm00001d017525	AC209208.3_FG001	/	/	/	yellow	5.01785	5.39256e-211	0.984645	337.295	N
MSTRG.1880	Zm00001d028630_T003	GRMZM2G428391	/	/	/	yellow	7.311	0	0.986455	337.222	N
MSTRG.71449	Zm00001d012293	AC232238.2_FG005	/	Simple_repeat	/	yellow	11.17	2.16307e-275	0.948411	336.982	N
MSTRG.7490	Zm00001d031996	GRMZM2G143878	/	/	/	yellow	3.01531	3.99076e-130	0.983708	336.57	N
MSTRG.77764	Zm00001d048391	GRMZM2G532534	/	LTR/Gypsy	GATA	yellow	6.46421	1.41758e-80	0.974446	336.448	N
MSTRG.64897	Zm00001d022334	GRMZM2G055607	/	/	/	yellow	3.79065	9.44717e-170	0.958015	336.446	N
MSTRG.71900	Zm00001d012666	GRMZM2G027794	/	Simple_repeat	/	yellow	3.31385	7.80609e-208	0.97005	336.416	N
MSTRG.56797	Zm00001d037738	GRMZM2G424509	/	/	/	yellow	6.95151	1.46456e-81	0.962668	336.116	N
MSTRG.62375	-	-	/	Simple_repeat	/	yellow	11.5106	5.56733e-52	0.947987	335.842	N
MSTRG.68041	-	-	LncRNA	LTR/Gypsy	/	yellow	11.7769	9.15427e-22	0.986489	335.517	N
MSTRG.7630	Zm00001d032111	GRMZM5G820727	/	LTR/Gypsy	/	yellow	11.3336	6.83252e-20	0.937409	334.511	N
MSTRG.35457	Zm00001d048960	GRMZM2G358791	/	Simple_repeat	/	yellow	8.98209	1.25788e-98	0.957511	334.368	N
MSTRG.21468	Zm00001d004521	GRMZM2G119261	/	LTR/Gypsy	/	yellow	8.0948	2.31537e-49	0.989987	333.414	N
MSTRG.76337	Zm00001d047302	GRMZM2G162968	/	Simple_repeat	/	yellow	6.85654	0	0.917945	333.245	N
MSTRG.58425	-	-	LncRNA	LTR/Copia	/	yellow	10.3207	5.75377e-17	0.991669	333.229	N
MSTRG.27240	Zm00001d039942	GRMZM2G049767	/	/	/	yellow	12.3705	9.06653e-186	0.951819	332.487	N
MSTRG.7155	Zm00001d031740	GRMZM2G021816	/	Simple_repeat	/	yellow	7.4565	0	0.994201	332.325	N
MSTRG.74499	Zm00001d046204	GRMZM2G173090	/	Simple_repeat	HSF	yellow	12.486	1.73038e-38	0.990399	331.441	N
MSTRG.22671	Zm00001d005109	GRMZM2G180697	/	/	/	yellow	4.32823	3.97023e-36	0.981666	330.951	N
MSTRG.1803	Zm00001d028588	GRMZM5G804658	/	/	/	yellow	7.79247	0	0.984685	330.022	N
MSTRG.6765	Zm00001d031455	-	/	Simple_repeat	/	yellow	9.5104	1.32839e-36	0.98644	330.021	N
MSTRG.2097	-	-	/	LTR/Gypsy	/	yellow	7.3882	7.98981e-31	0.982357	327.885	N
MSTRG.71136	Zm00001d012048	GRMZM2G107484	/	Simple_repeat	/	yellow	9.13022	0	0.954246	327.483	N
MSTRG.39852	Zm00001d051412	GRMZM2G347994	/	Simple_repeat	/	yellow	13.4602	1.14287e-27	0.992624	327.393	N
MSTRG.25476	Zm00001d007271	GRMZM2G375517	/	Simple_repeat	/	yellow	12.3257	1.16735e-155	0.997369	327.382	N
MSTRG.2078	Zm00001d028793	GRMZM2G144224	/	Simple_repeat	/	yellow	9.11978	3.54043e-25	0.997986	327.044	N
MSTRG.67337	Zm00001d009436	GRMZM2G119722	/	/	/	yellow	2.88253	4.20793e-120	0.961034	326.253	N
MSTRG.47158	Zm00001d015323_T001	/	/	DNA/hAT-Ac	/	yellow	6.49908	0	0.986903	326.062	N
MSTRG.77026	-	-	/	Simple_repeat	/	yellow	10.2459	1.76513e-16	0.953009	325.883	N
MSTRG.44526	Zm00001d013626	GRMZM2G079083	/	Simple_repeat	/	yellow	9.4608	5.74831e-14	0.87024	325.79	N
MSTRG.11877	-	-	LncRNA	DNA/PIF-Harbinger	/	yellow	9.13977	5.37231e-13	0.98023	325.728	N
MSTRG.46424	Zm00001d014895	GRMZM2G055619	/	Simple_repeat	/	yellow	3.4888	3.08527e-162	0.990655	325.712	N
MSTRG.66291	Zm00001d008910	GRMZM2G097085	/	LTR/Gypsy	/	yellow	3.90939	2.52073e-48	0.992681	325.582	N
Zm00001d013454	Zm00001d013454	-	/	LINE/L1	/	yellow	9.4975	3.9238e-14	0.958163	325.409	N
MSTRG.17301	Zm00001d001951	GRMZM2G047018	/	/	/	yellow	5.7378	6.57031e-188	0.988019	325.277	N
MSTRG.71496	-	-	/	/	/	yellow	10.4656	2.264e-17	0.987689	324.303	N
MSTRG.67464	Zm00001d009509	GRMZM6G791392	/	/	/	yellow	3.97667	1.57405e-75	0.987145	324.159	N
MSTRG.62217	ENSRNA049453717	-	/	RC/Helitron	/	yellow	8.42604	2.71659e-90	0.99515	323.795	N
MSTRG.74673	-	-	LncRNA	DNA/PIF-Harbinger	/	yellow	9.61954	3.29708e-14	0.978329	323.788	N
MSTRG.66177	Zm00001d008841	GRMZM2G034157	/	Simple_repeat	/	yellow	14.0276	1.17179e-30	0.978442	323.773	N
MSTRG.25479	Zm00001d007276	-	LncRNA	Simple_repeat	/	yellow	8.6361	2.6492e-12	0.961491	323.291	N
MSTRG.12538	Zm00001d023799	-	LncRNA	DNA/hAT-Tip100	/	yellow	10.759	2.04656e-18	0.994396	323.104	N
MSTRG.51744	Zm00001d018281	GRMZM2G029780	/	/	/	yellow	6.8931	6.41577e-18	0.979216	322.785	N
MSTRG.44806	Zm00001d013842	GRMZM2G153815	/	/	/	yellow	6.77261	0	0.986255	322.573	N
MSTRG.19143	-	-	/	LTR/Gypsy	/	yellow	5.92329	5.06635e-66	0.924034	322.359	N
MSTRG.36837	-	-	/	LTR/Gypsy	/	yellow	8.20534	1.30432e-76	0.995584	322.317	N
MSTRG.58213	Zm00001d038815	GRMZM2G035430	/	/	/	yellow	3.84547	1.00137e-179	0.997953	322.103	N
MSTRG.8357	Zm00001d032555	GRMZM5G821828	/	/	/	yellow	7.98191	6.83134e-85	0.9336	321.831	N
MSTRG.49399	Zm00001d016512	GRMZM2G336858	/	Simple_repeat	/	yellow	4.02015	0	0.956891	321.79	N
MSTRG.72473	Zm00001d045031	GRMZM2G312736	/	Simple_repeat	/	yellow	8.91486	1.04895e-36	0.973536	321.621	N
MSTRG.66141	Zm00001d008001	-	LncRNA	RC/Helitron	/	yellow	6.52778	1.2479e-86	0.994637	321.492	N
MSTRG.14163	Zm00001d024597	GRMZM2G096422	/	Low_complexity	/	yellow	8.59316	1.77664e-265	0.996899	321.242	N
MSTRG.18027	Zm00001d002520	GRMZM2G322817	/	Simple_repeat	/	yellow	5.40952	1.37744e-119	0.901128	320.897	N
MSTRG.51739	Zm00001d018274	GRMZM2G478664	/	LTR/Gypsy	/	yellow	7.78519	6.34306e-257	0.988603	320.355	N
MSTRG.2056	Zm00001d028784	GRMZM2G032182	/	Simple_repeat	/	yellow	3.92586	0	0.934118	319.014	N
MSTRG.14064	Zm00001d024512_T004	GRMZM2G068808	/	Simple_repeat	/	yellow	3.53226	4.75475e-61	0.988657	318.946	N
MSTRG.34681	Zm00001d044502	GRMZM2G015364	/	Simple_repeat	/	yellow	6.68591	4.45015e-54	0.993422	318.882	N
MSTRG.9073	-	-	/	LTR/Copia	/	yellow	7.73251	2.27419e-23	0.974221	318.755	N
MSTRG.50129	-	-	/	LTR/Copia	/	yellow	8.99732	1.3122e-12	0.999649	318.341	N
MSTRG.1383	Zm00001d028307	GRMZM2G122543	/	/	/	yellow	7.86688	0	0.953518	316.244	N
MSTRG.76996	Zm00001d047799	GRMZM2G366532	/	Simple_repeat	/	yellow	12.12	4.06023e-138	0.99431	315.591	N
MSTRG.71712	Zm00001d012520	GRMZM2G433137	/	/	/	yellow	7.64844	2.49374e-13	0.962397	315.133	N
MSTRG.70914	Zm00001d008130	-	/	/	/	yellow	11.6332	1.59856e-20	0.960263	314.952	N
MSTRG.47433	Zm00001d015520	GRMZM2G060561	/	/	/	yellow	6.56818	0	0.977007	314.574	N
MSTRG.43665	Zm00001d012956	GRMZM2G144024	/	DNA/TcMar-Stowaway	/	yellow	5.89582	2.38357e-159	0.999441	314.535	N
MSTRG.7687	-	-	/	Simple_repeat	/	yellow	12.2098	2.47431e-23	0.942447	314.453	N
MSTRG.48073	-	-	LncRNA	DNA/hAT-Ac	/	yellow	10.7234	6.032e-18	0.977164	314.191	N
MSTRG.6866	Zm00001d031534	GRMZM2G005652	/	/	/	yellow	6.45692	5.5377e-18	0.991244	313.268	N
MSTRG.38440	Zm00001d050612	GRMZM2G030128	/	LTR/Copia	/	yellow	9.33077	1.21232e-74	0.988699	312.415	N
MSTRG.65067	Zm00001d022459	GRMZM2G322547	/	Simple_repeat	/	yellow	12.7307	2.18641e-28	0.992017	311.63	N
MSTRG.32573	Zm00001d042922	AC209784.3_FG007	/	Low_complexity	/	yellow	11.917	6.94905e-186	0.986156	311.603	N
MSTRG.39621	Zm00001d051245	GRMZM2G036502	/	Simple_repeat	/	yellow	3.25437	1.08456e-184	0.978759	311.133	N
MSTRG.41806	Zm00001d052903	GRMZM2G393337	/	RC/Helitron	/	yellow	4.24624	1.25906e-208	0.970939	310.823	N
MSTRG.35959	Zm00001d026766	-	/	LTR/Gypsy	/	yellow	9.95652	3.10387e-67	0.962672	310.704	N
MSTRG.41426	-	-	LncRNA	/	/	yellow	13.2736	1.7608e-26	0.957655	309.769	N
MSTRG.75919	Zm00001d047045	-	/	/	/	yellow	3.98994	0	0.890867	309.111	N
MSTRG.5467	Zm00001d030698	GRMZM2G132077	/	/	/	yellow	4.35617	9.83198e-70	0.949316	309.07	N
MSTRG.42250	-	-	LncRNA	LTR/Gypsy	/	yellow	5.51603	1.93277e-28	0.989897	308.918	N
MSTRG.15556	Zm00001d025558	-	/	/	/	yellow	11.4493	1.62555e-45	0.94533	308.529	N
MSTRG.25008	Zm00001d006821	GRMZM2G321404	/	Simple_repeat	/	yellow	5.91344	7.23244e-126	0.950937	308.365	N
MSTRG.57815	Zm00001d038517	GRMZM2G037343	/	Simple_repeat	/	yellow	6.39963	3.68349e-20	0.998495	308.234	N
MSTRG.51770	Zm00001d001748	-	LncRNA	/	/	yellow	7.08164	5.76438e-23	0.93184	307.557	N
MSTRG.23670	-	-	/	DNA/PIF-Harbinger	/	yellow	7.41066	4.96831e-20	0.988368	307.543	N
MSTRG.10421	Zm00001d034025	GRMZM2G446999	/	Simple_repeat	/	yellow	3.79368	7.39391e-47	0.982015	307.323	N
MSTRG.7389	-	-	LncRNA	Low_complexity	/	yellow	9.92632	1.38442e-15	0.996914	307.266	N
MSTRG.40303	Zm00001d051756	GRMZM2G125387	/	/	/	yellow	3.9833	7.2001e-190	0.945541	306.952	N
MSTRG.37351	Zm00001d050119	GRMZM2G038108	/	DNA/PIF-Harbinger	/	yellow	6.36112	0	0.980516	306.676	N
MSTRG.738	Zm00001d027838	GRMZM2G091916	/	/	/	yellow	3.97449	7.18625e-51	0.978865	306.534	N
MSTRG.42167	Zm00001d053123	GRMZM2G108976	/	DNA/hAT-Ac	/	yellow	3.45484	2.74427e-79	0.936659	306.444	N
MSTRG.71696	Zm00001d012510	GRMZM2G010468	/	Simple_repeat	/	yellow	5.57151	0	0.996644	304.744	N
MSTRG.18867	-	-	/	RC/Helitron	/	yellow	9.60332	4.07939e-21	0.956341	304.641	N
MSTRG.55460	Zm00001d036802	GRMZM2G401835	/	/	G2-like	yellow	5.30529	2.83085e-22	0.971013	303.899	N
MSTRG.40907	Zm00001d052194	GRMZM2G007729	/	/	/	yellow	10.6629	0	0.998031	303.678	N
MSTRG.69342	Zm00001d010700	GRMZM2G384755	/	Simple_repeat	/	yellow	3.47824	2.34163e-177	0.991554	303.087	N
MSTRG.63661	Zm00001d021413	-	/	DNA/hAT-Tip100	/	yellow	4.71944	3.07143e-35	0.968022	302.797	N
MSTRG.51073	Zm00001d017721	GRMZM2G317738	/	LTR/Gypsy	/	yellow	3.87873	3.96345e-73	0.993144	302.709	N
MSTRG.39853	Zm00001d051413	GRMZM2G047164	/	/	/	yellow	13.3682	1.24373e-27	0.971313	301.728	N
MSTRG.58044	Zm00001d038690	GRMZM2G176519	/	DNA/PIF-Harbinger	/	yellow	3.48244	1.38684e-266	0.978441	301.366	N
MSTRG.69520	Zm00001d010823	GRMZM2G121117	/	Simple_repeat	/	yellow	3.15013	7.71673e-128	0.977552	300.924	N
MSTRG.56543	-	-	/	Simple_repeat	/	yellow	5.68491	4.80375e-100	0.983619	300.869	N
MSTRG.35080	Zm00001d048667	GRMZM2G448213	/	Simple_repeat	/	yellow	5.68384	0	0.997015	300.102	N
MSTRG.35872	Zm00001d049257	-	/	Simple_repeat	/	yellow	7.16714	5.82708e-164	0.942682	299.745	N
MSTRG.33049	-	-	LncRNA	Simple_repeat	/	yellow	3.66768	1.37198e-31	0.935355	298.844	N
MSTRG.45030	-	-	LncRNA	LTR/Copia	/	yellow	8.88548	3.67671e-12	0.980236	298.588	N
MSTRG.8387	Zm00001d032587_T001	GRMZM2G388892	/	LTR/Copia	/	yellow	10.4607	6.14524e-17	0.997016	298.496	N
MSTRG.55446	Zm00001d036788	GRMZM2G073223	/	/	/	yellow	3.57291	3.39147e-157	0.963775	298.139	N
MSTRG.58197	Zm00001d038805	GRMZM2G060726	/	/	/	yellow	3.45962	6.57269e-257	0.87755	296.843	N
MSTRG.42851	Zm00001d027019	-	/	LTR/Gypsy	/	yellow	4.7068	4.45569e-49	0.989672	296.308	N
MSTRG.6976	-	-	LncRNA	LTR/Copia	/	yellow	10.6056	8.41826e-17	0.995018	296.284	N
MSTRG.64095	-	-	LncRNA	/	/	yellow	9.69086	2.45326e-14	0.94535	295.411	N
MSTRG.49483	ENSRNA049476045	-	LncRNA	/	/	yellow	/	/	0.990011	295.314	N
MSTRG.78781	Zm00001d000110	GRMZM2G139760	/	Simple_repeat	/	yellow	2.70738	1.71906e-232	0.985069	294.837	N
MSTRG.6829	Zm00001d031516	-	LncRNA	/	/	yellow	5.35381	1.82492e-18	0.977779	294.662	N
MSTRG.1845	Zm00001d028606	GRMZM2G174644	/	/	/	yellow	2.87235	6.10959e-282	0.99908	293.615	N
MSTRG.31041	-	-	LncRNA	/	/	yellow	6.04062	1.86397e-38	0.964298	292.166	N
MSTRG.77061	Zm00001d047847	GRMZM2G073567	/	/	/	yellow	5.21965	7.44392e-236	0.95987	291.456	N
MSTRG.55342	Zm00001d036707	GRMZM2G388987	/	Low_complexity	/	yellow	3.27903	3.17336e-130	0.989298	289.9	N
MSTRG.57428	-	-	/	Simple_repeat	/	yellow	15.1107	6.25679e-35	0.917255	289.423	N
MSTRG.50060	-	-	LncRNA	LTR/Copia	/	yellow	5.57059	6.73852e-37	0.94121	289.334	N
MSTRG.23506	Zm00001d005705	-	/	/	/	yellow	2.81999	1.01917e-60	0.996647	288.903	N
MSTRG.19709	-	-	/	DNA	/	yellow	8.1847	1.71817e-15	0.997382	288.535	N
MSTRG.48819	Zm00001d016136	GRMZM2G384913	/	/	/	yellow	4.65438	1.46144e-39	0.991708	288.457	N
MSTRG.8904	-	-	/	LTR/Copia	/	yellow	9.35583	2.97592e-13	0.971236	288.099	N
MSTRG.6259	Zm00001d031118	GRMZM2G300788	/	DNA/PIF-Harbinger?	/	yellow	2.95792	2.92198e-85	0.99806	286.912	N
MSTRG.13073	-	-	/	LTR/Gypsy	/	yellow	6.86632	1.60843e-150	0.88306	286.891	N
MSTRG.56094	Zm00001d037258	GRMZM2G309035	/	/	/	yellow	3.92664	1.3536e-162	0.951619	286.631	N
MSTRG.989	-	-	/	/	/	yellow	9.95726	5.90073e-16	0.951151	286.39	N
MSTRG.17300	Zm00001d001949	GRMZM2G047321	/	DNA/PIF-Harbinger?	/	yellow	3.51254	3.76066e-108	0.938358	286.278	N
MSTRG.54574	Zm00001d036234	GRMZM5G829897	/	Simple_repeat	/	yellow	9.01769	4.27994e-64	0.929161	286.24	N
MSTRG.11094	Zm00001d034497	GRMZM2G049790	LncRNA	Simple_repeat	/	yellow	6.00785	0	0.907572	285.32	N
MSTRG.52132	Zm00001d034967	AC211532.3_FG001	/	LTR/Copia	/	yellow	7.03322	1.83259e-50	0.99431	285.28	N
MSTRG.47165	Zm00001d015327	GRMZM2G409726	/	Simple_repeat	/	yellow	3.90857	7.384e-186	0.99063	285.237	N
MSTRG.14769	Zm00001d024990	-	/	LTR/Gypsy	/	yellow	6.55365	1.52503e-22	0.947002	285.041	N
MSTRG.34983	-	-	LncRNA	LINE/L1	/	yellow	5.90145	2.74593e-23	0.977257	284.833	N
MSTRG.28686	-	-	/	LTR/Gypsy	/	yellow	8.26361	0	0.983208	284.274	N
MSTRG.37632	Zm00001d050251	GRMZM2G153760	/	Simple_repeat	/	yellow	2.30652	2.05517e-123	0.884595	283.768	N
MSTRG.13161	-	-	/	LTR/Copia	/	yellow	7.75118	3.47398e-72	0.981955	283.358	N
MSTRG.11283	Zm00001d034641	GRMZM2G061626	/	Simple_repeat	/	yellow	9.27101	3.34994e-56	0.850754	282.98	N
MSTRG.11878	Zm00001d023387	GRMZM2G031033	/	/	/	yellow	11.8298	1.62821e-62	0.966739	282.697	N
MSTRG.7298	Zm00001d031835	GRMZM5G829831	/	Simple_repeat	/	yellow	4.90181	5.75008e-124	0.979973	282.506	N
MSTRG.15563	-	-	/	Simple_repeat	/	yellow	4.71231	1.13488e-31	0.998545	281.901	N
MSTRG.30492	Zm00001d000609	-	LncRNA	Simple_repeat	/	yellow	6.30963	3.80421e-136	0.992621	281.79	N
MSTRG.63465	-	-	LncRNA	/	/	yellow	9.03496	1.60461e-12	0.928291	279.639	N
MSTRG.20230	Zm00001d003999	GRMZM2G520811	/	Simple_repeat	/	yellow	5.03694	1.67943e-93	0.99269	279.39	N
MSTRG.71956	Zm00001d012710	GRMZM2G031607	/	LTR/Gypsy	/	yellow	5.6864	3.53069e-205	0.961635	279.217	N
MSTRG.16713	Zm00001d026435	GRMZM2G027056	/	Simple_repeat	/	yellow	3.19672	7.48102e-43	0.984365	279.094	N
MSTRG.43422	Zm00001d054062	GRMZM2G010091	/	/	/	yellow	5.40026	1.9583e-278	0.915585	277.996	N
MSTRG.66143	Zm00001d008812	GRMZM2G173124	/	Simple_repeat	C3H	yellow	5.03683	1.59699e-117	0.983148	277.648	N
MSTRG.3192	Zm00001d029557	GRMZM2G130121	/	Simple_repeat	/	yellow	5.39554	0	0.999858	276.897	N
MSTRG.23669	Zm00001d005798	GRMZM2G148333	/	/	ERF	yellow	9.48557	3.91901e-14	0.984874	276.719	N
MSTRG.35874	-	-	LncRNA	Simple_repeat	/	yellow	6.26343	3.07372e-52	0.974074	276.711	N
MSTRG.15169	Zm00001d025274	GRMZM2G149543	/	Simple_repeat	/	yellow	3.77167	6.19848e-98	0.999129	276.449	N
MSTRG.34578	-	-	/	DNA/PIF-Harbinger	/	yellow	10.348	1.19675e-16	0.995071	276.411	N
MSTRG.42102	Zm00001d053080	GRMZM2G032337	/	Simple_repeat	/	yellow	2.8204	1.22489e-144	0.97404	276.357	N
MSTRG.62901	Zm00001d020827	GRMZM5G813217	/	/	/	yellow	6.21487	0	0.979276	276.271	N
MSTRG.71285	Zm00001d012169	GRMZM2G329325	/	/	/	yellow	4.06047	2.45407e-186	0.975573	275.648	N
MSTRG.73162	Zm00001d045544	GRMZM2G083716	/	/	/	yellow	3.9734	0	0.99967	275.506	N
MSTRG.11642	Zm00001d034919	GRMZM2G434173	/	DNA/CMC-EnSpm	/	yellow	4.75115	0	0.988701	274.288	N
MSTRG.39807	Zm00001d051365	GRMZM2G047128	/	Simple_repeat	/	yellow	5.91144	4.63494e-54	0.925699	273.604	N
MSTRG.61997	-	-	/	LTR/Gypsy	/	yellow	7.66244	1.37838e-19	0.977007	273.587	N
MSTRG.54874	Zm00001d036401	GRMZM2G141931	/	Simple_repeat	/	yellow	5.06359	0	0.984822	272.668	N
MSTRG.39273	Zm00001d051052	GRMZM2G107896	/	/	/	yellow	5.82359	1.26601e-43	0.947754	272.493	N
MSTRG.10887	-	-	/	LTR/Gypsy	/	yellow	9.17513	6.84761e-13	0.923929	272.169	N
MSTRG.69111	Zm00001d010530	GRMZM5G874500	/	Simple_repeat	/	yellow	4.42734	1.34379e-278	0.975544	272.093	N
MSTRG.76654	Zm00001d047542	GRMZM2G012455	/	/	/	yellow	10.9139	3.88399e-31	0.956986	271.574	N
MSTRG.72472	Zm00001d045031	GRMZM2G312736	/	Simple_repeat	/	yellow	9.72807	1.68609e-112	0.939741	271.137	N
MSTRG.311	-	-	/	DNA/hAT-Ac	/	yellow	4.62228	8.67003e-39	0.996098	269.547	N
MSTRG.51758	Zm00001d018288	-	/	LTR/Gypsy	/	yellow	9.29408	1.12776e-49	0.940705	269.076	N
MSTRG.68697	Zm00001d010249	GRMZM2G110739	/	/	/	yellow	9.36324	3.77176e-18	0.962126	268.658	N
MSTRG.54569	-	-	LncRNA	LTR/Gypsy	/	yellow	7.22614	1.56433e-15	0.992832	267.409	N
MSTRG.33369	Zm00001d043503	GRMZM2G026746	/	Simple_repeat	/	yellow	2.55427	2.98968e-21	0.992697	267.106	N
MSTRG.63979	Zm00001d021636	GRMZM2G480480	/	Simple_repeat	/	yellow	3.20144	1.8614e-62	0.975046	266.941	N
MSTRG.61687	-	-	/	DNA	/	yellow	6.45653	4.70608e-86	0.953902	266.941	N
MSTRG.6596	Zm00001d031332	GRMZM2G024668	/	DNA/MULE-MuDR	/	yellow	8.07029	0	0.997067	266.702	N
MSTRG.6254	Zm00001d031119	GRMZM2G300786	/	Simple_repeat	/	yellow	6.47389	1.38882e-28	0.973159	266.044	N
MSTRG.31964	Zm00001d042519	GRMZM2G041930	/	/	/	yellow	3.15758	4.00342e-137	0.938688	265.342	N
MSTRG.60075	-	-	/	DNA/MULE-MuDR	/	yellow	6.91592	1.22507e-16	0.922791	265.245	N
MSTRG.55022	Zm00001d036495	GRMZM2G156099	/	RC/Helitron	/	yellow	2.82289	4.14751e-97	0.983164	264.502	N
MSTRG.14205	Zm00001d024635	GRMZM5G856084	/	/	/	yellow	4.24349	0	0.928524	264.429	N
MSTRG.59423	Zm00001d019111	-	/	DNA/CMC-EnSpm	/	yellow	4.02263	9.59472e-260	0.965797	264.192	N
MSTRG.77037	Zm00001d027200	-	LncRNA	/	/	yellow	8.03446	1.26289e-61	0.974249	263.621	N
MSTRG.50191	-	-	LncRNA	Simple_repeat	/	yellow	3.92426	1.78775e-162	0.957593	263.284	N
MSTRG.23470	-	-	/	/	/	yellow	5.71522	7.68344e-84	0.970588	263.178	N
MSTRG.1722	Zm00001d028515	GRMZM2G048703	/	LTR/Copia	/	yellow	3.06398	7.09793e-160	0.995522	263.129	N
MSTRG.10206	Zm00001d033872	GRMZM2G049349	/	Low_complexity	/	yellow	9.5515	0	0.999842	262.847	N
MSTRG.25474	-	-	LncRNA	DNA/hAT-Ac	/	yellow	12.2749	4.21652e-23	0.937034	262.646	N
MSTRG.30780	-	-	/	LTR/Gypsy	/	yellow	6.89335	1.27338e-49	0.994562	262.244	N
MSTRG.54869	Zm00001d036398	-	/	/	/	yellow	8.99717	1.29643e-141	0.953982	262.064	N
MSTRG.24734	Zm00001d006591	GRMZM6G441368	/	Simple_repeat	/	yellow	6.44441	4.12201e-114	0.961394	262.018	N
MSTRG.18710	-	-	LncRNA	/	/	yellow	6.91489	1.74661e-52	0.911875	260.283	N
MSTRG.55650	Zm00001d036953	GRMZM2G382618	/	/	/	yellow	4.43768	4.05815e-46	0.980423	259.07	N
MSTRG.556	Zm00001d027673_T001	GRMZM2G150925	/	Simple_repeat	/	yellow	4.27246	1.05292e-65	0.991686	259.05	N
MSTRG.5153	ENSRNA049472786	-	/	/	/	yellow	3.09429	1.00594e-45	0.996621	258.912	N
MSTRG.65411	Zm00001d008214	GRMZM2G140994	/	/	/	yellow	7.11852	0	0.997179	258.816	N
MSTRG.935	Zm00001d027958	GRMZM2G065317	/	Low_complexity	/	yellow	6.39414	1.42311e-32	0.962481	258.663	N
MSTRG.64554	Zm00001d022067	GRMZM2G017550	/	LTR/Gypsy	/	yellow	3.23908	1.14542e-53	0.907586	258.496	N
MSTRG.63501	Zm00001d021292	-	/	Simple_repeat	/	yellow	9.20854	2.71256e-13	0.998796	257.97	N
MSTRG.44039	Zm00001d013216	GRMZM2G141819	/	Simple_repeat	/	yellow	2.61852	5.87637e-28	0.932083	257.46	N
MSTRG.36472	Zm00001d049650	GRMZM2G308944	/	Simple_repeat	/	yellow	5.36989	2.86851e-75	0.972588	257.125	N
MSTRG.30951	Zm00001d041918	GRMZM2G152889	/	LTR/Copia	/	yellow	2.84253	2.99469e-218	0.958832	256.786	N
MSTRG.38928	-	-	/	/	/	yellow	7.70322	4.0716e-18	0.993742	255.251	N
MSTRG.63023	Zm00001d020901_T001	GRMZM2G161377	/	/	/	yellow	3.54012	2.35977e-75	0.976326	254.786	N
MSTRG.69382	Zm00001d010725	-	/	Simple_repeat	/	yellow	5.38775	3.40406e-160	0.972239	254.129	N
MSTRG.18672	Zm00001d003003	-	/	DNA/hAT-Ac	/	yellow	4.35219	3.27918e-141	0.971714	253.917	N
MSTRG.9534	Zm00001d033369	GRMZM2G150688	/	Simple_repeat	/	yellow	6.75496	2.76635e-221	0.998587	252.986	N
MSTRG.15711	Zm00001d025670	GRMZM2G021482	/	LINE/L1	/	yellow	2.67537	1.36133e-151	0.987601	252.783	N
MSTRG.71594	Zm00001d012420	GRMZM2G310431	/	LTR/Gypsy	/	yellow	9.4023	0	0.998734	252.619	N
MSTRG.46164	Zm00001d014721	GRMZM2G022442	/	Low_complexity	/	yellow	3.83002	1.88363e-41	0.983519	252.258	N
MSTRG.34188	Zm00001d044100	GRMZM2G122028	/	Simple_repeat	/	yellow	8.31193	4.78982e-62	0.973079	252.249	N
MSTRG.17208	Zm00001d001877_T001	GRMZM2G452142	/	Simple_repeat	/	yellow	4.00146	3.76366e-74	0.910716	251.676	N
MSTRG.9815	Zm00001d033590	GRMZM2G079850	LncRNA	LTR/Copia	/	yellow	5.2564	0	0.975692	249.662	N
MSTRG.34415	-	-	LncRNA	DNA/PIF-Harbinger	/	yellow	9.02698	1.14228e-12	0.999009	249.117	N
MSTRG.31912	Zm00001d042475	GRMZM5G863784	/	DNA/PIF-Harbinger?	/	yellow	2.6387	6.11695e-99	0.979521	248.045	N
MSTRG.56197	-	-	/	DNA/PIF-Harbinger	/	yellow	9.98702	8.82409e-16	0.957605	245.803	N
MSTRG.12300	Zm00001d023662	-	/	/	/	yellow	2.90173	9.56349e-15	0.990089	244.252	N
MSTRG.35873	Zm00001d049258	GRMZM2G469499	/	Simple_repeat	/	yellow	3.07347	1.65517e-25	0.894892	244.187	N
MSTRG.35862	-	-	/	DNA/CMC-EnSpm	/	yellow	9.24023	4.19718e-13	0.970734	243.509	N
MSTRG.17858	Zm00001d002385	GRMZM2G040672	/	/	/	yellow	3.38701	1.07112e-103	0.998569	242.442	N
MSTRG.10914	Zm00001d034368	GRMZM2G134917	/	/	/	yellow	4.75828	0	0.986816	242.25	N
MSTRG.35856	Zm00001d049244	GRMZM2G097135	/	Simple_repeat	/	yellow	10.5632	2.34706e-268	0.990694	241.616	N
MSTRG.26034	Zm00001d007764	GRMZM2G149935	/	Simple_repeat	/	yellow	3.06756	1.46004e-140	0.980411	241.529	N
MSTRG.12357	Zm00001d023694	GRMZM2G088689	/	Simple_repeat	/	yellow	2.92829	4.98365e-154	0.980535	240.837	N
MSTRG.74728	Zm00001d046322	GRMZM2G031941	/	Simple_repeat	/	yellow	2.81996	7.83371e-157	0.974887	240.721	N
MSTRG.31834	Zm00001d042427	GRMZM2G151285	/	LTR/Gypsy	/	yellow	9.04897	1.88899e-12	0.988578	240.648	N
MSTRG.42694	-	-	LncRNA	/	/	yellow	3.78395	5.30841e-24	0.999088	239.554	N
MSTRG.69276	Zm00001d010652	GRMZM2G073324	/	Simple_repeat	/	yellow	7.24184	8.39532e-66	0.99307	239.14	N
MSTRG.36479	-	-	/	LTR/Copia	/	yellow	5.04531	3.903e-74	0.981896	239.124	N
MSTRG.69691	Zm00001d010927	GRMZM2G065622	/	Simple_repeat	/	yellow	2.32804	5.40349e-137	0.997132	238.837	N
MSTRG.42309	-	-	/	/	/	yellow	4.17223	1.9698e-56	0.99418	238.553	N
MSTRG.50056	Zm00001d001694	-	LncRNA	LTR/Copia	/	yellow	8.43722	1.21407e-50	0.920853	238.023	N
MSTRG.70814	Zm00001d011788	GRMZM5G838388	/	/	/	yellow	4.40453	9.05743e-90	0.968949	236.897	N
MSTRG.55651	-	-	/	/	/	yellow	4.25548	7.7016e-49	0.962126	236.785	N
MSTRG.2313	Zm00001d028957	-	/	Simple_repeat	/	yellow	2.69578	1.13969e-29	0.97333	236.645	N
MSTRG.60437	Zm00001d019664	GRMZM2G462062	/	LINE/L1	/	yellow	4.23052	1.99656e-167	0.992614	236.316	N
MSTRG.958	Zm00001d027976	GRMZM2G009326	/	/	/	yellow	3.59301	7.36228e-250	0.97839	235.411	N
MSTRG.753	Zm00001d027842	GRMZM2G136113	/	/	/	yellow	3.15018	3.42921e-145	0.997701	234.899	N
MSTRG.72095	Zm00001d044728	GRMZM2G335242	/	Low_complexity	/	yellow	10.1113	4.78358e-174	0.997271	233.094	N
MSTRG.21827	-	-	/	LTR/Gypsy	/	yellow	3.15579	2.17073e-67	0.992949	232.876	N
MSTRG.44339	Zm00001d013489	-	/	DNA/MULE-MuDR	/	yellow	9.32767	3.67662e-303	0.993025	231.368	N
MSTRG.1786	Zm00001d028558	GRMZM2G046274	/	/	/	yellow	2.30304	1.40397e-53	0.924773	231.202	N
MSTRG.26911	Zm00001d039681	GRMZM5G876644	/	Low_complexity	/	yellow	2.94938	2.15183e-73	0.952156	231.117	N
MSTRG.31043	Zm00001d041966	-	LncRNA	LTR/Gypsy	/	yellow	6.51913	8.99549e-57	0.973141	230.366	N
MSTRG.537	-	-	/	LINE/L1	/	yellow	11.3641	1.33508e-19	0.968295	230.308	N
MSTRG.65117	Zm00001d022493	GRMZM2G047995	/	/	/	yellow	3.19647	6.55037e-262	0.94109	230.17	N
MSTRG.55303	Zm00001d036675	GRMZM2G577735	/	/	/	yellow	5.98932	1.39971e-60	0.977328	229.3	N
MSTRG.2167	Zm00001d028863_T001	GRMZM2G022945	/	DNA	/	yellow	3.05204	1.55423e-45	0.997359	228.966	N
MSTRG.12147	-	-	LncRNA	Simple_repeat	/	yellow	7.05915	8.15152e-35	0.989802	228.409	N
MSTRG.39976	Zm00001d051499	GRMZM2G081172	/	Simple_repeat	/	yellow	2.20949	1.48603e-59	0.958904	228.069	N
MSTRG.69110	Zm00001d010529	GRMZM5G802801	/	LTR/Gypsy	/	yellow	10.0837	0	0.991875	227.957	N
MSTRG.1523	Zm00001d028396	GRMZM2G165926	/	Satellite/centr	/	yellow	3.10002	2.59068e-157	0.917502	226.179	N
MSTRG.9581	Zm00001d033393	GRMZM5G892973	/	Simple_repeat	/	yellow	4.1027	9.10741e-128	0.963588	224.555	N
MSTRG.58263	Zm00001d038861	GRMZM5G892879	/	/	/	yellow	2.49847	9.43327e-18	0.959801	222.816	N
MSTRG.58423	Zm00001d039000	GRMZM2G039886	/	Simple_repeat	/	yellow	6.78585	0	0.954787	222.72	N
MSTRG.65731	-	-	LncRNA	DNA/TcMar-Stowaway	/	yellow	11.5561	1.31533e-20	0.976582	221.682	N
MSTRG.6257	Zm00001d031115	GRMZM2G014709	/	Low_complexity	/	yellow	3.49433	4.36733e-54	0.957131	221.486	N
MSTRG.49949	Zm00001d016902	GRMZM2G105466	/	Simple_repeat	/	yellow	4.31264	0	0.995824	221.261	N
MSTRG.16282	Zm00001d026094	GRMZM2G301485	/	Simple_repeat	HSF	yellow	6.70463	3.72333e-205	0.978743	220.695	N
MSTRG.490	-	-	LncRNA	Simple_repeat	/	yellow	10.7654	2.02288e-18	0.963314	220.656	N
MSTRG.7224	Zm00001d031794	GRMZM2G070172	/	/	/	yellow	9.62734	8.64783e-55	0.995348	220.442	N
MSTRG.24617	Zm00001d006503	GRMZM2G026532	/	Simple_repeat	/	yellow	5.76802	4.29243e-22	0.971931	220.385	N
MSTRG.76808	Zm00001d047663	GRMZM2G152417	/	Low_complexity	/	yellow	3.81692	3.68479e-106	0.925459	220.128	N
MSTRG.57960	-	-	/	Low_complexity	/	yellow	5.24808	1.71351e-86	0.958588	218.791	N
MSTRG.44859	-	-	/	/	/	yellow	9.50543	5.39287e-14	0.970084	217.961	N
MSTRG.1963	Zm00001d028708	-	LncRNA	DNA/hAT-Ac	/	yellow	/	/	0.991542	216.906	N
MSTRG.6608	Zm00001d031338	-	/	/	/	yellow	4.34995	0	0.999525	215.554	N
MSTRG.22425	Zm00001d004976	GRMZM2G095392	/	/	/	yellow	2.98457	1.69323e-215	0.986106	214.771	N
MSTRG.41598	Zm00001d052738	GRMZM2G098696	/	Simple_repeat	HSF	yellow	8.91532	3.00905e-177	0.871077	214.618	N
MSTRG.71132	Zm00001d012041	GRMZM2G032706	/	Simple_repeat	/	yellow	5.98714	1.97604e-123	0.999086	213.449	N
MSTRG.72212	Zm00001d044815	GRMZM2G110726	/	Simple_repeat	/	yellow	4.50945	4.36169e-188	0.99967	213.137	N
MSTRG.44774	Zm00001d013819	GRMZM2G132036	/	Simple_repeat	/	yellow	2.05248	9.43739e-71	0.986285	212.409	N
MSTRG.15738	Zm00001d025696	GRMZM2G180716	/	Simple_repeat	/	yellow	3.86175	2.90734e-71	0.987996	211.615	N
MSTRG.49952	-	-	/	Simple_repeat	/	yellow	6.17331	1.37437e-20	0.973854	210.43	N
MSTRG.78937	-	-	/	LTR/Gypsy	/	yellow	8.54131	8.8557e-39	0.94784	209.71	N
MSTRG.46933	Zm00001d015228	GRMZM2G010944	/	Simple_repeat	/	yellow	3.61359	9.70555e-161	0.97826	208.174	N
MSTRG.43205	Zm00001d053834	GRMZM2G118637	/	Simple_repeat	/	yellow	3.25129	3.94152e-73	0.927043	206.967	N
MSTRG.39160	Zm00001d050981	GRMZM2G092459	/	Simple_repeat	/	yellow	2.28764	2.04645e-51	0.946668	205.436	N
MSTRG.18440	Zm00001d002823	GRMZM2G070863	/	Simple_repeat	/	yellow	8.46575	0	0.996612	205.139	N
MSTRG.11829	Zm00001d023304	GRMZM2G004412	/	/	/	yellow	2.38941	4.70632e-66	0.985668	204.849	N
MSTRG.27087	-	-	LncRNA	LTR/Copia	/	yellow	5.90817	1.86282e-211	0.980907	204.342	N
MSTRG.7952	Zm00001d032304	GRMZM2G152408	/	/	/	yellow	4.38517	7.98348e-95	0.95725	203.633	N
MSTRG.47434	Zm00001d015521	GRMZM2G060485	/	/	G2-like	yellow	5.4822	4.0691e-24	0.970743	203.456	N
MSTRG.65392	-	/	/	DNA/MULE-MuDR	/	yellow	4.09737	5.30486e-16	0.971872	202.377	N
MSTRG.70535	Zm00001d011589	GRMZM2G163843	/	/	NAC	yellow	7.37393	1.0974e-131	0.997081	202.158	N
MSTRG.5224	-	-	/	LTR/Gypsy	/	yellow	7.11706	7.743e-120	0.997765	200.883	N
MSTRG.36403	Zm00001d049597	GRMZM2G145972	/	/	/	yellow	3.95856	0	0.979514	200.872	N
MSTRG.2281	Zm00001d028926_T006	GRMZM2G084940	/	Simple_repeat	/	yellow	4.3619	2.52267e-68	0.979678	200.777	N
MSTRG.51885	Zm00001d018392	GRMZM2G467717	/	/	/	yellow	4.10191	7.0237e-220	0.972523	200.74	N
MSTRG.51602	-	-	/	LTR/Gypsy	/	yellow	6.34889	2.73882e-69	0.980699	200.38	N
MSTRG.25187	Zm00001d007027	GRMZM2G123212	/	Simple_repeat	/	yellow	1.95731	7.70102e-15	0.986819	200.181	N
MSTRG.25127	Zm00001d006910_T001	GRMZM5G879278	/	/	/	yellow	2.2772	1.26459e-78	0.988997	200.143	N
MSTRG.63024	Zm00001d020902	GRMZM2G161302	/	/	/	yellow	2.16802	1.09835e-111	0.996364	199.848	N
MSTRG.16193	Zm00001d026029	AC233979.1_FG008	/	Simple_repeat	/	yellow	3.47075	1.23613e-73	0.975732	199.259	N
MSTRG.51291	-	-	/	Low_complexity	/	yellow	5.13384	4.03148e-72	0.968218	198.886	N
MSTRG.46057	Zm00001d014650	GRMZM2G091672	/	Simple_repeat	/	yellow	5.27536	1.4679e-35	0.984108	196.498	N
MSTRG.57881	Zm00001d038556	-	/	Simple_repeat	/	yellow	2.26443	1.03589e-62	0.974143	195.272	N
MSTRG.45653	Zm00001d014414_T001	GRMZM2G152432	/	/	/	yellow	3.25963	2.14056e-116	0.993275	194.646	N
MSTRG.60167	Zm00001d019534	GRMZM2G471269	/	/	/	yellow	5.11202	2.27335e-45	0.98439	193.999	N
MSTRG.27201	Zm00001d039910	GRMZM2G320521	/	/	/	yellow	/	/	0.966007	193.868	N
MSTRG.69380	Zm00001d010728	GRMZM2G154936	/	Simple_repeat	/	yellow	1.85597	1.16408e-29	0.993433	192.164	N
MSTRG.34823	-	-	/	LTR/Copia	/	yellow	4.42675	7.41483e-51	0.998952	191.596	N
MSTRG.48219	Zm00001d015829_T003	GRMZM2G029951	/	/	/	yellow	4.13134	5.81728e-102	0.944938	191.321	N
MSTRG.89	Zm00001d022652	-	LncRNA	/	/	yellow	6.14027	0	0.990708	191.281	N
MSTRG.35662	Zm00001d049112	-	/	/	/	yellow	5.36758	8.46316e-05	0.972554	190.931	N
MSTRG.19076	Zm00001d003309	GRMZM2G147884	/	Simple_repeat	/	yellow	2.35833	7.20928e-91	0.956682	190.841	N
MSTRG.45577	-	-	LncRNA	Simple_repeat	/	yellow	/	/	0.938266	189.286	N
MSTRG.46304	Zm00001d014794	GRMZM2G300135	/	/	/	yellow	2.37418	8.2359e-114	0.907431	188.945	N
MSTRG.619	-	-	LncRNA	DNA/MULE-MuDR	/	yellow	4.50295	5.93405e-26	0.996801	188.882	N
MSTRG.30317	Zm00001d041530	GRMZM2G151717	/	/	/	yellow	2.22099	3.07892e-68	0.970858	188.455	N
MSTRG.9430	Zm00001d033301	GRMZM2G043127	LncRNA	/	/	yellow	4.12911	1.48556e-36	0.995975	187.912	N
MSTRG.10387	Zm00001d034001	GRMZM2G025906	/	/	/	yellow	2.45022	2.19943e-78	0.965766	187.91	N
MSTRG.3390	Zm00001d029650	GRMZM2G044908	/	/	/	yellow	3.99845	4.57652e-45	0.990058	187.044	N
MSTRG.65933	Zm00001d008624	GRMZM2G519073	/	/	/	yellow	5.21748	2.02096e-17	0.976513	186.749	N
MSTRG.34153	Zm00001d044079	GRMZM2G067583	/	/	/	yellow	4.03333	1.87401e-83	0.983917	185.56	N
MSTRG.63470	Zm00001d021263_T001	GRMZM2G165272	/	Simple_repeat	HSF	yellow	3.00172	4.8435e-26	0.981192	185.321	N
MSTRG.78984	Zm00001d000346	GRMZM2G039106	/	/	/	yellow	3.96531	7.48394e-72	0.983644	185.119	N
MSTRG.2379	Zm00001d028994	GRMZM2G042615	/	DNA/MULE-MuDR	/	yellow	2.43482	1.16156e-106	0.997822	184.939	N
MSTRG.22362	Zm00001d004936	-	/	LTR/Gypsy	/	yellow	9.29917	2.17453e-13	0.991097	184.92	N
MSTRG.72267	Zm00001d044841	-	/	Simple_repeat	/	yellow	3.80885	6.8675e-30	0.989761	184.626	N
MSTRG.12944	-	-	LncRNA	/	/	yellow	10.3648	4.65112e-25	0.977848	184.409	N
MSTRG.78183	-	-	LncRNA	Low_complexity	/	yellow	5.55385	4.03772e-18	0.958469	183.175	N
MSTRG.66144	-	-	LncRNA	Simple_repeat	/	yellow	4.66798	4.7614e-116	0.796156	182.807	N
MSTRG.56999	Zm00001d037894	GRMZM2G079440	/	/	/	yellow	11.2032	1.43981e-19	0.969313	182.735	N
MSTRG.53382	Zm00001d035677	GRMZM2G567897	/	/	/	yellow	3.61631	2.16861e-41	0.977574	181.573	N
MSTRG.56398	Zm00001d037463	GRMZM2G342539	/	LINE/RTE-BovB	/	yellow	5.9151	4.65581e-47	0.97544	181.503	N
MSTRG.77665	Zm00001d048294	GRMZM2G169360	/	/	/	yellow	7.89555	1.27204e-137	0.947195	180.957	N
MSTRG.1469	Zm00001d028362	GRMZM2G100629	/	Simple_repeat	/	yellow	5.5346	2.26221e-300	0.985915	180.113	N
MSTRG.65130	Zm00001d022505	GRMZM2G025992	/	/	/	yellow	2.97115	1.78583e-58	0.943524	179.399	N
MSTRG.32128	Zm00001d042626	GRMZM2G467466	/	Simple_repeat	/	yellow	4.86602	1.07521e-153	0.985604	179.251	N
MSTRG.67736	Zm00001d009694	-	/	Simple_repeat	/	yellow	2.37472	1.48868e-60	0.966575	179.215	N
MSTRG.15598	-	-	/	/	/	yellow	4.45578	3.01333e-16	0.957893	178.866	N
MSTRG.42103	Zm00001d053059	GRMZM2G035068	/	Simple_repeat	/	yellow	4.01251	2.72674e-76	0.972194	178.716	N
MSTRG.30604	Zm00001d041692	GRMZM2G155375	/	/	/	yellow	2.89935	3.06401e-186	0.935195	178.497	N
MSTRG.8356	Zm00001d032554	GRMZM2G135688	/	Simple_repeat	/	yellow	3.72429	4.74852e-70	0.997814	177.994	N
MSTRG.45263	Zm00001d014187	GRMZM2G043509	/	/	/	yellow	2.97775	1.73633e-66	0.987759	177.689	N
MSTRG.18031	-	-	/	Simple_repeat	/	yellow	7.10355	3.98658e-11	0.906673	177.504	N
MSTRG.11747	Zm00001d023248	AC198366.3_FG004	/	Simple_repeat	GRAS	yellow	6.95258	2.82819e-13	0.947824	176.958	N
MSTRG.12387	Zm00001d023710	GRMZM2G310674	/	/	/	yellow	2.47884	4.61261e-21	0.984567	176.293	N
MSTRG.57688	Zm00001d038389	GRMZM2G099481	/	Simple_repeat	/	yellow	3.3744	4.91853e-67	0.98761	175.982	N
MSTRG.69161	Zm00001d010586	AC197705.4_FG003	/	DNA/hAT-Ac	/	yellow	11.4067	4.00061e-297	0.832837	175.472	N
MSTRG.26627	Zm00001d039495	GRMZM5G853245	/	Simple_repeat	/	yellow	4.25482	8.86487e-133	0.777756	174.341	N
MSTRG.41767	Zm00001d052874	GRMZM2G033228	/	/	/	yellow	4.47846	3.62365e-98	0.908615	174.078	N
MSTRG.30456	Zm00001d041608	GRMZM2G045976	/	/	/	yellow	4.29881	3.30446e-282	0.939036	173.935	N
MSTRG.58694	Zm00001d039216	GRMZM2G095025	/	DNA/hAT-Ac	/	yellow	2.02682	4.21965e-20	0.964167	173.906	N
MSTRG.11429	Zm00001d034760	GRMZM2G053458	/	/	/	yellow	3.37193	3.58056e-81	0.99054	172.558	N
MSTRG.17263	Zm00001d001924	GRMZM2G025536	/	Simple_repeat	/	yellow	5.22507	4.30971e-146	0.999806	172.492	N
MSTRG.76892	Zm00001d047726	GRMZM5G898471	/	/	/	yellow	4.5658	1.79346e-242	0.999634	172.333	N
MSTRG.6071	Zm00001d030998	GRMZM2G052619	/	DNA/CMC-EnSpm	/	yellow	2.34341	1.31835e-09	0.966593	172.111	N
MSTRG.12589	-	-	LncRNA	DNA/TcMar-Stowaway	/	yellow	6.56534	5.86321e-15	0.908286	171.49	N
MSTRG.56724	Zm00001d037687	GRMZM2G143817	/	DNA/hAT-Ac	/	yellow	5.59134	0	0.958453	171.268	N
MSTRG.77392	Zm00001d048073	GRMZM2G024718	/	/	/	yellow	11.295	3.75896e-30	0.984262	169.131	N
MSTRG.76380	Zm00001d047362_T003	GRMZM2G174286	/	Simple_repeat	/	yellow	2.98584	2.99634e-81	0.938815	165.682	N
MSTRG.2046	Zm00001d028769	GRMZM2G135456	/	Simple_repeat	/	yellow	3.60375	5.55431e-80	0.811762	165.565	N
MSTRG.15777	Zm00001d025717	GRMZM2G005865	/	Low_complexity	/	yellow	2.81748	3.27885e-84	0.943929	163.78	N
MSTRG.77664	Zm00001d048294	GRMZM2G169360	/	/	/	yellow	10.1542	1.04938e-21	0.948524	163.165	N
MSTRG.8424	Zm00001d032606	GRMZM2G045699	/	/	/	yellow	10.4324	6.44275e-17	0.985097	160.211	N
MSTRG.56805	Zm00001d037744	GRMZM2G116151	/	Simple_repeat	/	yellow	3.42543	5.23326e-142	0.968604	159.949	N
MSTRG.63116	Zm00001d020976	GRMZM2G168261	/	/	/	yellow	9.77069	0	0.964639	159.292	N
MSTRG.43131	-	-	LncRNA	/	/	yellow	6.62894	9.00087e-24	0.997882	159.156	N
MSTRG.48279	Zm00001d015867	GRMZM2G082504	/	/	/	yellow	9.31731	2.21291e-13	0.947555	158.786	N
MSTRG.7956	Zm00001d032307	GRMZM2G047124	/	Simple_repeat	/	yellow	2.079	2.94748e-05	0.975393	158.736	N
MSTRG.2601	-	-	/	DNA/PIF-Harbinger?	/	yellow	4.88183	9.66357e-46	0.975421	157.142	N
MSTRG.63466	Zm00001d021262	GRMZM2G465689	/	Simple_repeat	/	yellow	10.1708	6.20995e-16	0.954701	157.017	N
MSTRG.3726	Zm00001d029850	GRMZM2G071157	/	Simple_repeat	/	yellow	2.68723	7.21003e-43	0.917638	156.222	N
MSTRG.31071	ENSRNA049474492	-	LncRNA	/	/	yellow	5.00362	8.72272e-20	0.984346	155.983	N
MSTRG.54206	Zm00001d036035	GRMZM2G397044	/	/	/	yellow	4.01686	5.25283e-150	0.980261	155.2	N
MSTRG.62559	Zm00001d020616	GRMZM2G135803	/	Simple_repeat	/	yellow	10.812	1.47238e-27	0.975823	154.359	N
MSTRG.34938	Zm00001d044696	GRMZM2G025126	/	/	/	yellow	1.90576	1.05577e-79	0.973483	153.85	N
MSTRG.71311	Zm00001d008139	-	/	DNA/MULE-MuDR	/	yellow	2.66737	3.82131e-24	0.966264	153.795	N
MSTRG.2496	-	-	LncRNA	/	/	yellow	8.00941	9.16311e-15	0.970728	152.931	N
MSTRG.39306	Zm00001d051054	GRMZM5G806469	/	/	/	yellow	5.80954	1.12501e-19	0.995266	152.534	N
MSTRG.19724	Zm00001d003750	AC233887.1_FG006	/	Simple_repeat	/	yellow	4.35346	0	0.996273	152.418	N
MSTRG.25612	-	-	/	RC/Helitron	/	yellow	5.86522	1.16653e-183	0.996257	151.037	N
MSTRG.42693	Zm00001d053433	GRMZM2G038335	/	Simple_repeat	/	yellow	3.58788	1.35318e-22	0.978457	150.415	N
MSTRG.6275	Zm00001d031131	GRMZM2G168108	/	/	/	yellow	3.34544	3.71562e-52	0.949202	148.715	N
MSTRG.41194	Zm00001d052403	GRMZM2G174782	/	Simple_repeat	/	yellow	3.413	1.93936e-28	0.975056	148.669	N
MSTRG.10202	Zm00001d033869	GRMZM2G092198	LncRNA	DNA/CMC-EnSpm	/	yellow	4.13301	1.07789e-97	0.998112	148.373	N
MSTRG.23342	-	-	/	DNA/TcMar-Stowaway	/	yellow	9.65328	2.79604e-14	0.993059	147.726	N
MSTRG.50932	Zm00001d017621	GRMZM2G010973	LncRNA	DNA	/	yellow	7.37706	1.73885e-12	0.990636	147.582	N
Zm00001d006627	Zm00001d006627	GRMZM2G060271	/	Simple_repeat	/	yellow	5.46525	2.06862e-16	0.999559	147.274	N
MSTRG.43487	Zm00001d054107	GRMZM2G134806	/	DNA/MULE-MuDR	/	yellow	2.50403	2.85891e-165	0.996935	147.22	N
MSTRG.77030	Zm00001d047814	GRMZM2G151992	/	LINE/L1	/	yellow	4.2983	1.6174e-106	0.990391	146.922	N
MSTRG.68583	Zm00001d010183	GRMZM2G055652	/	Simple_repeat	/	yellow	5.45025	5.11389e-57	0.974592	146.698	N
MSTRG.51769	Zm00001d018297	GRMZM2G098058	/	Simple_repeat	/	yellow	6.36627	1.23138e-303	0.988055	146.41	N
Zm00001d036947	Zm00001d036947	GRMZM2G150930	/	/	/	yellow	8.05565	3.21005e-13	0.979045	146.266	N
MSTRG.71912	Zm00001d012675	GRMZM2G116273	/	Simple_repeat	/	yellow	2.69895	1.9e-88	0.958891	146.097	N
MSTRG.72882	Zm00001d045364	GRMZM2G008923	/	Simple_repeat	/	yellow	2.77159	5.16997e-10	0.997289	145.332	N
MSTRG.534	-	-	/	LTR/Gypsy	/	yellow	10.3761	4.23569e-16	0.947059	145.166	N
MSTRG.50830	Zm00001d017558	GRMZM2G074245	LncRNA	LINE/RTE-BovB	/	yellow	4.72181	1.79206e-11	0.972413	144.468	N
MSTRG.37866	Zm00001d026847	-	LncRNA	Simple_repeat	/	yellow	6.56571	1.94062e-23	0.997592	142.778	N
MSTRG.70805	Zm00001d011782	GRMZM2G168375	/	Simple_repeat	/	yellow	5.04141	0	0.94644	142.375	N
MSTRG.52856	Zm00001d035395	GRMZM2G048791	/	/	/	yellow	6.10047	1.36036e-08	0.920852	141.222	N
MSTRG.8671	Zm00001d032789	GRMZM2G416120	/	/	/	yellow	2.97895	2.0596e-280	0.989072	141.029	N
MSTRG.11514	Zm00001d034829	GRMZM2G016290	/	Simple_repeat	/	yellow	3.43888	1.89853e-134	0.972701	140.967	N
MSTRG.51349	Zm00001d017936	GRMZM2G339943	/	DNA/hAT-Ac	/	yellow	1.68364	4.72071e-09	0.977234	140.489	N
MSTRG.41765	-	-	LncRNA	Simple_repeat	/	yellow	8.61748	1.9456e-11	0.94444	140.241	N
MSTRG.50417	-	-	LncRNA	/	/	yellow	4.95136	3.05462e-13	0.984501	139.658	N
MSTRG.6781	Zm00001d031464	GRMZM2G168669	/	/	/	yellow	2.29483	2.90823e-10	0.944381	139.451	N
MSTRG.23919	Zm00001d005978	GRMZM2G018070	/	/	/	yellow	7.56154	1.22771e-12	0.993453	138.894	N
MSTRG.54437	Zm00001d036137	GRMZM2G007489	/	/	/	yellow	2.03253	3.63494e-76	0.974057	138.775	N
MSTRG.37776	-	-	/	/	/	yellow	7.05596	2.00732e-52	0.996023	138.389	N
MSTRG.50084	Zm00001d017002	GRMZM2G443180	/	LTR/Gypsy	/	yellow	5.97789	1.82587e-108	0.998522	137.026	N
MSTRG.32867	Zm00001d043157	GRMZM2G071739	/	/	/	yellow	3.24174	3.43723e-185	0.997046	136.742	N
MSTRG.20049	Zm00001d003924	GRMZM5G829946	/	Simple_repeat	/	yellow	6.93058	2.65139e-267	0.995936	136.504	N
MSTRG.72631	Zm00001d045155	GRMZM2G167207	/	Simple_repeat	/	yellow	2.46942	9.42561e-73	0.955218	134.917	N
MSTRG.23924	Zm00001d005979	-	/	Simple_repeat	/	yellow	11.6411	7.09048e-31	0.987248	134.686	N
MSTRG.71355	Zm00001d012228	GRMZM2G092817	/	Simple_repeat	/	yellow	4.41864	4.36552e-290	0.980905	134.573	N
MSTRG.18502	Zm00001d002869	GRMZM2G026558	/	Simple_repeat	/	yellow	1.75804	8.93324e-15	0.9901	134.437	N
MSTRG.11177	Zm00001d034558	GRMZM2G004511	/	Simple_repeat	/	yellow	1.94067	1.36467e-25	0.958614	133.889	N
MSTRG.36470	Zm00001d049648	GRMZM2G302160	/	Simple_repeat	/	yellow	1.88284	3.52529e-37	0.986465	133.272	N
MSTRG.35312	Zm00001d026737	-	LncRNA	RC/Helitron	/	yellow	3.58576	5.19974e-42	0.990834	132.838	N
MSTRG.30862	Zm00001d041854	GRMZM2G010775	/	/	/	yellow	2.60328	7.26534e-109	0.960122	132.773	N
MSTRG.44094	Zm00001d013303	GRMZM2G147809	/	Simple_repeat	/	yellow	3.21625	1.29808e-30	0.958439	132.403	N
MSTRG.58630	Zm00001d039174	GRMZM2G073634	/	Simple_repeat	/	yellow	3.45704	2.65035e-24	0.992839	132.303	N
MSTRG.47088	Zm00001d015341	AC197265.3_FG005	/	/	/	yellow	3.53441	3.89416e-18	0.981844	132.125	N
MSTRG.9058	Zm00001d033057	-	/	LINE/L1	/	yellow	5.32422	1.03986e-14	0.998565	131.587	N
MSTRG.5519	ENSRNA049459833	-	/	/	/	yellow	3.39505	1.31956e-249	0.993133	130.812	N
MSTRG.66189	Zm00001d008843	GRMZM2G441906	/	/	/	yellow	2.88362	2.90249e-16	0.881126	130.588	N
MSTRG.6276	Zm00001d031131	GRMZM2G168108	/	/	/	yellow	3.47719	5.52288e-35	0.988427	130.517	N
MSTRG.55309	Zm00001d036689	AC213050.3_FG001	/	Simple_repeat	/	yellow	3.85545	3.23044e-96	0.94445	130.27	N
MSTRG.77884	Zm00001d048474	GRMZM2G171365	/	/	MIKC_MADS	yellow	9.02378	3.63278e-19	0.973303	130.091	N
MSTRG.16933	Zm00001d026612	GRMZM5G857930	/	/	/	yellow	2.69421	1.69129e-170	0.96917	129.569	N
MSTRG.63884	Zm00001d021571	GRMZM2G155911	/	DNA/TcMar-Stowaway	/	yellow	3.63481	4.74915e-81	0.978196	129.468	N
MSTRG.54685	Zm00001d036281	GRMZM2G700968	/	Simple_repeat	/	yellow	4.22261	8.8188e-204	0.973299	128.832	N
MSTRG.50616	Zm00001d017401	GRMZM2G162688	/	Simple_repeat	/	yellow	3.73841	0	0.998737	127.858	N
MSTRG.31019	Zm00001d041955	GRMZM2G045779	/	Simple_repeat	/	yellow	4.00089	1.1602e-85	0.828602	126.968	N
MSTRG.28639	Zm00001d040731_T002	GRMZM2G074517	/	/	/	yellow	3.82344	3.94493e-96	0.994445	126.496	N
MSTRG.72944	ENSRNA049477087	-	LncRNA	/	/	yellow	/	/	0.989195	126.244	N
MSTRG.70827	Zm00001d011792	GRMZM2G167872	/	/	/	yellow	2.06657	1.35112e-114	0.836301	125.563	N
MSTRG.59172	Zm00001d018941	GRMZM2G125969	/	Simple_repeat	HSF	yellow	2.03901	5.81888e-98	0.99476	125.338	N
MSTRG.69275	-	-	/	LTR/Gypsy	/	yellow	5.6205	2.87221e-38	0.991506	124.22	N
MSTRG.51346	Zm00001d017932	GRMZM2G044408	/	/	M-type_MADS	yellow	7.65362	8.27662e-81	0.962431	124.074	N
MSTRG.22672	Zm00001d005110	GRMZM2G180691	/	Simple_repeat	/	yellow	2.58466	7.38303e-77	0.97704	123.231	N
MSTRG.16603	Zm00001d026337	GRMZM2G121612	/	DNA/CMC-EnSpm	/	yellow	5.62644	4.30037e-25	0.990134	123.171	N
MSTRG.77465	Zm00001d048127	GRMZM2G178215	/	Simple_repeat	/	yellow	2.69079	1.98561e-101	0.942221	121.616	N
MSTRG.8473	Zm00001d032650	GRMZM2G317021	/	Simple_repeat	/	yellow	4.09794	2.03721e-19	0.893151	120.946	N
MSTRG.72468	Zm00001d045024	GRMZM2G127893	/	RC/Helitron	/	yellow	3.5586	1.29401e-159	0.995757	120.907	N
MSTRG.71552	Zm00001d012398	GRMZM2G337819	/	Low_complexity	/	yellow	2.70928	1.94308e-151	0.992552	120.442	N
MSTRG.28680	-	-	/	DNA/CMC-EnSpm	/	yellow	12.5489	1.48773e-24	0.989107	120.24	N
MSTRG.42322	Zm00001d053195	GRMZM2G076896	/	Simple_repeat	ERF	yellow	5.40554	1.99524e-116	0.947403	120.236	N
MSTRG.56767	Zm00001d037717	GRMZM2G361605	/	Simple_repeat	/	yellow	6.4335	2.7585e-170	0.985896	120.176	N
MSTRG.49708	Zm00001d016720	GRMZM2G451314	/	Simple_repeat	/	yellow	4.03281	4.43694e-281	0.973167	119.932	N
MSTRG.55857	Zm00001d037085	GRMZM2G142443	/	Simple_repeat	/	yellow	1.9908	1.47481e-60	0.946933	117.067	N
MSTRG.47133	Zm00001d015364	GRMZM2G074634	/	/	/	yellow	1.75205	3.9585e-69	0.971605	116.952	N
MSTRG.7201	Zm00001d031773	GRMZM2G092925	/	Simple_repeat	/	yellow	2.33827	1.92502e-55	0.927728	116.069	N
MSTRG.64739	Zm00001d022209	GRMZM2G158021	/	LINE/L1	/	yellow	5.36778	1.65066e-19	0.996101	115.91	N
MSTRG.30088	Zm00001d041418	GRMZM2G167794	/	Simple_repeat	/	yellow	1.74093	1.20339e-21	0.976524	115.039	N
MSTRG.50807	Zm00001d017547	GRMZM2G147014	/	Simple_repeat	/	yellow	7.15117	0	0.934554	114.852	N
MSTRG.11176	Zm00001d034558	GRMZM2G004511	/	/	/	yellow	2.89487	3.57909e-21	0.958499	114.633	N
MSTRG.32507	Zm00001d042880	GRMZM2G302245	/	Low_complexity	/	yellow	3.17845	4.42611e-286	0.872191	114.035	N
MSTRG.50705	Zm00001d017462	GRMZM2G466044	/	Simple_repeat	ERF	yellow	5.52218	3.36642e-59	0.970621	114.023	N
MSTRG.1881	Zm00001d028631	GRMZM2G428410	/	/	/	yellow	2.6341	3.6893e-220	0.794547	113.69	N
MSTRG.76207	Zm00001d047247	AC217887.3_FG003	/	Simple_repeat	/	yellow	3.00569	5.22e-10	0.984056	113.545	N
MSTRG.21363	Zm00001d004460	GRMZM2G131597	/	/	/	yellow	3.92281	4.01808e-261	0.985963	113.404	N
MSTRG.43132	Zm00001d053805	GRMZM2G041060	/	Simple_repeat	/	yellow	3.07257	8.71954e-64	0.996758	113.366	N
MSTRG.34653	-	-	LncRNA	/	/	yellow	11.2791	1.63454e-18	0.945118	113.155	N
MSTRG.60246	Zm00001d019576	GRMZM2G044720	/	/	/	yellow	4.90857	2.74881e-252	0.978281	112.896	N
MSTRG.50479	Zm00001d017290	GRMZM2G379835	/	Simple_repeat	/	yellow	4.37203	8.1844e-16	0.969872	112.844	N
MSTRG.64089	Zm00001d021706	GRMZM2G041381	/	/	/	yellow	2.24608	2.15825e-18	0.968389	112.572	N
MSTRG.33719	-	-	LncRNA	LTR/Copia	/	yellow	4.53956	1.79618e-89	0.996338	112.55	N
MSTRG.31879	Zm00001d042451	GRMZM2G095724	/	/	/	yellow	2.3141	8.7703e-51	0.928209	112.285	N
MSTRG.10889	Zm00001d034356	GRMZM2G308687	/	Simple_repeat	/	yellow	5.49033	1.27551e-174	0.990472	111.713	N
MSTRG.1021	Zm00001d028017	GRMZM2G003466	/	/	ERF	yellow	4.33646	2.33829e-44	0.973641	111.466	N
MSTRG.16284	-	-	LncRNA	/	/	yellow	4.74646	2.70505e-19	0.974072	110.57	N
MSTRG.66220	Zm00001d008866	GRMZM2G009475	/	Simple_repeat	/	yellow	2.78211	4.31499e-19	0.9764	110.413	N
MSTRG.51192	Zm00001d017809	GRMZM2G020040	/	Simple_repeat	/	yellow	3.70242	8.16905e-162	0.912902	110.283	N
MSTRG.35486	Zm00001d048991	AC198403.3_FG001	/	Low_complexity	ERF	yellow	3.31338	1.84303e-12	0.984663	110.283	N
MSTRG.55822	Zm00001d037061	GRMZM2G012263	/	Simple_repeat	/	yellow	2.81354	2.98525e-33	0.994543	110.123	N
MSTRG.55465	Zm00001d036798	GRMZM2G026962	/	/	/	yellow	1.64637	1.15042e-47	0.859546	109.648	N
MSTRG.3876	-	-	/	LTR/Gypsy	/	yellow	3.70831	1.5946e-293	0.966627	109.192	N
MSTRG.20085	Zm00001d000842	-	LncRNA	LINE/L1	/	yellow	2.35004	3.16876e-23	0.959823	109.136	N
MSTRG.40967	Zm00001d052234	GRMZM2G016948	/	/	/	yellow	2.62548	1.49943e-17	0.998094	108.832	N
MSTRG.11809	-	-	/	LTR/Gypsy	/	yellow	4.67305	3.3142e-21	0.962513	108.507	N
MSTRG.78005	Zm00001d048564_T002	GRMZM2G109624	/	DNA/PIF-Harbinger	/	yellow	2.31602	3.7207e-59	0.961905	108.187	N
MSTRG.49354	Zm00001d016492	GRMZM2G078050	/	Simple_repeat	/	yellow	1.45484	2.44839e-07	0.914517	108.029	N
MSTRG.3477	Zm00001d029715	GRMZM2G030636	/	Simple_repeat	/	yellow	1.58202	2.14393e-11	0.972421	107.976	N
MSTRG.76208	Zm00001d047247	AC217887.3_FG003	/	/	/	yellow	3.4619	4.46178e-19	0.971654	107.843	N
MSTRG.33961	Zm00001d043945	GRMZM2G024348	/	/	/	yellow	3.18649	3.04246e-95	0.899366	107.257	N
MSTRG.43161	Zm00001d053819	GRMZM2G028980	/	/	ARF	yellow	2.96551	1.6996e-54	0.971656	106.855	N
MSTRG.43412	Zm00001d054043	GRMZM2G415007	/	RC/Helitron	/	yellow	3.91542	0	0.956083	106.738	N
MSTRG.18675	-	-	/	LTR/Copia	/	yellow	5.86101	0.000806917	0.975212	106.357	N
MSTRG.70087	Zm00001d011220	GRMZM2G096764	/	Simple_repeat	/	yellow	3.27464	5.12225e-117	0.983288	106.083	N
MSTRG.63989	Zm00001d021620	GRMZM2G048907	/	DNA/hAT-Tip100	/	yellow	2.46091	4.35249e-18	0.940867	104.989	N
MSTRG.64374	Zm00001d021933	-	/	DNA/CMC-EnSpm	/	yellow	3.23457	7.51659e-123	0.984282	104.078	N
MSTRG.64004	Zm00001d021633	GRMZM2G127510	/	DNA/CMC-EnSpm	/	yellow	6.23859	3.69654e-65	0.999795	102.63	N
MSTRG.39596	Zm00001d051233	GRMZM2G146786	/	SINE/tRNA	/	yellow	2.75884	7.5136e-127	0.948454	101.081	N
MSTRG.616	Zm00001d027721	GRMZM2G141636	/	LTR/Gypsy	/	yellow	2.73939	2.95946e-40	0.941665	100.724	N
MSTRG.25279	Zm00001d007095	GRMZM2G137707	/	LTR/Gypsy	/	yellow	5.4753	3.16423e-18	0.995562	100.422	N
MSTRG.50927	-	-	/	LINE/L1	/	yellow	8.83724	1.27649e-11	0.980743	99.9618	N
MSTRG.21274	-	-	LncRNA	LTR/Copia	/	yellow	9.89738	8.42766e-23	0.971948	99.6253	N
MSTRG.51587	Zm00001d018113	GRMZM5G836939	/	LINE/RTE-BovB	/	yellow	2.33042	5.05485e-43	0.984386	98.6749	N
MSTRG.24187	-	-	/	Simple_repeat	/	yellow	7.44625	1.72608e-11	0.958341	98.5651	N
MSTRG.11125	-	-	LncRNA	Simple_repeat	/	yellow	7.19654	4.64714e-297	0.992319	98.1577	N
MSTRG.57493	Zm00001d038219	-	/	/	/	yellow	5.98667	5.99531e-32	0.933985	98.0805	N
MSTRG.40239	Zm00001d051689	GRMZM2G011015	/	Simple_repeat	/	yellow	2.29027	1.74731e-11	0.996072	97.1657	N
MSTRG.19269	Zm00001d003451	GRMZM2G044322	/	Simple_repeat	EIL	yellow	8.65665	1.21105e-17	0.947322	96.579	N
MSTRG.68658	-	-	/	LTR/Gypsy	/	yellow	2.60592	3.22308e-31	0.97758	95.9448	N
MSTRG.59010	Zm00001d018825	GRMZM2G029692	/	Simple_repeat	/	yellow	1.87208	1.27278e-28	0.993837	95.021	N
MSTRG.55619	Zm00001d036925	GRMZM2G325650	/	Simple_repeat	/	yellow	3.67692	3.65624e-65	0.920081	94.1788	N
MSTRG.36464	-	-	/	Simple_repeat	/	yellow	6.71416	2.75589e-12	0.975458	93.8225	N
MSTRG.35104	Zm00001d048687	GRMZM2G106429	/	/	/	yellow	2.38116	5.35399e-54	0.996495	93.7859	N
MSTRG.44189	-	-	/	/	/	yellow	/	/	0.919048	93.6529	N
MSTRG.19241	Zm00001d003429	GRMZM2G337113	/	/	/	yellow	1.74532	4.24933e-31	0.995358	92.9744	N
MSTRG.9714	Zm00001d033516	GRMZM2G341959	/	Simple_repeat	/	yellow	2.18106	1.51901e-40	0.958515	92.5141	N
MSTRG.7150	Zm00001d031736	GRMZM2G164909	/	Simple_repeat	HSF	yellow	9.96719	1.23666e-93	0.964683	91.6986	N
MSTRG.58585	Zm00001d039140	GRMZM2G465133	/	Simple_repeat	/	yellow	1.70626	0.000182824	0.988488	91.3438	N
MSTRG.35919	Zm00001d049282	GRMZM2G007012	/	/	/	yellow	3.917	8.69865e-159	0.91956	91.3395	N
MSTRG.6832	Zm00001d031517	GRMZM2G351239	/	DNA/CMC-EnSpm	/	yellow	10.2204	4.47851e-17	0.989814	90.8271	N
MSTRG.19049	Zm00001d003277	GRMZM2G047292	/	LTR/Gypsy	/	yellow	3.69191	1.22346e-137	0.983753	90.6939	N
MSTRG.77076	Zm00001d047857_T001	AC210314.3_FG006	/	/	/	yellow	4.52978	0	0.940842	90.5207	N
MSTRG.29856	Zm00001d041282	GRMZM5G871631	/	LTR/Copia	/	yellow	8.35932	2.40743e-205	0.978331	90.4475	N
MSTRG.76206	-	-	LncRNA	/	/	yellow	/	/	0.977638	90.189	N
MSTRG.66136	Zm00001d008810	GRMZM2G102490	/	DNA/MULE-MuDR	/	yellow	6.70936	8.97665e-31	0.995343	89.9785	N
MSTRG.1510	-	-	/	Simple_repeat	/	yellow	10.2854	1.55372e-16	0.985479	89.9785	N
MSTRG.25278	Zm00001d007095	GRMZM2G137707	/	/	/	yellow	2.90895	7.18354e-138	0.999373	89.834	N
MSTRG.58283	Zm00001d038879	GRMZM2G175089	/	Low_complexity	/	yellow	2.86716	5.24014e-190	0.970144	89.279	N
MSTRG.64389	-	-	/	LTR/Gypsy	/	yellow	7.33918	5.91449e-34	0.998432	88.653	N
MSTRG.19962	Zm00001d003890	GRMZM2G136412	/	Low_complexity	/	yellow	2.68437	9.55479e-70	0.975326	88.6325	N
MSTRG.55398	Zm00001d036761	GRMZM5G862355	/	/	/	yellow	5.93987	4.79032e-125	0.992211	88.4913	N
MSTRG.78755	Zm00001d000166	GRMZM2G125320	/	LINE/L1	/	yellow	1.79962	1.31199e-13	0.952117	88.1543	N
MSTRG.16551	Zm00001d026298	GRMZM2G354855	/	Simple_repeat	/	yellow	1.55332	0.000872977	0.98188	87.4485	N
MSTRG.63230	Zm00001d021057	GRMZM2G097059	/	/	MIKC_MADS	yellow	8.94845	9.22767e-18	0.940267	87.1294	N
MSTRG.22972	Zm00001d005308	GRMZM2G017334	/	Simple_repeat	/	yellow	1.82829	6.71882e-21	0.899593	86.8312	N
MSTRG.59937	Zm00001d019409	GRMZM2G019626	/	DNA/hAT-Ac	/	yellow	5.72849	1.50937e-18	0.900007	86.5067	N
MSTRG.1938	Zm00001d028690	GRMZM2G352883	/	/	/	yellow	2.54923	8.99882e-28	0.946642	86.0146	N
MSTRG.56560	Zm00001d037577	AC207728.2_FG003	/	LTR/Gypsy	/	yellow	2.20838	1.10941e-23	0.94654	85.6017	N
MSTRG.62400	Zm00001d020530	GRMZM2G156296	/	DNA/MULE-MuDR	/	yellow	4.5493	5.97516e-26	0.977197	85.3297	N
MSTRG.77510	Zm00001d048189	GRMZM2G342907	/	/	/	yellow	2.79713	7.94413e-33	0.992051	85.2602	N
MSTRG.72847	Zm00001d045338	GRMZM2G005522	/	Simple_repeat	/	yellow	3.20136	1.43902e-19	0.930911	85.1083	N
MSTRG.46219	Zm00001d014751_T002	GRMZM2G028108	/	Simple_repeat	/	yellow	2.6477	7.76186e-150	0.972931	84.849	N
MSTRG.11244	Zm00001d034611	GRMZM2G450960	/	/	/	yellow	/	/	0.92394	84.0639	N
MSTRG.21471	Zm00001d004526_T001	GRMZM2G076474	/	Simple_repeat	/	yellow	2.70951	5.21329e-56	0.966354	83.3044	N
MSTRG.673	-	-	/	Simple_repeat	/	yellow	8.72531	9.12194e-18	0.967216	82.8453	N
MSTRG.67226	Zm00001d009359	GRMZM2G053574	/	DNA/PIF-Harbinger	/	yellow	3.36756	9.73191e-289	0.994071	82.6413	N
MSTRG.69453	Zm00001d010758	GRMZM2G136369	/	Simple_repeat	HB-other	yellow	1.56045	2.46165e-22	0.917236	81.5033	N
MSTRG.17479	Zm00001d002090	GRMZM2G071163	/	Simple_repeat	/	yellow	1.93058	6.93533e-62	0.985313	81.1691	N
MSTRG.43570	Zm00001d012861_T001	GRMZM2G136854	/	DNA/CMC-EnSpm	/	yellow	2.4584	3.72495e-97	0.961772	80.3781	N
MSTRG.45538	Zm00001d014347	-	/	Simple_repeat	/	yellow	2.66208	2.15989e-60	0.986418	80.116	N
MSTRG.57607	Zm00001d038301	GRMZM2G131733	/	/	/	yellow	1.91947	1.48343e-42	0.858813	79.3432	N
MSTRG.50965	Zm00001d017640_T006	GRMZM2G057829	/	/	/	yellow	2.08001	1.74789e-46	0.90459	78.6348	N
MSTRG.69534	Zm00001d010828	GRMZM6G218160	/	Simple_repeat	/	yellow	5.43943	9.2412e-108	0.895939	78.1773	N
MSTRG.14777	Zm00001d024973	GRMZM2G098677	LncRNA	Simple_repeat	/	yellow	4.43382	1.75475e-38	0.963479	78.04	N
MSTRG.33120	Zm00001d043314	GRMZM2G016068	/	/	/	yellow	2.89543	1.61321e-39	0.979955	76.9478	N
MSTRG.52194	Zm00001d035005	GRMZM2G342963	/	/	/	yellow	2.35057	4.65359e-12	0.915698	76.1915	N
MSTRG.52909	Zm00001d035416	-	/	/	/	yellow	2.56234	1.37614e-22	0.990627	75.4073	N
MSTRG.54880	-	-	LncRNA	Simple_repeat	/	yellow	/	/	0.922002	75.2308	N
MSTRG.16684	Zm00001d026390	GRMZM2G316721	/	Simple_repeat	/	yellow	2.5815	1.11312e-57	0.997639	74.2655	N
MSTRG.27664	Zm00001d040186	GRMZM2G163975	/	Simple_repeat	bHLH	yellow	1.49423	4.59724e-08	0.988587	73.8453	N
MSTRG.77277	Zm00001d047995	GRMZM2G105834	/	/	HD-ZIP	yellow	3.70623	2.17167e-14	0.952588	73.6071	N
MSTRG.40244	Zm00001d051690	GRMZM2G411032	/	Simple_repeat	/	yellow	2.0542	2.40343e-34	0.920024	73.5816	N
MSTRG.34333	-	-	/	LTR/Gypsy	/	yellow	3.53133	3.39016e-97	0.99746	73.173	N
MSTRG.64489	Zm00001d022026	GRMZM2G008468	/	DNA/hAT-Ac	/	yellow	4.89769	1.62439e-35	0.999583	72.9185	N
MSTRG.68631	Zm00001d010214	GRMZM2G414373	/	Simple_repeat	/	yellow	2.69987	1.50726e-49	0.926929	72.771	N
MSTRG.25491	Zm00001d001029	-	LncRNA	/	/	yellow	3.75828	3.56197e-23	0.834324	72.7178	N
MSTRG.2699	Zm00001d029223	GRMZM2G156827	/	Simple_repeat	/	yellow	2.44876	1.37038e-38	0.972486	72.27	N
MSTRG.42908	Zm00001d053626	GRMZM2G171423	/	Simple_repeat	/	yellow	5.03504	6.35296e-231	0.956573	72.16	N
MSTRG.58554	Zm00001d039115	GRMZM2G114592	/	Simple_repeat	/	yellow	2.61382	1.32358e-40	0.978265	71.3047	N
MSTRG.2448	Zm00001d029053	GRMZM2G072892	/	Simple_repeat	/	yellow	2.96173	1.92596e-167	0.974446	71.2327	N
MSTRG.70321	Zm00001d011402	-	/	DNA/PIF-Harbinger	/	yellow	6.90186	4.56058e-38	0.928764	71.1266	N
MSTRG.75936	Zm00001d047058	GRMZM2G144841	/	Simple_repeat	/	yellow	1.56445	4.69456e-33	0.974693	70.7885	N
MSTRG.44128	Zm00001d013330	GRMZM2G065822	/	/	/	yellow	1.74605	1.3495e-27	0.971756	70.6972	N
MSTRG.17852	zma-mir169c	-	/	/	/	yellow	7.45083	6.09088e-30	0.997514	70.1025	N
MSTRG.48082	Zm00001d015776	GRMZM2G497531	/	/	/	yellow	3.42221	5.66999e-60	0.967588	70.0853	N
MSTRG.64738	Zm00001d022209_T001	GRMZM2G158021	/	Simple_repeat	/	yellow	2.39027	1.04024e-82	0.84902	69.812	N
MSTRG.70689	Zm00001d011707	GRMZM2G144923	/	/	/	yellow	2.08332	7.64337e-07	0.967196	69.52	N
MSTRG.56358	Zm00001d037434	GRMZM2G136800	/	/	/	yellow	1.96203	1.71065e-112	0.959778	68.9317	N
MSTRG.57492	Zm00001d038218	GRMZM2G070199	/	DNA/PIF-Harbinger	/	yellow	2.82615	2.9144e-106	0.993454	68.2621	N
MSTRG.34206	Zm00001d044110_T001	GRMZM2G037431	/	LTR/Gypsy	/	yellow	2.25519	1.11319e-65	0.992414	68.1156	N
MSTRG.26528	Zm00001d039419	GRMZM2G034963	/	Simple_repeat	/	yellow	4.34292	2.8954e-28	0.986891	67.9696	N
MSTRG.69584	Zm00001d010855	GRMZM2G150367	/	Low_complexity	/	yellow	3.35985	9.33069e-158	0.991759	67.8592	N
MSTRG.20089	Zm00001d003931	GRMZM2G111697	/	Simple_repeat	/	yellow	2.18429	1.84911e-36	0.99454	67.6102	N
MSTRG.59587	Zm00001d019216	GRMZM2G171569	/	Simple_repeat	ERF	yellow	3.35947	5.58395e-103	0.918245	66.8294	N
MSTRG.16589	Zm00001d026334	GRMZM2G396856	/	/	/	yellow	2.59256	3.3207e-136	0.999067	66.2943	N
MSTRG.47024	Zm00001d015290	GRMZM2G147800	/	/	/	yellow	2.42182	1.42893e-92	0.992341	66.0651	N
MSTRG.25538	-	-	LncRNA	LTR/Gypsy	/	yellow	10.1943	2.0069e-16	0.95884	66.0032	N
MSTRG.73992	-	-	/	DNA/PIF-Harbinger	/	yellow	/	/	0.927888	65.8419	N
MSTRG.35301	Zm00001d048836	GRMZM2G154394	/	RC/Helitron	/	yellow	1.96494	3.63474e-20	0.987982	65.3611	N
MSTRG.43567	Zm00001d012857	GRMZM2G034326	/	Simple_repeat	/	yellow	1.95083	1.04283e-76	0.970231	65.2241	N
MSTRG.23163	Zm00001d005460_T002	GRMZM2G074687	/	/	/	yellow	2.35615	3.67052e-107	0.964198	65.2229	N
MSTRG.41740	Zm00001d052855	GRMZM2G012631	/	Low_complexity	/	yellow	4.17676	0	0.977016	64.7603	N
MSTRG.23923	-	-	LncRNA	/	/	yellow	2.62647	1.12589e-11	0.826112	64.3246	N
MSTRG.33424	Zm00001d043543	GRMZM2G138152	/	Simple_repeat	/	yellow	1.81288	1.0799e-45	0.988382	63.8547	N
MSTRG.17982	Zm00001d002488	GRMZM2G059689	/	Simple_repeat	/	yellow	5.39282	2.64944e-14	0.890393	63.8131	N
MSTRG.44871	-	-	/	Simple_repeat	/	yellow	7.97485	2.89592e-87	0.96324	63.7424	N
MSTRG.30779	-	-	LncRNA	LTR/Gypsy	/	yellow	5.687	1.79086e-154	0.991991	63.6325	N
MSTRG.67465	Zm00001d009509	GRMZM6G791392	/	/	/	yellow	6.5708	3.63063e-122	0.965763	63.0445	N
MSTRG.61669	Zm00001d001183	-	LncRNA	/	/	yellow	5.42211	2.73587e-16	0.953664	62.51	N
MSTRG.36013	-	-	/	LTR/Gypsy	/	yellow	7.95662	1.5936e-14	0.997271	62.09	N
Zm00001d013898	Zm00001d013898	GRMZM2G462719	/	/	/	yellow	5.97603	2.95834e-15	0.961469	61.7239	N
MSTRG.72513	Zm00001d045064	GRMZM5G834697	/	Simple_repeat	/	yellow	2.81912	8.62417e-65	0.973894	61.5733	N
MSTRG.2429	Zm00001d029038	GRMZM2G017223	/	/	/	yellow	4.54455	3.84967e-16	0.996478	61.3979	N
MSTRG.78514	Zm00001d000147	GRMZM2G418223	/	Simple_repeat	/	yellow	1.95011	4.19574e-08	0.956389	60.8804	N
MSTRG.56435	Zm00001d037485	GRMZM2G401139	/	/	/	yellow	3.03292	1.49816e-22	0.910333	60.7849	N
MSTRG.18954	Zm00001d003229	GRMZM2G389789	/	DNA/CMC-EnSpm	/	yellow	4.17979	2.84044e-13	0.962852	60.4547	N
MSTRG.71704	Zm00001d012512	AC218972.3_FG002	/	/	/	yellow	5.85189	8.911e-160	0.937488	60.3909	N
MSTRG.53187	Zm00001d001329	-	/	Simple_repeat	/	yellow	5.34819	4.79596e-95	0.982204	60.2433	N
MSTRG.6747	Zm00001d031443_T001	AC234203.1_FG009	/	RC/Helitron	/	yellow	3.03931	3.05535e-21	0.988316	59.9127	N
MSTRG.77221	Zm00001d047955	GRMZM2G175642	/	/	/	yellow	5.40841	5.41439e-16	0.990432	59.8151	N
MSTRG.9426	Zm00001d033301	GRMZM2G043127	/	Simple_repeat	/	yellow	2.47992	1.7825e-124	0.905268	59.4616	N
MSTRG.65766	Zm00001d008512	GRMZM2G119345	/	/	/	yellow	1.61391	8.72936e-51	0.965315	58.4072	N
MSTRG.35808	Zm00001d049211	GRMZM2G122935	/	LINE/L1	/	yellow	5.32406	4.57387e-21	0.845265	58.3444	N
MSTRG.63433	Zm00001d021231	GRMZM2G116514	/	Simple_repeat	/	yellow	1.6129	1.34521e-65	0.999936	57.6747	N
MSTRG.6557	Zm00001d031325	GRMZM2G080724	/	/	/	yellow	9.91777	3.55401e-13	0.997544	57.4265	N
MSTRG.59293	Zm00001d019034	GRMZM2G144653	/	/	/	yellow	3.71316	1.50995e-65	0.975524	57.1676	N
MSTRG.54738	Zm00001d001382	-	LncRNA	DNA/CMC-EnSpm	/	yellow	3.25064	7.94126e-11	0.976781	57.1186	N
MSTRG.75887	Zm00001d047018	-	/	LTR/Copia	/	yellow	9.24799	3.96574e-12	0.950541	57.0842	N
MSTRG.9642	Zm00001d033465_T001	GRMZM2G146143	/	Simple_repeat	/	yellow	1.49113	2.31525e-15	0.992862	56.3047	N
MSTRG.33189	Zm00001d043370	GRMZM2G390160	/	LTR/Gypsy	/	yellow	3.14396	9.72149e-62	0.992729	55.4116	N
MSTRG.71246	Zm00001d012131	GRMZM2G371890	/	/	/	yellow	5.59607	0	0.995618	54.2262	N
MSTRG.9831	Zm00001d033610	GRMZM2G180979	/	Simple_repeat	C3H	yellow	2.70099	6.00729e-61	0.993165	53.5634	N
MSTRG.38168	Zm00001d050501_T003	GRMZM2G081538	/	/	/	yellow	1.36674	7.11974e-46	0.898949	53.4256	N
MSTRG.77600	Zm00001d048235_T001	GRMZM2G063603	/	/	/	yellow	1.42202	5.96591e-14	0.971197	53.3508	N
MSTRG.51407	Zm00001d017984	GRMZM2G142709	/	Simple_repeat	/	yellow	2.84281	6.60527e-116	0.940417	52.7533	N
MSTRG.58141	Zm00001d038754	GRMZM2G101413	/	/	/	yellow	1.41846	8.20872e-18	0.81944	52.5166	N
MSTRG.2332	Zm00001d028968	GRMZM2G144997	/	Simple_repeat	/	yellow	4.88321	1.79869e-77	0.98069	52.2808	N
MSTRG.64345	Zm00001d021906	GRMZM2G072280	/	Simple_repeat	/	yellow	/	/	0.999648	52.2432	N
MSTRG.23605	Zm00001d005766	GRMZM2G088819	/	Simple_repeat	/	yellow	7.41907	5.98082e-89	0.989057	51.7472	N
MSTRG.33547	Zm00001d043652	GRMZM2G425249	/	Simple_repeat	/	yellow	3.00302	6.44809e-151	0.995898	51.455	N
MSTRG.8749	Zm00001d032859	GRMZM2G036765	/	Simple_repeat	/	yellow	1.82624	4.18266e-135	0.941891	51.3517	N
MSTRG.37454	Zm00001d050174_T001	GRMZM2G113790	/	Low_complexity	/	yellow	2.39109	1.01637e-72	0.813602	51.2236	N
MSTRG.203	Zm00001d027374	GRMZM2G008710	/	Simple_repeat	/	yellow	1.79531	1.35469e-40	0.991287	51.2163	N
MSTRG.1524	Zm00001d028396	GRMZM2G165926	/	LTR/Copia	/	yellow	9.33765	7.80237e-14	0.979871	50.8068	N
MSTRG.51127	Zm00001d017768	GRMZM2G046909	/	DNA/hAT-Tag1	/	yellow	2.32312	4.5081e-99	0.957973	50.543	N
MSTRG.68359	Zm00001d008053	-	/	RC/Helitron	/	yellow	4.54894	1.16059e-146	0.982962	50.3966	N
MSTRG.51794	Zm00001d018325	GRMZM2G008242	/	Simple_repeat	/	yellow	3.05322	4.81653e-208	0.996419	50.3473	N
MSTRG.1358	Zm00001d028269	GRMZM2G118485	/	RC/Helitron	HSF	yellow	4.20274	2.30207e-205	0.966007	50.0599	N
MSTRG.26588	Zm00001d039467	GRMZM2G143723	/	Simple_repeat	C2H2	yellow	1.5417	8.34517e-38	0.975329	50.0188	N
MSTRG.19020	Zm00001d003272	GRMZM2G022627	/	Simple_repeat	/	yellow	2.42024	5.09188e-10	0.968589	49.5241	N
MSTRG.71177	Zm00001d012034	GRMZM2G070898	LncRNA	/	/	yellow	2.75529	4.46014e-27	0.962836	49.4996	N
MSTRG.35815	Zm00001d049218	GRMZM2G351347	/	Simple_repeat	/	yellow	7.10954	2.44051e-82	0.987123	49.2498	N
MSTRG.50550	Zm00001d017353	GRMZM2G178509	/	Simple_repeat	/	yellow	1.85261	2.10303e-30	0.983132	48.6248	N
MSTRG.66167	Zm00001d008002	-	LncRNA	LTR/Gypsy	/	yellow	/	/	0.992701	48.4721	N
MSTRG.37743	Zm00001d050308	GRMZM2G475702	/	Simple_repeat	/	yellow	4.94019	3.41904e-35	0.976734	48.2036	N
MSTRG.75951	Zm00001d047068	GRMZM2G368765	/	/	/	yellow	2.38148	9.31098e-26	0.951098	48.1433	N
MSTRG.8864	Zm00001d032923_T003	GRMZM2G010871	/	Simple_repeat	HSF	yellow	5.29161	0	0.949734	48.0945	N
MSTRG.18991	Zm00001d003250	GRMZM2G130109	/	Simple_repeat	/	yellow	1.96771	7.79163e-41	0.955656	47.8125	N
MSTRG.24310	Zm00001d006256	GRMZM2G409722	/	Simple_repeat	/	yellow	1.87184	6.99126e-25	0.902631	47.7552	N
MSTRG.19304	-	-	/	Simple_repeat	/	yellow	10.4476	3.29228e-22	0.993835	47.6388	N
MSTRG.71356	Zm00001d012228	GRMZM2G092817	/	/	/	yellow	5.06045	1.99382e-27	0.950193	47.2513	N
MSTRG.42278	Zm00001d053175	GRMZM2G122039	/	/	/	yellow	2.78513	1.36609e-26	0.97117	47.2244	N
MSTRG.34457	-	-	/	Simple_repeat	/	yellow	6.36903	2.10062e-14	0.9793	47.1544	N
MSTRG.45051	Zm00001d014017	GRMZM2G068566	/	Simple_repeat	/	yellow	1.47108	2.32433e-54	0.962775	47.0037	N
MSTRG.52213	Zm00001d035014	GRMZM6G923769	/	LTR/Gypsy	/	yellow	2.68366	9.42363e-121	0.968279	46.8892	N
MSTRG.44410	Zm00001d013531	GRMZM2G470671	/	LTR/Copia	/	yellow	3.1193	5.14661e-53	0.975963	46.8709	N
MSTRG.3424	Zm00001d029673	GRMZM2G060257	/	Simple_repeat	/	yellow	2.40606	3.28794e-59	0.995157	46.71	N
MSTRG.34581	Zm00001d044426	GRMZM2G023786	/	Simple_repeat	/	yellow	10.726	1.49222e-28	0.977942	46.4398	N
MSTRG.69133	-	-	/	DNA/hAT-Ac	/	yellow	7.67146	2.36089e-32	0.996774	46.3183	N
MSTRG.56052	Zm00001d037235	GRMZM2G020742	/	Simple_repeat	/	yellow	/	/	0.991492	46.0554	N
MSTRG.11185	Zm00001d034564	GRMZM2G077181	/	Simple_repeat	/	yellow	4.40307	5.87276e-200	0.988395	45.7184	N
MSTRG.538	Zm00001d027652	-	/	Simple_repeat	/	yellow	3.43674	3.47222e-96	0.946618	45.6809	N
MSTRG.5775	Zm00001d030867	GRMZM2G137293	/	Simple_repeat	/	yellow	3.40441	4.00117e-152	0.949512	44.7828	N
MSTRG.62726	-	-	/	LINE/L1	/	yellow	2.44672	4.51149e-38	0.911046	44.2195	N
MSTRG.77292	Zm00001d048008	GRMZM2G152919	/	Simple_repeat	/	yellow	2.72339	2.17557e-203	0.893883	44.0706	N
MSTRG.77882	Zm00001d027226	-	LncRNA	/	/	yellow	8.93577	2.57037e-12	0.971856	43.5837	N
MSTRG.15206	Zm00001d025305	GRMZM2G022180	/	/	/	yellow	2.6688	4.74478e-114	0.965459	42.9983	N
MSTRG.35305	-	-	/	DNA/PIF-Harbinger?	/	yellow	3.66835	6.53931e-20	0.965037	42.8146	N
MSTRG.49230	Zm00001d016382	GRMZM2G415433	/	Simple_repeat	/	yellow	3.31523	1.09334e-91	0.987861	42.5095	N
MSTRG.63288	Zm00001d021120	GRMZM2G166897	/	Simple_repeat	/	yellow	2.22183	9.18042e-57	0.945743	42.1992	N
MSTRG.50704	Zm00001d017462	GRMZM2G466044	/	Simple_repeat	ERF	yellow	5.88415	3.29944e-52	0.994149	42.0864	N
MSTRG.56676	Zm00001d037653	GRMZM2G400999	/	/	/	yellow	4.90342	3.09937e-39	0.997231	41.8574	N
MSTRG.11314	Zm00001d034665	GRMZM2G068244	/	/	/	yellow	2.92552	1.32033e-58	0.894313	41.0845	N
MSTRG.74752	Zm00001d046344	GRMZM2G059308	/	Simple_repeat	/	yellow	1.57828	7.84264e-38	0.997713	41.0815	N
MSTRG.32285	Zm00001d042718	GRMZM2G149662	/	DNA/PIF-Harbinger	/	yellow	1.01606	1.77931e-12	0.776556	40.9307	N
MSTRG.30267	Zm00001d041504	GRMZM2G063688	/	LTR/Gypsy	/	yellow	1.26841	7.81427e-40	0.974801	40.8619	N
MSTRG.51257	Zm00001d017862	GRMZM2G045544	/	RC/Helitron	/	yellow	2.08082	1.42671e-133	0.930092	40.5775	N
MSTRG.71245	-	-	/	Simple_repeat	/	yellow	6.55143	1.03433e-41	0.995925	40.5635	N
MSTRG.18002	Zm00001d002499	GRMZM2G092190	/	/	/	yellow	1.74612	2.25887e-24	0.972145	40.1924	N
MSTRG.7890	Zm00001d032268	GRMZM2G106703	/	/	/	yellow	3.17133	7.59527e-182	0.9978	40.0219	N
MSTRG.55277	-	-	/	LTR/Gypsy	/	yellow	10.3081	5.26171e-42	0.940172	39.5677	N
MSTRG.43739	Zm00001d012993	GRMZM2G108716	/	/	/	yellow	1.71843	6.71812e-44	0.999609	39.5289	N
MSTRG.71001	Zm00001d011919	GRMZM2G423917	/	Simple_repeat	/	yellow	3.63049	2.35505e-120	0.830767	39.5135	N
MSTRG.43551	Zm00001d012834	GRMZM2G082976	/	Low_complexity	/	yellow	1.66303	8.03615e-16	0.986238	39.4603	N
MSTRG.36465	Zm00001d049643	GRMZM2G049185	/	Simple_repeat	/	yellow	4.59427	2.62589e-161	0.816788	39.164	N
MSTRG.51603	-	-	/	LTR/Gypsy	/	yellow	6.36998	2.28685e-17	0.970628	39.0885	N
MSTRG.59627	-	-	/	LTR/Gypsy	/	yellow	9.53587	2.98508e-14	0.965623	38.9412	N
Zm00001d020935	Zm00001d020935_T001	GRMZM2G301904	/	/	/	yellow	9.68524	1.07334e-14	0.985298	38.5656	N
MSTRG.34654	Zm00001d044479	GRMZM2G093436	/	Simple_repeat	/	yellow	1.67566	1.40046e-07	0.993567	37.9339	N
MSTRG.72417	Zm00001d044995	GRMZM2G055982	/	Simple_repeat	/	yellow	1.51945	3.84006e-12	0.901614	37.6985	N
MSTRG.24209	Zm00001d006168	GRMZM2G004188	/	/	/	yellow	1.39667	3.84769e-16	0.970949	37.4308	N
MSTRG.18922	Zm00001d003203	GRMZM2G080176	/	LTR/Gypsy	/	yellow	5.47761	9.83264e-14	0.946625	37.4177	N
MSTRG.45063	-	-	/	LTR/Gypsy	/	yellow	7.89128	4.65017e-14	0.996571	37.3784	N
MSTRG.47168	Zm00001d015328	GRMZM2G005562	/	Simple_repeat	/	yellow	3.5519	3.43055e-51	0.993953	37.1944	N
MSTRG.33232	Zm00001d043407	GRMZM2G324886	/	DNA/hAT-Ac	/	yellow	2.17473	1.20634e-28	0.97803	36.753	N
MSTRG.69051	Zm00001d010493	GRMZM5G820460	/	Simple_repeat	/	yellow	1.025	1.62066e-08	0.91787	36.4458	N
MSTRG.66658	Zm00001d009087	GRMZM2G051522	/	/	/	yellow	9.65208	1.5762e-14	0.923339	36.2728	N
MSTRG.10070	Zm00001d033786	GRMZM2G155767	/	Simple_repeat	/	yellow	3.06783	4.17216e-52	0.860116	36.1172	N
MSTRG.50416	Zm00001d017240	GRMZM2G148387	/	Simple_repeat	/	yellow	2.73767	5.20844e-51	0.985581	35.6615	N
MSTRG.11521	Zm00001d034836	GRMZM2G001661	/	Simple_repeat	/	yellow	1.67234	1.72596e-23	0.991074	35.4382	N
MSTRG.7153	Zm00001d031739	-	/	DNA/PIF-Harbinger	/	yellow	10.3081	2.29396e-17	0.957421	35.2857	N
MSTRG.49512	Zm00001d016590	GRMZM5G872392	/	Simple_repeat	/	yellow	2.60508	8.2529e-26	0.979635	35.118	N
MSTRG.46298	Zm00001d014792	GRMZM2G399073	/	Simple_repeat	/	yellow	3.66125	5.53363e-293	0.967553	34.8639	N
MSTRG.1612	-	-	/	/	/	yellow	2.10247	3.20559e-59	0.989917	34.7493	N
MSTRG.23846	-	-	LncRNA	/	/	yellow	8.89443	1.2396e-41	0.949143	34.0381	N
MSTRG.46548	Zm00001d014970	-	/	Simple_repeat	/	yellow	1.70835	3.60586e-06	0.970461	33.9405	N
MSTRG.35951	Zm00001d049303	GRMZM2G023152	/	RC/Helitron	/	yellow	1.18516	4.72814e-12	0.998988	33.9359	N
MSTRG.67877	Zm00001d009771	GRMZM2G456000	/	Simple_repeat	/	yellow	2.49908	6.75265e-70	0.995859	33.8644	N
MSTRG.16677	-	-	LncRNA	/	/	yellow	4.65742	4.14843e-21	0.952366	33.8012	N
MSTRG.16369	Zm00001d026166	GRMZM2G402027	/	Simple_repeat	C2H2	yellow	5.65076	1.59681e-50	0.989959	33.5828	N
MSTRG.9613	Zm00001d033428	GRMZM2G144813	/	/	/	yellow	1.94685	2.50006e-10	0.981867	33.426	N
MSTRG.50829	Zm00001d017557_T001	GRMZM2G074053	/	/	/	yellow	2.39062	8.1923e-60	0.992974	33.2162	N
MSTRG.17445	Zm00001d002069	GRMZM2G055752	/	Simple_repeat	/	yellow	4.12001	2.01944e-20	0.93951	32.7828	N
MSTRG.41073	Zm00001d052318	GRMZM2G090728	/	Simple_repeat	/	yellow	1.49678	8.39999e-13	0.925404	32.4273	N
MSTRG.14411	Zm00001d024778	GRMZM2G015605	/	Simple_repeat	/	yellow	4.25842	1.06347e-13	0.944882	32.3011	N
MSTRG.26759	Zm00001d039565	GRMZM2G084125	/	/	/	yellow	3.267	1.63976e-32	0.944418	32.2491	N
MSTRG.46787	Zm00001d015139	GRMZM2G318375	/	LINE/L1	/	yellow	2.11431	3.4289e-09	0.938275	31.849	N
MSTRG.62396	-	-	/	RC/Helitron	/	yellow	8.33215	2.79893e-11	0.976473	31.6724	N
MSTRG.51534	Zm00001d018081	GRMZM2G055204	/	Simple_repeat	ERF	yellow	7.54154	5.73504e-21	0.973952	31.6718	N
MSTRG.62398	Zm00001d020530	GRMZM2G156296	/	/	/	yellow	2.84493	1.15329e-34	0.937123	31.5634	N
MSTRG.44422	Zm00001d013550	GRMZM2G129140	/	Simple_repeat	/	yellow	/	/	0.996758	31.5323	N
MSTRG.18617	Zm00001d002959	GRMZM2G413887	/	/	/	yellow	/	/	0.950474	31.5209	N
MSTRG.26086	Zm00001d007807	GRMZM2G414496	/	Simple_repeat	/	yellow	6.04276	1.89732e-14	0.99775	31.1182	N
MSTRG.73043	Zm00001d045476_T001	/	/	/	/	yellow	3.16431	6.12938e-54	0.988876	30.9176	N
MSTRG.31773	Zm00001d042403	GRMZM2G326825	/	Simple_repeat	/	yellow	1.8409	1.21811e-33	0.993514	30.8692	N
MSTRG.41622	Zm00001d052756	GRMZM2G149843	/	/	/	yellow	/	/	0.956881	30.8686	N
MSTRG.10431	Zm00001d034031	-	/	Low_complexity	/	yellow	3.51599	9.79078e-41	0.968789	30.7636	N
MSTRG.45245	Zm00001d014175	GRMZM2G046021	/	Simple_repeat	/	yellow	1.32586	1.89424e-28	0.943655	30.5838	N
MSTRG.57896	Zm00001d038572	GRMZM2G159741	/	Simple_repeat	/	yellow	2.47001	6.04118e-71	0.99437	30.387	N
MSTRG.13080	Zm00001d024068	GRMZM2G070620	/	/	/	yellow	/	/	0.96658	29.8614	N
MSTRG.71714	Zm00001d012520	GRMZM2G433137	/	Simple_repeat	/	yellow	/	/	0.939416	29.8492	N
MSTRG.76397	Zm00001d047382	GRMZM2G123709	/	Low_complexity	/	yellow	1.87722	8.39803e-47	0.957658	29.8434	N
MSTRG.9944	Zm00001d033707	GRMZM2G042040	/	/	/	yellow	3.65559	9.64185e-77	0.932913	29.82	N
MSTRG.16500	Zm00001d026263	GRMZM2G156174	/	Simple_repeat	/	yellow	2.34118	3.79185e-40	0.972231	29.7835	N
MSTRG.57772	Zm00001d038456	GRMZM2G410812	/	/	/	yellow	5.35806	1.29411e-61	0.994905	29.6764	N
MSTRG.49971	Zm00001d016915	GRMZM2G024739	/	/	/	yellow	1.96837	1.5976e-15	0.986732	29.6191	N
MSTRG.58256	Zm00001d038857	GRMZM2G074790	/	/	/	yellow	2.91577	4.35179e-242	0.975036	29.4822	N
MSTRG.56753	Zm00001d037700	GRMZM2G023232	/	LTR/Gypsy	/	yellow	2.15991	1.43342e-55	0.722119	29.4207	N
MSTRG.27423	Zm00001d040046	GRMZM2G061758	/	DNA/CMC-EnSpm	/	yellow	3.8328	2.78091e-14	0.953145	29.4009	N
MSTRG.57396	Zm00001d038163	GRMZM2G306345	/	/	/	yellow	/	/	0.967832	28.7527	N
MSTRG.44872	-	-	/	LTR/Copia	/	yellow	8.91366	2.25434e-29	0.949221	28.7462	N
MSTRG.64594	-	-	/	LTR/Gypsy	/	yellow	6.19192	9.79092e-90	0.954219	28.6871	N
MSTRG.55186	Zm00001d036613	-	/	/	/	yellow	3.36558	1.59065e-69	0.815477	28.5278	N
MSTRG.67544	Zm00001d009556	GRMZM2G119316	/	Simple_repeat	/	yellow	4.07824	0	0.997947	28.4784	N
MSTRG.51334	-	-	LncRNA	/	/	yellow	8.81103	5.3796e-12	0.94932	28.3698	N
MSTRG.49307	-	-	/	/	/	yellow	3.55301	1.33237e-24	0.944283	28.174	N
MSTRG.44935	Zm00001d013927	GRMZM2G090736	/	Simple_repeat	/	yellow	3.72544	1.17237e-163	0.978347	28.1527	N
MSTRG.37926	Zm00001d050428	GRMZM2G035268	/	Simple_repeat	/	yellow	/	/	0.960829	28.0851	N
MSTRG.72604	Zm00001d045109	GRMZM2G409865	/	Simple_repeat	/	yellow	2.09933	3.24674e-16	0.960535	28.033	N
MSTRG.72851	Zm00001d045336	GRMZM2G103179	/	Simple_repeat	/	yellow	3.33348	1.68323e-136	0.983321	27.694	N
MSTRG.66190	Zm00001d008843	GRMZM2G441906	/	/	/	yellow	2.47391	1.56514e-17	0.965046	27.5586	N
MSTRG.15555	-	-	LncRNA	Simple_repeat	/	yellow	4.34583	2.18609e-37	0.97505	26.9587	N
MSTRG.43425	Zm00001d054066	-	/	Simple_repeat	/	yellow	1.53113	4.52729e-13	0.960746	26.9536	N
MSTRG.69316	Zm00001d010689	GRMZM2G042865	/	/	/	yellow	1.13791	8.98048e-14	0.907008	26.9396	N
MSTRG.74318	Zm00001d046135	GRMZM2G072909	/	LTR/Copia	/	yellow	2.53607	1.72401e-154	0.985469	26.8517	N
MSTRG.27082	Zm00001d039827	GRMZM2G140032	LncRNA	Simple_repeat	/	yellow	1.99591	1.32559e-13	0.968112	26.5779	N
MSTRG.36529	-	-	/	/	/	yellow	2.51318	8.54202e-45	0.992602	26.4168	N
MSTRG.24158	Zm00001d006133	GRMZM5G808017	/	Simple_repeat	/	yellow	3.38445	0	0.99318	26.3081	N
MSTRG.36460	Zm00001d049651	GRMZM2G008482	/	Simple_repeat	/	yellow	1.44027	1.74866e-06	0.986257	25.9772	N
MSTRG.991	Zm00001d027998	GRMZM2G420357	/	Simple_repeat	/	yellow	1.97642	3.29562e-18	0.927812	25.961	N
MSTRG.35297	Zm00001d048833	GRMZM2G154169	/	Simple_repeat	/	yellow	1.63715	9.29849e-60	0.994767	25.6758	N
MSTRG.65064	Zm00001d022458	GRMZM2G025441	/	Simple_repeat	/	yellow	6.22589	1.08018e-12	0.988199	25.5057	N
MSTRG.64284	-	-	/	Simple_repeat	/	yellow	3.26424	7.69008e-24	0.948666	25.4848	N
MSTRG.37136	Zm00001d050019	GRMZM2G054139	/	/	/	yellow	/	/	0.894131	25.3164	N
MSTRG.36739	Zm00001d049816	GRMZM2G100492	/	/	/	yellow	1.80228	1.77859e-07	0.955464	25.1375	N
MSTRG.12089	Zm00001d023510	GRMZM2G465833	/	LTR/Copia	/	yellow	1.66388	3.40111e-73	0.948314	25.0492	N
MSTRG.24309	Zm00001d006255	GRMZM2G108981	/	Simple_repeat	/	yellow	4.4649	1.7192e-45	0.974651	25.0387	N
MSTRG.27140	Zm00001d039880	GRMZM2G034534	/	DNA	/	yellow	4.15964	1.78627e-47	0.983024	24.9989	N
MSTRG.75935	Zm00001d047057	GRMZM2G144818	/	LTR	/	yellow	2.0323	8.1674e-51	0.997694	24.9688	N
MSTRG.65101	Zm00001d022477	GRMZM2G348863	/	Simple_repeat	/	yellow	3.56522	2.82055e-66	0.966818	24.9498	N
MSTRG.9591	Zm00001d033397	GRMZM2G050684	/	/	/	yellow	1.76178	1.78575e-25	0.897641	24.7988	N
MSTRG.42372	-	-	LncRNA	DNA/hAT-Tip100	/	yellow	1.65313	5.90479e-21	0.902986	24.3558	N
MSTRG.17168	Zm00001d001839	GRMZM2G149905	/	Simple_repeat	/	yellow	1.75058	2.83234e-40	0.929608	24.3266	N
MSTRG.27862	Zm00001d040293	GRMZM2G172956	/	DNA/hAT-Tag1	/	yellow	3.65742	1.47317e-41	0.92384	24.1241	N
MSTRG.30239	Zm00001d041491	GRMZM2G104396	/	Simple_repeat	NF-YA	yellow	2.48404	1.58189e-81	0.878978	24.0872	N
MSTRG.213	Zm00001d027384	GRMZM2G387837	/	DNA/hAT-Ac	/	yellow	2.35761	9.27963e-49	0.978167	24.0747	N
MSTRG.25207	Zm00001d007042	GRMZM2G060109	/	DNA/TcMar-Stowaway	bZIP	yellow	2.73572	6.48582e-230	0.978377	23.8674	N
MSTRG.64786	Zm00001d022245	GRMZM2G318843	/	Simple_repeat	/	yellow	1.95217	4.06589e-28	0.997923	23.8138	N
MSTRG.25199	Zm00001d007031	GRMZM2G035063	/	/	/	yellow	5.8402	9.55539e-118	0.954792	23.7783	N
MSTRG.30355	Zm00001d041550	GRMZM2G340251	/	LTR/Gypsy	/	yellow	2.05844	2.11899e-76	0.992757	23.7247	N
MSTRG.27533	-	-	/	Simple_repeat	/	yellow	8.71251	1.08694e-18	0.996236	23.6281	N
MSTRG.11842	Zm00001d023313	GRMZM2G058531	/	Simple_repeat	/	yellow	2.58375	5.43158e-50	0.977062	23.5935	N
MSTRG.933	Zm00001d027950	AC209626.2_FG013	/	/	/	yellow	1.37666	5.77446e-19	0.988683	23.5876	N
MSTRG.8347	Zm00001d032547	GRMZM2G131623	/	DNA/hAT-Ac	/	yellow	/	/	0.968905	23.4621	N
MSTRG.30356	ENSRNA049471008	-	/	/	/	yellow	5.01414	1.5119e-31	0.956888	22.8044	N
MSTRG.1497	Zm00001d028375	GRMZM2G099528	/	/	/	yellow	1.82609	1.52625e-27	0.969696	22.7353	N
MSTRG.63281	-	-	LncRNA	LINE/L1	/	yellow	8.95633	2.61823e-12	0.942915	22.5074	N
MSTRG.22460	Zm00001d004993	GRMZM2G074351	/	LTR/Gypsy	/	yellow	1.53466	2.27844e-32	0.975181	22.4722	N
MSTRG.39866	Zm00001d051420	GRMZM2G373522	/	Simple_repeat	/	yellow	6.28213	0	0.956766	22.4527	N
MSTRG.57373	Zm00001d038164	GRMZM2G069254	/	Simple_repeat	/	yellow	8.71986	0	0.911983	22.0862	N
MSTRG.68134	Zm00001d009907	GRMZM2G306851	/	LTR/Gypsy	/	yellow	3.46857	2.33005e-89	0.985109	21.95	N
MSTRG.51337	Zm00001d017925_T001	GRMZM2G375116	/	Simple_repeat	/	yellow	2.41649	4.19973e-41	0.959198	21.8419	N
MSTRG.9674	Zm00001d033488	GRMZM2G436429	/	/	/	yellow	2.06149	1.75531e-27	0.943659	21.5874	N
MSTRG.18603	Zm00001d002943	AC199765.4_FG008	/	Simple_repeat	/	yellow	1.22398	8.1202e-16	0.939856	21.536	N
MSTRG.11303	Zm00001d034650	GRMZM2G148370	/	SINE/tRNA	/	yellow	1.30048	3.77923e-25	0.920744	21.4523	N
MSTRG.7416	Zm00001d031940	GRMZM2G058402	/	/	/	yellow	2.35802	1.01968e-43	0.971349	21.4281	N
MSTRG.6706	Zm00001d031423	GRMZM2G441903	/	DNA/hAT-Ac	/	yellow	6.05343	3.08673e-118	0.949162	21.3116	N
MSTRG.64386	Zm00001d021943	GRMZM2G028662	/	Simple_repeat	/	yellow	6.23121	0	0.979946	21.2227	N
MSTRG.41651	Zm00001d052777	GRMZM2G087172	/	Simple_repeat	/	yellow	2.01858	2.28685e-17	0.80831	21.2046	N
MSTRG.23671	Zm00001d005798	GRMZM2G148333	/	Simple_repeat	ERF	yellow	1.80965	3.21875e-45	0.994832	21.1397	N
MSTRG.44766	Zm00001d013809	GRMZM6G734131	/	/	/	yellow	3.87167	0	0.993106	21.0897	N
MSTRG.45812	Zm00001d001548	-	LncRNA	Simple_repeat	/	yellow	/	/	0.979578	20.9443	N
MSTRG.33872	Zm00001d043877	GRMZM2G122615	/	/	NAC	yellow	8.92877	2.10392e-12	0.918436	20.858	N
MSTRG.62646	Zm00001d020659	GRMZM2G071869	/	DNA/hAT-Ac	/	yellow	1.3015	4.28937e-08	0.973473	20.7134	N
MSTRG.59049	Zm00001d018846	GRMZM2G394968	/	/	/	yellow	1.29549	0.000641482	0.897542	20.5606	N
MSTRG.70123	Zm00001d011252_T002	GRMZM2G136887	/	/	MYB_related	yellow	1.91467	1.54701e-90	0.821022	20.2715	N
MSTRG.31904	Zm00001d042469	GRMZM2G006277	/	LTR/Gypsy	/	yellow	/	/	0.908755	20.1859	N
MSTRG.4535	Zm00001d030267	GRMZM2G388608	LncRNA	DNA/hAT-Tip100	/	yellow	5.4565	8.89894e-35	0.976231	20.0909	N
MSTRG.17277	Zm00001d001929	GRMZM2G070287	/	Simple_repeat	/	yellow	1.76485	2.32402e-39	0.997555	20.0768	N
MSTRG.45413	Zm00001d014280	AC217556.3_FG003	/	Simple_repeat	/	yellow	2.09625	9.60988e-34	0.723598	20.0477	N
MSTRG.22529	Zm00001d005030	-	/	DNA/CMC-EnSpm	/	yellow	2.76754	2.80204e-68	0.99587	19.8786	N
MSTRG.77333	Zm00001d048040	GRMZM2G328268	/	Simple_repeat	/	yellow	2.83987	9.29222e-40	0.987946	19.8521	N
MSTRG.1769	Zm00001d028569	GRMZM2G160324	/	/	/	yellow	1.28113	3.80783e-46	0.989594	19.7821	N
MSTRG.44184	Zm00001d013375	GRMZM2G461145	/	Simple_repeat	/	yellow	1.71584	2.79173e-21	0.985106	19.6811	N
MSTRG.70052	Zm00001d011195	GRMZM2G136765	/	Simple_repeat	/	yellow	1.36877	2.50963e-28	0.996519	19.6183	N
MSTRG.9964	-	-	LncRNA	RC/Helitron	/	yellow	5.70219	3.75122e-48	0.989727	19.5223	N
MSTRG.47582	Zm00001d015600_T001	GRMZM2G018962	/	/	/	yellow	1.34431	3.55899e-14	0.873588	19.3982	N
MSTRG.37039	Zm00001d049966	GRMZM2G423027	/	/	/	yellow	1.57716	1.26612e-40	0.999304	19.3936	N
MSTRG.656	Zm00001d027743	GRMZM2G038982	/	Low_complexity	/	yellow	2.20293	6.4266e-29	0.995726	19.3863	N
MSTRG.16498	Zm00001d026267	GRMZM2G156013	/	Simple_repeat	/	yellow	1.93821	2.00263e-86	0.876954	19.2997	N
MSTRG.5739	-	-	/	LTR/Gypsy	/	yellow	2.41393	1.37032e-09	0.965785	19.2601	N
MSTRG.51183	Zm00001d017800	GRMZM2G426213	/	Simple_repeat	/	yellow	2.0297	2.1698e-15	0.859576	19.2371	N
MSTRG.76622	-	-	/	LTR/Copia	/	yellow	7.88793	1.27778e-37	0.960004	19.1359	N
MSTRG.4518	Zm00001d030256_T002	GRMZM2G110198	/	Simple_repeat	/	yellow	1.89758	3.30132e-97	0.970927	19.063	N
MSTRG.30441	Zm00001d041591	-	/	RC/Helitron	/	yellow	/	/	0.991788	18.9124	N
MSTRG.46492	-	-	/	/	/	yellow	/	/	0.990226	18.9083	N
MSTRG.59519	Zm00001d019172	GRMZM6G676505	/	DNA/PIF-Harbinger	/	yellow	1.27899	4.33038e-15	0.972274	18.8504	N
MSTRG.63756	Zm00001d021469	GRMZM2G423555	/	Low_complexity	/	yellow	1.86479	2.30912e-12	0.928398	18.7975	N
MSTRG.59520	Zm00001d019173	AC235546.1_FG001	/	Low_complexity	/	yellow	2.0408	1.98203e-101	0.998873	18.7089	N
MSTRG.40470	Zm00001d051877	GRMZM2G085856	/	/	/	yellow	3.00166	2.0424e-46	0.99755	18.5989	N
MSTRG.39803	Zm00001d051362	GRMZM2G027098	/	Simple_repeat	/	yellow	1.3589	8.708e-05	0.996267	18.221	N
MSTRG.57503	-	-	/	LTR/Gypsy	/	yellow	2.97848	2.18082e-29	0.942781	17.8158	N
MSTRG.25225	Zm00001d007056	GRMZM2G379770	/	/	/	yellow	/	/	0.999233	17.6885	N
MSTRG.68413	Zm00001d010048	GRMZM2G006745	/	/	ERF	yellow	4.30016	0	0.992509	17.6754	N
MSTRG.71631	Zm00001d012446	GRMZM5G801793	/	Simple_repeat	/	yellow	1.73076	1.29591e-16	0.94497	17.4456	N
MSTRG.57928	Zm00001d038594	GRMZM2G073535	/	/	/	yellow	2.77216	1.37322e-154	0.993179	17.4437	N
MSTRG.12255	Zm00001d023625	GRMZM2G102662	/	Simple_repeat	/	yellow	6.76313	8.77647e-38	0.969922	17.3945	N
MSTRG.27125	Zm00001d039865	GRMZM2G030784	/	/	/	yellow	1.27613	5.0944e-38	0.969534	17.3299	N
MSTRG.50430	Zm00001d017252	GRMZM2G362883	/	Simple_repeat	/	yellow	1.64349	2.06961e-31	0.970519	17.0223	N
MSTRG.24293	Zm00001d006242	GRMZM2G573867	/	Simple_repeat	/	yellow	1.0957	4.43684e-16	0.999678	16.6893	N
MSTRG.11003	Zm00001d034429	GRMZM2G052471	/	Simple_repeat	/	yellow	/	/	0.975858	16.6814	N
MSTRG.42444	Zm00001d053266	GRMZM2G167126	/	Simple_repeat	/	yellow	6.49429	2.98519e-222	0.999565	16.6314	N
MSTRG.77811	Zm00001d048420	GRMZM2G045257	/	/	/	yellow	/	/	0.980367	16.4082	N
MSTRG.58983	Zm00001d018804	GRMZM2G142119	/	/	/	yellow	3.50349	8.62645e-36	0.998693	16.4023	N
MSTRG.6908	Zm00001d031554	GRMZM2G329909	/	Simple_repeat	/	yellow	1.77475	7.02333e-33	0.815761	16.3714	N
MSTRG.58821	Zm00001d018660_T001	GRMZM2G019746	/	RC/Helitron	/	yellow	1.1025	4.17583e-11	0.892816	16.3497	N
MSTRG.37663	Zm00001d050266	GRMZM2G118104	/	Simple_repeat	/	yellow	3.12839	5.56811e-138	0.945788	16.2824	N
MSTRG.388	Zm00001d027514	GRMZM2G057158	/	/	/	yellow	1.56541	1.00032e-71	0.987824	16.1803	N
MSTRG.7154	Zm00001d031740	GRMZM2G021816	/	/	/	yellow	8.49626	1.06294e-14	0.973043	16.042	N
MSTRG.70097	Zm00001d011226	GRMZM2G420119	/	Simple_repeat	/	yellow	1.27068	1.05616e-23	0.967993	15.9512	N
MSTRG.32898	Zm00001d043180	AC213654.3_FG004	/	Simple_repeat	/	yellow	8.54101	3.19318e-15	0.902464	15.9341	N
MSTRG.24301	-	-	/	DNA/PIF-Harbinger?	/	yellow	5.04612	2.88156e-18	0.971569	15.9073	N
MSTRG.9001	Zm00001d033021	GRMZM2G108463	/	LTR/Gypsy	/	yellow	1.47207	1.2218e-42	0.971702	15.7881	N
MSTRG.51829	Zm00001d018349	GRMZM2G110626	/	LTR/Gypsy	/	yellow	1.50271	2.10084e-10	0.998612	15.6888	N
MSTRG.12539	Zm00001d023799	-	/	Simple_repeat	/	yellow	4.74747	2.51861e-123	0.940268	15.6865	N
MSTRG.17667	Zm00001d002234	GRMZM2G001289	/	Simple_repeat	HD-ZIP	yellow	1.99792	2.3649e-78	0.994452	15.4343	N
MSTRG.70571	Zm00001d011604	-	/	/	/	yellow	2.52535	5.28343e-40	0.929035	15.3366	N
MSTRG.78713	Zm00001d000390	GRMZM2G312078	/	Simple_repeat	/	yellow	1.8771	6.86352e-15	0.993841	14.9023	N
MSTRG.56689	Zm00001d037658	AC188710.4_FG006	/	/	/	yellow	3.98513	6.63565e-88	0.876902	14.3405	N
MSTRG.10086	-	-	/	LTR/Copia	/	yellow	5.34609	3.14805e-39	0.99658	14.2266	N
MSTRG.11288	Zm00001d034643	-	/	Simple_repeat	/	yellow	7.30441	3.98339e-73	0.992236	14.2155	N
MSTRG.62540	Zm00001d020602	GRMZM2G446625	/	SINE/tRNA	/	yellow	2.40105	1.34618e-13	0.994083	14.1872	N
MSTRG.14148	-	-	/	LTR/Copia	/	yellow	/	/	0.950445	14.1223	N
MSTRG.17840	-	-	/	Simple_repeat	/	yellow	5.12114	8.66838e-243	0.953764	14.1014	N
MSTRG.14200	Zm00001d024625	GRMZM2G021864	/	DNA/PIF-Harbinger?	/	yellow	1.62035	1.6673e-29	0.920384	13.7819	N
MSTRG.46448	Zm00001d014909	GRMZM2G377887	/	Simple_repeat	/	yellow	1.2806	1.20076e-08	0.863456	13.7809	N
MSTRG.16646	ENSRNA049474888	-	LncRNA	/	/	yellow	3.82332	1.25888e-12	0.821523	13.7543	N
MSTRG.58096	Zm00001d038732	GRMZM2G033971	/	Simple_repeat	/	yellow	2.94115	3.65513e-69	0.956612	13.6667	N
MSTRG.36885	Zm00001d049902	GRMZM2G051750	/	/	/	yellow	3.33151	1.16525e-71	0.961084	13.4695	N
MSTRG.72115	Zm00001d044740	-	/	/	/	yellow	2.02858	6.05915e-25	0.972939	13.4196	N
MSTRG.24203	Zm00001d006169	GRMZM2G124037	/	Simple_repeat	ERF	yellow	8.23306	3.31587e-50	0.951233	13.2644	N
MSTRG.71608	Zm00001d012431	GRMZM2G370044	/	Simple_repeat	/	yellow	1.54413	2.23088e-09	0.977959	13.2313	N
MSTRG.24647	Zm00001d006525	GRMZM2G475265	/	Simple_repeat	/	yellow	5.22254	4.14785e-10	0.996686	13.1048	N
MSTRG.55296	Zm00001d036672	GRMZM2G473162	/	Simple_repeat	/	yellow	2.08272	4.09418e-09	0.976539	12.9707	N
MSTRG.24616	Zm00001d006499_T002	GRMZM2G096944	/	/	/	yellow	1.23394	1.06991e-12	0.897467	12.9484	N
MSTRG.77001	Zm00001d027196	-	/	/	/	yellow	2.6948	1.0782e-32	0.9641	12.8681	N
MSTRG.23162	Zm00001d005459	GRMZM2G008216	/	RC/Helitron	/	yellow	1.82551	1.03959e-22	0.950246	12.8029	N
MSTRG.15791	Zm00001d025726	GRMZM2G167280	/	LTR/Copia	/	yellow	2.83599	3.43706e-31	0.980647	12.7883	N
MSTRG.39955	Zm00001d051480	GRMZM2G170322	/	/	MYB_related	yellow	2.1744	6.6699e-06	0.999738	12.6612	N
MSTRG.25090	Zm00001d006883	GRMZM2G056467	/	Simple_repeat	/	yellow	4.82689	2.00683e-41	0.816213	12.6434	N
MSTRG.56056	Zm00001d037237	GRMZM2G168200	/	/	/	yellow	1.54313	1.3161e-11	0.99223	12.6157	N
MSTRG.16716	-	-	/	Simple_repeat	/	yellow	3.04241	5.34361e-13	0.859702	12.5771	N
MSTRG.7638	Zm00001d032112	GRMZM2G073988	/	/	/	yellow	3.02122	3.10776e-74	0.793031	12.5704	N
MSTRG.22578	Zm00001d005062	GRMZM2G389362	/	Simple_repeat	/	yellow	2.49563	3.78676e-83	0.964767	12.5503	N
MSTRG.11285	Zm00001d034642	GRMZM2G361210	/	Simple_repeat	/	yellow	8.25678	3.86489e-10	0.958234	12.5162	N
MSTRG.25226	Zm00001d007057	GRMZM2G082627	/	/	/	yellow	/	/	0.993662	12.3626	N
MSTRG.975	Zm00001d027971	GRMZM2G106017	/	Simple_repeat	/	yellow	1.38156	2.806e-09	0.942029	12.3442	N
MSTRG.44079	Zm00001d013290	GRMZM2G147046	/	LTR/Gypsy	/	yellow	1.74746	6.5899e-25	0.99974	12.3153	N
MSTRG.31905	Zm00001d042470	GRMZM2G113264	/	Simple_repeat	/	yellow	/	/	0.958944	12.046	N
MSTRG.68319	Zm00001d009999	GRMZM2G175480	/	/	bHLH	yellow	8.16366	1.10574e-38	0.949756	11.9507	N
MSTRG.72898	ENSRNA049477077	-	LncRNA	/	/	yellow	2.86621	5.89604e-13	0.990496	11.9041	N
MSTRG.40631	Zm00001d052007	GRMZM2G178972	/	/	/	yellow	/	/	0.975595	11.7872	N
MSTRG.11807	Zm00001d023265	GRMZM2G180244	/	LINE/L1	/	yellow	2.74605	6.33564e-55	0.952231	11.6885	N
MSTRG.59317	Zm00001d019041	GRMZM6G285883	/	DNA/PIF-Harbinger	/	yellow	1.55336	5.22326e-70	0.906195	11.659	N
MSTRG.18535	Zm00001d002893	GRMZM2G160175	/	Simple_repeat	/	yellow	2.85704	1.82966e-29	0.996164	11.6502	N
MSTRG.40536	Zm00001d051915	GRMZM2G157369	/	Simple_repeat	/	yellow	1.62105	1.3817e-22	0.990387	11.5815	N
MSTRG.44043	Zm00001d013220	GRMZM2G377904	/	/	/	yellow	2.99657	7.68457e-54	0.988927	11.5205	N
MSTRG.67086	Zm00001d009295_T001	GRMZM2G477457	/	Simple_repeat	/	yellow	4.07716	4.92472e-49	0.987032	11.468	N
MSTRG.35189	Zm00001d048763	GRMZM2G100118	/	Simple_repeat	/	yellow	/	/	0.993922	11.3297	N
MSTRG.26922	Zm00001d039684	GRMZM2G150928	/	RC/Helitron	/	yellow	2.66074	1.27382e-120	0.959723	11.3078	N
MSTRG.63214	Zm00001d021046	GRMZM2G143955	/	Simple_repeat	/	yellow	1.57562	2.39016e-15	0.980143	11.2119	N
MSTRG.6167	Zm00001d031063	-	/	/	/	yellow	1.95236	6.55188e-76	0.990387	11.199	N
MSTRG.11574	Zm00001d034871	GRMZM2G112609	/	/	/	yellow	1.48463	2.04532e-31	0.978818	11.1376	N
MSTRG.35138	Zm00001d048719	GRMZM2G371063	/	/	/	yellow	3.99027	4.38874e-13	0.98599	11.0519	N
MSTRG.661	Zm00001d027757	GRMZM2G165972	/	Simple_repeat	HSF	yellow	4.81759	0	0.998655	10.9751	N
MSTRG.70008	Zm00001d011168_T007	GRMZM2G064767	/	/	/	yellow	2.28283	2.59926e-106	0.991941	10.9739	N
MSTRG.806	Zm00001d027874	GRMZM2G000686	/	Low_complexity	NF-YA	yellow	1.99454	3.26848e-55	0.973356	10.9673	N
MSTRG.36105	Zm00001d049400	GRMZM2G171311	/	Simple_repeat	/	yellow	2.07494	3.5444e-89	0.917178	10.9283	N
MSTRG.43694	Zm00001d013009	GRMZM2G358416	/	/	/	yellow	1.80083	7.59016e-31	0.98315	10.924	N
MSTRG.11976	Zm00001d023411	GRMZM2G016370	/	Simple_repeat	G2-like	yellow	7.39143	5.68595e-17	0.944656	10.6681	N
MSTRG.42923	Zm00001d053640	GRMZM2G180971	/	Simple_repeat	/	yellow	1.08769	1.5316e-10	0.972596	10.4574	N
MSTRG.24918	Zm00001d006744	GRMZM2G125501	/	/	GRAS	yellow	/	/	0.980141	10.4429	N
MSTRG.9037	Zm00001d033044_T001	GRMZM2G070825	/	/	/	yellow	3.43522	1.06145e-54	0.977922	10.3136	N
MSTRG.27081	Zm00001d039827	GRMZM2G140032	/	/	/	yellow	/	/	0.974825	10.2522	N
MSTRG.65355	Zm00001d008181_T002	GRMZM5G833066	/	DNA/PIF-Harbinger?	/	yellow	4.46696	0	0.983886	10.113	N
MSTRG.45433	Zm00001d014294_T007	GRMZM2G377341	/	LINE/L1	/	yellow	/	/	0.980663	10.0182	N
MSTRG.31185	Zm00001d042055	GRMZM2G162250	/	DNA/CMC-EnSpm	/	yellow	2.39633	3.48472e-78	0.925173	10.0042	N
MSTRG.43024	Zm00001d053719	GRMZM2G000976	/	/	/	yellow	1.8515	2.74835e-19	0.986227	9.99725	N
MSTRG.16682	-	-	/	LTR/Gypsy	/	yellow	4.5136	5.07364e-06	0.941764	9.96242	N
MSTRG.69727	Zm00001d010946	GRMZM2G034043	/	/	/	yellow	1.23288	2.22156e-44	0.980283	9.86411	N
MSTRG.55395	Zm00001d036762	GRMZM2G432167	/	/	/	yellow	/	/	0.979116	9.58837	N
MSTRG.25429	Zm00001d007232	GRMZM2G140970	/	Simple_repeat	/	yellow	1.05557	2.20294e-05	0.958087	9.37668	N
MSTRG.35807	Zm00001d049211	GRMZM2G122935	/	Simple_repeat	/	yellow	2.11542	7.32972e-46	0.957258	9.3306	N
MSTRG.11837	Zm00001d023314	GRMZM2G058595	/	Simple_repeat	/	yellow	1.40638	1.86577e-13	0.92199	9.3214	N
MSTRG.76921	Zm00001d047749	GRMZM2G118979	/	/	/	yellow	1.41859	1.16306e-38	0.91863	9.30292	N
MSTRG.39325	Zm00001d051065	GRMZM2G034804	/	Simple_repeat	/	yellow	1.39118	6.73197e-38	0.986641	9.29551	N
MSTRG.66914	Zm00001d009230	GRMZM2G099231	/	/	/	yellow	1.46609	8.83754e-11	0.99249	9.1738	N
MSTRG.57161	Zm00001d038006	GRMZM2G115255	/	Simple_repeat	/	yellow	4.86495	5.67989e-41	0.989577	9.09334	N
MSTRG.10647	Zm00001d034188	GRMZM2G040030	/	Low_complexity	/	yellow	1.30739	1.83165e-24	0.973175	9.06838	N
MSTRG.13144	Zm00001d024088	GRMZM2G122330	/	/	/	yellow	1.50903	9.16308e-25	0.970445	9.06837	N
MSTRG.35878	-	-	/	LTR/Copia	/	yellow	/	/	0.936958	9.0654	N
MSTRG.28006	Zm00001d040372	GRMZM2G119749	/	SINE/tRNA	/	yellow	1.73295	6.30281e-47	0.993014	8.98698	N
MSTRG.11239	Zm00001d034606	GRMZM2G465553	/	/	/	yellow	3.02106	2.14205e-13	0.992764	8.94448	N
MSTRG.993	-	-	LncRNA	DNA/PIF-Harbinger	/	yellow	3.67791	7.98903e-08	0.948016	8.92286	N
MSTRG.51817	Zm00001d018341	GRMZM2G080930	/	Simple_repeat	/	yellow	1.57371	6.74931e-27	0.913198	8.87592	N
MSTRG.67835	Zm00001d009743	GRMZM2G017821	/	Simple_repeat	/	yellow	4.86586	9.83611e-180	0.604433	8.86063	N
MSTRG.25244	Zm00001d007069	GRMZM5G819438	/	/	/	yellow	/	/	0.95471	8.74751	N
MSTRG.11238	Zm00001d034606	GRMZM2G465553	/	LTR/Gypsy	/	yellow	/	/	0.897382	8.74725	N
MSTRG.71837	Zm00001d012620	GRMZM5G817625	/	Simple_repeat	/	yellow	1.10665	1.85319e-10	0.874894	8.72918	N
MSTRG.15737	Zm00001d025695	GRMZM2G481373	/	Simple_repeat	/	yellow	4.41163	1.61998e-51	0.842093	8.66111	N
MSTRG.30447	Zm00001d041601	GRMZM2G439884	/	Low_complexity	/	yellow	1.26078	4.57076e-39	0.973046	8.64101	N
MSTRG.77157	Zm00001d047912	GRMZM2G101001	/	/	/	yellow	4.69731	1.43811e-28	0.998994	8.64097	N
MSTRG.43083	Zm00001d053759	GRMZM2G421240	/	Simple_repeat	/	yellow	2.10154	1.78928e-24	0.919896	8.56617	N
MSTRG.78953	Zm00001d000316	GRMZM2G085019	/	Simple_repeat	/	yellow	/	/	0.983132	8.44835	N
MSTRG.7600	Zm00001d032091	GRMZM2G400156	/	Simple_repeat	/	yellow	4.03216	3.43154e-16	0.907627	8.40784	N
MSTRG.35792	Zm00001d049201	GRMZM2G177668	/	/	/	yellow	2.95519	5.6668e-25	0.9948	8.40613	N
MSTRG.27786	Zm00001d040251	-	LncRNA	LTR/Gypsy	/	yellow	4.77524	8.63861e-97	0.979285	8.34278	N
MSTRG.65163	Zm00001d022542	GRMZM2G361847	/	Simple_repeat	bZIP	yellow	2.04384	1.31996e-63	0.997453	8.32597	N
MSTRG.4264	Zm00001d030129	GRMZM2G457147	/	/	/	yellow	1.1267	1.30017e-07	0.788431	8.31107	N
MSTRG.25248	Zm00001d007071	GRMZM2G327703	/	/	/	yellow	7.75149	1.53435e-23	0.962715	8.25708	N
MSTRG.36900	Zm00001d049905	GRMZM2G031954	/	/	/	yellow	2.25546	2.46655e-104	0.997016	8.19859	N
MSTRG.23473	Zm00001d005685	GRMZM2G416216	/	Simple_repeat	/	yellow	1.77169	1.1773e-08	0.924362	8.14282	N
MSTRG.19291	Zm00001d003468	GRMZM2G442523	/	Simple_repeat	/	yellow	1.108	6.69021e-11	0.945984	8.0451	N
MSTRG.40188	Zm00001d051653	GRMZM2G552956	LncRNA	/	/	yellow	4.23648	7.04701e-19	0.942961	8.04132	N
MSTRG.66164	Zm00001d008820	GRMZM2G147882	/	/	/	yellow	2.17677	1.05172e-136	0.974741	7.99534	N
MSTRG.78467	Zm00001d000046	GRMZM2G015324	/	Simple_repeat	/	yellow	1.1908	1.53563e-35	0.955931	7.93624	N
MSTRG.9848	Zm00001d033620	GRMZM2G123159	/	Simple_repeat	/	yellow	2.07287	2.66647e-29	0.966737	7.91708	N
MSTRG.31528	Zm00001d042263	GRMZM2G173534	/	Simple_repeat	bHLH	yellow	1.08016	1.45675e-08	0.992306	7.91271	N
MSTRG.28027	Zm00001d040392	GRMZM2G019810	/	/	/	yellow	1.67295	1.29205e-24	0.947228	7.86629	N
MSTRG.63969	Zm00001d021609_T007	GRMZM2G044044	/	Low_complexity	/	yellow	1.55561	3.11651e-09	0.954316	7.86457	N
MSTRG.11533	Zm00001d034848	GRMZM2G159353	/	Simple_repeat	/	yellow	/	/	0.988727	7.80843	N
MSTRG.16011	Zm00001d025886	GRMZM5G854655	/	LTR/Gypsy	/	yellow	5.42827	2.06238e-31	0.978754	7.78993	N
MSTRG.4190	Zm00001d030096_T002	/	/	/	/	yellow	2.1268	1.29471e-57	0.998778	7.62776	N
MSTRG.54118	Zm00001d035989_T001	GRMZM2G099278	/	Simple_repeat	/	yellow	2.23276	7.50643e-55	0.959161	7.54737	N
MSTRG.24424	Zm00001d006354	GRMZM2G352428	/	/	/	yellow	1.0656	3.08908e-22	0.966031	7.53098	N
MSTRG.41455	Zm00001d052639	GRMZM2G067865	/	/	/	yellow	3.68018	1.06228e-26	0.931602	7.51994	N
MSTRG.3952	Zm00001d029969	GRMZM2G178576	/	DNA/PIF-Harbinger	/	yellow	2.88392	4.85438e-52	0.983519	7.49583	N
MSTRG.45528	Zm00001d014351	GRMZM5G869635	/	/	/	yellow	/	/	0.982156	7.36278	N
MSTRG.42872	Zm00001d053595_T002	GRMZM2G172883	/	/	/	yellow	1.42187	1.0789e-54	0.996217	7.34514	N
MSTRG.51201	Zm00001d017825	GRMZM2G028397	/	/	/	yellow	1.6293	6.91006e-06	0.903129	7.30458	N
MSTRG.8414	Zm00001d032606	GRMZM2G045699	LncRNA	/	/	yellow	10.4257	3.6061e-14	0.987673	7.16609	N
MSTRG.36404	Zm00001d049598	GRMZM2G145951	/	Low_complexity	/	yellow	1.31602	1.39947e-32	0.975316	7.16109	N
MSTRG.57891	Zm00001d038557	GRMZM2G440949	/	LTR/Gypsy	NF-YC	yellow	2.35889	2.04103e-44	0.944575	7.14473	N
MSTRG.15001	Zm00001d025160	GRMZM2G010599	/	LTR/Copia	/	yellow	/	/	0.977119	7.13751	N
MSTRG.31911	Zm00001d042474	GRMZM2G045433	/	/	/	yellow	/	/	0.956048	7.11765	N
MSTRG.44263	Zm00001d013421	GRMZM2G347645	/	Simple_repeat	/	yellow	1.07078	6.98613e-19	0.938858	7.08836	N
MSTRG.18206	Zm00001d002661	GRMZM2G057131	/	Simple_repeat	Nin-like	yellow	/	/	0.974231	7.06436	N
MSTRG.62828	Zm00001d020764	GRMZM2G145101	/	/	/	yellow	1.20495	2.46732e-18	0.966317	7.00968	N
MSTRG.57223	Zm00001d038060	GRMZM2G039113	/	Simple_repeat	/	yellow	1.73234	2.83677e-13	0.837042	6.99512	N
Zm00001d036945	Zm00001d036945	AC194852.3_FG007	/	/	/	yellow	2.61614	1.29614e-09	0.970694	6.97867	N
MSTRG.15398	Zm00001d025421	GRMZM2G117633	/	/	/	yellow	1.57747	9.06047e-49	0.898952	6.71062	N
MSTRG.51996	Zm00001d018470	GRMZM2G379002	/	DNA/hAT-Ac	/	yellow	/	/	0.841069	6.68706	N
MSTRG.26570	Zm00001d039447	-	/	tRNA	/	yellow	1.42189	4.11127e-27	0.930416	6.64817	N
MSTRG.9242	Zm00001d033172	GRMZM2G074024	/	/	/	yellow	2.89049	1.2219e-290	0.992278	6.53343	N
MSTRG.17217	-	-	LncRNA	LTR/Gypsy	/	yellow	4.19213	6.04202e-09	0.973768	6.38393	N
MSTRG.36414	Zm00001d049610	GRMZM2G169593	/	/	/	yellow	1.70949	7.75476e-26	0.99639	6.36872	N
MSTRG.77106	Zm00001d047883	GRMZM2G031447	/	Simple_repeat	/	yellow	3.98119	6.38149e-43	0.900679	6.36789	N
MSTRG.57391	Zm00001d038171	GRMZM2G047607	/	Simple_repeat	/	yellow	1.29788	4.12889e-31	0.946875	6.33067	N
MSTRG.12655	Zm00001d023874	GRMZM2G056270	/	Simple_repeat	/	yellow	1.02221	1.48431e-08	0.989638	6.31606	N
MSTRG.52070	Zm00001d018528	GRMZM2G145128	/	LINE/L1	/	yellow	1.91155	7.34391e-40	0.932578	6.3004	N
MSTRG.75306	Zm00001d046632	GRMZM5G803308	/	Simple_repeat	MYB	yellow	2.08606	2.03062e-23	0.917109	6.23394	N
MSTRG.16680	-	-	LncRNA	LTR/Copia	/	yellow	3.23979	3.06636e-06	0.996493	6.22564	N
MSTRG.62458	Zm00001d020556	GRMZM2G114751	/	/	/	yellow	1.0888	1.4894e-26	0.91336	6.16232	N
MSTRG.42063	-	-	LncRNA	/	/	yellow	10.5654	2.84744e-17	0.887592	6.10468	N
MSTRG.20054	Zm00001d003925	GRMZM2G015889	/	/	/	yellow	3.04879	1.67592e-111	0.980513	6.10367	N
MSTRG.37347	Zm00001d050115	-	/	/	/	yellow	2.38184	0.000125868	0.972986	6.09004	N
MSTRG.11904	Zm00001d023324	GRMZM2G097078	/	RC/Helitron	/	yellow	5.47529	4.72169e-44	0.988974	6.08774	N
MSTRG.26194	Zm00001d007901	GRMZM5G822237	/	Simple_repeat	/	yellow	4.49324	0	0.950952	6.05876	N
MSTRG.18578	Zm00001d002930	-	/	LTR/Gypsy	/	yellow	9.48006	1.47296e-12	0.982035	6.03072	N
MSTRG.50942	Zm00001d017625	-	/	/	/	yellow	2.7161	2.28117e-63	0.871367	6.01344	N
MSTRG.44665	Zm00001d013732	GRMZM2G362627	/	Simple_repeat	LBD	yellow	1.53037	8.49209e-23	0.919621	5.96016	N
MSTRG.15817	Zm00001d025749	GRMZM2G018281	/	/	/	yellow	2.00998	1.00968e-88	0.743707	5.94322	N
MSTRG.17856	Zm00001d002383	GRMZM2G040917	/	Simple_repeat	/	yellow	/	/	0.949092	5.88108	N
MSTRG.54430	Zm00001d036139	-	/	Simple_repeat	/	yellow	1.99014	5.4946e-35	0.980528	5.8741	N
MSTRG.52400	Zm00001d035156	GRMZM2G180625	/	LTR/Gypsy	/	yellow	2.20374	2.48696e-17	0.998735	5.86354	N
MSTRG.26509	Zm00001d039403	GRMZM2G051262	/	/	/	yellow	1.28417	1.60995e-17	0.994805	5.74166	N
MSTRG.27998	ENSRNA049470937	-	LncRNA	/	/	yellow	/	/	0.981148	5.66999	N
MSTRG.46868	Zm00001d015183_T001	GRMZM2G139689	/	/	/	yellow	2.00499	3.14334e-66	0.985304	5.66779	N
MSTRG.51892	Zm00001d018399	GRMZM2G180422	/	Low_complexity	/	yellow	2.03835	2.11134e-55	0.959432	5.64608	N
MSTRG.52004	Zm00001d018482	GRMZM2G056598	/	/	/	yellow	1.78318	4.08131e-13	0.969187	5.6071	N
MSTRG.19100	Zm00001d003334	GRMZM2G151418	/	/	/	yellow	2.04267	3.16568e-30	0.999959	5.44711	N
MSTRG.16914	Zm00001d026600	GRMZM2G092571	/	/	/	yellow	/	/	0.932326	5.40511	N
MSTRG.37577	Zm00001d050220	GRMZM2G134248	/	/	/	yellow	3.86125	1.59235e-70	0.892392	5.39581	N
MSTRG.56254	Zm00001d037356	GRMZM2G087787	/	Simple_repeat	NF-X1	yellow	2.13139	1.16301e-17	0.987005	5.35074	N
MSTRG.40187	Zm00001d051653	GRMZM2G552956	LncRNA	DNA	/	yellow	3.54597	3.60427e-36	0.972383	5.33315	N
MSTRG.10375	Zm00001d033994	GRMZM2G078252	LncRNA	/	/	yellow	1.22558	4.79723e-32	0.993449	5.31196	N
MSTRG.27432	Zm00001d000500	-	LncRNA	RC/Helitron	/	yellow	2.03647	6.25765e-61	0.877747	5.26527	N
MSTRG.40497	Zm00001d051890	GRMZM2G075489	/	/	/	yellow	2.64847	6.07839e-33	0.990133	5.26507	N
MSTRG.16384	Zm00001d026176_T002	GRMZM2G124965	/	/	/	yellow	/	/	0.910665	5.23947	N
MSTRG.23472	-	-	/	/	/	yellow	1.66291	0.000386171	0.997375	5.23094	N
MSTRG.11388	Zm00001d034726	GRMZM5G840909	/	LTR/Gypsy	/	yellow	/	/	0.974764	5.20895	N
MSTRG.63443	Zm00001d021244	GRMZM2G354525	/	RC/Helitron	/	yellow	2.64262	1.87502e-28	0.93908	5.17191	N
MSTRG.69315	Zm00001d010689	GRMZM2G042865	/	/	/	yellow	1.53366	5.7298e-06	0.975074	5.11211	N
MSTRG.6073	Zm00001d031008	GRMZM2G015097	/	Low_complexity	CPP	yellow	1.07391	3.24374e-30	0.921005	5.07712	N
MSTRG.44301	Zm00001d013456	GRMZM2G068984	/	LTR/Gypsy	/	yellow	/	/	0.980094	4.99488	N
MSTRG.11102	Zm00001d034505	GRMZM2G096486	/	RC/Helitron	/	yellow	1.09158	1.00831e-06	0.799897	4.85509	N
MSTRG.60586	Zm00001d019719	GRMZM2G110140	/	/	/	yellow	1.59648	9.15841e-18	0.991631	4.80622	N
MSTRG.46316	Zm00001d014808	GRMZM2G350800	/	Simple_repeat	/	yellow	/	/	0.99384	4.69355	N
MSTRG.50220	Zm00001d017099	AC195347.4_FG004	/	/	/	yellow	1.71307	5.48225e-36	0.970667	4.68549	N
MSTRG.5880	-	-	/	Simple_repeat	/	yellow	4.00668	1.10228e-60	0.983054	4.677	N
MSTRG.56955	Zm00001d037846	GRMZM2G061980	/	/	/	yellow	/	/	0.999176	4.66995	N
MSTRG.27930	Zm00001d040322	GRMZM5G819807	/	Simple_repeat	/	yellow	1.71505	2.41748e-57	0.916595	4.65663	N
MSTRG.23931	Zm00001d005981	GRMZM2G048008	/	/	/	yellow	1.32811	1.95935e-34	0.990474	4.64453	N
MSTRG.42473	Zm00001d053284	GRMZM2G156238	/	Low_complexity	/	yellow	2.66494	4.9046e-25	0.990215	4.63978	N
MSTRG.10689	Zm00001d034217	GRMZM2G475948	/	Simple_repeat	/	yellow	3.75323	3.25907e-200	0.980594	4.61111	N
MSTRG.75605	Zm00001d046836	GRMZM5G856434	/	LTR/Gypsy	/	yellow	2.98335	1.34334e-86	0.992836	4.5984	N
MSTRG.77276	Zm00001d047995	GRMZM2G105834	/	Simple_repeat	HD-ZIP	yellow	2.03914	2.40654e-25	0.960621	4.58831	N
MSTRG.25535	Zm00001d007313	GRMZM2G349875	/	Simple_repeat	/	yellow	2.28939	1.54353e-32	0.975031	4.56947	N
MSTRG.23030	Zm00001d005351	GRMZM2G466543	/	/	/	yellow	1.54878	2.43083e-41	0.982177	4.56582	N
MSTRG.63623	Zm00001d021393	GRMZM2G041394	/	/	/	yellow	1.40952	2.42082e-13	0.946937	4.56515	N
MSTRG.46509	Zm00001d014951	GRMZM2G159142	/	/	/	yellow	/	/	0.971676	4.54196	N
MSTRG.23596	Zm00001d005760	AC165178.2_FG004	/	/	MYB	yellow	1.21444	2.02576e-12	0.915628	4.46886	N
MSTRG.76339	-	-	LncRNA	/	/	yellow	3.4727	1.32739e-08	0.9714	4.45456	N
MSTRG.6177	Zm00001d031065	GRMZM2G119339	/	Simple_repeat	/	yellow	1.9163	1.05633e-28	0.98219	4.43824	N
MSTRG.77008	Zm00001d047804	GRMZM2G103490	/	Simple_repeat	/	yellow	/	/	0.917143	4.42775	N
MSTRG.40241	Zm00001d051691_T001	GRMZM2G105522	/	Simple_repeat	/	yellow	4.89191	1.63204e-28	0.95764	4.40652	N
MSTRG.65020	Zm00001d022405	GRMZM2G010342	/	Low_complexity	/	yellow	1.58764	5.01192e-06	0.971051	4.39193	N
MSTRG.57641	Zm00001d038359_T001	/	/	/	/	yellow	1.06619	4.37854e-13	0.867271	4.38484	N
MSTRG.65228	Zm00001d022574	GRMZM2G516421	/	Simple_repeat	/	yellow	1.50403	3.01513e-07	0.886403	4.37099	N
MSTRG.59962	Zm00001d019426	GRMZM2G099547	/	/	/	yellow	/	/	0.977044	4.34792	N
MSTRG.25808	Zm00001d007569	-	/	/	/	yellow	3.94301	1.25195e-22	0.91053	4.34321	N
MSTRG.6256	Zm00001d031115	GRMZM2G014709	/	/	/	yellow	1.5337	2.40146e-13	0.872184	4.30144	N
MSTRG.14754	Zm00001d024978	GRMZM2G397785	/	/	/	yellow	7.11367	3.78537e-29	0.917231	4.29896	N
MSTRG.535	-	-	/	LTR/Gypsy	/	yellow	8.18547	1.18965e-14	0.999313	4.24518	N
MSTRG.24856	Zm00001d006684	GRMZM2G022266	/	/	/	yellow	1.26108	2.30465e-10	0.967999	4.18149	N
MSTRG.50893	Zm00001d001721	-	LncRNA	/	/	yellow	3.91577	5.64596e-28	0.931352	4.17898	N
MSTRG.78000	Zm00001d048563	GRMZM2G474651	/	Simple_repeat	/	yellow	3.02541	1.01031e-78	0.999128	4.10059	N
MSTRG.71434	Zm00001d012285	GRMZM2G143640	/	/	MYB_related	yellow	3.4932	1.21731e-33	0.980554	4.09039	N
MSTRG.71561	-	-	LncRNA	Low_complexity	/	yellow	4.4498	2.22466e-20	0.969111	4.05988	N
MSTRG.72145	Zm00001d044757	GRMZM5G811223	/	LTR/Gypsy	/	yellow	1.86614	1.17697e-34	0.974846	4.04981	N
MSTRG.20682	-	-	/	LTR/Gypsy	/	yellow	3.73385	1.52038e-29	0.98931	4.04914	N
MSTRG.69876	Zm00001d011081	GRMZM2G028986	/	/	/	yellow	1.5652	1.49475e-24	0.969116	4.0464	N
MSTRG.72891	Zm00001d045370	GRMZM2G076972	LncRNA	DNA/PIF-Harbinger	/	yellow	3.49021	5.72021e-24	0.946285	4.03673	N
MSTRG.34165	Zm00001d044088	GRMZM2G473976	/	DNA/PIF-Harbinger	/	yellow	1.78396	1.62293e-39	0.947471	3.97288	N
MSTRG.57221	Zm00001d038059	GRMZM2G039419	/	/	/	yellow	1.06232	4.14198e-08	0.942217	3.95677	N
MSTRG.69653	Zm00001d008092	-	LncRNA	LINE/L1	/	yellow	/	/	0.967364	3.90935	N
MSTRG.72691	Zm00001d045183	GRMZM5G831993	/	Simple_repeat	/	yellow	1.25064	1.02075e-18	0.966705	3.85321	N
MSTRG.56789	Zm00001d037735	-	/	/	/	yellow	/	/	0.996103	3.83214	N
MSTRG.50332	Zm00001d017187	GRMZM2G036590	/	/	/	yellow	1.89105	4.17759e-92	0.936539	3.81191	N
MSTRG.5560	Zm00001d030739	GRMZM2G065066	/	LINE/RTE-BovB	/	yellow	/	/	0.942357	3.81076	N
MSTRG.22765	Zm00001d005172	-	/	Simple_repeat	/	yellow	1.91113	5.37198e-25	0.909619	3.78791	N
MSTRG.41195	Zm00001d052404	GRMZM2G174797	/	/	/	yellow	/	/	0.896945	3.75551	N
MSTRG.2240	Zm00001d028910	GRMZM2G135968	/	/	/	yellow	1.29622	7.4552e-23	0.881385	3.71079	N
MSTRG.58331	Zm00001d038916	GRMZM2G320399	/	/	/	yellow	1.19557	2.53119e-06	0.976421	3.69051	N
MSTRG.50828	Zm00001d017557	GRMZM2G074053	/	/	/	yellow	3.43937	1.42825e-13	0.949372	3.63216	N
MSTRG.64795	Zm00001d022251	GRMZM2G335738	/	Simple_repeat	/	yellow	1.01062	7.55369e-10	0.987362	3.61426	N
MSTRG.58452	Zm00001d039012	GRMZM2G021549	/	/	/	yellow	1.37617	1.09619e-27	0.972682	3.60113	N
MSTRG.50247	Zm00001d017130	GRMZM2G024550	/	/	/	yellow	1.85391	7.29832e-76	0.982734	3.59027	N
MSTRG.335	Zm00001d027466	GRMZM2G040158	/	Simple_repeat	/	yellow	1.10521	3.42423e-10	0.923986	3.58637	N
MSTRG.76284	Zm00001d047290	GRMZM2G053831	/	Simple_repeat	/	yellow	1.21019	1.5701e-10	0.905519	3.51985	N
MSTRG.15295	Zm00001d025360	GRMZM2G014022	/	/	/	yellow	3.42619	3.68472e-28	0.833848	3.46385	N
MSTRG.77002	Zm00001d027196	-	/	LTR/Copia	/	yellow	3.40562	7.75363e-09	0.98111	3.46031	N
MSTRG.40706	Zm00001d052060	GRMZM2G312521	/	Simple_repeat	/	yellow	2.69564	9.90765e-55	0.909054	3.45994	N
MSTRG.71720	Zm00001d012522	GRMZM2G130764	/	LINE/L1	/	yellow	4.09127	9.4539e-128	0.978736	3.41612	N
MSTRG.18884	Zm00001d003179	GRMZM2G053557	/	/	/	yellow	1.54271	1.95502e-23	0.94605	3.39623	N
MSTRG.1832	Zm00001d022716	-	LncRNA	/	/	yellow	5.16596	1.01767e-19	0.980821	3.39444	N
MSTRG.57296	Zm00001d038115	GRMZM2G332107	/	/	/	yellow	2.909	2.31422e-26	0.991801	3.38896	N
MSTRG.23015	Zm00001d005344	GRMZM2G014154	/	/	/	yellow	/	/	0.948794	3.38158	N
MSTRG.64116	Zm00001d021721	GRMZM2G019999	/	Simple_repeat	/	yellow	/	/	0.964847	3.34715	N
MSTRG.22398	-	-	/	LINE/L1	/	yellow	1.67125	3.00938e-13	0.990841	3.30826	N
MSTRG.65600	Zm00001d008386	GRMZM2G156643	/	DNA/PIF-Harbinger	/	yellow	1.05664	3.46693e-09	0.979992	3.29764	N
MSTRG.19285	Zm00001d003460	GRMZM2G071768	/	LINE/L1	/	yellow	/	/	0.977677	3.2857	N
MSTRG.49472	Zm00001d016561	GRMZM2G307368	/	Simple_repeat	/	yellow	1.51671	1.95573e-14	0.948528	3.27396	N
MSTRG.64097	Zm00001d021714	GRMZM2G444075	/	Simple_repeat	/	yellow	1.24727	1.02192e-21	0.995008	3.22438	N
MSTRG.16678	-	-	LncRNA	LTR/Gypsy	/	yellow	/	/	0.98554	3.21343	N
MSTRG.5226	Zm00001d030578_T001	/	/	/	/	yellow	2.19524	1.07857e-27	0.967579	3.17217	N
MSTRG.18465	Zm00001d002842	GRMZM2G122937	/	Simple_repeat	/	yellow	1.23449	1.08032e-10	0.880485	3.1597	N
MSTRG.58866	Zm00001d018708	GRMZM2G117454	/	Simple_repeat	/	yellow	2.9977	1.0134e-09	0.89049	3.13903	N
MSTRG.26448	Zm00001d039363	GRMZM2G024959	/	DNA/TcMar-Stowaway	/	yellow	1.00399	3.03929e-22	0.985748	3.13296	N
MSTRG.65518	Zm00001d008306	GRMZM2G022711	/	RC/Helitron	/	yellow	1.67634	6.4118e-18	0.972963	3.08371	N
MSTRG.16619	Zm00001d026351	GRMZM2G122897	/	Simple_repeat	HD-ZIP	yellow	1.3067	9.66633e-40	0.976219	3.07619	N
MSTRG.5615	Zm00001d030770	GRMZM2G076911	/	/	/	yellow	1.28287	1.43481e-16	0.932689	3.03954	N
MSTRG.1594	Zm00001d028436	GRMZM2G058910	/	/	/	yellow	1.47327	4.21617e-35	0.93099	3.00918	N
MSTRG.38148	-	-	/	LTR/Gypsy	/	yellow	3.26607	1.01236e-16	0.984689	3.00114	N
MSTRG.11469	Zm00001d034804	AC217358.3_FG010	/	/	/	yellow	/	/	0.915698	2.93108	N
MSTRG.14338	Zm00001d024725	GRMZM2G425427	/	Simple_repeat	MYB	yellow	7.55279	1.36539e-12	0.959351	2.91465	N
MSTRG.65279	Zm00001d022618	GRMZM2G032562	/	/	/	yellow	5.03416	5.11426e-55	0.882171	2.89708	N
MSTRG.1858	Zm00001d028613	GRMZM2G087459	/	Simple_repeat	/	yellow	/	/	0.961453	2.86639	N
MSTRG.69181	Zm00001d010574	GRMZM2G064426	/	Simple_repeat	NF-YB	yellow	1.66677	2.94939e-15	0.996637	2.86359	N
MSTRG.63484	Zm00001d021278_T001	GRMZM2G143718	/	DNA/PIF-Harbinger	DBB	yellow	/	/	0.994049	2.84886	N
MSTRG.26670	Zm00001d039527	GRMZM2G308910	/	Simple_repeat	/	yellow	4.12432	1.17355e-13	0.946633	2.81933	N
MSTRG.42788	Zm00001d053544	GRMZM2G020196	/	Low_complexity	/	yellow	1.51595	3.76744e-36	0.959458	2.81913	N
MSTRG.55959	Zm00001d037167	GRMZM2G142816	/	Simple_repeat	/	yellow	1.59573	0.000431077	0.958863	2.81527	N
MSTRG.30853	Zm00001d041853	GRMZM2G041415	/	Simple_repeat	MYB	yellow	1.20384	6.95761e-09	0.956256	2.80326	N
MSTRG.30189	Zm00001d041474	GRMZM2G114613	/	/	LSD	yellow	1.06766	6.97321e-11	0.797868	2.77057	N
MSTRG.51504	Zm00001d018064	GRMZM2G320786	/	/	/	yellow	7.87589	2.46125e-24	0.992721	2.76448	N
MSTRG.17448	-	-	/	Simple_repeat	/	yellow	3.86955	3.88417e-43	0.978756	2.74516	N
MSTRG.57868	Zm00001d038546	GRMZM2G117854	/	/	G2-like	yellow	/	/	0.880903	2.71965	N
MSTRG.54020	Zm00001d035957	GRMZM2G095211	/	/	/	yellow	1.49469	1.20852e-23	0.976855	2.7031	N
MSTRG.2704	Zm00001d029227	GRMZM2G057674	/	/	/	yellow	1.07654	2.84486e-10	0.866568	2.6953	N
MSTRG.34433	Zm00001d044307	AC217499.3_FG001	/	Simple_repeat	/	yellow	/	/	0.939127	2.68859	N
MSTRG.25165	Zm00001d006943	GRMZM2G703373	/	/	/	yellow	3.87899	3.67161e-32	0.927311	2.68135	N
MSTRG.26021	-	-	/	LTR/Gypsy	/	yellow	3.13796	2.73049e-24	0.872842	2.66391	N
MSTRG.7693	Zm00001d032152	GRMZM2G131205	/	Simple_repeat	/	yellow	1.04483	1.49388e-13	0.948256	2.63727	N
MSTRG.61994	Zm00001d020312	AC225555.3_FG005	/	LINE/L1	/	yellow	/	/	0.921848	2.63171	N
MSTRG.58460	Zm00001d039031	-	/	/	/	yellow	2.11433	1.26985e-10	0.830933	2.62746	N
MSTRG.51416	Zm00001d017991	GRMZM2G480364	/	/	/	yellow	5.33511	1.44366e-20	0.937784	2.62448	N
MSTRG.43020	Zm00001d053709	GRMZM2G145996	/	Simple_repeat	/	yellow	1.06964	6.61334e-20	0.957235	2.60508	N
MSTRG.51995	Zm00001d018469_T001	GRMZM2G379021	/	/	/	yellow	1.36603	2.11546e-20	0.969367	2.60365	N
MSTRG.36082	Zm00001d049387	GRMZM2G174984	/	Simple_repeat	/	yellow	1.42551	7.80746e-26	0.943509	2.60317	N
MSTRG.41712	Zm00001d052837	GRMZM2G130505	/	/	/	yellow	1.11916	7.19291e-16	0.977532	2.57811	N
MSTRG.76838	Zm00001d047698	GRMZM2G308351	/	Simple_repeat	/	yellow	/	/	0.974326	2.56601	N
MSTRG.46988	Zm00001d015245	GRMZM2G167741	/	Simple_repeat	/	yellow	2.08016	6.20025e-19	0.929403	2.56407	N
MSTRG.5907	Zm00001d030937	GRMZM2G012932	/	Simple_repeat	/	yellow	1.27429	7.24738e-07	0.979567	2.54497	N
MSTRG.57916	Zm00001d038585	GRMZM2G020150	/	Simple_repeat	ERF	yellow	8.80893	7.66609e-12	0.985114	2.54372	N
MSTRG.66394	Zm00001d008966	GRMZM2G127650	/	Simple_repeat	/	yellow	1.39984	0.000293785	0.757167	2.54316	N
MSTRG.49210	Zm00001d016379	GRMZM2G133430	/	/	/	yellow	3.61001	1.38417e-24	0.972902	2.53703	N
MSTRG.50209	Zm00001d017106	AC205703.4_FG002	/	Simple_repeat	/	yellow	2.28328	1.44454e-99	0.972386	2.53056	N
MSTRG.24626	Zm00001d006514	-	/	Simple_repeat	/	yellow	1.0657	2.66752e-06	0.934998	2.51468	N
MSTRG.66296	Zm00001d008916	GRMZM2G014091	/	/	/	yellow	/	/	0.977306	2.50314	N
MSTRG.36317	Zm00001d049543	GRMZM2G014902	/	LTR/Copia	MYB_related	yellow	/	/	0.999565	2.46601	N
MSTRG.71163	Zm00001d012069	GRMZM2G030688	/	Simple_repeat	/	yellow	2.45027	1.79722e-05	0.988603	2.46204	N
MSTRG.26637	Zm00001d039499	GRMZM2G132069	/	Simple_repeat	/	yellow	/	/	0.655585	2.45794	N
MSTRG.18619	Zm00001d002951	GRMZM2G138190	/	/	/	yellow	/	/	0.952781	2.44161	N
MSTRG.54684	Zm00001d036280	AC195587.4_FG004	/	Simple_repeat	/	yellow	1.98532	5.37357e-36	0.973461	2.43852	N
MSTRG.15279	Zm00001d025339	GRMZM2G147424	/	/	S1Fa-like	yellow	1.6748	2.95958e-31	0.954318	2.42889	N
MSTRG.65205	Zm00001d022561	GRMZM2G113052	/	Simple_repeat	/	yellow	/	/	0.978443	2.42509	N
MSTRG.51624	Zm00001d018151	GRMZM2G083138	/	DNA/PIF-Harbinger?	/	yellow	1.14271	0.000253999	0.98458	2.42194	N
MSTRG.37243	Zm00001d050069	GRMZM2G007736	/	/	/	yellow	5.23537	1.96759e-12	0.93342	2.42049	N
MSTRG.25929	Zm00001d007661	GRMZM2G379252	/	/	/	yellow	1.1238	3.14437e-21	0.9549	2.39908	N
MSTRG.16293	Zm00001d026116	AC209206.3_FG004	/	/	/	yellow	2.13872	0.000164334	0.93658	2.39819	N
MSTRG.76310	-	-	LncRNA	DNA/MULE-MuDR	/	yellow	/	/	0.849432	2.38359	N
MSTRG.24934	Zm00001d006726	GRMZM2G090493	/	Simple_repeat	/	yellow	/	/	0.892977	2.35592	N
MSTRG.23697	Zm00001d005812	AC190999.2_FG004	/	/	/	yellow	1.94414	4.38611e-40	0.968404	2.34293	N
MSTRG.10979	Zm00001d034417	GRMZM2G031062	/	/	/	yellow	4.21932	5.21055e-41	0.873482	2.34162	N
MSTRG.51190	Zm00001d017812	GRMZM2G180983	/	/	/	yellow	1.53508	7.65214e-27	0.794945	2.32421	N
MSTRG.69711	Zm00001d010940	GRMZM2G082972	/	Simple_repeat	/	yellow	1.0163	3.05679e-18	0.996991	2.31551	N
MSTRG.456	Zm00001d027598	GRMZM2G474258	/	/	/	yellow	2.4278	1.33237e-24	0.975396	2.3059	N
MSTRG.59384	Zm00001d019091	GRMZM2G104505	/	Simple_repeat	/	yellow	/	/	0.998483	2.30358	N
MSTRG.64708	Zm00001d022189	GRMZM2G025281	/	Simple_repeat	/	yellow	1.12057	2.06759e-18	0.948427	2.25723	N
MSTRG.46471	Zm00001d014925	GRMZM2G115047	/	/	/	yellow	1.18735	7.69753e-33	0.881205	2.23405	N
MSTRG.58422	Zm00001d038999	GRMZM2G038284	/	Simple_repeat	/	yellow	/	/	0.787277	2.21069	N
MSTRG.45552	Zm00001d014358	GRMZM2G056766	/	Simple_repeat	/	yellow	/	/	0.884105	2.20649	N
MSTRG.46754	Zm00001d015121	GRMZM2G152929	/	/	/	yellow	1.05391	1.52072e-14	0.992549	2.20414	N
MSTRG.57331	Zm00001d038139	GRMZM2G179346	/	/	/	yellow	1.02941	1.47186e-06	0.985858	2.18841	N
MSTRG.31499	Zm00001d042243	GRMZM2G125216	/	Simple_repeat	/	yellow	3.09969	2.25387e-11	0.840602	2.18702	N
MSTRG.42987	Zm00001d053676	GRMZM2G454306	/	Simple_repeat	/	yellow	3.69433	8.46622e-31	0.969769	2.17822	N
MSTRG.1997	Zm00001d028736	GRMZM2G024159	LncRNA	Simple_repeat	/	yellow	1.16814	1.1375e-22	0.862643	2.17129	N
MSTRG.32003	Zm00001d042543_T001	GRMZM2G064723	/	DNA/CMC-EnSpm	/	yellow	1.6419	1.80409e-37	0.869634	2.16992	N
MSTRG.9548	-	-	/	Simple_repeat	/	yellow	2.15277	2.56903e-45	0.993974	2.15407	N
MSTRG.32788	Zm00001d043091	AC193379.3_FG001	/	LTR/Gypsy	/	yellow	2.19896	2.92324e-14	0.991906	2.14125	N
MSTRG.62631	Zm00001d020644	AC203031.3_FG002	/	DNA/hAT-Ac	/	yellow	/	/	0.886219	2.13764	N
MSTRG.175	Zm00001d027333	GRMZM2G137236	/	SINE/tRNA	/	yellow	1.13262	0.000371144	0.956592	2.10921	N
MSTRG.36134	Zm00001d049430	GRMZM2G093076	/	/	/	yellow	5.63191	3.56063e-15	0.987441	2.09232	N
MSTRG.4774	Zm00001d030381	GRMZM2G029519	/	LTR/Copia	/	yellow	/	/	0.980379	2.08225	N
MSTRG.9061	Zm00001d033056	GRMZM2G174549	/	SINE/tRNA	/	yellow	1.1434	6.65607e-29	0.911525	2.07922	N
MSTRG.16679	-	-	/	LTR/Gypsy	/	yellow	/	/	0.900074	2.07652	N
MSTRG.11158	Zm00001d034550	GRMZM2G092663	/	DNA/PIF-Harbinger?	/	yellow	1.55606	3.20679e-11	0.892631	2.07634	N
MSTRG.33669	Zm00001d043735_T001	GRMZM6G056015	/	/	/	yellow	1.58614	3.89976e-29	0.828451	2.07214	N
MSTRG.49341	Zm00001d016477	GRMZM2G411333	/	Simple_repeat	/	yellow	2.1541	1.92862e-62	0.993407	2.06913	N
MSTRG.24004	Zm00001d006045	GRMZM2G147955	/	Simple_repeat	/	yellow	/	/	0.737445	2.06184	N
MSTRG.38996	-	-	LncRNA	/	/	yellow	/	/	0.950898	2.03326	N
MSTRG.71521	Zm00001d012361	GRMZM5G897988	/	/	/	yellow	/	/	0.975626	2.02468	N
MSTRG.13673	-	-	/	DNA/PIF-Harbinger	/	yellow	3.42744	5.72205e-09	0.980333	1.99119	N
MSTRG.12374	-	-	/	DNA	/	yellow	/	/	0.95855	1.985	N
MSTRG.64437	Zm00001d021978	GRMZM2G151649	/	LTR/Copia	/	yellow	2.21919	1.05845e-56	0.99942	1.97977	N
MSTRG.56431	Zm00001d037483	GRMZM5G846196	/	LTR/Copia	/	yellow	/	/	0.982215	1.97889	N
MSTRG.49950	Zm00001d016910	GRMZM2G476049	/	Low_complexity	/	yellow	/	/	0.964083	1.97537	N
MSTRG.72502	Zm00001d045041	GRMZM2G167594	/	Simple_repeat	/	yellow	1.47376	3.88371e-11	0.999575	1.9677	N
MSTRG.3210	Zm00001d029561	GRMZM2G030805	/	Simple_repeat	/	yellow	1.42885	1.46046e-08	0.982921	1.92421	N
MSTRG.22773	-	-	/	LTR/Gypsy	/	yellow	/	/	0.967197	1.92175	N
MSTRG.63259	Zm00001d021082	-	LncRNA	RC/Helitron	/	yellow	/	/	0.971415	1.90717	N
MSTRG.37369	Zm00001d050112	GRMZM2G045854	/	LINE/RTE-BovB	/	yellow	1.63187	9.13809e-66	0.97909	1.90558	N
MSTRG.75822	Zm00001d046974	GRMZM2G170148	/	Simple_repeat	MYB_related	yellow	1.1441	5.34554e-11	0.989945	1.88847	N
MSTRG.18463	Zm00001d002847	GRMZM2G354909	/	LTR/Copia	/	yellow	4.16655	4.42351e-74	0.986789	1.87225	N
MSTRG.46627	Zm00001d015009	GRMZM2G098420	/	Simple_repeat	/	yellow	1.12635	6.59464e-09	0.888221	1.86216	N
MSTRG.76164	Zm00001d047217	GRMZM6G548844	/	Simple_repeat	/	yellow	/	/	0.971958	1.85495	N
MSTRG.76117	Zm00001d027172	-	/	Simple_repeat	/	yellow	1.60743	4.02482e-40	0.946762	1.85345	N
MSTRG.46030	-	-	LncRNA	/	/	yellow	/	/	0.983718	1.84672	N
MSTRG.33052	Zm00001d043278	GRMZM2G136710	/	Low_complexity	/	yellow	1.29924	2.22217e-05	0.94435	1.84609	N
MSTRG.57246	Zm00001d038080	GRMZM2G149392	/	DNA/PIF-Harbinger	/	yellow	2.18484	1.04993e-12	0.936115	1.84342	N
MSTRG.50720	Zm00001d001714	-	/	Unknown	/	yellow	/	/	0.963462	1.83905	N
MSTRG.5849	-	-	LncRNA	RC/Helitron	/	yellow	1.14696	0.000267763	0.879269	1.8338	N
MSTRG.23838	Zm00001d005920	GRMZM2G414528	/	Simple_repeat	/	yellow	/	/	0.975169	1.82958	N
MSTRG.1901	Zm00001d028656	GRMZM2G119886	/	/	/	yellow	/	/	0.935844	1.82099	N
MSTRG.49327	Zm00001d016472	GRMZM2G028763	/	Simple_repeat	/	yellow	1.78657	2.03041e-16	0.959635	1.8195	N
MSTRG.1260	Zm00001d028211	GRMZM2G098667	/	/	/	yellow	1.11278	4.42426e-17	0.88263	1.81251	N
MSTRG.5331	Zm00001d030627	GRMZM2G099909	/	Simple_repeat	/	yellow	/	/	0.824808	1.8112	N
MSTRG.63435	Zm00001d021232	GRMZM2G417963	/	LTR/Gypsy	/	yellow	1.03789	0.000148558	0.998027	1.79655	N
MSTRG.41903	Zm00001d052977	GRMZM2G069092	/	Simple_repeat	/	yellow	1.65459	4.52664e-35	0.993551	1.79575	N
MSTRG.36978	Zm00001d049940	GRMZM2G069922	/	Simple_repeat	/	yellow	1.41976	6.0708e-38	0.892245	1.79257	N
MSTRG.7637	Zm00001d032111	GRMZM5G820727	/	Simple_repeat	/	yellow	1.25998	6.05204e-29	0.985797	1.76877	N
MSTRG.72088	Zm00001d044726	GRMZM2G307823	/	DNA/PIF-Harbinger?	NF-X1	yellow	2.55354	1.29856e-26	0.963331	1.76317	N
MSTRG.17917	Zm00001d002428	GRMZM2G000397	/	Simple_repeat	/	yellow	1.00405	3.60342e-05	0.791683	1.76315	N
MSTRG.52462	Zm00001d035207_T001	/	/	DNA/TcMar-Stowaway	/	yellow	1.34011	2.05901e-19	0.986887	1.76232	N
MSTRG.53662	-	-	/	LTR/Gypsy	/	yellow	4.30306	4.39485e-69	0.764246	1.75855	N
MSTRG.18730	Zm00001d003051	GRMZM2G064631	/	Simple_repeat	/	yellow	/	/	0.871855	1.75814	N
MSTRG.5607	Zm00001d030760	GRMZM2G119248	/	Simple_repeat	/	yellow	/	/	0.957218	1.75236	N
MSTRG.50781	Zm00001d017524	AC209208.3_FG003	/	/	/	yellow	/	/	0.959797	1.7425	N
MSTRG.11248	Zm00001d034618	GRMZM2G151873	/	Simple_repeat	/	yellow	/	/	0.784554	1.72377	N
MSTRG.4536	Zm00001d030267	GRMZM2G388608	/	/	/	yellow	4.90258	5.69284e-100	0.995315	1.69916	N
MSTRG.25227	Zm00001d007060	GRMZM5G871572	/	Simple_repeat	/	yellow	/	/	0.99015	1.67413	N
MSTRG.50719	Zm00001d017476	GRMZM2G118731	/	Low_complexity	/	yellow	/	/	0.950407	1.6704	N
MSTRG.30432	Zm00001d041594	GRMZM2G034511	/	LTR/Gypsy	/	yellow	1.29007	7.55968e-13	0.962661	1.6171	N
MSTRG.17331	-	-	/	LTR/Copia	/	yellow	/	/	0.99499	1.58253	N
MSTRG.69067	Zm00001d010507	GRMZM2G413687	/	Simple_repeat	/	yellow	/	/	0.986509	1.58017	N
MSTRG.17763	Zm00001d002314	GRMZM2G008060	/	Simple_repeat	/	yellow	1.49718	1.56023e-21	0.977733	1.57825	N
MSTRG.22467	Zm00001d005004	GRMZM2G025024	/	Simple_repeat	/	yellow	/	/	0.997755	1.55464	N
MSTRG.43163	Zm00001d053828_T001	GRMZM2G101818	/	Simple_repeat	/	yellow	/	/	0.993241	1.55148	N
MSTRG.16169	Zm00001d026012	GRMZM2G018027	/	DNA/MULE-MuDR	/	yellow	2.59466	1.54675e-53	0.941347	1.53013	N
MSTRG.11095	Zm00001d034498	GRMZM2G049687	/	Simple_repeat	/	yellow	1.8349	9.06409e-10	0.996698	1.52105	N
MSTRG.36594	Zm00001d049737	GRMZM2G360352	/	Simple_repeat	/	yellow	1.83	4.04009e-62	0.87827	1.51443	N
MSTRG.77448	Zm00001d048113	GRMZM2G113287	/	/	/	yellow	1.04683	4.6092e-05	0.975419	1.5041	N
MSTRG.55635	Zm00001d036936	-	/	Simple_repeat	/	yellow	1.97723	1.65932e-26	0.864032	1.5037	N
MSTRG.78890	Zm00001d000430_T001	GRMZM2G108477	/	/	/	yellow	/	/	0.964389	1.50233	N
MSTRG.64295	Zm00001d021874	GRMZM2G100758	/	/	/	yellow	2.08696	1.34637e-52	0.894064	1.50029	N
MSTRG.42667	Zm00001d053404	GRMZM2G060896	/	Simple_repeat	/	yellow	1.90676	1.08525e-40	0.973489	1.49652	N
MSTRG.7010	Zm00001d031634	GRMZM2G041262	/	LTR/Copia	/	yellow	2.84472	0.000403203	0.944206	1.49361	N
MSTRG.11941	Zm00001d023366	GRMZM2G054481	/	DNA/TcMar-Stowaway	/	yellow	1.08979	3.85147e-10	0.950904	1.49091	N
MSTRG.28631	Zm00001d040725	GRMZM2G467435	/	Low_complexity	/	yellow	/	/	0.983886	1.47226	N
MSTRG.29658	Zm00001d041179	GRMZM2G047042	/	LTR/Copia	/	yellow	8.64622	1.2313e-11	0.981499	1.46973	N
MSTRG.64104	Zm00001d021718	GRMZM2G173863	/	Simple_repeat	/	yellow	/	/	0.96072	1.4677	N
MSTRG.63831	Zm00001d021532	GRMZM2G069928	/	/	/	yellow	1.7931	3.49757e-18	0.988558	1.45742	N
MSTRG.48691	Zm00001d016063	GRMZM2G172376	/	LINE/RTE-BovB	/	yellow	/	/	0.996644	1.45478	N
MSTRG.44190	Zm00001d013383	GRMZM2G104316	/	Simple_repeat	/	yellow	1.25257	2.19579e-12	0.927234	1.44072	N
MSTRG.41635	Zm00001d052767	GRMZM2G163709	/	Simple_repeat	/	yellow	1.47094	1.97372e-27	0.86415	1.40805	N
MSTRG.66117	Zm00001d008799	GRMZM2G096904	/	Simple_repeat	/	yellow	1.27165	1.27868e-09	0.968431	1.39848	N
MSTRG.14285	Zm00001d024687	GRMZM2G103785	/	RC/Helitron	/	yellow	1.1048	8.54353e-09	0.981372	1.39299	N
MSTRG.30323	Zm00001d041536	GRMZM2G159475	/	Simple_repeat	GRAS	yellow	1.25065	3.15834e-10	0.992883	1.38695	N
MSTRG.56118	Zm00001d037275	GRMZM2G360339	/	Simple_repeat	/	yellow	/	/	0.991237	1.37531	N
MSTRG.61394	-	-	LncRNA	Simple_repeat	/	yellow	9.32976	1.15534e-13	0.946514	1.36517	N
MSTRG.65754	Zm00001d008510	-	/	RC/Helitron	/	yellow	/	/	0.976561	1.36364	N
MSTRG.44409	Zm00001d013530	GRMZM2G122274	/	/	/	yellow	/	/	0.984522	1.33691	N
MSTRG.31755	Zm00001d042397	GRMZM2G432390	/	Low_complexity	/	yellow	1.77263	8.86609e-107	0.952604	1.33506	N
MSTRG.50222	Zm00001d017097	GRMZM2G173501	/	Low_complexity	/	yellow	1.14105	7.16615e-24	0.987619	1.32665	N
MSTRG.44597	Zm00001d013669	GRMZM2G134980	/	Simple_repeat	/	yellow	/	/	0.984072	1.28888	N
MSTRG.50445	Zm00001d017268	GRMZM2G095904	/	/	MYB	yellow	8.03443	1.33203e-14	0.935279	1.28853	N
MSTRG.8105	Zm00001d032396	GRMZM2G112242	/	Simple_repeat	/	yellow	/	/	0.895579	1.28675	N
MSTRG.6804	Zm00001d031489_T001	GRMZM2G168849	/	Low_complexity	/	yellow	1.11033	1.36476e-09	0.990098	1.28184	N
MSTRG.70997	Zm00001d011918	GRMZM2G118515	/	Simple_repeat	/	yellow	1.54832	1.57898e-15	0.856025	1.28111	N
MSTRG.59125	Zm00001d018902	GRMZM2G312839	/	/	/	yellow	/	/	0.923494	1.24971	N
MSTRG.32762	Zm00001d043074	GRMZM2G426150	/	/	/	yellow	1.6754	3.75848e-17	0.948913	1.24686	N
MSTRG.64522	Zm00001d022044	GRMZM2G356076	/	Simple_repeat	/	yellow	2.95068	3.396e-52	0.994845	1.21739	N
MSTRG.17166	Zm00001d001837	GRMZM2G149958	/	/	MYB	yellow	2.19621	8.99887e-33	0.928624	1.21738	N
MSTRG.34539	Zm00001d044391	GRMZM2G042078	/	/	/	yellow	/	/	0.969159	1.21399	N
MSTRG.64117	Zm00001d021729	GRMZM5G889999	/	Simple_repeat	/	yellow	/	/	0.925505	1.20753	N
MSTRG.15170	Zm00001d025275	GRMZM2G149590	/	Low_complexity	Trihelix	yellow	/	/	0.938957	1.20707	N
MSTRG.33457	Zm00001d043563_T003	GRMZM5G879882	/	Simple_repeat	/	yellow	1.14142	1.7046e-30	0.940643	1.20614	N
MSTRG.62964	-	-	/	LTR/Copia	/	yellow	/	/	0.980675	1.18685	N
MSTRG.16019	Zm00001d025911	GRMZM2G017815	/	/	/	yellow	1.01228	7.69325e-13	0.986731	1.16695	N
MSTRG.17580	Zm00001d002153	GRMZM2G406977	/	/	/	yellow	1.21008	9.17828e-17	0.973751	1.16596	N
MSTRG.52303	Zm00001d035086	GRMZM2G173428	/	Simple_repeat	/	yellow	1.09597	1.3718e-25	0.995597	1.14631	N
MSTRG.34698	Zm00001d044510	GRMZM2G078826	/	Simple_repeat	/	yellow	/	/	0.963779	1.13564	N
MSTRG.43556	Zm00001d012854	GRMZM2G112015	/	/	/	yellow	/	/	0.98896	1.12471	N
MSTRG.22535	Zm00001d005037	GRMZM2G460138	/	Simple_repeat	/	yellow	3.25799	1.23884e-14	0.974885	1.10529	N
MSTRG.73110	Zm00001d045512	-	/	/	/	yellow	1.67609	4.11585e-06	0.937048	1.10221	N
MSTRG.51471	Zm00001d018041	GRMZM5G836378	/	/	/	yellow	1.39844	9.36958e-25	0.978504	1.09976	N
MSTRG.64091	Zm00001d021708	GRMZM2G000361	/	/	/	yellow	2.07741	3.99229e-07	0.978305	1.08692	N
MSTRG.9052	Zm00001d033046	GRMZM2G146994	/	/	/	yellow	/	/	0.977925	1.08189	N
MSTRG.72626	Zm00001d045146	GRMZM2G000393	/	SINE/tRNA	/	yellow	/	/	0.963525	1.07171	N
MSTRG.74796	Zm00001d046363	GRMZM2G005886	/	/	/	yellow	/	/	0.986092	1.04815	N
MSTRG.77025	Zm00001d047813	GRMZM2G098784	/	Simple_repeat	GRAS	yellow	1.00718	1.05206e-06	0.948323	1.04609	N
MSTRG.548	Zm00001d027633_T010	GRMZM2G103599	/	/	/	yellow	/	/	0.957967	1.04124	N
MSTRG.7566	Zm00001d032058	GRMZM2G178913	/	Low_complexity	/	yellow	2.22226	4.87393e-12	0.965268	1.03212	N
MSTRG.77408	Zm00001d048085_T002	AC197717.3_FG002	/	Simple_repeat	/	yellow	1.0625	3.12077e-10	0.886542	1.02285	N
MSTRG.36176	Zm00001d049479	GRMZM2G053600	/	Simple_repeat	/	yellow	/	/	0.940939	0.996236	N
MSTRG.31856	Zm00001d042441	GRMZM2G139822	/	/	/	yellow	1.14744	5.72194e-25	0.955612	0.986664	N
MSTRG.30903	Zm00001d041884	GRMZM2G006806	/	/	/	yellow	1.20303	3.82414e-08	0.985337	0.97275	N
MSTRG.4314	Zm00001d030157	GRMZM2G011518	/	/	/	yellow	/	/	0.937936	0.966351	N
MSTRG.57385	Zm00001d038167	GRMZM2G080940	/	Simple_repeat	/	yellow	1.22267	1.18804e-19	0.971388	0.960968	N
MSTRG.623	Zm00001d027722	GRMZM2G027821	/	/	/	yellow	/	/	0.980117	0.954777	N
MSTRG.42577	Zm00001d053354_T001	GRMZM2G350711	/	/	/	yellow	1.16232	4.6956e-11	0.995317	0.918691	N
MSTRG.8417	Zm00001d032605	GRMZM2G346455	/	Simple_repeat	/	yellow	2.40707	1.57213e-99	0.96117	0.909547	N
MSTRG.11969	Zm00001d023402	GRMZM2G159119	/	Simple_repeat	G2-like	yellow	7.06873	3.44407e-16	0.980223	0.886912	N
MSTRG.15432	Zm00001d025452	GRMZM2G010797	/	/	/	yellow	/	/	0.999572	0.885739	N
MSTRG.59368	Zm00001d019081	GRMZM2G316256	/	/	/	yellow	2.31068	5.78997e-11	0.975806	0.879723	N
MSTRG.60725	Zm00001d019765	GRMZM2G006965	/	DNA/CMC-EnSpm	/	yellow	1.18408	1.04653e-10	0.969527	0.878108	N
MSTRG.4255	Zm00001d030117	-	/	Simple_repeat	/	yellow	/	/	0.98122	0.874846	N
MSTRG.15745	Zm00001d025699	GRMZM2G051852	/	Simple_repeat	/	yellow	/	/	0.961283	0.870379	N
MSTRG.13735	Zm00001d024343	GRMZM2G155357	/	Simple_repeat	/	yellow	/	/	0.974711	0.865753	N
MSTRG.11667	Zm00001d034941	GRMZM2G007675	/	LTR/Gypsy	/	yellow	/	/	0.813524	0.858167	N
MSTRG.32801	Zm00001d043102	GRMZM2G155285	/	Simple_repeat	/	yellow	1.28383	7.45552e-17	0.986408	0.846192	N
MSTRG.2277	Zm00001d028931	GRMZM2G165919	/	Simple_repeat	/	yellow	4.9255	2.09122e-192	0.99335	0.845626	N
MSTRG.18576	-	-	/	LTR/Gypsy	/	yellow	/	/	0.95776	0.845185	N
MSTRG.46232	Zm00001d014760	GRMZM2G116243	/	Simple_repeat	/	yellow	1.2808	8.71575e-30	0.989363	0.836466	N
MSTRG.18076	Zm00001d002558	GRMZM2G129399	/	/	/	yellow	1.20632	3.78017e-05	0.843132	0.834242	N
MSTRG.62859	Zm00001d020791	GRMZM2G037627	/	Simple_repeat	/	yellow	/	/	0.881726	0.833438	N
MSTRG.7962	Zm00001d032310	GRMZM2G114093	/	Simple_repeat	/	yellow	1.24175	3.33247e-17	0.805432	0.831825	N
MSTRG.13875	Zm00001d024425	GRMZM2G106590	/	Simple_repeat	/	yellow	1.08793	1.28232e-37	0.953438	0.824488	N
MSTRG.43564	Zm00001d012856	GRMZM2G021313	/	Simple_repeat	/	yellow	2.00831	1.60785e-10	0.909419	0.817519	N
MSTRG.14441	Zm00001d024789	GRMZM2G151553	/	/	/	yellow	1.51147	7.83169e-06	0.881851	0.813825	N
MSTRG.76390	Zm00001d047373	GRMZM2G170843	/	RC/Helitron	/	yellow	/	/	0.92619	0.812934	N
MSTRG.44967	Zm00001d013958	GRMZM2G020098	/	Simple_repeat	/	yellow	1.39045	4.59209e-36	0.995649	0.806017	N
MSTRG.18526	Zm00001d002882	GRMZM5G839763	/	Simple_repeat	/	yellow	1.69428	3.26603e-19	0.941824	0.803601	N
MSTRG.2311	Zm00001d028955	-	/	Low_complexity	/	yellow	2.09841	1.85795e-36	0.843463	0.793812	N
MSTRG.44197	Zm00001d013387	-	/	LINE/RTE-BovB	/	yellow	2.2783	2.00421e-09	0.963456	0.774965	N
MSTRG.6088	Zm00001d031014	GRMZM2G019434	/	/	/	yellow	/	/	0.991876	0.772547	N
MSTRG.54302	Zm00001d036073	GRMZM2G173858	/	DNA/hAT-Tip100	/	yellow	1.03684	6.16258e-11	0.915022	0.765051	N
MSTRG.43280	Zm00001d053917	-	/	LINE/L1	/	yellow	1.47412	6.60658e-08	0.988665	0.749918	N
MSTRG.69678	Zm00001d010920	GRMZM2G117198	/	/	/	yellow	/	/	0.970957	0.744595	N
MSTRG.49286	Zm00001d016444_T001	GRMZM2G098278	/	Simple_repeat	/	yellow	2.30762	1.10717e-18	0.955777	0.739529	N
MSTRG.42932	Zm00001d053648	GRMZM5G876160	/	LINE/L1	/	yellow	1.99874	5.47923e-55	0.972982	0.734033	N
MSTRG.30818	Zm00001d041831	GRMZM2G024851	/	Simple_repeat	bZIP	yellow	1.14466	1.70109e-25	0.990822	0.716935	N
MSTRG.55853	Zm00001d037059	GRMZM2G412611	/	/	/	yellow	4.6082	2.53752e-12	0.963245	0.715551	N
MSTRG.15005	Zm00001d025166	GRMZM2G139512	/	/	/	yellow	2.25167	2.32167e-62	0.826938	0.714005	N
MSTRG.58248	Zm00001d038848	GRMZM2G164676	/	LTR/Copia	/	yellow	/	/	0.999038	0.712085	N
MSTRG.69739	Zm00001d010961	GRMZM2G120839	/	/	/	yellow	2.05524	6.74596e-10	0.877464	0.707814	N
MSTRG.45971	Zm00001d014595_T001	GRMZM2G048851	/	Simple_repeat	/	yellow	1.44063	2.23656e-24	0.974652	0.705958	N
MSTRG.31191	Zm00001d042059	GRMZM2G168707	/	Simple_repeat	/	yellow	1.54827	4.47612e-11	0.907554	0.704885	N
MSTRG.46489	-	-	LncRNA	Simple_repeat	/	yellow	3.19574	2.39714e-08	0.985042	0.703399	N
MSTRG.71597	Zm00001d008152	-	LncRNA	/	/	yellow	1.4036	0.000344123	0.967358	0.700733	N
MSTRG.23788	Zm00001d005885	GRMZM2G002104	/	Simple_repeat	/	yellow	2.59299	9.7477e-21	0.951175	0.699107	N
MSTRG.72931	Zm00001d045405	GRMZM2G545891	/	/	/	yellow	3.45173	9.0078e-13	0.994438	0.696558	N
MSTRG.16814	Zm00001d026510	GRMZM2G084576	/	Simple_repeat	/	yellow	1.72847	6.53795e-06	0.930058	0.691963	N
MSTRG.75675	Zm00001d046897	GRMZM2G028254	/	Simple_repeat	/	yellow	1.95474	4.15778e-22	0.961757	0.691372	N
MSTRG.43542	Zm00001d012823	GRMZM2G384339	/	Simple_repeat	HSF	yellow	/	/	0.875445	0.688511	N
MSTRG.65779	Zm00001d008520	GRMZM2G078360	/	Simple_repeat	/	yellow	1.69955	7.05996e-07	0.927702	0.677976	N
MSTRG.43954	Zm00001d013128	GRMZM2G336789	/	DNA/PIF-Harbinger	/	yellow	/	/	0.951869	0.658713	N
MSTRG.996	ENSRNA049472011	-	LncRNA	/	/	yellow	/	/	0.989696	0.654761	N
MSTRG.39861	-	-	/	DNA/CMC-EnSpm	/	yellow	/	/	0.927186	0.654457	N
MSTRG.77663	Zm00001d048292	GRMZM2G169365	/	Simple_repeat	/	yellow	/	/	0.980746	0.653594	N
MSTRG.69293	Zm00001d010676	GRMZM2G066158	/	/	ERF	yellow	/	/	0.898978	0.643111	N
MSTRG.69401	Zm00001d010743	GRMZM2G096115	/	Simple_repeat	/	yellow	5.70621	9.66228e-71	0.900909	0.639403	N
MSTRG.70892	Zm00001d011850	GRMZM2G016827	/	Low_complexity	/	yellow	/	/	0.878149	0.60601	N
MSTRG.44430	ENSRNA049460030	-	/	LINE/L1	/	yellow	2.0244	6.79616e-11	0.932503	0.605597	N
MSTRG.758	Zm00001d027834	-	/	Low_complexity	/	yellow	/	/	0.979059	0.602619	N
MSTRG.65128	Zm00001d022504	GRMZM2G027851	/	Simple_repeat	/	yellow	1.64002	1.30543e-14	0.873856	0.594346	N
MSTRG.74441	Zm00001d046170	GRMZM2G083841	/	/	/	yellow	/	/	0.991935	0.591915	N
MSTRG.11279	Zm00001d034638	GRMZM2G061900	/	/	/	yellow	/	/	0.91987	0.583489	N
MSTRG.49244	Zm00001d016408	GRMZM2G154789	/	Simple_repeat	/	yellow	/	/	0.995776	0.571106	N
MSTRG.68693	Zm00001d010243	AC218035.3_FG001	/	RC/Helitron	/	yellow	/	/	0.938984	0.54571	N
MSTRG.16583	Zm00001d026333	GRMZM2G396846	/	Simple_repeat	/	yellow	/	/	0.907333	0.540949	N
MSTRG.58240	Zm00001d038849	GRMZM2G016503	/	LTR/Gypsy	/	yellow	/	/	0.989923	0.529085	N
MSTRG.66097	Zm00001d008785	GRMZM2G001721	/	/	/	yellow	/	/	0.99102	0.527117	N
MSTRG.6662	Zm00001d031349	GRMZM2G137868	/	/	/	yellow	/	/	0.997052	0.516792	N
MSTRG.6070	Zm00001d030998	GRMZM2G052619	/	LINE/L1	/	yellow	1.66795	1.19559e-09	0.911274	0.516465	N
MSTRG.6105	Zm00001d031023	GRMZM2G332821	/	Simple_repeat	/	yellow	2.12186	2.46267e-12	0.880166	0.514982	N
MSTRG.34987	Zm00001d048620	GRMZM2G176437	/	/	/	yellow	1.28685	3.91773e-07	0.961687	0.514402	N
MSTRG.44602	Zm00001d013672	AC211276.4_FG008	/	Simple_repeat	/	yellow	/	/	0.989524	0.473602	N
MSTRG.51132	Zm00001d017772	GRMZM2G046244	/	/	/	yellow	/	/	0.919126	0.466199	N
MSTRG.27568	Zm00001d040125	GRMZM5G891944	/	Simple_repeat	/	yellow	2.60442	8.55693e-66	0.985455	0.465354	N
MSTRG.4006	Zm00001d030005	GRMZM2G070899	/	/	/	yellow	1.23733	4.4408e-19	0.731083	0.463399	N
MSTRG.64823	Zm00001d022274	AC217975.3_FG001	/	LTR/Copia	/	yellow	/	/	0.934733	0.459993	N
MSTRG.21333	Zm00001d004446	GRMZM2G392106	/	Simple_repeat	/	yellow	/	/	0.994576	0.45489	N
MSTRG.16962	Zm00001d026649	GRMZM2G074759	/	Simple_repeat	/	yellow	/	/	0.958969	0.44748	N
MSTRG.23787	Zm00001d005885	GRMZM2G002104	LncRNA	/	/	yellow	/	/	0.857007	0.445984	N
MSTRG.75348	Zm00001d046661	GRMZM2G177659	/	/	/	yellow	/	/	0.992426	0.445181	N
MSTRG.46593	Zm00001d014995	GRMZM5G856837	/	Simple_repeat	bHLH	yellow	1.01215	1.33727e-09	0.967524	0.422026	N
MSTRG.38682	Zm00001d050698	GRMZM2G469873	/	Simple_repeat	Trihelix	yellow	1.20601	7.06561e-11	0.999311	0.415901	N
MSTRG.68945	Zm00001d010424	GRMZM2G046537	/	RC/Helitron	/	yellow	1.15808	3.91351e-06	0.842364	0.41568	N
MSTRG.63662	Zm00001d021413	-	/	RC/Helitron	/	yellow	1.52285	4.59228e-22	0.998838	0.412194	N
MSTRG.56910	Zm00001d037819	GRMZM2G377847	/	Simple_repeat	/	yellow	/	/	0.979861	0.411944	N
MSTRG.51264	Zm00001d017872	GRMZM2G109039	/	Simple_repeat	/	yellow	/	/	0.952125	0.404085	N
MSTRG.69998	Zm00001d011165	GRMZM2G029833	/	Simple_repeat	/	yellow	/	/	0.963848	0.397587	N
MSTRG.32313	Zm00001d042740	GRMZM2G061289	LncRNA	/	/	yellow	2.21952	4.34148e-26	0.982504	0.397364	N
MSTRG.71563	Zm00001d012400_T001	GRMZM2G092120	/	Simple_repeat	/	yellow	/	/	0.953449	0.389572	N
MSTRG.24472	Zm00001d006390_T001	/	/	Simple_repeat	/	yellow	1.39376	2.01122e-09	0.997558	0.388443	N
MSTRG.50998	Zm00001d017670	GRMZM2G169000	/	Simple_repeat	/	yellow	1.1655	6.30615e-11	0.934395	0.380253	N
MSTRG.77776	Zm00001d048400	AC149818.2_FG008	/	Simple_repeat	C2H2	yellow	1.12844	4.19681e-10	0.999035	0.379073	N
MSTRG.10752	Zm00001d034254	GRMZM2G170727	/	/	/	yellow	1.71339	2.51382e-24	0.988014	0.378295	N
MSTRG.18500	Zm00001d002867	GRMZM2G026926	/	Simple_repeat	ERF	yellow	6.19767	2.76937e-18	0.97723	0.378234	N
MSTRG.56003	Zm00001d037208	GRMZM2G417750	/	Simple_repeat	/	yellow	/	/	0.974128	0.376373	N
MSTRG.1700	-	-	/	LTR/Gypsy	/	yellow	3.57307	6.20302e-62	0.96624	0.372968	N
MSTRG.11109	Zm00001d034509	GRMZM2G176662	/	Simple_repeat	/	yellow	/	/	0.972061	0.368882	N
MSTRG.5411	Zm00001d030672	GRMZM2G448957	/	Simple_repeat	/	yellow	/	/	0.99936	0.364672	N
MSTRG.266	Zm00001d027434	GRMZM2G159477	/	LTR/Copia	/	yellow	2.33046	1.61467e-18	0.822339	0.362684	N
MSTRG.20730	Zm00001d004209	GRMZM2G173738	/	/	/	yellow	/	/	0.997359	0.355584	N
MSTRG.67591	Zm00001d009571	GRMZM2G124701	/	/	/	yellow	1.33143	3.74307e-14	0.971956	0.355315	N
MSTRG.22617	Zm00001d005087	GRMZM5G846506	/	Simple_repeat	G2-like	yellow	/	/	0.94134	0.351353	N
MSTRG.17733	ENSRNA049472638	-	LncRNA	/	/	yellow	2.34828	1.0092e-07	0.976251	0.342203	N
MSTRG.35624	Zm00001d049083	GRMZM2G173354	/	/	/	yellow	/	/	0.962697	0.339715	N
MSTRG.17507	Zm00001d002122	GRMZM2G072264	/	/	/	yellow	/	/	0.971775	0.338437	N
MSTRG.25419	Zm00001d007215	GRMZM2G095593	/	Low_complexity	/	yellow	/	/	0.979092	0.332996	N
MSTRG.2851	ENSRNA049473656	-	LncRNA	Unknown	/	yellow	/	/	0.982985	0.332551	N
MSTRG.63920	Zm00001d021584	GRMZM2G027756	/	LINE/L1	/	yellow	/	/	0.90826	0.331262	N
MSTRG.21783	Zm00001d004667	GRMZM2G075680	/	LINE/L1	/	yellow	/	/	0.995825	0.330585	N
MSTRG.32766	Zm00001d043069	-	/	Simple_repeat	/	yellow	1.72726	2.02233e-11	0.939976	0.324454	N
MSTRG.938	Zm00001d027957	GRMZM2G059102	/	Simple_repeat	MIKC_MADS	yellow	/	/	0.911114	0.322261	N
MSTRG.56562	Zm00001d037579	AC207728.2_FG003	/	Low_complexity	/	yellow	1.74971	0.00052882	0.947021	0.316997	N
MSTRG.72729	Zm00001d045217	GRMZM2G529313	/	DNA/PIF-Harbinger?	/	yellow	/	/	0.955327	0.310412	N
MSTRG.20647	-	-	/	DNA/hAT-Tag1	/	yellow	4.83808	5.45399e-09	0.940441	0.309885	N
MSTRG.8374	Zm00001d032576	GRMZM2G036455	/	DNA/PIF-Harbinger?	/	yellow	/	/	0.985227	0.29839	N
MSTRG.9412	Zm00001d033287	GRMZM6G935329	/	/	/	yellow	/	/	0.990677	0.297011	N
MSTRG.63437	Zm00001d021240	GRMZM2G087144	/	Simple_repeat	/	yellow	1.42052	1.56327e-18	0.988613	0.294891	N
MSTRG.58271	Zm00001d038871	GRMZM2G096491	/	/	/	yellow	/	/	0.968627	0.290875	N
MSTRG.66301	-	-	/	/	/	yellow	/	/	0.933423	0.290851	N
MSTRG.68419	Zm00001d010052	GRMZM2G397261	/	/	/	yellow	1.55461	7.56753e-10	0.889341	0.288438	N
MSTRG.19024	Zm00001d003273	GRMZM2G100263	/	Simple_repeat	/	yellow	/	/	0.987172	0.276981	N
MSTRG.16114	Zm00001d025973	GRMZM2G048567	/	/	/	yellow	1.82504	7.99981e-06	0.9599	0.271165	N
MSTRG.5953	-	-	/	DNA/hAT-Ac	/	yellow	2.06966	2.8794e-09	0.913026	0.268628	N
MSTRG.22074	Zm00001d004790	GRMZM2G169688	/	Simple_repeat	/	yellow	/	/	0.961315	0.268622	N
MSTRG.22639	Zm00001d005102	GRMZM2G151268	/	Simple_repeat	/	yellow	/	/	0.957127	0.263781	N
MSTRG.37324	Zm00001d050109	GRMZM2G037941	/	/	/	yellow	/	/	0.998797	0.260354	N
MSTRG.69374	Zm00001d010727	-	/	Simple_repeat	/	yellow	/	/	0.960629	0.258383	N
MSTRG.9286	Zm00001d033210_T002	GRMZM2G364069	/	Simple_repeat	/	yellow	/	/	0.939293	0.25275	N
MSTRG.30099	Zm00001d041430	GRMZM2G444621	/	Simple_repeat	/	yellow	1.94494	2.04069e-09	0.991403	0.244169	N
MSTRG.16049	Zm00001d025916_T001	GRMZM2G040803	/	Simple_repeat	/	yellow	/	/	0.9543	0.234805	N
MSTRG.76449	Zm00001d047423	GRMZM2G105523	/	Simple_repeat	/	yellow	/	/	0.933075	0.231248	N
MSTRG.71124	-	-	/	/	/	yellow	/	/	0.978987	0.228492	N
MSTRG.63366	Zm00001d021180	GRMZM2G071015	/	Simple_repeat	/	yellow	/	/	0.930046	0.208748	N
MSTRG.43081	-	-	LncRNA	/	/	yellow	/	/	0.964068	0.207916	N
MSTRG.57943	Zm00001d038608	GRMZM2G013970	/	/	/	yellow	/	/	0.979254	0.193853	N
MSTRG.58220	Zm00001d038824	GRMZM2G014303	/	Simple_repeat	/	yellow	1.16674	6.96609e-08	0.985915	0.193841	N
MSTRG.17446	Zm00001d002069_T001	GRMZM2G055752	/	DNA/PIF-Harbinger	/	yellow	/	/	0.981617	0.190733	N
MSTRG.63054	-	-	/	LTR/Gypsy	/	yellow	/	/	0.751077	0.189499	N
MSTRG.66474	Zm00001d009010	GRMZM2G007151	/	Simple_repeat	/	yellow	1.15422	2.17066e-10	0.992709	0.182286	N
MSTRG.38218	-	-	LncRNA	LTR/Gypsy	/	yellow	/	/	0.924225	0.178508	N
MSTRG.79077	GRMZM5G874394	-	/	LTR/Copia	/	yellow	/	/	0.997588	0.176775	N
MSTRG.40666	Zm00001d052035	AC186287.7_FG005	/	Low_complexity	/	yellow	/	/	0.988151	0.174741	N
MSTRG.60113	-	-	LncRNA	/	/	yellow	/	/	0.969668	0.168521	N
MSTRG.35040	-	-	/	/	/	yellow	/	/	0.935516	0.165249	N
MSTRG.15301	Zm00001d025361	GRMZM2G047065	/	/	/	yellow	2.09412	1.20109e-08	0.846344	0.157287	N
MSTRG.61281	Zm00001d019985	GRMZM2G101117	/	/	/	yellow	1.91511	7.8999e-17	0.941684	0.154141	N
MSTRG.53857	Zm00001d035859	GRMZM2G071450	/	/	/	yellow	/	/	0.978535	0.149264	N
MSTRG.39039	Zm00001d050915	GRMZM2G416142	/	DNA/PIF-Harbinger	/	yellow	1.1235	1.83158e-06	0.977856	0.148193	N
MSTRG.79051	GRMZM5G834207	-	/	/	/	yellow	/	/	0.966134	0.146894	N
MSTRG.16461	Zm00001d026239	GRMZM2G129169	/	Simple_repeat	/	yellow	/	/	0.965724	0.142089	N
MSTRG.16348	Zm00001d026127	AC193324.3_FG002	/	DNA	/	yellow	/	/	0.937289	0.131429	N
MSTRG.5604	-	-	/	/	/	yellow	1.41217	3.53247e-05	0.992861	0.12607	N
MSTRG.15027	-	-	/	/	/	yellow	/	/	0.983239	0.118726	N
MSTRG.79050	GRMZM5G898647	-	/	/	/	yellow	/	/	0.970644	0.111312	N
MSTRG.6537	Zm00001d031290	GRMZM2G005840	/	/	/	yellow	/	/	0.990629	0.109523	N
MSTRG.18008	Zm00001d002503_T001	GRMZM2G032218	/	/	/	yellow	/	/	0.974881	0.101954	N
MSTRG.36373	Zm00001d049565	GRMZM2G441722	/	Low_complexity	/	yellow	/	/	0.996551	0.095634	N
MSTRG.39618	Zm00001d051244_T001	/	/	LTR/Gypsy	/	yellow	/	/	0.864559	0.0950394	N
MSTRG.16386	Zm00001d026184	-	/	/	/	yellow	/	/	0.966072	0.0938008	N
MSTRG.14802	Zm00001d025003	GRMZM2G007721	/	DNA/hAT-Tag1	/	yellow	/	/	0.923419	0.0864828	N
MSTRG.61769	-	-	/	/	/	yellow	/	/	0.97803	0.0779436	N
MSTRG.17638	ENSRNA049472641	-	LncRNA	/	/	yellow	/	/	0.974899	0.0742533	N
MSTRG.52134	Zm00001d034968	GRMZM2G021674	/	DNA/hAT-Ac	/	yellow	/	/	0.994269	0.066146	N

## Sheet: Heat_V6
ID	B73V4	B73V3	Coding	TE_family	TF_family	MEColor	log2FoldChange	padj	MM	kIM (intramodular connectivity)	Hub Genes
MSTRG.16871	Zm00001d026578	GRMZM2G075630	/	Simple_repeat	/	pink	/	/	0.856033	39.8451	N
MSTRG.10481	ENSRNA049468913	-	/	/	/	pink	0.599044	0.00922681	0.976074	39.0944	Y
MSTRG.22804	Zm00001d005200	GRMZM2G139900	/	/	/	pink	/	/	0.998754	38.8973	Y
MSTRG.71084	Zm00001d011992	GRMZM2G145280	/	/	/	pink	/	/	0.887883	38.7308	N
MSTRG.32974	Zm00001d043223	GRMZM5G867518	/	Simple_repeat	/	pink	0.630006	0.00536009	0.932515	37.0899	Y
MSTRG.57666	Zm00001d038374_T001	GRMZM5G850966	/	/	/	pink	0.611005	0.00239225	0.969311	36.2511	Y
MSTRG.14050	Zm00001d024511	GRMZM2G099352	/	/	/	pink	/	/	0.882785	35.6602	N
MSTRG.15386	Zm00001d025413	GRMZM2G043737	/	Simple_repeat	/	pink	0.635266	0.000201259	0.97495	35.0723	Y
MSTRG.39060	Zm00001d050920	GRMZM2G008748	/	DNA/PIF-Harbinger	/	pink	/	/	0.965226	34.5994	Y
MSTRG.43843	Zm00001d013086	GRMZM2G130544	/	/	/	pink	/	/	0.986391	34.417	Y
MSTRG.46544	Zm00001d014969	GRMZM2G168674	/	Simple_repeat	/	pink	0.751099	0.000272073	0.896179	34.0837	N
MSTRG.77748	Zm00001d048368_T001	GRMZM2G150058	/	/	/	pink	/	/	0.961432	33.942	Y
MSTRG.36729	Zm00001d049815	GRMZM2G702426	/	/	/	pink	/	/	0.857886	33.8289	N
MSTRG.23001	Zm00001d005334	GRMZM2G047727	/	Simple_repeat	/	pink	/	/	0.96803	33.617	Y
MSTRG.20254	Zm00001d004009	GRMZM2G016928	/	/	/	pink	/	/	0.982859	33.2218	Y
MSTRG.44074	Zm00001d001500	-	/	DNA/hAT-Ac	/	pink	/	/	0.953176	32.9976	Y
MSTRG.36490	Zm00001d049666	GRMZM2G158034	/	Simple_repeat	/	pink	/	/	0.849438	32.4134	N
MSTRG.723	Zm00001d027813	GRMZM2G124143	/	DNA/MULE-MuDR	/	pink	0.625614	0.0110989	0.988875	32.1644	Y
MSTRG.24344	Zm00001d006287	GRMZM2G140116	/	/	/	pink	/	/	0.986672	31.6998	Y
MSTRG.2098	Zm00001d028807_T001	GRMZM2G455828	/	/	/	pink	0.767572	0.00118681	0.936334	30.6182	Y
MSTRG.40725	Zm00001d052075	GRMZM2G181336	/	/	/	pink	/	/	0.963546	30.5408	Y
MSTRG.52309	Zm00001d035094	GRMZM5G852185	/	Simple_repeat	/	pink	/	/	0.984381	30.2186	Y
MSTRG.36241	Zm00001d049500	GRMZM2G074300	/	/	/	pink	/	/	0.987375	29.9242	Y
MSTRG.10983	Zm00001d034422	GRMZM2G178341	/	DNA/PIF-Harbinger?	/	pink	0.585927	0.00485179	0.970718	29.9015	Y
MSTRG.17873	Zm00001d002395_T001	GRMZM5G868433	/	RC/Helitron	/	pink	/	/	0.724376	29.6016	N
MSTRG.31625	Zm00001d042308	GRMZM2G081102	/	/	/	pink	/	/	0.987468	29.4465	Y
MSTRG.76290	Zm00001d047296	-	/	DNA/CMC-EnSpm	/	pink	0.733634	0.000915161	0.944657	29.0669	Y
MSTRG.3163	Zm00001d029543	-	/	DNA/CMC-EnSpm	/	pink	0.806141	7.6235e-05	0.900163	29.0494	Y
MSTRG.26100	Zm00001d007815	GRMZM2G156110	/	Simple_repeat	/	pink	/	/	0.955669	29.0407	Y
MSTRG.30661	Zm00001d041727	GRMZM2G305154	/	/	/	pink	0.858985	0.000323284	0.858542	28.748	N
MSTRG.7414	Zm00001d031939	GRMZM2G057608	/	Low_complexity	/	pink	/	/	0.988147	28.3095	Y
MSTRG.8637	Zm00001d032760	-	/	/	/	pink	/	/	0.817852	27.8549	N
MSTRG.1448	-	-	LncRNA	Simple_repeat	/	pink	/	/	0.988136	27.2392	Y
MSTRG.52304	Zm00001d035087	GRMZM2G032315	/	Simple_repeat	/	pink	0.813247	5.94318e-05	0.971616	27.2297	Y
MSTRG.59599	Zm00001d019219	GRMZM2G063340	/	/	/	pink	0.651488	0.00070041	0.874535	27.0063	N
MSTRG.42796	Zm00001d053547	GRMZM2G018770	/	Simple_repeat	/	pink	/	/	0.962342	26.1019	Y
MSTRG.63241	Zm00001d021061	GRMZM5G870752	/	/	/	pink	0.774495	6.28402e-08	0.916824	26.0096	Y
MSTRG.1578	Zm00001d028426	-	/	/	/	pink	/	/	0.894754	25.8937	N
MSTRG.69145	Zm00001d010566	GRMZM2G163561	/	/	/	pink	/	/	0.842597	24.7455	N
MSTRG.24093	Zm00001d006100	GRMZM2G178968	/	/	/	pink	/	/	0.998455	24.6803	Y
MSTRG.66466	Zm00001d009000	GRMZM2G018228	/	/	/	pink	/	/	0.962908	24.4249	Y
MSTRG.36961	Zm00001d049933	GRMZM2G084868	/	LTR/Gypsy	/	pink	0.748727	0.0195196	0.946524	24.0898	Y
MSTRG.70736	Zm00001d011741	GRMZM2G151252	/	/	/	pink	0.602988	0.0228208	0.933747	24.039	Y
MSTRG.58546	Zm00001d039106	GRMZM2G132929	/	/	/	pink	/	/	0.979476	23.8276	Y
MSTRG.77624	Zm00001d048253	GRMZM2G099657	/	/	/	pink	/	/	0.999567	23.6887	Y
MSTRG.6987	Zm00001d031611	GRMZM2G148744	/	DNA/MULE-MuDR	/	pink	0.667305	0.00229829	0.976859	23.4134	Y
MSTRG.50128	Zm00001d017047	GRMZM2G003384	/	/	/	pink	/	/	0.861289	23.3796	N
MSTRG.24677	Zm00001d006555	GRMZM2G046011	/	/	/	pink	/	/	0.963784	23.3625	Y
MSTRG.43591	Zm00001d012886	GRMZM2G125300	/	/	/	pink	/	/	0.87693	23.138	N
MSTRG.2553	Zm00001d029124	GRMZM2G134109	/	Simple_repeat	/	pink	/	/	0.945187	23.0508	Y
MSTRG.15966	Zm00001d025857	GRMZM2G028883	/	Simple_repeat	/	pink	/	/	0.65519	23.036	N
MSTRG.58944	Zm00001d001080	-	LncRNA	/	/	pink	0.652704	0.00724727	0.992844	23.0069	Y
MSTRG.42411	-	-	/	LTR/Gypsy	/	pink	1.07998	1.7782e-13	0.994178	22.9493	Y
MSTRG.40542	Zm00001d051929	GRMZM2G102230	/	LTR/Gypsy	/	pink	/	/	0.89789	22.7311	N
MSTRG.64016	Zm00001d021652	GRMZM2G009412	/	/	/	pink	/	/	0.986767	22.2926	Y
MSTRG.64697	Zm00001d022180	GRMZM2G054136	/	/	/	pink	/	/	0.950074	22.243	Y
MSTRG.26095	Zm00001d007810	GRMZM2G111172	/	Simple_repeat	/	pink	/	/	0.964377	22.0247	Y
MSTRG.9197	Zm00001d033147	GRMZM2G110328	/	/	/	pink	/	/	0.951405	21.8793	Y
MSTRG.11243	Zm00001d034609	GRMZM2G129015	/	/	/	pink	/	/	0.933416	21.876	Y
MSTRG.68394	Zm00001d010030	GRMZM2G149975	LncRNA	/	/	pink	0.633365	0.0169724	0.907893	21.8452	Y
MSTRG.26107	Zm00001d007824	GRMZM2G018197	/	Simple_repeat	/	pink	0.593248	0.00759188	0.881755	21.843	N
MSTRG.4294	Zm00001d030146	GRMZM2G086669	/	/	/	pink	/	/	0.917343	21.7726	Y
MSTRG.36496	Zm00001d049668	GRMZM2G112050	/	/	/	pink	/	/	0.939171	21.6747	Y
MSTRG.9247	Zm00001d033186	GRMZM2G058057	/	/	/	pink	0.758425	0.000344656	0.877584	21.6525	N
MSTRG.68353	Zm00001d010016	GRMZM5G813584	/	/	/	pink	/	/	0.993206	21.4743	Y
MSTRG.43585	Zm00001d012878	GRMZM2G125271	/	/	/	pink	/	/	0.999278	21.4004	Y
MSTRG.17790	Zm00001d002339	GRMZM2G044800	/	Simple_repeat	/	pink	/	/	0.996587	21.2671	Y
MSTRG.58448	Zm00001d039020	GRMZM2G022453	/	/	/	pink	/	/	0.900724	21.0924	Y
MSTRG.24463	Zm00001d006388	GRMZM2G034794	/	/	/	pink	/	/	0.944262	21.0411	Y
MSTRG.72585	Zm00001d045121_T001	GRMZM2G156027	/	Simple_repeat	/	pink	/	/	0.955841	21.0271	Y
MSTRG.5437	Zm00001d030691	GRMZM2G077851	/	/	/	pink	0.839201	1.88283e-05	0.968594	20.7652	Y
MSTRG.52438	-	-	/	/	/	pink	0.712962	0.000248147	0.991692	20.7437	Y
MSTRG.51918	Zm00001d018410	GRMZM2G096690	/	/	/	pink	0.717667	0.0112845	0.894041	20.7115	N
MSTRG.76866	Zm00001d047707	GRMZM2G053652	/	/	/	pink	/	/	0.948884	20.6705	Y
MSTRG.40646	Zm00001d052025	GRMZM2G411764	/	Simple_repeat	/	pink	1.26188	2.66612e-12	0.806103	20.6166	N
MSTRG.49353	Zm00001d016491	GRMZM2G377600	/	/	/	pink	0.780953	0.000364113	0.557712	20.454	N
MSTRG.65249	Zm00001d022595	GRMZM2G140758	/	/	/	pink	/	/	0.623978	20.3477	N
MSTRG.63806	Zm00001d021508	GRMZM2G180724	/	DNA/CMC-EnSpm	/	pink	/	/	0.958329	20.2703	Y
MSTRG.59126	Zm00001d018903	GRMZM2G024354	/	Simple_repeat	/	pink	0.821722	1.14356e-05	0.951749	20.2267	Y
MSTRG.52722	Zm00001d035312	GRMZM2G060373	LncRNA	/	/	pink	0.811629	0.00536269	0.989214	20.1371	Y
MSTRG.2967	Zm00001d029418	GRMZM2G077991	/	Simple_repeat	/	pink	/	/	0.909431	20.0969	Y
MSTRG.19584	Zm00001d003672	GRMZM2G050925	/	Simple_repeat	/	pink	/	/	0.717333	20.0592	N
MSTRG.45540	Zm00001d014355	GRMZM2G366077	/	Simple_repeat	/	pink	0.728806	0.000972922	0.986668	20.0466	Y
MSTRG.67683	Zm00001d009652	GRMZM2G102891	/	Simple_repeat	/	pink	/	/	0.968861	19.8444	Y
MSTRG.49444	Zm00001d016549	GRMZM2G043279	/	Simple_repeat	/	pink	/	/	0.986985	19.7621	Y
MSTRG.55127	Zm00001d036565	GRMZM2G100462	/	/	/	pink	/	/	0.989505	19.6571	Y
MSTRG.63813	Zm00001d021511	GRMZM2G084757	/	/	/	pink	0.702863	0.0020737	0.859105	19.6123	N
MSTRG.73790	Zm00001d045889	GRMZM2G074085	/	/	/	pink	/	/	0.98839	19.56	Y
MSTRG.60026	Zm00001d019473	GRMZM2G072729	/	/	/	pink	0.778158	0.000145715	0.743031	19.5117	N
MSTRG.3064	Zm00001d029483	GRMZM2G083642	/	/	/	pink	/	/	0.979196	19.4893	Y
MSTRG.35497	Zm00001d048997	-	/	Simple_repeat	/	pink	/	/	0.933988	19.4806	Y
MSTRG.77222	Zm00001d047958	GRMZM2G140799	/	/	/	pink	0.647796	0.000538224	0.950028	19.3129	Y
MSTRG.14132	Zm00001d024571_T001	GRMZM2G032564	/	/	/	pink	0.84496	0.000435399	0.885333	19.2716	N
MSTRG.36499	Zm00001d049674	GRMZM2G157443	/	Simple_repeat	/	pink	/	/	0.935627	19.2703	Y
MSTRG.45134	Zm00001d014082	GRMZM2G026216	/	/	/	pink	/	/	0.999833	19.2193	Y
MSTRG.72633	Zm00001d045152	GRMZM2G067707	/	/	/	pink	/	/	0.99904	19.0415	Y
MSTRG.36804	Zm00001d049858	GRMZM5G801241	/	/	/	pink	/	/	0.952887	18.8724	Y
MSTRG.53783	Zm00001d035838	-	/	/	/	pink	/	/	0.99753	18.8074	Y
MSTRG.68015	Zm00001d009848	GRMZM2G104025	/	/	/	pink	/	/	0.989374	18.8025	Y
MSTRG.52451	Zm00001d035201	GRMZM2G066460	/	/	/	pink	/	/	0.980876	18.7129	Y
MSTRG.56422	Zm00001d037479	GRMZM5G805526	/	LTR/Copia	/	pink	0.784875	0.000649394	0.961558	18.674	Y
MSTRG.9176	Zm00001d033128	GRMZM2G027451	/	/	/	pink	/	/	0.813604	18.6688	N
MSTRG.68347	Zm00001d010009_T001	GRMZM2G119169	/	/	/	pink	/	/	0.981132	18.5306	Y
MSTRG.16523	Zm00001d026286	GRMZM2G019325	/	Simple_repeat	/	pink	/	/	0.970105	18.3372	N
MSTRG.7328	Zm00001d031870	GRMZM2G491632	/	Simple_repeat	/	pink	0.694264	5.98711e-05	0.917422	18.2799	N
MSTRG.67304	Zm00001d009417	GRMZM2G088060	/	DNA/PIF-Harbinger	/	pink	0.599459	0.0198134	0.849156	18.2617	N
MSTRG.71239	Zm00001d012127	GRMZM2G112079	/	/	/	pink	0.680358	6.78988e-19	0.958236	18.1526	N
MSTRG.76243	Zm00001d047262	GRMZM2G007103	/	/	/	pink	/	/	0.968773	18.1524	N
MSTRG.76837	Zm00001d047697_T002	GRMZM2G030293	/	/	/	pink	/	/	0.857946	18.0004	N
MSTRG.34398	Zm00001d044287	GRMZM2G116135	/	/	/	pink	/	/	0.978004	17.9884	N
MSTRG.44706	Zm00001d013758	GRMZM2G074898	/	/	/	pink	/	/	0.996647	17.9744	N
MSTRG.55128	Zm00001d036567	GRMZM2G120432	/	/	/	pink	/	/	0.922735	17.9636	N
MSTRG.15000	Zm00001d025160	GRMZM2G010599	/	/	/	pink	/	/	0.982619	17.9439	N
MSTRG.30373	Zm00001d041568	GRMZM2G067456	/	Simple_repeat	/	pink	/	/	0.972585	17.9395	N
MSTRG.28427	Zm00001d040617	GRMZM2G147791	/	/	/	pink	0.607594	0.000157694	0.950616	17.9062	N
MSTRG.60230	Zm00001d019562	GRMZM2G160351	/	/	/	pink	/	/	0.957828	17.7599	N
MSTRG.26374	Zm00001d039299	GRMZM2G083497	/	/	/	pink	/	/	0.962941	17.7387	N
MSTRG.40623	Zm00001d052003	GRMZM2G054012	/	Simple_repeat	/	pink	0.854661	0.000320109	0.989454	17.7171	N
MSTRG.8500	Zm00001d032668_T001	GRMZM2G131577	/	/	/	pink	/	/	0.985965	17.7049	N
MSTRG.32638	Zm00001d042966	GRMZM2G084465	/	Simple_repeat	/	pink	/	/	0.964649	17.7026	N
MSTRG.73225	Zm00001d045577	-	/	/	/	pink	/	/	0.98691	17.5827	N
MSTRG.24621	Zm00001d006510	GRMZM2G125527	/	/	/	pink	/	/	0.981806	17.5204	N
MSTRG.77727	Zm00001d048346	GRMZM2G126821	/	/	/	pink	/	/	0.999086	17.5113	N
MSTRG.30703	Zm00001d041760	GRMZM2G108348	/	/	/	pink	/	/	0.901846	17.3447	N
MSTRG.43423	Zm00001d054065	-	/	/	/	pink	0.696988	0.0195445	0.926732	17.1925	N
MSTRG.34889	Zm00001d044664	GRMZM2G353103	/	Simple_repeat	/	pink	0.856452	0.00152681	0.855744	16.9912	N
MSTRG.48936	Zm00001d016200	GRMZM2G014444	/	/	/	pink	/	/	0.992137	16.9745	N
MSTRG.43719	Zm00001d012978	-	/	DNA	/	pink	/	/	0.966118	16.9486	N
MSTRG.41569	Zm00001d052718	AC190609.3_FG002	/	/	/	pink	0.671041	0.00269555	0.943131	16.8631	N
MSTRG.55885	Zm00001d037111	GRMZM2G073150	/	/	/	pink	0.761488	0.000692508	0.957622	16.8358	N
MSTRG.25075	Zm00001d006871	GRMZM2G159237	/	Simple_repeat	/	pink	/	/	0.982405	16.6247	N
MSTRG.7021	Zm00001d031640	GRMZM2G135654	/	/	/	pink	/	/	0.960572	16.6132	N
MSTRG.56637	Zm00001d037620	GRMZM2G409407	/	/	/	pink	/	/	0.930551	16.5816	N
MSTRG.35227	Zm00001d048787	GRMZM2G165208	/	Simple_repeat	/	pink	1.00056	4.78445e-05	0.99905	16.369	N
MSTRG.11544	Zm00001d034855	GRMZM2G023242	/	/	/	pink	/	/	0.865068	16.33	N
MSTRG.452	Zm00001d027595	GRMZM2G171181	/	/	/	pink	/	/	0.952449	16.1379	N
MSTRG.50912	Zm00001d017617	GRMZM2G058432	/	/	/	pink	/	/	0.751575	16.1335	N
MSTRG.59237	Zm00001d018979_T001	GRMZM2G102075	/	Simple_repeat	/	pink	/	/	0.99166	16.1066	N
MSTRG.11362	Zm00001d034698	GRMZM2G156848	/	/	/	pink	/	/	0.97616	15.9307	N
MSTRG.73122	Zm00001d045520	GRMZM5G809335	/	DNA/PIF-Harbinger	/	pink	/	/	0.479193	15.9032	N
MSTRG.47595	Zm00001d015612	GRMZM2G092988	/	/	/	pink	/	/	0.809334	15.683	N
MSTRG.47315	Zm00001d015460	GRMZM2G058252	/	SINE/tRNA	/	pink	/	/	0.972502	15.6619	N
MSTRG.7732	Zm00001d032181	GRMZM2G152552	/	Simple_repeat	/	pink	/	/	0.998396	15.6446	N
MSTRG.63177	Zm00001d021018	GRMZM2G065868	/	/	/	pink	/	/	0.974365	15.6331	N
MSTRG.211	Zm00001d027389	GRMZM2G014382	/	/	/	pink	/	/	0.843459	15.5529	N
MSTRG.64610	Zm00001d022111	GRMZM2G093902	/	DNA/PIF-Harbinger	/	pink	0.792226	0.000819468	0.893381	15.5095	N
MSTRG.28353	Zm00001d040588_T001	GRMZM2G058923	/	Simple_repeat	/	pink	0.629576	0.000109346	0.739957	15.4172	N
MSTRG.16478	Zm00001d026254_T001	GRMZM2G094051	/	/	/	pink	0.69981	0.00024775	0.83989	15.346	N
MSTRG.65075	Zm00001d022463	GRMZM2G063617	/	RC/Helitron	/	pink	0.699977	1.38239e-07	0.949896	15.0741	N
MSTRG.25111	Zm00001d006899	GRMZM5G851698	/	/	/	pink	0.629528	0.002379	0.875566	15.0684	N
MSTRG.47046	Zm00001d015301	GRMZM2G088880	/	/	/	pink	/	/	0.966624	15.0406	N
MSTRG.506	Zm00001d027618	GRMZM2G149257	/	Simple_repeat	/	pink	/	/	0.972527	14.9795	N
MSTRG.72515	Zm00001d045069	GRMZM2G146358	/	/	/	pink	/	/	0.973846	14.8313	N
MSTRG.51237	Zm00001d017850	GRMZM2G158568	/	Simple_repeat	/	pink	0.72261	0.000625955	0.981776	14.8169	N
MSTRG.24050	Zm00001d006064	GRMZM2G047971	/	/	/	pink	/	/	0.839886	14.8112	N
MSTRG.28106	Zm00001d040435	GRMZM2G131024	/	/	/	pink	/	/	0.97599	14.4935	N
MSTRG.57257	Zm00001d038088	GRMZM2G014300	/	/	/	pink	0.648573	4.02946e-07	0.89697	14.4505	N
MSTRG.20380	Zm00001d004052	AC206642.4_FG001	/	/	/	pink	0.645903	0.0035813	0.988563	14.4358	N
MSTRG.35833	-	-	/	/	/	pink	0.843662	4.40386e-13	0.966323	14.3789	N
MSTRG.49064	Zm00001d016276_T001	GRMZM2G091383	/	Low_complexity	/	pink	/	/	0.975177	14.2522	N
MSTRG.67686	Zm00001d009653	GRMZM2G119809	/	Simple_repeat	/	pink	/	/	0.888916	14.2491	N
MSTRG.67410	Zm00001d009480	GRMZM2G040477	/	/	/	pink	/	/	0.976397	14.1523	N
MSTRG.57856	Zm00001d038535	GRMZM2G044137	/	Simple_repeat	/	pink	/	/	0.917644	14.1323	N
MSTRG.71982	Zm00001d012729	GRMZM2G153648	/	Simple_repeat	/	pink	/	/	0.943322	13.9626	N
MSTRG.67593	Zm00001d009579	GRMZM2G113720	/	/	/	pink	/	/	0.949815	13.844	N
MSTRG.2059	Zm00001d028786	GRMZM2G030016	/	/	/	pink	/	/	0.925924	13.3785	N
MSTRG.70663	Zm00001d011680	GRMZM2G112535	/	Low_complexity	/	pink	0.613071	3.61273e-10	0.874015	13.3512	N
MSTRG.37200	Zm00001d050054	GRMZM2G177654	/	/	/	pink	/	/	0.685903	13.3369	N
MSTRG.22621	Zm00001d005089	GRMZM2G155437	/	/	/	pink	/	/	0.941504	13.2087	N
MSTRG.69902	Zm00001d011100	GRMZM2G098153	/	DNA/TcMar-Stowaway	/	pink	/	/	0.979783	13.1393	N
MSTRG.31842	Zm00001d042436	GRMZM2G023257	/	/	/	pink	/	/	0.811796	13.0972	N
MSTRG.37862	Zm00001d050384	GRMZM2G117811	/	/	/	pink	/	/	0.811538	13.0271	N
MSTRG.58267	Zm00001d038865	GRMZM2G394827	/	/	/	pink	0.65769	2.10595e-05	0.960173	12.7534	N
MSTRG.36988	Zm00001d049945	GRMZM2G181194	/	/	/	pink	/	/	0.962753	12.7419	N
MSTRG.31977	Zm00001d042525_T001	GRMZM5G815894	/	LINE/RTE-BovB	/	pink	/	/	0.935204	12.7347	N
MSTRG.42953	Zm00001d053636	GRMZM2G051848	/	/	/	pink	/	/	0.945481	12.7113	N
MSTRG.36336	Zm00001d049552	GRMZM2G152573	/	Simple_repeat	/	pink	/	/	0.998376	12.7067	N
MSTRG.41243	Zm00001d052452	GRMZM2G076087	/	Simple_repeat	/	pink	0.61371	4.20959e-06	0.988402	12.6433	N
MSTRG.46522	Zm00001d014954	GRMZM2G075624	/	Simple_repeat	/	pink	/	/	0.823559	12.579	N
MSTRG.18858	Zm00001d003159	GRMZM2G154344	/	/	/	pink	/	/	0.926331	12.5297	N
MSTRG.11453	Zm00001d034790	GRMZM2G035017	/	Simple_repeat	/	pink	/	/	0.914149	12.4893	N
MSTRG.63187	Zm00001d021021	GRMZM2G115757	/	Simple_repeat	/	pink	/	/	0.88838	12.47	N
MSTRG.65459	Zm00001d008259	GRMZM2G036070	/	Simple_repeat	/	pink	0.771772	2.65022e-12	0.996959	12.4481	N
MSTRG.73010	Zm00001d045448	GRMZM2G092296	/	/	/	pink	/	/	0.947029	12.4019	N
MSTRG.77556	Zm00001d048204	GRMZM2G004172	/	/	/	pink	/	/	0.938584	12.3704	N
MSTRG.25137	ENSRNA049466300	-	/	/	/	pink	0.807015	0.0172542	0.920039	12.3258	N
MSTRG.23286	Zm00001d000978	-	LncRNA	DNA/CMC-EnSpm	/	pink	/	/	0.954024	12.274	N
MSTRG.16541	Zm00001d026307	GRMZM2G054537	/	DNA	/	pink	/	/	0.777244	12.1525	N
MSTRG.2618	Zm00001d029173	GRMZM2G000923	/	Low_complexity	/	pink	/	/	0.951085	12.059	N
MSTRG.16598	Zm00001d026343	GRMZM2G326066	/	/	/	pink	0.706904	0.0047092	0.938107	11.9987	N
MSTRG.70472	Zm00001d011534	GRMZM2G126928	/	Simple_repeat	/	pink	/	/	0.861555	11.992	N
MSTRG.17248	Zm00001d001903	GRMZM2G064967	/	Simple_repeat	/	pink	1.00152	1.47564e-25	0.824026	11.8838	N
MSTRG.37061	Zm00001d049984	GRMZM2G141499	/	/	/	pink	/	/	0.970158	11.8556	N
MSTRG.64625	Zm00001d022124	GRMZM2G030731	/	/	/	pink	0.703227	0.00047726	0.998225	11.8551	N
MSTRG.48275	Zm00001d015865	GRMZM2G326545	/	/	/	pink	/	/	0.938153	11.7884	N
MSTRG.63530	Zm00001d021306	GRMZM2G147459	/	/	/	pink	/	/	0.874995	11.7247	N
MSTRG.15696	Zm00001d025663	GRMZM2G173649	/	Simple_repeat	/	pink	/	/	0.984815	11.5477	N
MSTRG.10014	Zm00001d033727	GRMZM5G800853	/	LTR/Copia	/	pink	0.878748	1.3065e-07	0.915554	11.4495	N
MSTRG.19621	Zm00001d003685	GRMZM2G107588	/	RC/Helitron	/	pink	/	/	0.751831	11.4258	N
MSTRG.18316	Zm00001d002734	GRMZM2G132777	/	Simple_repeat	/	pink	0.614109	3.6688e-06	0.862616	11.423	N
MSTRG.51682	Zm00001d018208	GRMZM2G083886	/	Simple_repeat	GeBP	pink	/	/	0.957477	11.3643	N
MSTRG.23403	Zm00001d005642	GRMZM5G890561	/	/	/	pink	/	/	0.96793	11.3013	N
MSTRG.22504	Zm00001d005023	GRMZM2G377797	/	/	/	pink	0.705854	0.00613725	0.97641	11.1331	N
MSTRG.65072	Zm00001d022462	GRMZM2G322413	/	Simple_repeat	/	pink	/	/	0.935023	11.0974	N
MSTRG.18593	Zm00001d002937_T006	/	/	Simple_repeat	/	pink	/	/	0.941213	11.0802	N
MSTRG.36685	Zm00001d049790	GRMZM2G155931	/	/	/	pink	/	/	0.962418	10.8088	N
MSTRG.18824	Zm00001d003127	GRMZM2G083253	/	/	/	pink	/	/	0.981173	10.8001	N
MSTRG.63698	Zm00001d021445	GRMZM2G168330	/	/	/	pink	/	/	0.974262	10.7251	N
MSTRG.50376	Zm00001d017242	GRMZM2G153227	/	/	/	pink	/	/	0.997712	10.7112	N
MSTRG.1922	Zm00001d028672	GRMZM2G096424	/	RC/Helitron	/	pink	/	/	0.956054	10.653	N
MSTRG.70200	Zm00001d011314	GRMZM2G157758	/	/	/	pink	/	/	0.85162	10.6145	N
MSTRG.43187	Zm00001d053863	-	/	Simple_repeat	/	pink	/	/	0.889463	10.5426	N
MSTRG.6907	Zm00001d031560	AC197246.3_FG003	/	Simple_repeat	/	pink	/	/	0.942649	10.4109	N
MSTRG.64862	Zm00001d022301	-	/	Simple_repeat	/	pink	0.658508	6.84344e-11	0.975103	10.409	N
MSTRG.36544	Zm00001d049703_T001	GRMZM2G064807	/	/	/	pink	/	/	0.955777	10.3731	N
MSTRG.42951	Zm00001d053630	GRMZM2G336875	/	RC/Helitron	/	pink	/	/	0.916463	10.3604	N
MSTRG.45657	Zm00001d014417	-	/	/	/	pink	/	/	0.936978	10.3573	N
MSTRG.61720	Zm00001d020182	GRMZM5G851405	/	/	/	pink	0.614211	0.00215304	0.955545	10.3424	N
MSTRG.75228	Zm00001d046583	GRMZM5G805627	/	/	/	pink	/	/	0.989665	10.2001	N
MSTRG.60489	Zm00001d019688	-	/	/	/	pink	0.737756	6.39245e-10	0.865332	10.15	N
MSTRG.326	Zm00001d027468	GRMZM2G105571	/	Simple_repeat	/	pink	/	/	0.945759	10.038	N
MSTRG.66049	Zm00001d008736	GRMZM2G080722	/	/	/	pink	/	/	0.881428	9.95435	N
MSTRG.31125	Zm00001d042023	GRMZM2G171484	/	/	/	pink	/	/	0.919285	9.92009	N
MSTRG.71093	Zm00001d012017_T001	GRMZM2G100402	/	/	/	pink	/	/	0.885465	9.7485	N
MSTRG.71635	Zm00001d012469	GRMZM2G004111	/	/	/	pink	/	/	0.814931	9.71513	N
MSTRG.51617	Zm00001d018134	GRMZM2G015784	/	/	/	pink	/	/	0.99345	9.7144	N
MSTRG.51928	Zm00001d018418	GRMZM2G008728	/	/	/	pink	0.649586	6.62069e-08	0.991772	9.71344	N
MSTRG.34665	Zm00001d044490_T001	GRMZM2G369931	/	Simple_repeat	/	pink	/	/	0.803259	9.65353	N
MSTRG.64893	Zm00001d022330	GRMZM2G003172	/	LINE/RTE-BovB	/	pink	/	/	0.966107	9.651	N
MSTRG.59299	Zm00001d019039	GRMZM2G097726	/	Simple_repeat	/	darkturquoise	1.06649	6.4202e-17	0.99741	9.61561	N
MSTRG.77518	Zm00001d048157	GRMZM2G030915	/	/	/	pink	/	/	0.941412	9.58704	N
MSTRG.43738	Zm00001d012992	GRMZM5G899149	/	Simple_repeat	/	pink	0.686351	9.34654e-05	0.943725	9.47871	N
MSTRG.62689	Zm00001d020687	GRMZM2G389173	/	/	/	darkturquoise	1.34575	6.32253e-05	0.983743	9.46389	N
MSTRG.39486	Zm00001d051139_T001	GRMZM2G125529	/	/	/	darkturquoise	2.65928	2.7944e-32	0.955746	9.461	N
MSTRG.32342	Zm00001d042772	GRMZM2G023748	/	/	/	pink	0.71119	0.0232067	0.970799	9.39032	N
MSTRG.36752	Zm00001d049830_T002	GRMZM6G435471	/	Simple_repeat	/	pink	/	/	0.916731	9.35864	N
MSTRG.69218	Zm00001d010614	GRMZM5G827266	/	Simple_repeat	/	pink	/	/	0.999909	9.27704	N
MSTRG.43446	Zm00001d054084	-	/	Simple_repeat	/	pink	/	/	0.947683	9.27618	N
MSTRG.57365	Zm00001d038158	GRMZM2G012999	/	Simple_repeat	/	pink	/	/	0.83454	9.25147	N
MSTRG.69487	Zm00001d010804	GRMZM2G319747	/	/	/	pink	/	/	0.639734	9.10565	N
MSTRG.35835	Zm00001d049230	GRMZM2G101446	/	Simple_repeat	/	pink	/	/	0.733145	9.06861	N
MSTRG.64791	Zm00001d022248	GRMZM6G522911	/	Simple_repeat	/	pink	/	/	0.897461	9.06568	N
MSTRG.44732	Zm00001d001520	-	LncRNA	Simple_repeat	/	pink	/	/	0.943011	9.0486	N
MSTRG.57117	Zm00001d037972	GRMZM2G068496	/	/	/	pink	/	/	0.995779	9.01518	N
MSTRG.25178	Zm00001d007011	GRMZM2G119675	/	/	/	pink	/	/	0.859593	9.01368	N
MSTRG.155	Zm00001d027342	GRMZM2G144101	/	Simple_repeat	/	pink	/	/	0.856674	8.96742	N
MSTRG.1857	Zm00001d028612	GRMZM2G087600	/	RC/Helitron	/	pink	/	/	0.952255	8.85322	N
MSTRG.75797	Zm00001d046959	GRMZM2G174444	/	/	/	pink	/	/	0.785855	8.83588	N
MSTRG.63292	Zm00001d021128	GRMZM5G854301	/	LINE/L1	/	pink	/	/	0.941751	8.69072	N
MSTRG.9869	Zm00001d033640	GRMZM2G037164	/	DNA/MULE-MuDR	/	pink	0.768617	0.014044	0.973902	8.68607	N
MSTRG.65879	Zm00001d008594	GRMZM2G041238	/	Simple_repeat	/	pink	0.789644	0.00038849	0.989959	8.58061	N
MSTRG.25328	Zm00001d007154	GRMZM2G010991	/	/	/	pink	/	/	0.889518	8.57444	N
MSTRG.6955	Zm00001d031569	GRMZM2G096585	/	DNA/MULE-MuDR	/	darkturquoise	1.72342	1.36278e-07	0.973806	8.55894	N
MSTRG.22613	Zm00001d005081	GRMZM5G866336	/	Simple_repeat	/	pink	1.33038	1.21953e-06	0.935123	8.54063	N
MSTRG.38304	-	-	/	Simple_repeat	/	pink	/	/	0.854181	8.52203	N
MSTRG.62374	Zm00001d020510_T004	GRMZM2G116517	/	Simple_repeat	/	darkturquoise	1.06465	1.74897e-09	0.799134	8.49471	N
MSTRG.22884	Zm00001d005253	GRMZM2G124103	/	DNA/PIF-Harbinger	/	pink	/	/	0.968988	8.49381	N
MSTRG.69845	Zm00001d011050	GRMZM2G386228	/	Simple_repeat	/	pink	/	/	0.87102	8.47955	N
MSTRG.15859	Zm00001d025772	GRMZM2G125452	/	/	/	pink	/	/	0.982179	8.37794	N
MSTRG.52254	Zm00001d035048	GRMZM2G073433	/	RC/Helitron	/	pink	/	/	0.952274	8.36384	N
MSTRG.13218	Zm00001d024109	GRMZM5G816432	/	/	/	pink	0.640408	0.00369163	0.943743	8.33318	N
MSTRG.7966	Zm00001d032313	GRMZM2G108277	/	/	/	pink	0.873112	5.81155e-29	0.936977	8.31576	N
MSTRG.22934	Zm00001d005276	GRMZM2G102829	/	/	/	pink	/	/	0.961838	8.28291	N
MSTRG.17682	Zm00001d002253	GRMZM2G302712	/	/	/	pink	/	/	0.957796	8.27838	N
MSTRG.11264	Zm00001d034628	AC225147.4_FG002	/	/	/	pink	/	/	0.995545	8.20631	N
MSTRG.43767	Zm00001d013034	AC210013.4_FG019	/	/	/	pink	/	/	0.870044	8.20075	N
MSTRG.30900	Zm00001d041882	GRMZM2G101020	/	/	/	pink	0.807613	0.000589654	0.997898	8.14627	N
MSTRG.34620	Zm00001d044445	GRMZM2G143128	/	/	/	pink	/	/	0.761959	8.13378	N
MSTRG.51199	Zm00001d017823	GRMZM2G164948	/	/	/	pink	/	/	0.556833	8.0865	N
MSTRG.21502	Zm00001d004551	GRMZM2G058300	/	RC/Helitron	/	pink	/	/	0.954087	8.05447	N
MSTRG.1223	Zm00001d028181	GRMZM2G070716	/	/	/	pink	0.682182	2.11184e-06	0.860043	8.01932	N
MSTRG.23401	Zm00001d005641_T001	GRMZM2G579432	/	/	/	pink	/	/	0.624913	7.99876	N
MSTRG.51895	Zm00001d018403	GRMZM2G180384	/	/	/	pink	/	/	0.937892	7.89742	N
MSTRG.24272	Zm00001d006221	GRMZM2G002807	/	/	/	pink	/	/	0.986329	7.8913	N
MSTRG.67903	Zm00001d009783	GRMZM2G086964	/	Simple_repeat	/	darkturquoise	1.74519	2.47674e-08	0.986308	7.86599	N
MSTRG.7408	Zm00001d031937	GRMZM6G829919	/	DNA/hAT-Ac	/	pink	/	/	0.990009	7.82566	N
MSTRG.56785	Zm00001d037732	GRMZM2G126594	/	/	/	pink	/	/	0.907249	7.82265	N
MSTRG.54370	Zm00001d036108	GRMZM2G152775	/	Simple_repeat	/	pink	/	/	0.911654	7.80417	N
MSTRG.72685	Zm00001d045194	GRMZM2G005080	/	/	/	pink	/	/	0.914174	7.78719	N
MSTRG.32291	Zm00001d042725	AC155610.2_FG009	/	Simple_repeat	/	pink	/	/	0.838839	7.76675	N
MSTRG.55663	Zm00001d036964	GRMZM2G178432	/	DNA/PIF-Harbinger	/	pink	/	/	0.957098	7.7619	N
MSTRG.57485	-	-	/	/	/	pink	/	/	0.852169	7.75393	N
MSTRG.68677	Zm00001d010236	GRMZM2G010348	/	/	/	pink	/	/	0.998126	7.74529	N
MSTRG.64896	Zm00001d022333	GRMZM2G055527	/	/	/	pink	/	/	0.964448	7.74053	N
MSTRG.65402	Zm00001d008245	GRMZM2G027728	/	Simple_repeat	/	pink	1.29493	4.49699e-15	0.969656	7.73786	N
MSTRG.71343	-	-	/	/	/	pink	/	/	0.903965	7.72838	N
MSTRG.58326	Zm00001d038923	GRMZM2G038032	/	/	/	pink	/	/	0.990598	7.69476	N
MSTRG.65454	Zm00001d008257	GRMZM2G095657	/	/	/	pink	/	/	0.832126	7.6895	N
MSTRG.69588	Zm00001d010859	GRMZM2G381129	/	Simple_repeat	/	pink	/	/	0.593453	7.68312	N
MSTRG.71996	Zm00001d012742	GRMZM2G149105	/	/	/	pink	/	/	0.961384	7.68123	N
MSTRG.32634	Zm00001d042965	GRMZM2G032258	/	Low_complexity	C3H	darkturquoise	0.97177	3.65933e-09	0.990108	7.67502	N
MSTRG.37511	Zm00001d050193	GRMZM2G100225	/	Simple_repeat	/	pink	/	/	0.988811	7.6662	N
MSTRG.5915	Zm00001d030944	GRMZM2G038922	LncRNA	SINE/tRNA	/	pink	/	/	0.970384	7.64714	N
MSTRG.69236	Zm00001d010631	GRMZM2G142640	/	Simple_repeat	/	pink	0.637542	0.000690824	0.753468	7.64277	N
MSTRG.44016	Zm00001d013257	GRMZM2G071745	/	/	/	pink	/	/	0.811162	7.63061	N
MSTRG.26738	Zm00001d039546	-	/	LTR/Copia	/	pink	/	/	0.682962	7.61237	N
MSTRG.50789	Zm00001d017529_T001	GRMZM2G061938	/	Simple_repeat	/	pink	/	/	0.883921	7.50215	N
MSTRG.37931	Zm00001d050430_T001	GRMZM2G144367	/	Simple_repeat	/	darkturquoise	1.27731	5.26428e-05	0.986079	7.49464	N
MSTRG.59473	Zm00001d019142	GRMZM2G094867	/	Simple_repeat	/	pink	/	/	0.981842	7.37497	N
MSTRG.39694	Zm00001d051306	GRMZM2G063850	/	Simple_repeat	/	darkturquoise	1.17004	5.11857e-05	0.851387	7.35145	N
MSTRG.30450	-	-	/	/	/	pink	/	/	0.936163	7.33567	N
MSTRG.9132	Zm00001d033105	GRMZM2G146818	/	Low_complexity	/	pink	/	/	0.748516	7.3041	N
MSTRG.46408	Zm00001d014880	GRMZM2G040555	/	/	/	pink	/	/	0.89178	7.29967	N
MSTRG.26490	Zm00001d039395	GRMZM2G005788	/	Simple_repeat	/	pink	/	/	0.89618	7.23864	N
MSTRG.10734	Zm00001d034244	GRMZM2G072806	/	/	/	pink	/	/	0.977719	7.19751	N
MSTRG.16992	-	-	/	Simple_repeat	/	pink	0.74857	2.36355e-08	0.985446	7.16788	N
MSTRG.65164	Zm00001d022544	GRMZM6G810942	/	/	/	pink	/	/	0.9825	7.15024	N
MSTRG.76585	Zm00001d047500	GRMZM2G134107	/	Simple_repeat	/	pink	/	/	0.798153	7.14505	N
MSTRG.3761	Zm00001d029860	GRMZM2G107741	/	Simple_repeat	/	pink	/	/	0.927039	7.14372	N
MSTRG.41773	Zm00001d052885	GRMZM2G177720	/	DNA/MULE-MuDR	/	pink	/	/	0.970571	7.09956	N
MSTRG.34609	Zm00001d044441	GRMZM2G143234	/	/	/	pink	/	/	0.97288	7.09863	N
MSTRG.29567	Zm00001d041135	GRMZM2G395853	/	Simple_repeat	/	pink	0.604423	0.000130617	0.976507	6.99291	N
MSTRG.64870	Zm00001d022307	GRMZM2G013652	/	/	/	darkturquoise	2.19414	6.35067e-09	0.988766	6.99173	N
MSTRG.34840	Zm00001d044619	GRMZM2G467134	/	Simple_repeat	/	pink	0.948898	0.000665248	0.974701	6.89549	N
MSTRG.21331	-	-	/	/	/	pink	/	/	0.719987	6.88077	N
MSTRG.51340	Zm00001d017927_T001	GRMZM2G075223	/	/	/	pink	/	/	0.873467	6.80024	N
MSTRG.15985	Zm00001d025866	GRMZM2G166985	/	DNA/PIF-Harbinger	/	pink	0.653829	3.99925e-05	0.916656	6.79293	N
MSTRG.13738	Zm00001d024347	GRMZM2G149894	/	Simple_repeat	/	pink	/	/	0.88381	6.78951	N
MSTRG.68864	Zm00001d010368	GRMZM2G117388	/	/	/	darkturquoise	1.09148	3.22848e-05	0.996978	6.7768	N
MSTRG.19325	Zm00001d003500	GRMZM2G160994	/	Simple_repeat	/	pink	/	/	0.859602	6.72661	N
MSTRG.24267	Zm00001d006219	GRMZM2G130278	/	DNA/PIF-Harbinger	/	pink	/	/	0.931046	6.70246	N
MSTRG.58289	Zm00001d038885	GRMZM2G174741	/	Simple_repeat	/	pink	/	/	0.690114	6.69817	N
MSTRG.71133	Zm00001d012042	GRMZM2G053898	/	/	/	pink	/	/	0.875971	6.69487	N
MSTRG.18303	Zm00001d002730	GRMZM2G170516	/	Simple_repeat	/	pink	/	/	0.823042	6.67178	N
MSTRG.34622	Zm00001d044446	GRMZM2G137961	/	Simple_repeat	/	pink	/	/	0.999693	6.62171	N
MSTRG.3506	Zm00001d029733	GRMZM2G506660	/	Low_complexity	/	pink	/	/	0.94729	6.61759	N
MSTRG.71648	Zm00001d012458	GRMZM5G897342	/	Simple_repeat	/	pink	/	/	0.906949	6.61481	N
MSTRG.40198	Zm00001d051662	GRMZM2G011253	/	Simple_repeat	/	pink	0.779097	0.0328723	0.982574	6.61287	N
MSTRG.36087	Zm00001d049389	GRMZM5G804816	/	LINE/L1	/	pink	/	/	0.963894	6.59738	N
MSTRG.77756	Zm00001d048382	GRMZM2G089421	/	/	/	pink	0.613814	0.0139578	0.974554	6.55896	N
MSTRG.40384	Zm00001d051823	GRMZM2G140809	/	Simple_repeat	/	pink	/	/	0.816342	6.51433	N
MSTRG.52003	Zm00001d018478	GRMZM2G143627	/	/	/	pink	/	/	0.961281	6.49135	N
MSTRG.22105	Zm00001d004821	GRMZM2G177005	/	/	/	pink	/	/	0.716477	6.48021	N
MSTRG.12866	Zm00001d023978	GRMZM5G829554	/	/	/	pink	/	/	0.976909	6.47495	N
MSTRG.57044	Zm00001d037926	GRMZM2G035526	/	/	/	pink	/	/	0.979732	6.44373	N
MSTRG.36424	Zm00001d049619	GRMZM2G179976	/	Simple_repeat	/	pink	/	/	0.984602	6.43791	N
MSTRG.75261	Zm00001d046599	GRMZM2G117935	/	Simple_repeat	/	pink	/	/	0.986134	6.43372	N
MSTRG.404	Zm00001d027527	GRMZM2G092719	/	Simple_repeat	/	pink	/	/	0.999712	6.4263	N
MSTRG.77622	Zm00001d048252	GRMZM2G100120	/	Simple_repeat	/	pink	/	/	0.931197	6.38518	N
MSTRG.65601	Zm00001d008387_T001	GRMZM2G156673	/	Simple_repeat	/	pink	/	/	0.87879	6.38153	N
MSTRG.59921	Zm00001d019397	GRMZM5G863152	/	/	/	pink	0.949176	6.32116e-17	0.989417	6.34553	N
MSTRG.17152	Zm00001d001830	GRMZM2G160527	/	Simple_repeat	/	pink	/	/	0.811121	6.33742	N
MSTRG.64787	Zm00001d022243	GRMZM5G867185	/	DNA/TcMar-Stowaway	/	darkturquoise	2.43744	1.29026e-18	0.974302	6.28487	N
MSTRG.32975	Zm00001d043224	GRMZM5G801031	/	/	/	pink	/	/	0.924675	6.2817	N
MSTRG.65968	Zm00001d008656_T001	GRMZM2G097775	/	Simple_repeat	/	pink	/	/	0.913994	6.25632	N
MSTRG.19906	Zm00001d003857	GRMZM2G134668	/	Simple_repeat	/	darkturquoise	1.3651	8.70387e-06	0.942164	6.17766	N
MSTRG.5601	Zm00001d022836	-	/	Simple_repeat	/	pink	/	/	0.819695	6.16099	N
MSTRG.56081	-	-	/	/	/	pink	/	/	0.935944	6.15787	N
MSTRG.17006	Zm00001d026675	GRMZM2G104613	/	/	/	pink	/	/	0.955028	6.13221	N
MSTRG.34102	Zm00001d044042	GRMZM2G466833	/	/	/	pink	/	/	0.962928	6.12099	N
MSTRG.59740	Zm00001d019283	GRMZM2G358059	/	DNA/TcMar-Stowaway	/	darkturquoise	1.46164	1.25202e-05	0.969456	6.07552	N
MSTRG.8389	Zm00001d032588	GRMZM2G087651	/	DNA/PIF-Harbinger	/	pink	/	/	0.881889	6.07445	N
MSTRG.13082	-	-	/	DNA/CMC-EnSpm	/	pink	/	/	0.955066	6.07238	N
MSTRG.24153	-	-	/	LTR/Gypsy	/	pink	/	/	0.964279	6.06465	N
MSTRG.62484	Zm00001d020571	GRMZM2G120942	/	LINE/RTE-BovB	/	pink	/	/	0.953368	6.04059	N
MSTRG.70153	Zm00001d011278	AC194341.4_FG002	/	/	/	pink	/	/	0.94495	6.02778	N
MSTRG.57464	Zm00001d038208	GRMZM2G016817	/	/	/	pink	/	/	0.876367	6.02522	N
MSTRG.26172	Zm00001d007881	GRMZM2G095969	/	LINE/RTE-BovB	/	pink	/	/	0.925852	6.00823	N
MSTRG.65106	Zm00001d022492	GRMZM2G048210	/	/	/	darkturquoise	1.87548	3.98361e-06	0.975425	6.00787	N
MSTRG.33541	Zm00001d043632	GRMZM2G055276	/	Simple_repeat	/	pink	/	/	0.985936	5.99528	N
MSTRG.62253	Zm00001d020450_T001	GRMZM2G166963	/	/	/	pink	0.915391	7.57373e-05	0.980356	5.97409	N
MSTRG.48508	Zm00001d015973	GRMZM2G111022	/	Simple_repeat	/	pink	/	/	0.879938	5.97226	N
MSTRG.57026	Zm00001d037905	AC233866.1_FG006	/	/	/	pink	/	/	0.955434	5.96922	N
MSTRG.76533	Zm00001d047477	GRMZM2G465333	/	Low_complexity	/	pink	/	/	0.98522	5.94759	N
MSTRG.19818	Zm00001d003822	GRMZM2G056929	/	Low_complexity	S1Fa-like	pink	/	/	0.889224	5.92563	N
MSTRG.8680	Zm00001d032804	GRMZM2G020295	/	/	/	pink	/	/	0.978384	5.90196	N
MSTRG.10489	Zm00001d034064	GRMZM2G023833	/	/	/	pink	/	/	0.869729	5.84575	N
MSTRG.63842	Zm00001d021536	GRMZM2G313672	/	DNA/hAT-Ac	/	pink	/	/	0.945829	5.83067	N
MSTRG.2183	Zm00001d028880	GRMZM2G301823	/	/	/	pink	/	/	0.917796	5.80131	N
MSTRG.24893	Zm00001d006714	GRMZM2G105207	/	/	/	pink	/	/	0.91367	5.76982	N
MSTRG.16787	Zm00001d026495	GRMZM2G101179	/	Simple_repeat	/	pink	/	/	0.850522	5.76824	N
MSTRG.54754	Zm00001d036319	GRMZM2G120047	/	/	/	pink	/	/	0.883785	5.76544	N
MSTRG.75053	Zm00001d046467	GRMZM2G176029	/	/	/	darkturquoise	1.38906	1.1885e-08	0.99751	5.73982	N
MSTRG.24704	-	-	/	Simple_repeat	/	darkturquoise	4.23296	3.72464e-26	0.997357	5.6523	N
MSTRG.43642	Zm00001d012929	GRMZM2G121715	/	Low_complexity	/	pink	/	/	0.902521	5.63059	N
MSTRG.53368	Zm00001d035666_T002	GRMZM2G076329	/	/	/	pink	/	/	0.941859	5.62606	N
MSTRG.69157	Zm00001d010583	GRMZM2G173874	/	Simple_repeat	/	pink	/	/	0.949123	5.60613	N
MSTRG.36462	Zm00001d049656	GRMZM2G064133	/	/	/	pink	/	/	0.969499	5.51181	N
MSTRG.25644	Zm00001d007396	-	LncRNA	/	/	pink	1.98558	1.36135e-15	0.964031	5.48357	N
MSTRG.32269	Zm00001d042709	GRMZM2G056495	/	LTR/Copia	/	pink	/	/	0.75865	5.47655	N
MSTRG.9753	Zm00001d033535	GRMZM2G028379	/	Simple_repeat	/	pink	/	/	0.938531	5.45785	N
MSTRG.56605	Zm00001d037603	GRMZM5G803952	/	RC/Helitron	/	pink	/	/	0.981011	5.45562	N
MSTRG.60265	Zm00001d019577	GRMZM5G885473	/	/	/	pink	0.727593	2.30804e-10	0.92307	5.45142	N
MSTRG.57439	Zm00001d038193	GRMZM2G133082	/	Simple_repeat	/	pink	/	/	0.981967	5.3808	N
MSTRG.22171	Zm00001d004841_T001	GRMZM2G132968	/	/	/	pink	/	/	0.94074	5.37749	N
MSTRG.68237	Zm00001d009950	GRMZM2G063676	/	Simple_repeat	/	darkturquoise	1.48746	9.58317e-07	0.909762	5.37699	N
MSTRG.10693	Zm00001d034223	GRMZM2G165619	/	/	/	pink	0.792497	2.00825e-06	0.956265	5.36145	N
MSTRG.28646	Zm00001d040734	GRMZM5G800558	/	Simple_repeat	/	pink	/	/	0.98865	5.34517	N
MSTRG.19610	Zm00001d003683	GRMZM2G135727	/	/	/	pink	/	/	0.929293	5.29491	N
MSTRG.24527	Zm00001d006439	GRMZM2G171628	/	Simple_repeat	/	pink	/	/	0.875548	5.28651	N
MSTRG.77246	Zm00001d047973	GRMZM2G178287	/	LINE/L1	/	darkturquoise	4.065	1.22768e-34	0.999047	5.28075	N
MSTRG.65511	Zm00001d008297_T001	GRMZM2G171122	/	/	/	pink	/	/	0.807454	5.25126	N
MSTRG.68294	Zm00001d009978	GRMZM2G047097	/	/	/	pink	/	/	0.998473	5.22333	N
MSTRG.18972	Zm00001d003242	GRMZM2G099183	/	DNA/hAT-Ac	/	pink	/	/	0.944838	5.17932	N
MSTRG.15871	Zm00001d025784	GRMZM2G124411	/	/	/	pink	0.750907	0.000303288	0.977622	5.17585	N
MSTRG.69840	Zm00001d011049	GRMZM2G084429	/	Simple_repeat	/	pink	0.687035	3.23277e-09	0.943345	5.15974	N
MSTRG.57052	Zm00001d037929_T002	GRMZM2G078985	/	Simple_repeat	/	pink	0.601916	0.00454367	0.941517	5.14912	N
MSTRG.42593	Zm00001d053371	GRMZM2G068489	/	RC/Helitron	/	pink	/	/	0.955078	5.1256	N
MSTRG.46099	Zm00001d014679	GRMZM2G077208	/	Simple_repeat	/	pink	0.625762	0.000508324	0.965594	5.12098	N
MSTRG.39131	Zm00001d050965	GRMZM2G006672	/	/	/	pink	/	/	0.91847	5.10695	N
MSTRG.25262	Zm00001d007084	GRMZM2G141432	/	/	/	pink	/	/	0.757931	5.10667	N
MSTRG.55702	Zm00001d036985	GRMZM2G029685	/	Simple_repeat	/	pink	/	/	0.977287	5.10124	N
MSTRG.73076	Zm00001d045497	GRMZM2G467992	/	/	/	pink	0.757085	5.99362e-19	0.771792	5.09727	N
MSTRG.65668	Zm00001d008428	GRMZM2G035341	/	/	/	pink	/	/	0.810639	5.08093	N
MSTRG.63595	Zm00001d021375	GRMZM2G142013	/	/	/	pink	/	/	0.997753	5.08087	N
MSTRG.25298	Zm00001d007096	GRMZM2G327635	/	Simple_repeat	/	pink	/	/	0.890539	5.0781	N
MSTRG.63657	Zm00001d021417	-	/	DNA/TcMar-Stowaway	/	pink	/	/	0.852636	5.05939	N
MSTRG.8504	Zm00001d032671	GRMZM2G131815	/	/	/	pink	/	/	0.822909	5.04931	N
MSTRG.32586	Zm00001d042923	GRMZM2G078501	/	/	/	pink	/	/	0.990364	5.04508	N
MSTRG.25611	Zm00001d007370	-	/	DNA/CMC-EnSpm	/	pink	-0.861128	2.40947e-06	0.961148	5.03261	N
MSTRG.44489	Zm00001d013597	GRMZM2G176688	/	Simple_repeat	/	pink	/	/	0.869302	5.01601	N
MSTRG.19977	Zm00001d003896	AC196489.3_FG002	/	Simple_repeat	/	pink	/	/	0.946753	5.00459	N
MSTRG.36832	zma-mir169h	-	/	Simple_repeat	/	darkturquoise	3.46936	1.7222e-28	0.991556	5.00277	N
MSTRG.64695	Zm00001d022175	GRMZM2G079629	/	Simple_repeat	/	pink	/	/	0.872575	4.97647	N
MSTRG.42775	-	/	/	LTR/Gypsy	/	pink	0.717533	0.00808753	0.786541	4.95981	N
MSTRG.19546	Zm00001d003653	GRMZM2G047512	/	Simple_repeat	/	pink	/	/	0.968159	4.95093	N
MSTRG.13531	Zm00001d024242	GRMZM2G079777	/	/	/	pink	/	/	0.940873	4.94634	N
MSTRG.36051	Zm00001d049363	GRMZM2G003814	/	/	/	pink	/	/	0.992675	4.93699	N
MSTRG.1988	Zm00001d028726	GRMZM2G073628	/	Simple_repeat	/	pink	/	/	0.701256	4.93302	N
MSTRG.23194	Zm00001d005485	GRMZM2G134955	/	DNA/PIF-Harbinger	/	pink	/	/	0.949421	4.92113	N
MSTRG.51212	Zm00001d017831_T001	GRMZM2G421899	/	Simple_repeat	/	pink	-0.775157	0.00384542	0.653658	4.88074	N
MSTRG.2050	Zm00001d028773	GRMZM2G006085	/	/	/	pink	/	/	0.892947	4.87854	N
MSTRG.69537	Zm00001d010834	GRMZM2G017142	/	Simple_repeat	/	pink	/	/	0.930279	4.8685	N
MSTRG.28024	Zm00001d040389	GRMZM2G040069	/	/	/	pink	/	/	0.980715	4.85545	N
MSTRG.24944	-	-	LncRNA	DNA/TcMar-Stowaway	/	pink	1.08436	1.33639e-05	0.934561	4.84279	N
MSTRG.3951	Zm00001d029968	-	/	/	/	pink	1.01755	7.28855e-10	0.898768	4.82514	N
MSTRG.69004	Zm00001d010461	GRMZM2G049013	/	/	/	pink	0.650834	2.08547e-05	0.988471	4.81037	N
MSTRG.16943	Zm00001d026639	GRMZM2G173636	/	Simple_repeat	/	pink	/	/	0.806245	4.80669	N
MSTRG.62337	Zm00001d020486	GRMZM2G071059	/	Simple_repeat	/	pink	/	/	0.995488	4.80004	N
MSTRG.71267	Zm00001d012161	GRMZM2G163081	/	/	/	pink	/	/	0.988023	4.78348	N
MSTRG.37268	Zm00001d026822	-	LncRNA	DNA/CMC-EnSpm	/	darkturquoise	0.965282	1.62718e-08	0.869909	4.74117	N
MSTRG.43678	Zm00001d012966	GRMZM2G002825	/	/	/	pink	/	/	0.975486	4.68666	N
MSTRG.32968	Zm00001d043217	GRMZM2G113414	/	DNA/CMC-EnSpm	/	pink	/	/	0.77077	4.68455	N
MSTRG.26333	Zm00001d039259	GRMZM5G835677	/	/	/	darkturquoise	0.814767	0.000216003	0.968094	4.67335	N
MSTRG.45799	ENSRNA049461765	-	/	Simple_repeat	/	pink	1.03441	8.49614e-08	0.929383	4.62842	N
MSTRG.12148	Zm00001d023552_T001	GRMZM5G856076	/	Simple_repeat	/	pink	/	/	0.946476	4.61472	N
MSTRG.25030	Zm00001d006838	GRMZM5G873635	/	/	/	pink	0.58639	0.0168741	0.997125	4.56883	N
MSTRG.69500	Zm00001d010808	GRMZM2G408989	/	Simple_repeat	/	pink	/	/	0.970182	4.55703	N
MSTRG.26254	-	-	/	RC/Helitron	/	pink	/	/	0.980411	4.52285	N
MSTRG.37003	Zm00001d049952	GRMZM2G451604	/	Simple_repeat	/	pink	/	/	0.697703	4.51513	N
MSTRG.19220	Zm00001d003408	GRMZM2G033093	/	/	/	darkturquoise	2.44529	1.26943e-14	0.970675	4.49422	N
MSTRG.16522	-	-	LncRNA	LTR/Copia	/	pink	/	/	0.905106	4.49249	N
MSTRG.45127	Zm00001d014073	GRMZM2G123495	/	/	/	pink	/	/	0.892284	4.39716	N
MSTRG.70204	Zm00001d011321_T002	GRMZM5G867882	/	/	/	pink	/	/	0.783337	4.38323	N
MSTRG.45213	Zm00001d014140	GRMZM2G068149	/	/	/	pink	1.45341	1.2923e-25	0.963549	4.34682	N
MSTRG.46959	Zm00001d015242	GRMZM2G102912	/	/	/	pink	/	/	0.866484	4.34039	N
MSTRG.35128	Zm00001d026720	-	LncRNA	Simple_repeat	/	darkturquoise	2.57184	2.30053e-09	0.945339	4.33276	N
MSTRG.68883	Zm00001d010390	-	/	LINE/L1	/	pink	/	/	0.991931	4.2937	N
MSTRG.17582	Zm00001d002155	GRMZM2G106105	/	Simple_repeat	/	pink	/	/	0.968529	4.29066	N
MSTRG.58231	Zm00001d038839	GRMZM2G106607	/	Simple_repeat	/	pink	/	/	0.995493	4.28794	N
MSTRG.47271	Zm00001d015431	GRMZM2G138527	/	Simple_repeat	/	pink	/	/	0.919874	4.27687	N
MSTRG.12137	Zm00001d023542	-	/	/	/	pink	/	/	0.980744	4.18429	N
MSTRG.63990	Zm00001d021621	GRMZM2G048819	/	LTR/Copia	/	darkturquoise	6.99396	1.67862e-26	0.970901	4.18419	N
MSTRG.70331	Zm00001d011412	GRMZM2G339503	/	/	/	pink	/	/	0.960451	4.17727	N
MSTRG.12424	Zm00001d023733_T001	GRMZM2G009795	/	DNA/PIF-Harbinger	/	pink	/	/	0.934336	4.16606	N
MSTRG.65464	Zm00001d008264	GRMZM5G806649	/	Simple_repeat	/	pink	/	/	0.954323	4.14807	N
MSTRG.61739	Zm00001d020201	GRMZM2G172342	/	/	/	pink	/	/	0.866939	4.13318	N
MSTRG.63685	Zm00001d021436	GRMZM2G053083	/	DNA/TcMar-Stowaway	/	pink	/	/	0.992919	4.12818	N
MSTRG.32909	Zm00001d043183	AC213654.3_FG001	LncRNA	DNA/TcMar-Stowaway	/	darkturquoise	1.10542	5.05645e-12	0.98657	4.11998	N
MSTRG.77522	Zm00001d048163	GRMZM2G181542	/	/	/	pink	/	/	0.958732	4.11974	N
MSTRG.62625	Zm00001d020640	GRMZM2G075348	/	LTR/Copia	/	pink	/	/	0.85432	4.07694	N
MSTRG.52676	Zm00001d035288	GRMZM2G060856	/	Simple_repeat	/	pink	0.863627	6.87689e-08	0.881057	4.0585	N
MSTRG.45027	Zm00001d014005	GRMZM5G800835	/	/	/	pink	/	/	0.951093	4.05666	N
MSTRG.37627	Zm00001d050248	GRMZM2G053507	/	/	/	pink	/	/	0.914776	4.05618	N
MSTRG.27827	Zm00001d040278	GRMZM2G122666	/	/	/	darkturquoise	/	/	0.949458	4.04771	N
MSTRG.2229	Zm00001d028909	GRMZM2G033491	/	LTR/Gypsy	/	pink	/	/	0.973057	4.0451	N
MSTRG.60599	Zm00001d019727	GRMZM2G471779	/	Simple_repeat	/	pink	0.602863	0.00726233	0.973211	4.04238	N
MSTRG.77517	Zm00001d048190	GRMZM2G114758	/	/	/	pink	1.1817	2.75213e-55	0.956304	4.04198	N
MSTRG.17678	Zm00001d002244	GRMZM2G012628	/	RC/Helitron	/	pink	/	/	0.908249	4.01731	N
MSTRG.75265	Zm00001d046600	GRMZM2G092975	/	/	/	pink	/	/	0.980603	3.99674	N
MSTRG.27197	Zm00001d039908	GRMZM2G327564	/	Simple_repeat	/	pink	0.718584	0.00705017	0.881214	3.95946	N
MSTRG.56443	Zm00001d037489	GRMZM2G166659	/	/	/	pink	/	/	0.967677	3.95705	N
MSTRG.58882	Zm00001d018718	GRMZM2G145633	/	Simple_repeat	/	pink	/	/	0.950533	3.93808	N
MSTRG.49790	Zm00001d016798	GRMZM2G114241	/	Simple_repeat	/	pink	/	/	0.831988	3.92785	N
MSTRG.40670	Zm00001d052040	GRMZM2G010933	/	DNA/hAT-Ac	/	pink	0.769556	1.01531e-05	0.80094	3.89468	N
MSTRG.23821	Zm00001d005909	GRMZM2G323504	/	Simple_repeat	/	pink	0.89981	0.000183556	0.967615	3.86861	N
MSTRG.25122	Zm00001d006907	GRMZM2G086805	/	Simple_repeat	/	pink	/	/	0.888178	3.86457	N
MSTRG.53118	Zm00001d035540	GRMZM2G122631	/	/	/	pink	/	/	0.877125	3.8603	N
MSTRG.18126	-	/	/	/	/	pink	1.26821	1.53337e-14	0.999584	3.85734	N
MSTRG.34869	Zm00001d044653	GRMZM2G014387	/	LTR/Copia	/	pink	/	/	0.908483	3.81687	N
MSTRG.6718	Zm00001d031429	GRMZM2G132607	/	Simple_repeat	/	pink	/	/	0.995244	3.79583	N
MSTRG.23387	Zm00001d005631	GRMZM2G037150	/	/	/	pink	/	/	0.729885	3.79358	N
MSTRG.1483	Zm00001d028369	GRMZM2G152549	/	Simple_repeat	/	darkturquoise	1.42556	0.00429536	0.969927	3.78649	N
MSTRG.47633	Zm00001d015635	GRMZM2G071626	/	Simple_repeat	/	pink	/	/	0.99065	3.77278	N
MSTRG.39085	Zm00001d050935	GRMZM2G159691	/	/	/	pink	/	/	0.987697	3.76215	N
MSTRG.19395	Zm00001d003540	GRMZM2G131448	/	Low_complexity	/	pink	/	/	0.973656	3.7382	N
MSTRG.12475	Zm00001d023767	-	/	Simple_repeat	/	pink	/	/	0.788403	3.68657	N
MSTRG.72422	Zm00001d045000	GRMZM2G086906	/	Simple_repeat	/	pink	/	/	0.989894	3.64873	N
MSTRG.45250	Zm00001d014161	GRMZM2G313649	/	/	/	pink	/	/	0.920137	3.64616	N
MSTRG.7262	Zm00001d031816	GRMZM5G889620	/	Low_complexity	/	pink	/	/	0.999088	3.62276	N
MSTRG.75462	Zm00001d046729	GRMZM2G122476	/	/	/	pink	0.616919	0.00343953	0.948541	3.57695	N
MSTRG.40430	Zm00001d051851	GRMZM2G006006	/	Simple_repeat	/	pink	0.977224	8.32657e-08	0.84608	3.57426	N
MSTRG.77227	Zm00001d047962	GRMZM2G115925	/	Low_complexity	/	pink	/	/	0.81581	3.57042	N
MSTRG.60218	Zm00001d019553	GRMZM2G146331	/	/	/	pink	0.84452	2.62059e-15	0.99476	3.54193	N
MSTRG.32641	Zm00001d042968	GRMZM2G303465	/	Simple_repeat	NF-YB	pink	/	/	0.993322	3.53086	N
MSTRG.44727	Zm00001d013780_T001	GRMZM2G086904	/	/	/	pink	/	/	0.973199	3.4933	N
MSTRG.17948	Zm00001d002450_T001	GRMZM2G149649	/	Simple_repeat	/	pink	0.643642	0.000310041	0.980816	3.46412	N
MSTRG.40358	-	-	LncRNA	LTR/Gypsy	/	pink	1.71428	1.48211e-05	0.947404	3.44574	N
MSTRG.43097	Zm00001d053770	GRMZM2G052948	/	LTR/Copia	/	pink	/	/	0.86839	3.44346	N
MSTRG.58581	-	-	/	/	/	pink	/	/	0.923545	3.44127	N
MSTRG.59198	Zm00001d018957	GRMZM2G100403	/	Simple_repeat	/	pink	/	/	0.926574	3.43618	N
MSTRG.77412	-	-	/	Low_complexity	/	pink	/	/	0.983984	3.41043	N
MSTRG.26714	Zm00001d039580	GRMZM2G099466	/	/	/	pink	/	/	0.858124	3.40841	N
MSTRG.53264	Zm00001d035610	GRMZM2G045971	/	/	/	pink	/	/	0.906748	3.3949	N
MSTRG.15067	Zm00001d025201	GRMZM2G099696	/	Simple_repeat	/	pink	/	/	0.943635	3.3933	N
MSTRG.63131	Zm00001d020983	GRMZM2G152599	/	/	/	pink	0.978526	1.28458e-17	0.948898	3.3711	N
MSTRG.3401	Zm00001d029657	GRMZM2G064804	/	/	/	pink	/	/	0.963759	3.35742	N
MSTRG.70320	Zm00001d011401_T001	GRMZM2G149704	/	DNA/PIF-Harbinger	/	darkturquoise	0.658988	1.32434e-06	0.887693	3.32385	N
MSTRG.53429	Zm00001d035702	GRMZM5G893252	/	/	/	pink	/	/	0.917564	3.29898	N
MSTRG.28845	Zm00001d040827	GRMZM2G017853	/	LINE/L1	/	pink	0.702172	3.1246e-12	0.776305	3.29605	N
MSTRG.2874	Zm00001d029361	GRMZM2G143086	/	/	/	pink	/	/	0.985355	3.29206	N
MSTRG.47043	Zm00001d015300	GRMZM5G887054	/	/	/	pink	1.27702	1.51176e-13	0.981062	3.28092	N
MSTRG.49709	Zm00001d016722	GRMZM2G451281	/	/	/	pink	/	/	0.984157	3.27313	N
MSTRG.26991	Zm00001d039747	-	/	Simple_repeat	/	pink	/	/	0.952349	3.27123	N
MSTRG.30463	Zm00001d041612	GRMZM2G106906	/	/	/	pink	/	/	0.992599	3.27055	N
MSTRG.43393	Zm00001d054017	GRMZM2G150193	/	/	/	darkturquoise	0.809833	0.000219822	0.998606	3.26633	N
MSTRG.39185	Zm00001d050993	GRMZM2G097190	/	/	/	pink	/	/	0.79075	3.26275	N
MSTRG.4343	Zm00001d030167_T001	GRMZM2G020620	/	DNA/PIF-Harbinger	/	pink	/	/	0.795108	3.25247	N
MSTRG.15716	Zm00001d025675	GRMZM2G066163	/	Simple_repeat	/	pink	/	/	0.94413	3.24595	N
MSTRG.19598	Zm00001d003680_T001	GRMZM2G109677	/	LTR/Copia	/	pink	/	/	0.981621	3.23665	N
MSTRG.59686	Zm00001d019253	-	/	/	/	darkturquoise	1.15514	6.75813e-17	0.975459	3.23435	N
MSTRG.70032	Zm00001d011185	AC199315.4_FG001	LncRNA	/	/	pink	0.703376	0.00918851	0.962232	3.22993	N
MSTRG.5896	Zm00001d030934	GRMZM2G003631	/	Simple_repeat	/	pink	/	/	0.980433	3.22976	N
MSTRG.8114	Zm00001d032402	GRMZM2G096303	/	/	/	pink	/	/	0.989277	3.2136	N
MSTRG.6763	Zm00001d031453	GRMZM2G115442	/	Simple_repeat	/	pink	/	/	0.754116	3.19845	N
MSTRG.50627	Zm00001d017417	GRMZM2G004847	/	DNA/TcMar-Stowaway	/	pink	/	/	0.902918	3.18151	N
MSTRG.43597	Zm00001d012890	GRMZM2G125784	/	/	/	pink	/	/	0.926135	3.16782	N
MSTRG.25231	Zm00001d007064	-	/	Simple_repeat	/	pink	/	/	0.992702	3.16169	N
MSTRG.26368	Zm00001d039287_T002	GRMZM2G123499	/	Simple_repeat	/	darkturquoise	/	/	0.98452	3.15604	N
MSTRG.78907	Zm00001d000150	GRMZM2G136014	/	Simple_repeat	/	pink	/	/	0.91881	3.15541	N
MSTRG.16560	Zm00001d026326	GRMZM2G029478	/	/	/	pink	0.996206	1.64447e-11	0.992579	3.14994	N
MSTRG.26731	Zm00001d039539	GRMZM2G314954	/	/	/	pink	/	/	0.881582	3.14401	N
MSTRG.73765	Zm00001d045877_T001	AC213612.3_FG001	/	Simple_repeat	/	pink	/	/	0.79445	3.13225	N
MSTRG.69124	Zm00001d010537	GRMZM5G883149	/	/	/	pink	/	/	0.733853	3.12585	N
MSTRG.68642	Zm00001d010220	GRMZM6G741620	/	/	/	pink	/	/	0.950853	3.12107	N
MSTRG.8472	Zm00001d032649	GRMZM2G014676	/	Simple_repeat	/	pink	/	/	0.955361	3.11377	N
MSTRG.16760	Zm00001d023196	-	LncRNA	/	/	pink	/	/	0.837758	3.09125	N
MSTRG.70677	Zm00001d011692	GRMZM2G023667	/	DNA/TcMar-Stowaway	MYB_related	pink	/	/	0.690715	3.07469	N
MSTRG.43279	Zm00001d053923	GRMZM2G060451	/	Simple_repeat	/	darkturquoise	0.764679	0.000123734	0.981487	3.05706	N
MSTRG.71598	Zm00001d012421	GRMZM2G085600	/	/	/	darkturquoise	0.630645	0.000141521	0.910746	3.05419	N
MSTRG.59697	Zm00001d019262	GRMZM2G074549	/	/	/	pink	/	/	0.946415	3.04131	N
MSTRG.9241	Zm00001d033171	GRMZM2G074193	/	LINE/L1	/	darkturquoise	1.55956	7.30196e-16	0.910046	3.03183	N
MSTRG.69951	Zm00001d011136	GRMZM2G181269	/	DNA/hAT-Ac	/	pink	/	/	0.940419	3.01675	N
MSTRG.69823	Zm00001d011034	GRMZM5G855672	/	Simple_repeat	/	darkturquoise	1.34385	6.38601e-39	0.962793	3.01516	N
MSTRG.29973	Zm00001d041352	GRMZM2G093347	/	Simple_repeat	/	pink	1.5703	1.53785e-08	0.863424	2.99081	N
MSTRG.48730	Zm00001d016080	GRMZM2G039443	/	Simple_repeat	/	darkturquoise	2.3771	2.63427e-08	0.986529	2.99036	N
MSTRG.25655	-	-	LncRNA	LTR/Gypsy	/	pink	/	/	0.882794	2.94934	N
MSTRG.17218	Zm00001d001881	GRMZM2G077541	/	Simple_repeat	/	darkturquoise	0.690473	1.23477e-08	0.82865	2.93711	N
MSTRG.61131	Zm00001d019926_T001	GRMZM2G079256	/	/	/	pink	0.956882	2.3884e-05	0.849684	2.91547	N
MSTRG.43224	Zm00001d053883	GRMZM2G117441	/	/	/	pink	/	/	0.933587	2.904	N
MSTRG.28699	Zm00001d040752	GRMZM2G038356	/	/	/	pink	/	/	0.935112	2.88345	N
MSTRG.66483	Zm00001d009005_T001	GRMZM2G107205	/	Simple_repeat	/	darkturquoise	/	/	0.790892	2.88128	N
MSTRG.62917	Zm00001d020828_T001	AC225205.3_FG003	/	Simple_repeat	/	darkturquoise	1.82819	1.24531e-20	0.929973	2.86767	N
MSTRG.33427	Zm00001d043551	GRMZM2G031308	/	Simple_repeat	/	darkturquoise	/	/	0.944073	2.86713	N
MSTRG.57908	-	-	LncRNA	Low_complexity	/	pink	/	/	0.99805	2.8621	N
MSTRG.34507	Zm00001d044367	GRMZM2G034183	/	Simple_repeat	/	pink	/	/	0.937916	2.86197	N
MSTRG.30606	Zm00001d041696	GRMZM2G042143	/	/	/	pink	0.870143	1.95737e-05	0.966594	2.85962	N
MSTRG.1134	Zm00001d028117	GRMZM2G013457	/	/	/	pink	/	/	0.938725	2.85254	N
MSTRG.41173	Zm00001d052391	GRMZM2G179737	/	/	/	pink	/	/	0.881737	2.82182	N
MSTRG.65098	Zm00001d022489	GRMZM2G008232	/	SINE/tRNA	/	pink	/	/	0.925455	2.80256	N
MSTRG.73023	Zm00001d045465	GRMZM2G110158	/	Simple_repeat	/	pink	/	/	0.972885	2.79691	N
MSTRG.30438	Zm00001d041597	GRMZM2G102580	/	Simple_repeat	/	pink	/	/	0.984772	2.78962	N
MSTRG.76413	Zm00001d047401	GRMZM2G426229	/	/	/	darkturquoise	/	/	0.984857	2.76792	N
MSTRG.51131	Zm00001d017771	GRMZM2G347767	/	RC/Helitron	/	darkturquoise	2.5452	3.0512e-14	0.904641	2.76675	N
MSTRG.10047	-	-	/	LTR/Copia	/	pink	1.03231	0.00202601	0.884399	2.75176	N
MSTRG.66325	Zm00001d008932	GRMZM2G007021	/	Simple_repeat	/	pink	/	/	0.930925	2.73753	N
MSTRG.63975	Zm00001d021639_T001	GRMZM2G180082	/	/	/	pink	0.993605	2.24843e-07	0.866584	2.73595	N
MSTRG.18831	Zm00001d003129	GRMZM2G158083	/	Simple_repeat	/	darkturquoise	0.761578	0.00105322	0.972671	2.7253	N
MSTRG.33345	Zm00001d043497	GRMZM2G081615	/	Low_complexity	/	pink	/	/	0.886858	2.71953	N
MSTRG.14946	Zm00001d025118	-	/	Simple_repeat	/	pink	/	/	0.991111	2.70303	N
MSTRG.41693	Zm00001d052816	GRMZM2G131957	LncRNA	Simple_repeat	/	pink	/	/	0.882945	2.69024	N
MSTRG.70462	Zm00001d011526	GRMZM2G007630	/	Simple_repeat	/	pink	/	/	0.909136	2.67169	N
MSTRG.42950	Zm00001d053661	GRMZM2G030402	/	DNA/PIF-Harbinger?	/	pink	0.728373	0.0264994	0.998185	2.66402	N
MSTRG.35720	-	-	/	Simple_repeat	/	pink	0.846565	1.15277e-08	0.748412	2.65848	N
MSTRG.55393	Zm00001d036758	GRMZM2G045371	/	/	/	pink	/	/	0.81021	2.65233	N
MSTRG.58660	-	/	/	Simple_repeat	/	pink	/	/	0.947884	2.63405	N
MSTRG.24141	Zm00001d006125	GRMZM2G023080	/	/	/	pink	/	/	0.979201	2.62907	N
MSTRG.43440	Zm00001d054072	-	/	/	/	pink	/	/	0.915801	2.61777	N
MSTRG.72856	Zm00001d045351	-	/	Simple_repeat	/	pink	/	/	0.918163	2.61532	N
MSTRG.51756	Zm00001d018282	GRMZM2G163749	/	/	/	pink	/	/	0.912077	2.56753	N
MSTRG.40189	-	-	/	Simple_repeat	/	darkturquoise	1.46813	4.12524e-14	0.647032	2.56698	N
MSTRG.77635	Zm00001d048270_T001	GRMZM2G049484	/	/	/	pink	/	/	0.942135	2.54668	N
MSTRG.37635	Zm00001d050253	GRMZM2G059018	/	LINE/L1	/	darkturquoise	0.646587	5.45761e-09	0.965725	2.53963	N
MSTRG.58388	Zm00001d038960	GRMZM6G820695	/	Simple_repeat	/	pink	/	/	0.880747	2.52524	N
MSTRG.25037	Zm00001d006844	GRMZM2G096123	/	Simple_repeat	/	darkturquoise	0.941196	1.99497e-05	0.964438	2.50792	N
MSTRG.22165	Zm00001d004839_T001	GRMZM2G324314	/	/	/	pink	/	/	0.896273	2.49477	N
MSTRG.25200	Zm00001d007032	GRMZM2G035356	/	/	/	pink	/	/	0.930481	2.45934	N
MSTRG.56859	Zm00001d037785_T003	GRMZM2G031420	/	/	/	pink	/	/	0.71069	2.44752	N
MSTRG.36328	Zm00001d049553	GRMZM2G104907	/	/	/	pink	/	/	0.964076	2.44011	N
MSTRG.16930	Zm00001d026609	GRMZM2G043903	/	Simple_repeat	/	pink	/	/	0.988258	2.43823	N
MSTRG.46472	Zm00001d014926	GRMZM2G115176	/	/	/	pink	/	/	0.983036	2.43758	N
MSTRG.59483	Zm00001d019147	GRMZM2G168149	/	Simple_repeat	/	pink	/	/	0.929855	2.43701	N
MSTRG.49587	-	-	LncRNA	/	/	pink	0.586242	0.000888032	0.993778	2.39284	N
MSTRG.25297	Zm00001d007118	GRMZM2G158766	/	/	/	pink	/	/	0.883447	2.39244	N
MSTRG.51281	Zm00001d017882	GRMZM2G029029	/	Simple_repeat	/	darkturquoise	/	/	0.947524	2.38911	N
MSTRG.8323	Zm00001d032546	GRMZM2G131769	/	Simple_repeat	/	darkturquoise	0.670101	0.00407113	0.986022	2.38741	N
MSTRG.43833	Zm00001d013078	GRMZM2G099449	/	DNA/MULE-MuDR	/	pink	0.660729	4.05878e-08	0.889163	2.38527	N
MSTRG.34325	Zm00001d044227	GRMZM2G390013	/	Simple_repeat	/	pink	/	/	0.857178	2.37316	N
MSTRG.15423	Zm00001d025445	GRMZM2G009888	/	LTR/Gypsy	/	pink	/	/	0.967585	2.36141	N
MSTRG.45046	Zm00001d014021	AC233894.1_FG005	/	Simple_repeat	/	pink	/	/	0.739314	2.34356	N
MSTRG.23904	Zm00001d005966_T001	GRMZM2G137558	/	Simple_repeat	/	darkturquoise	1.76344	6.85712e-08	0.916509	2.33983	N
MSTRG.56119	Zm00001d037277	GRMZM2G059282	/	/	/	pink	/	/	0.838552	2.32136	N
MSTRG.27954	Zm00001d040341	GRMZM2G145449	/	/	/	pink	/	/	0.979874	2.32031	N
MSTRG.11137	Zm00001d034520	GRMZM2G062289	/	Simple_repeat	/	pink	/	/	0.918129	2.31061	N
MSTRG.34569	-	-	/	RC/Helitron	/	darkturquoise	4.6914	1.21865e-20	0.899384	2.28933	N
MSTRG.69107	Zm00001d010528	GRMZM2G009936	/	Simple_repeat	/	pink	/	/	0.997237	2.27573	N
MSTRG.56054	Zm00001d037236	GRMZM2G168119	/	Simple_repeat	/	darkturquoise	/	/	0.860939	2.26645	N
MSTRG.40310	Zm00001d051760	GRMZM2G125512	/	/	/	pink	/	/	0.955116	2.26511	N
MSTRG.53938	Zm00001d035901	-	/	DNA/hAT-Tag1	/	pink	/	/	0.988196	2.26086	N
MSTRG.29432	Zm00001d041065	GRMZM2G149330	/	/	/	pink	0.625764	0.0058648	0.994425	2.25635	N
MSTRG.59477	Zm00001d019139	GRMZM2G122810	/	/	/	pink	/	/	0.838067	2.25059	N
MSTRG.19048	Zm00001d003291	GRMZM2G045005	/	Simple_repeat	/	pink	/	/	0.992525	2.24998	N
MSTRG.3591	Zm00001d029782	GRMZM2G136769	/	LTR/Gypsy	/	darkturquoise	0.642384	0.0137078	0.899606	2.24977	N
MSTRG.33789	Zm00001d043807	GRMZM2G031213	/	LINE/L1	/	pink	/	/	0.997007	2.24806	N
MSTRG.39844	Zm00001d051405	GRMZM2G046348	/	/	/	pink	/	/	0.943779	2.21763	N
MSTRG.12601	Zm00001d023836	GRMZM2G097820	/	Simple_repeat	/	pink	/	/	0.99943	2.21501	N
MSTRG.72611	Zm00001d045133	-	/	DNA/CMC-EnSpm	/	pink	0.642221	8.17722e-15	0.955824	2.20753	N
MSTRG.72830	Zm00001d045315	GRMZM2G102596	/	/	/	pink	/	/	0.826882	2.20653	N
MSTRG.2915	Zm00001d029380	GRMZM2G104353	/	/	/	pink	/	/	0.789039	2.20335	N
MSTRG.39356	Zm00001d051082	GRMZM2G133203	/	/	/	pink	/	/	0.937374	2.18911	N
MSTRG.34013	Zm00001d043984	GRMZM2G159498	/	LTR/Gypsy	/	pink	/	/	0.977304	2.18176	N
MSTRG.40437	Zm00001d051860	GRMZM2G123831	/	/	/	pink	0.677471	1.18111e-05	0.923616	2.17942	N
MSTRG.24396	Zm00001d006336	GRMZM2G056606	/	/	/	pink	1.05406	1.01752e-09	0.95498	2.177	N
MSTRG.62056	Zm00001d020354	GRMZM2G122780	/	/	/	pink	/	/	0.796656	2.17353	N
MSTRG.69576	Zm00001d010851	AC208327.4_FG006	/	RC/Helitron	/	darkturquoise	/	/	0.941122	2.17092	N
MSTRG.31330	Zm00001d042133_T004	GRMZM2G030902	/	/	/	pink	/	/	0.920759	2.16575	N
MSTRG.8047	Zm00001d032357	AC217977.3_FG003	/	LINE/RTE-BovB	/	pink	/	/	0.791782	2.16405	N
MSTRG.35778	Zm00001d049188	GRMZM2G139880	/	Simple_repeat	/	pink	/	/	0.96787	2.1606	N
MSTRG.49644	Zm00001d016687	GRMZM5G876303	/	Simple_repeat	/	pink	/	/	0.88962	2.15801	N
MSTRG.11465	Zm00001d034799	GRMZM5G878153	/	RC/Helitron	/	pink	/	/	0.949715	2.15121	N
MSTRG.39097	Zm00001d050942	GRMZM2G020653	/	/	/	pink	/	/	0.976905	2.14254	N
MSTRG.33954	Zm00001d043942	AC230013.2_FG007	/	/	/	pink	/	/	0.931718	2.14087	N
MSTRG.71076	Zm00001d011994	GRMZM2G064954	/	/	/	pink	0.874478	1.84091e-10	0.986046	2.12835	N
MSTRG.23761	Zm00001d005858	GRMZM2G134430	/	DNA/PIF-Harbinger	/	pink	/	/	0.96349	2.1232	N
MSTRG.24019	Zm00001d006046	GRMZM2G025095	/	SINE/tRNA	/	darkturquoise	0.961682	8.94087e-12	0.932802	2.12103	N
MSTRG.18772	Zm00001d003084	GRMZM2G177853	/	/	/	darkturquoise	/	/	0.85308	2.10689	N
MSTRG.16197	Zm00001d026031	AC233979.1_FG010	/	/	/	pink	/	/	0.944207	2.10193	N
MSTRG.76878	Zm00001d047713	GRMZM2G083262	/	/	/	pink	/	/	0.988155	2.09641	N
MSTRG.46606	Zm00001d014998	GRMZM5G806358	/	/	/	pink	0.744541	0.00107539	0.92465	2.09536	N
MSTRG.17324	-	-	LncRNA	DNA/PIF-Harbinger?	/	darkturquoise	2.02062	2.6094e-10	0.966372	2.09305	N
MSTRG.49806	Zm00001d016803	GRMZM2G090213	/	/	/	pink	/	/	0.943587	2.09289	N
MSTRG.11492	Zm00001d034771_T002	GRMZM2G113250	/	Simple_repeat	/	pink	/	/	0.915486	2.08057	N
MSTRG.24304	Zm00001d006250_T001	/	/	Simple_repeat	/	pink	/	/	0.965195	2.07412	N
MSTRG.9713	Zm00001d033511	GRMZM2G083783	/	DNA	/	pink	/	/	0.974728	2.07266	N
MSTRG.58305	Zm00001d038896	GRMZM2G041472	/	Simple_repeat	/	pink	/	/	0.932291	2.06462	N
MSTRG.10191	Zm00001d033858	GRMZM2G017709	/	Simple_repeat	/	pink	/	/	0.317224	2.05799	N
MSTRG.63586	Zm00001d021359	GRMZM2G179689	/	/	/	pink	/	/	0.940217	2.05657	N
MSTRG.926	Zm00001d027944	GRMZM2G113401	/	DNA/TcMar-Stowaway	/	pink	/	/	0.869308	2.05393	N
MSTRG.43837	Zm00001d013079	GRMZM2G099474	/	Simple_repeat	/	darkturquoise	/	/	0.996092	2.0309	N
MSTRG.50511	-	-	/	RC/Helitron	/	pink	/	/	0.835884	2.03069	N
MSTRG.67349	Zm00001d009445	GRMZM2G075839	/	/	/	pink	/	/	0.872254	2.02825	N
MSTRG.12313	Zm00001d023671	GRMZM2G000339	/	LTR/Gypsy	/	pink	0.690246	0.00361439	0.962951	2.02586	N
MSTRG.28687	-	-	/	LTR/Gypsy	/	darkturquoise	4.92913	1.38231e-16	0.981118	2.01003	N
MSTRG.71363	Zm00001d012233	GRMZM2G119397	/	/	/	darkturquoise	1.54214	6.61897e-05	0.999915	2.00963	N
MSTRG.58861	Zm00001d018703	GRMZM2G033027	/	/	/	pink	0.720942	0.00303541	0.941395	2.00813	N
MSTRG.33971	Zm00001d043955	GRMZM2G422651	/	/	/	darkturquoise	/	/	0.922616	1.97991	N
MSTRG.30634	Zm00001d041711	GRMZM2G116204	/	/	/	pink	/	/	0.724826	1.97805	N
MSTRG.59916	Zm00001d019394	GRMZM2G030823	/	/	/	pink	/	/	0.976939	1.96865	N
MSTRG.15191	-	-	/	LTR/Gypsy	/	pink	/	/	0.89727	1.9665	N
MSTRG.25346	Zm00001d007162	-	/	/	/	pink	/	/	0.592299	1.96025	N
MSTRG.33020	Zm00001d043259	GRMZM2G062342	/	Simple_repeat	/	pink	/	/	0.854368	1.95446	N
MSTRG.52039	Zm00001d018507	GRMZM2G101571	/	/	/	pink	/	/	0.976209	1.94023	N
MSTRG.31727	Zm00001d042372	GRMZM2G153991	/	/	/	darkturquoise	0.722568	8.29589e-05	0.969575	1.93445	N
MSTRG.74290	Zm00001d046120	GRMZM2G056078	/	DNA/PIF-Harbinger?	/	pink	/	/	0.917577	1.89509	N
MSTRG.19321	Zm00001d003493	GRMZM2G145758	/	LTR/Gypsy	/	pink	/	/	0.980734	1.88703	N
MSTRG.45131	Zm00001d014079	GRMZM2G027232	/	DNA/hAT-Ac	/	pink	/	/	0.99621	1.8856	N
MSTRG.78962	-	-	/	LTR/Gypsy	/	pink	1.4946	6.88747e-07	0.996407	1.88391	N
MSTRG.21232	-	-	LncRNA	/	/	darkturquoise	7.59694	4.64786e-16	0.923829	1.88239	N
MSTRG.49298	Zm00001d016458	GRMZM2G135691	/	DNA/MULE-MuDR	/	pink	/	/	0.993242	1.86898	N
MSTRG.11343	Zm00001d034688	GRMZM2G477609	LncRNA	/	/	pink	/	/	0.975071	1.86561	N
MSTRG.44842	Zm00001d013857_T003	GRMZM2G166644	/	Simple_repeat	/	darkturquoise	2.24804	2.02767e-07	0.987868	1.86347	N
MSTRG.13375	Zm00001d024171_T003	GRMZM2G038950	/	/	/	pink	/	/	0.972429	1.86314	N
MSTRG.66867	Zm00001d009211	GRMZM2G086636	/	/	/	pink	/	/	0.948765	1.86026	N
MSTRG.77990	Zm00001d048556	GRMZM2G079066	/	Simple_repeat	/	pink	/	/	0.913052	1.85696	N
MSTRG.28329	Zm00001d000523	-	/	RC/Helitron	/	darkturquoise	1.2369	1.08377e-08	0.994473	1.84672	N
MSTRG.74413	Zm00001d046166	GRMZM5G814159	/	Simple_repeat	/	pink	/	/	0.907109	1.84361	N
MSTRG.34334	Zm00001d044231	GRMZM2G045318	/	DNA/PIF-Harbinger?	/	pink	/	/	0.870726	1.83643	N
MSTRG.41512	Zm00001d052680	GRMZM2G059302	/	Simple_repeat	/	pink	/	/	0.836158	1.82874	N
MSTRG.31133	Zm00001d042030	GRMZM2G136635	/	Simple_repeat	/	pink	1.7105	1.50938e-08	0.917681	1.82165	N
MSTRG.51867	Zm00001d018383	GRMZM2G100467	/	Simple_repeat	/	pink	1.00311	3.15002e-05	0.98912	1.81654	N
MSTRG.26085	Zm00001d007807_T010	GRMZM2G414496	/	/	/	darkturquoise	/	/	0.950871	1.80134	N
MSTRG.34742	Zm00001d044542	GRMZM2G065970	/	DNA/TcMar-Stowaway	/	darkturquoise	0.784165	0.00558637	0.848895	1.79567	N
MSTRG.46423	Zm00001d014894	GRMZM2G055682	/	/	/	pink	0.757258	6.43383e-12	0.995466	1.76715	N
MSTRG.2733	Zm00001d029249	AC213099.3_FG001	/	Simple_repeat	/	pink	0.747995	6.72756e-06	0.967748	1.76652	N
MSTRG.45404	Zm00001d014278	GRMZM2G122805	/	Low_complexity	/	pink	/	/	0.974584	1.76623	N
MSTRG.22310	Zm00001d000942	-	LncRNA	/	/	pink	1.2642	1.1041e-07	0.902902	1.75863	N
MSTRG.56715	Zm00001d037675	GRMZM2G141776	/	RC/Helitron	/	pink	0.75402	0.000734594	0.978961	1.73983	N
MSTRG.71804	Zm00001d012598	GRMZM2G139349	/	Simple_repeat	/	pink	/	/	0.99451	1.739	N
MSTRG.34567	Zm00001d044405	GRMZM2G480607	/	Simple_repeat	/	darkturquoise	/	/	0.921894	1.73896	N
MSTRG.28145	Zm00001d040459	GRMZM2G078895	/	Simple_repeat	/	pink	/	/	0.865895	1.73343	N
MSTRG.51164	-	-	LncRNA	DNA/PIF-Harbinger	/	pink	/	/	0.886467	1.73314	N
MSTRG.63863	Zm00001d021554	GRMZM2G138220	/	/	/	pink	/	/	0.975668	1.72876	N
MSTRG.14245	Zm00001d024661	GRMZM2G063363	/	Low_complexity	/	pink	/	/	0.856479	1.7275	N
MSTRG.17321	Zm00001d001967	GRMZM2G061672	/	Simple_repeat	/	pink	/	/	0.916269	1.72689	N
MSTRG.15401	Zm00001d025425	GRMZM2G330424	/	Simple_repeat	/	pink	/	/	0.937635	1.71107	N
MSTRG.11008	Zm00001d034432	GRMZM2G074404	/	/	/	pink	0.753321	1.65494e-14	0.93333	1.70303	N
MSTRG.10549	Zm00001d034108	GRMZM2G351582	/	/	/	pink	/	/	0.968721	1.68927	N
MSTRG.10905	Zm00001d034351	GRMZM2G039906	/	/	/	pink	1.07553	9.48193e-10	0.891967	1.68678	N
MSTRG.30381	Zm00001d041569	GRMZM2G067476	/	Simple_repeat	/	pink	/	/	0.880589	1.67538	N
MSTRG.50300	Zm00001d017169	GRMZM2G007835	/	Simple_repeat	/	pink	0.598779	5.41089e-08	0.915127	1.67479	N
MSTRG.51659	Zm00001d018183	GRMZM2G152827	/	/	/	pink	-0.687574	0.000355773	0.947026	1.67069	N
MSTRG.40714	Zm00001d052062	GRMZM2G070239	/	Simple_repeat	/	darkturquoise	/	/	0.954499	1.66778	N
MSTRG.6106	Zm00001d031024	GRMZM2G029262	/	RC/Helitron	/	darkturquoise	/	/	0.955455	1.65909	N
MSTRG.8524	Zm00001d032687	-	/	/	/	darkturquoise	0.804048	1.27221e-08	0.915398	1.65585	N
MSTRG.18230	Zm00001d002679	GRMZM2G027891	/	/	/	pink	/	/	0.764077	1.65192	N
MSTRG.46720	Zm00001d015098	-	/	/	/	pink	/	/	0.914887	1.65118	N
MSTRG.21286	Zm00001d004428	GRMZM2G019681	/	RC/Helitron	/	pink	/	/	0.834418	1.64846	N
MSTRG.16270	Zm00001d026079	GRMZM2G077036	/	/	/	darkturquoise	1.78264	2.9833e-14	0.913566	1.64571	N
MSTRG.14083	-	-	/	LTR/Gypsy	/	pink	/	/	0.924579	1.64571	N
MSTRG.59	Zm00001d022650	-	/	Simple_repeat	/	pink	/	/	0.949097	1.64256	N
MSTRG.8466	Zm00001d032646	GRMZM2G157855	/	/	/	pink	/	/	0.973948	1.6425	N
MSTRG.58753	Zm00001d018613_T003	GRMZM2G020281	/	Low_complexity	/	pink	/	/	0.891794	1.63589	N
MSTRG.51068	Zm00001d017719	GRMZM2G054201	/	/	/	pink	/	/	0.991647	1.62671	N
MSTRG.59110	ENSRNA049476322	-	/	Simple_repeat	/	pink	/	/	0.998895	1.6181	N
MSTRG.53322	Zm00001d035649	GRMZM2G106042	/	Simple_repeat	/	pink	0.94954	4.42498e-05	0.979247	1.61723	N
MSTRG.50346	Zm00001d017199	GRMZM2G072034	/	Simple_repeat	/	darkturquoise	1.14949	9.18267e-07	0.945482	1.60044	N
MSTRG.34748	Zm00001d044549	-	/	/	/	darkturquoise	/	/	0.985688	1.59909	N
MSTRG.37640	Zm00001d050256	GRMZM2G023008	/	/	/	pink	/	/	0.805624	1.59748	N
MSTRG.35692	Zm00001d049134	-	/	/	/	pink	0.992146	2.00792e-15	0.988658	1.59718	N
MSTRG.47436	Zm00001d015526	GRMZM2G117544	/	Simple_repeat	/	pink	/	/	0.956644	1.58883	N
MSTRG.58715	Zm00001d001490	-	LncRNA	Simple_repeat	/	darkturquoise	1.07466	2.10686e-19	0.890693	1.58337	N
MSTRG.34940	Zm00001d044699	GRMZM2G152688	/	/	/	pink	/	/	0.978917	1.5794	N
MSTRG.17134	Zm00001d001799	GRMZM2G049536	/	DNA/PIF-Harbinger	/	pink	/	/	0.944784	1.57619	N
MSTRG.8112	Zm00001d032400	GRMZM2G149946	/	/	/	pink	/	/	0.924683	1.55665	N
MSTRG.53900	Zm00001d035872_T001	GRMZM2G122306	/	Simple_repeat	/	pink	/	/	0.927452	1.55612	N
MSTRG.17050	Zm00001d026704	GRMZM5G885706	/	/	/	pink	0.630884	8.92839e-06	0.993934	1.54843	N
MSTRG.40543	Zm00001d051930	GRMZM2G102815	/	/	/	pink	/	/	0.956884	1.54443	N
MSTRG.71809	Zm00001d012599	GRMZM2G139296	/	/	/	pink	/	/	0.970265	1.54394	N
MSTRG.61043	Zm00001d019890	-	/	/	/	darkturquoise	0.830283	2.6107e-10	0.923058	1.54129	N
MSTRG.57634	Zm00001d038351	GRMZM2G093272	/	/	/	pink	0.95521	3.25126e-07	0.930903	1.54128	N
MSTRG.31036	Zm00001d041963	GRMZM6G639283	/	/	/	pink	/	/	0.965736	1.54054	N
MSTRG.58152	Zm00001d038760	GRMZM2G401515	/	Simple_repeat	/	pink	/	/	0.911089	1.53245	N
MSTRG.42303	Zm00001d053184	GRMZM2G017113	/	LTR/Gypsy	/	pink	/	/	0.954019	1.53221	N
MSTRG.22291	Zm00001d004896	GRMZM2G348866	/	/	/	darkturquoise	/	/	0.988157	1.52945	N
MSTRG.43347	Zm00001d053979	GRMZM2G324162	/	Simple_repeat	/	pink	/	/	0.938622	1.52409	N
MSTRG.23990	Zm00001d006036	GRMZM2G365374	/	Simple_repeat	/	darkturquoise	0.940937	0.00062869	0.972185	1.52259	N
MSTRG.48071	-	-	/	LTR/Gypsy	/	darkturquoise	3.01717	1.0017e-06	0.985293	1.50868	N
MSTRG.3544	Zm00001d029753	GRMZM2G003076	/	Simple_repeat	/	pink	/	/	0.945359	1.50651	N
MSTRG.135	Zm00001d027318	GRMZM2G041881	/	Simple_repeat	/	pink	/	/	0.990695	1.5007	N
MSTRG.73962	-	-	/	DNA/hAT-Ac	/	pink	2.02147	6.83247e-06	0.982784	1.47225	N
MSTRG.64882	Zm00001d022316	GRMZM2G130398	/	/	/	pink	/	/	0.94702	1.47194	N
MSTRG.48841	-	-	/	Simple_repeat	/	pink	/	/	0.89238	1.47133	N
MSTRG.46527	Zm00001d014957	GRMZM2G108474	/	/	/	pink	/	/	0.624518	1.46808	N
MSTRG.12420	Zm00001d023729	GRMZM2G145578	/	LINE/L1	/	pink	0.592569	4.23109e-05	0.870585	1.45737	N
MSTRG.48971	-	-	/	LTR/Copia	/	pink	0.94981	0.00325462	0.945146	1.45184	N
MSTRG.57687	Zm00001d038383	-	/	/	/	pink	/	/	0.99478	1.45156	N
MSTRG.47225	Zm00001d015399	GRMZM2G085926	/	Low_complexity	/	darkturquoise	0.749197	0.000286003	0.987279	1.44926	N
MSTRG.1095	Zm00001d022692	-	LncRNA	Simple_repeat	/	pink	/	/	0.939712	1.44376	N
MSTRG.68521	Zm00001d010135_T001	/	/	/	/	pink	1.58455	7.20728e-16	0.997268	1.42785	N
MSTRG.66984	Zm00001d009264	GRMZM2G094558	/	Simple_repeat	/	pink	/	/	0.96278	1.4277	N
MSTRG.46719	Zm00001d015097_T001	/	/	/	/	pink	/	/	0.971704	1.42194	N
MSTRG.7655	Zm00001d032123	GRMZM2G106574	/	/	/	pink	0.74912	1.26496e-11	0.990667	1.41874	N
MSTRG.43775	Zm00001d013041	GRMZM2G318346	/	DNA/hAT-Ac	/	pink	/	/	0.880789	1.41239	N
MSTRG.50592	Zm00001d017390	GRMZM5G868047	/	Simple_repeat	/	darkturquoise	1.03101	1.64605e-08	0.956026	1.41105	N
MSTRG.1067	Zm00001d028053	GRMZM2G004259	/	/	/	pink	/	/	0.986085	1.40854	N
MSTRG.30999	Zm00001d041949	GRMZM2G179715	/	Simple_repeat	/	pink	/	/	0.906625	1.3996	N
MSTRG.12662	Zm00001d023877	GRMZM2G121625	/	Simple_repeat	/	pink	/	/	0.936912	1.3894	N
MSTRG.15736	Zm00001d025694	-	/	Simple_repeat	/	pink	/	/	0.949093	1.38767	N
MSTRG.70513	Zm00001d011565_T001	GRMZM2G115828	/	/	/	pink	/	/	0.938984	1.3796	N
MSTRG.75426	Zm00001d046700	GRMZM2G034069	/	/	/	darkturquoise	0.92916	1.51109e-05	0.920282	1.37949	N
MSTRG.23369	Zm00001d005621	GRMZM2G110794	/	DNA/hAT-Ac	/	pink	0.892718	0.0335592	0.853611	1.37445	N
MSTRG.74471	-	-	/	DNA/TcMar-Stowaway	/	pink	/	/	0.985721	1.36727	N
MSTRG.41967	Zm00001d053010	AC216067.3_FG002	/	/	/	pink	/	/	0.94944	1.36661	N
MSTRG.70790	Zm00001d011767	GRMZM2G341404	/	Simple_repeat	/	darkturquoise	0.952759	0.000922057	0.939617	1.35597	N
MSTRG.36836	zma-mir169h	-	/	/	/	darkturquoise	3.80441	3.82926e-11	0.930891	1.35181	N
MSTRG.10446	Zm00001d034048_T003	GRMZM2G021781	/	LTR/Copia	/	pink	/	/	0.908441	1.34825	N
MSTRG.66209	Zm00001d008851	GRMZM2G033283	/	/	/	pink	/	/	0.926901	1.33869	N
MSTRG.35973	Zm00001d049321	GRMZM2G101472	/	/	/	darkturquoise	0.798853	0.000165703	0.991282	1.33325	N
MSTRG.17386	Zm00001d000738	-	LncRNA	LTR/Gypsy	/	pink	0.847125	0.0179251	0.83232	1.3296	N
MSTRG.52063	Zm00001d018529	GRMZM2G145133	/	/	/	pink	/	/	0.893311	1.32902	N
MSTRG.55078	ENSRNA049479370	-	/	/	/	pink	/	/	0.916476	1.32746	N
MSTRG.57216	Zm00001d038057_T002	GRMZM2G062481	/	/	/	pink	/	/	0.848913	1.32458	N
MSTRG.39875	Zm00001d051422	GRMZM2G080608	/	LTR/Gypsy	/	pink	/	/	0.961671	1.31744	N
MSTRG.24381	Zm00001d006320	GRMZM2G091558	/	RC/Helitron	/	darkturquoise	/	/	0.869171	1.31433	N
MSTRG.43472	Zm00001d027045	-	LncRNA	DNA/hAT-Ac	/	pink	1.62459	3.66894e-07	0.999026	1.3115	N
MSTRG.27868	Zm00001d040294_T001	GRMZM2G038606	/	/	/	pink	/	/	0.894178	1.31098	N
MSTRG.58347	Zm00001d038933	GRMZM2G057388	/	Simple_repeat	/	pink	/	/	0.997576	1.31089	N
MSTRG.50359	Zm00001d017206	GRMZM2G094831	/	/	/	pink	0.786054	0.000171678	0.848533	1.30827	N
MSTRG.9122	Zm00001d033099	GRMZM2G013600	/	/	/	pink	0.6155	0.000283297	0.953226	1.28217	N
MSTRG.64573	Zm00001d022083	GRMZM2G167463	/	Simple_repeat	/	pink	/	/	0.947859	1.27767	N
MSTRG.71064	Zm00001d011967	GRMZM2G134162	/	/	/	darkturquoise	2.06579	6.49221e-05	0.99891	1.27549	N
MSTRG.51890	Zm00001d001756	-	LncRNA	/	/	pink	/	/	0.982259	1.27005	N
MSTRG.26943	Zm00001d039710	GRMZM2G159145	/	Simple_repeat	/	pink	/	/	0.914727	1.26448	N
MSTRG.66603	Zm00001d009071	GRMZM2G111926	/	Simple_repeat	/	pink	2.43792	0.00041752	0.926264	1.26394	N
MSTRG.44721	Zm00001d013779	GRMZM2G087165	/	RC/Helitron	/	pink	/	/	0.978735	1.25357	N
MSTRG.6972	Zm00001d022889	-	/	Simple_repeat	/	pink	0.664134	2.08506e-08	0.918943	1.25069	N
MSTRG.62224	Zm00001d020441	GRMZM2G057037	/	Simple_repeat	/	pink	0.813126	5.59577e-10	0.956067	1.23384	N
MSTRG.64282	Zm00001d021859_T001	/	/	Simple_repeat	/	pink	/	/	0.887542	1.23224	N
MSTRG.65137	Zm00001d022516	GRMZM2G410766	/	Simple_repeat	/	pink	0.983834	5.17101e-05	0.883323	1.22361	N
MSTRG.17768	Zm00001d002316	GRMZM2G007791	/	/	/	darkturquoise	/	/	0.961741	1.21622	N
MSTRG.11602	Zm00001d034893	GRMZM2G138053	/	/	/	pink	/	/	0.908187	1.20296	N
MSTRG.35168	Zm00001d048730	-	/	/	/	pink	/	/	0.862408	1.18672	N
MSTRG.33321	Zm00001d043454	GRMZM2G010804	/	Simple_repeat	/	pink	/	/	0.916643	1.18627	N
MSTRG.17345	Zm00001d001988	GRMZM2G056572	/	LINE/RTE-BovB	/	pink	/	/	0.937543	1.17381	N
MSTRG.18501	Zm00001d002868	GRMZM2G026656	LncRNA	Simple_repeat	/	pink	/	/	0.903694	1.1633	N
MSTRG.39808	Zm00001d051366	GRMZM2G059021	/	Simple_repeat	/	pink	/	/	0.873155	1.15738	N
MSTRG.21948	Zm00001d004733_T001	/	/	LTR/Gypsy	/	pink	/	/	0.951492	1.15346	N
MSTRG.13077	Zm00001d024066	GRMZM2G360615	/	/	/	pink	0.635899	0.0019199	0.962051	1.15051	N
MSTRG.4050	Zm00001d030018	GRMZM2G034383	LncRNA	Simple_repeat	/	pink	0.967479	2.95649e-05	0.934118	1.14643	N
MSTRG.27493	-	-	/	LTR/Copia	/	pink	2.81341	5.18078e-07	0.934158	1.13835	N
MSTRG.26350	Zm00001d039278	GRMZM2G011636	/	/	/	pink	/	/	0.973846	1.13384	N
MSTRG.56573	Zm00001d037586	GRMZM2G129218	/	Simple_repeat	/	darkturquoise	/	/	0.997134	1.1314	N
MSTRG.1582	Zm00001d028428	GRMZM2G102483	/	/	/	darkturquoise	1.59195	0.028585	0.982556	1.12447	N
MSTRG.48700	Zm00001d016070	GRMZM2G063162	/	/	/	darkturquoise	2.8165	7.18677e-73	0.989925	1.10888	N
MSTRG.1768	Zm00001d028568	GRMZM2G160237	/	Simple_repeat	/	darkturquoise	0.912344	3.00328e-07	0.973552	1.10827	N
MSTRG.1498	Zm00001d028377	GRMZM5G884325	/	/	/	darkturquoise	/	/	0.969127	1.10632	N
MSTRG.70313	Zm00001d011384	-	/	DNA/CMC-EnSpm	/	pink	/	/	0.996853	1.10477	N
MSTRG.19115	Zm00001d003345	GRMZM2G027571	/	Simple_repeat	/	pink	/	/	0.972638	1.08514	N
MSTRG.65944	Zm00001d008641	AC217965.2_FG012	/	Simple_repeat	/	pink	/	/	0.94077	1.08437	N
MSTRG.43304	-	/	/	Simple_repeat	/	pink	/	/	0.866814	1.07197	N
MSTRG.79100	GRMZM5G862955	-	/	/	/	pink	0.784262	0.000155304	0.977189	1.06582	N
MSTRG.6871	-	-	/	/	/	pink	/	/	0.986538	1.0611	N
MSTRG.63429	Zm00001d021225	GRMZM2G073228	/	Simple_repeat	/	darkturquoise	1.20952	9.34595e-12	0.953826	1.05602	N
MSTRG.37532	Zm00001d050199	GRMZM2G167875	/	LTR/Gypsy	/	pink	/	/	0.989671	1.03893	N
MSTRG.257	Zm00001d027429	GRMZM2G070259	/	/	/	pink	/	/	0.992528	1.03756	N
MSTRG.72475	Zm00001d045028	GRMZM2G013318	LncRNA	/	/	pink	1.37483	1.83713e-11	0.972662	1.02662	N
MSTRG.37629	Zm00001d050250_T001	GRMZM5G815851	/	/	/	pink	/	/	0.949396	1.0196	N
MSTRG.4320	Zm00001d030159	GRMZM2G012434	/	/	/	pink	/	/	0.958715	1.01343	N
MSTRG.14745	Zm00001d023145	-	LncRNA	/	/	pink	0.776603	0.000461609	0.952986	1.01172	N
MSTRG.43449	Zm00001d054078	GRMZM2G163227	/	Simple_repeat	/	pink	/	/	0.938566	1.01034	N
MSTRG.76408	Zm00001d047397	GRMZM2G310321	/	/	/	darkturquoise	0.621974	0.0323513	0.943832	1.00973	N
MSTRG.68582	Zm00001d010180	GRMZM2G055667	/	/	/	pink	/	/	0.987337	0.996999	N
MSTRG.50836	-	-	LncRNA	/	/	darkturquoise	1.98428	0.000724406	0.965992	0.995847	N
MSTRG.17287	Zm00001d001940	GRMZM2G119916	/	Simple_repeat	/	pink	/	/	0.77947	0.982421	N
MSTRG.36016	Zm00001d049346	GRMZM2G165137	/	/	/	darkturquoise	0.617599	1.66738e-12	0.950088	0.973018	N
MSTRG.35637	Zm00001d049094	GRMZM2G001048	/	Low_complexity	B3	pink	/	/	0.95166	0.964306	N
MSTRG.16490	-	-	/	DNA/PIF-Harbinger?	/	darkturquoise	0.888538	1.04085e-05	0.984279	0.963284	N
MSTRG.25903	Zm00001d007624	GRMZM2G333448	/	/	/	pink	1.99657	1.83185e-06	0.868477	0.957791	N
MSTRG.67236	Zm00001d008035	-	LncRNA	LTR/Gypsy	/	pink	/	/	0.993397	0.947839	N
MSTRG.58608	Zm00001d039154	AC233870.1_FG006	/	/	/	pink	/	/	0.968256	0.945391	N
MSTRG.9881	Zm00001d033647	GRMZM2G002687	/	Simple_repeat	/	pink	/	/	0.958196	0.937939	N
MSTRG.77054	Zm00001d047843	GRMZM2G131539	/	LTR/Copia	/	pink	/	/	0.920894	0.934574	N
MSTRG.24825	Zm00001d006645	GRMZM2G327406	/	DNA/hAT-Tag1	/	pink	0.89089	1.24908e-13	0.882249	0.927864	N
MSTRG.22767	Zm00001d005178	GRMZM2G102985	/	/	/	pink	/	/	0.947068	0.927665	N
MSTRG.44424	Zm00001d013552	GRMZM2G430685	/	Simple_repeat	/	pink	/	/	0.985185	0.922895	N
MSTRG.739	Zm00001d027839	GRMZM2G091921	/	Simple_repeat	/	pink	0.816125	6.07527e-09	0.946019	0.920196	N
MSTRG.45700	Zm00001d014435	GRMZM2G067789	/	/	/	pink	/	/	0.729518	0.918209	N
MSTRG.47333	Zm00001d015473	GRMZM2G431703	/	/	/	pink	/	/	0.986848	0.902868	N
MSTRG.72497	Zm00001d045054	GRMZM2G177098	/	Simple_repeat	/	pink	1.97347	2.37093e-09	0.96762	0.902547	N
MSTRG.7448	Zm00001d031979	GRMZM2G015588	/	Simple_repeat	/	pink	0.69785	0.000697187	0.992261	0.900869	N
MSTRG.26462	Zm00001d039372	GRMZM2G386608	/	Simple_repeat	/	darkturquoise	0.697026	8.87665e-06	0.904044	0.894618	N
MSTRG.32298	Zm00001d042729	GRMZM2G178244	/	/	/	pink	/	/	0.997433	0.893459	N
MSTRG.17905	Zm00001d002419	GRMZM2G156581	/	Simple_repeat	/	pink	/	/	0.915409	0.893281	N
MSTRG.1243	Zm00001d028193	-	/	/	/	pink	0.789251	8.93951e-10	0.981892	0.883332	N
MSTRG.32137	-	-	/	Simple_repeat	/	pink	/	/	0.815438	0.87493	N
MSTRG.17606	Zm00001d000752	-	/	DNA/PIF-Harbinger	/	pink	0.923999	4.7715e-07	0.990873	0.868917	N
MSTRG.77781	Zm00001d048403	AC149475.2_FG003	/	/	/	pink	/	/	0.876451	0.866126	N
MSTRG.7035	Zm00001d031651	GRMZM2G075003	/	/	/	pink	/	/	0.971372	0.862314	N
MSTRG.40184	-	-	/	DNA/PIF-Harbinger	/	darkturquoise	1.4718	1.0773e-05	0.959359	0.853857	N
MSTRG.5444	Zm00001d030690	GRMZM2G376727	/	Simple_repeat	/	pink	/	/	0.968757	0.85152	N
MSTRG.36694	Zm00001d049800	GRMZM2G164735	/	/	BBR-BPC	pink	/	/	0.991772	0.847521	N
MSTRG.69853	-	-	/	DNA/hAT-Ac	/	pink	2.08029	9.02523e-06	0.970595	0.838811	N
MSTRG.46553	Zm00001d014974	-	/	Simple_repeat	/	pink	/	/	0.924715	0.836181	N
MSTRG.64889	Zm00001d022324	GRMZM2G037177	/	/	/	pink	/	/	0.966168	0.836163	N
MSTRG.50709	Zm00001d017468	GRMZM2G071844	/	RC/Helitron	/	darkturquoise	0.710341	5.69202e-06	0.889087	0.833688	N
MSTRG.69668	Zm00001d010914	GRMZM2G002427	/	/	/	pink	0.900377	2.38817e-07	0.992655	0.832622	N
MSTRG.17077	Zm00001d001767	GRMZM2G154437	/	/	/	pink	/	/	0.959297	0.830627	N
MSTRG.52711	Zm00001d035308	-	/	Simple_repeat	/	pink	/	/	0.93375	0.821102	N
MSTRG.7348	Zm00001d031883	-	/	/	/	pink	/	/	0.943707	0.803573	N
MSTRG.48502	Zm00001d015970	GRMZM2G062199	LncRNA	Simple_repeat	/	pink	/	/	0.989333	0.803174	N
MSTRG.56058	Zm00001d037239_T001	GRMZM2G701082	/	/	/	pink	0.935263	0.000110594	0.969728	0.802472	N
MSTRG.48392	Zm00001d015918	GRMZM2G103864	/	Simple_repeat	/	darkturquoise	1.28289	9.68363e-05	0.932754	0.801981	N
MSTRG.71020	Zm00001d011932	GRMZM2G302074	/	Simple_repeat	/	pink	/	/	0.956891	0.799401	N
MSTRG.52202	Zm00001d035019	GRMZM2G542994	/	Low_complexity	/	pink	/	/	0.873653	0.797201	N
MSTRG.18044	Zm00001d002531	GRMZM2G014187	/	Simple_repeat	/	darkturquoise	2.20559	1.92299e-06	0.92537	0.79711	N
MSTRG.34743	-	-	/	DNA/hAT-Ac	/	pink	/	/	0.91039	0.795595	N
MSTRG.19223	Zm00001d003415_T002	GRMZM2G010238	/	LINE/RTE-BovB	/	pink	/	/	0.949055	0.78729	N
MSTRG.12768	Zm00001d023934	GRMZM2G120530	/	/	/	pink	/	/	0.924997	0.78407	N
MSTRG.7093	Zm00001d031701	GRMZM2G069594	/	/	/	pink	/	/	0.914443	0.782085	N
MSTRG.21738	Zm00001d004655	GRMZM2G031802	/	/	/	darkturquoise	0.965343	0.000482815	0.981674	0.781519	N
MSTRG.44361	Zm00001d013505	GRMZM2G111566	/	/	/	pink	/	/	0.951166	0.779402	N
MSTRG.582	Zm00001d027688	GRMZM2G056870	/	/	/	pink	/	/	0.996934	0.778287	N
MSTRG.48676	Zm00001d016060	GRMZM2G140582	/	/	/	pink	/	/	0.796315	0.774073	N
MSTRG.71819	Zm00001d012610	GRMZM2G106690	/	Simple_repeat	/	pink	1.20031	1.08943e-05	0.981378	0.769636	N
MSTRG.17348	Zm00001d001994	GRMZM2G029113	/	Simple_repeat	/	pink	/	/	0.979145	0.769507	N
MSTRG.30594	Zm00001d041682	GRMZM2G002616	/	Simple_repeat	/	pink	/	/	0.976075	0.769001	N
MSTRG.16301	Zm00001d026119_T001	GRMZM2G155776	/	Simple_repeat	/	pink	/	/	0.997035	0.766094	N
MSTRG.60126	Zm00001d001126	-	/	LTR/Gypsy	/	pink	2.48868	0.00552376	0.888779	0.764842	N
MSTRG.69259	Zm00001d010639	GRMZM2G161019	/	Simple_repeat	/	darkturquoise	/	/	0.995702	0.764608	N
MSTRG.6525	Zm00001d031281	GRMZM2G107163	/	Simple_repeat	/	pink	/	/	0.949291	0.761872	N
MSTRG.16365	Zm00001d026164	-	/	Simple_repeat	/	pink	/	/	0.916478	0.760545	N
MSTRG.66187	Zm00001d008003	-	LncRNA	Simple_repeat	/	pink	1.65842	8.40204e-05	0.980595	0.7588	N
MSTRG.11065	Zm00001d034491	GRMZM2G053023	/	Simple_repeat	/	pink	/	/	0.978901	0.758556	N
MSTRG.16517	Zm00001d026284	GRMZM2G028676	/	Simple_repeat	/	pink	/	/	0.842774	0.757567	N
MSTRG.72928	Zm00001d045403	GRMZM2G374881	/	/	/	pink	/	/	0.808131	0.752682	N
MSTRG.19513	Zm00001d003630	GRMZM2G003720	/	/	/	pink	/	/	0.966826	0.742804	N
MSTRG.35926	Zm00001d049289	-	/	Simple_repeat	/	pink	0.676891	0.000498847	0.986578	0.742012	N
MSTRG.25168	-	-	/	DNA/MULE-MuDR	/	pink	/	/	0.681415	0.741278	N
MSTRG.22406	Zm00001d004959	GRMZM2G076415	/	/	/	pink	/	/	0.955017	0.73885	N
MSTRG.70021	Zm00001d011179	GRMZM2G010836	/	/	/	pink	/	/	0.852042	0.728422	N
MSTRG.61993	Zm00001d020311	GRMZM2G030341	/	DNA/hAT-Ac	/	darkturquoise	/	/	0.979711	0.728249	N
MSTRG.16060	Zm00001d025919	GRMZM2G468693	/	DNA	/	pink	/	/	0.947909	0.725606	N
MSTRG.44396	Zm00001d013523	AC213463.3_FG002	/	Simple_repeat	/	darkturquoise	/	/	0.800328	0.721073	N
MSTRG.20376	Zm00001d004051	GRMZM2G076351	/	/	/	pink	/	/	0.923738	0.717017	N
MSTRG.14388	-	-	LncRNA	/	/	pink	/	/	0.950525	0.71346	N
MSTRG.65590	Zm00001d008374	-	/	/	/	pink	/	/	0.963501	0.707534	N
MSTRG.7404	Zm00001d031928	AC234528.1_FG004	/	/	/	pink	/	/	0.8485	0.706495	N
MSTRG.41961	Zm00001d026984	-	LncRNA	/	/	pink	/	/	0.993025	0.704848	N
MSTRG.1581	Zm00001d028428	GRMZM2G102483	/	LTR/Gypsy	/	darkturquoise	1.02609	0.00749339	0.898847	0.689982	N
MSTRG.71063	Zm00001d011966	GRMZM2G134176	/	LINE/L1	/	pink	/	/	0.974662	0.689152	N
MSTRG.71065	Zm00001d011968	GRMZM2G433959	/	Simple_repeat	/	darkturquoise	2.58181	5.46767e-12	0.959594	0.68383	N
MSTRG.63335	Zm00001d021147	GRMZM2G040164	/	/	/	pink	/	/	0.996849	0.681835	N
MSTRG.32428	Zm00001d042820	GRMZM2G076688	/	Simple_repeat	/	pink	/	/	0.926318	0.681736	N
MSTRG.53408	Zm00001d035693	GRMZM2G176455	/	RC/Helitron	/	pink	/	/	0.98231	0.680404	N
MSTRG.44005	-	-	/	LTR/Copia	/	darkturquoise	2.79597	2.36774e-08	0.998452	0.677841	N
MSTRG.76336	Zm00001d047301	-	/	Simple_repeat	/	darkturquoise	2.31931	7.70399e-09	0.972902	0.675732	N
MSTRG.7427	Zm00001d031956	GRMZM2G144387	/	/	/	darkturquoise	1.64347	4.73108e-38	0.987479	0.675402	N
MSTRG.7101	Zm00001d031705	GRMZM2G045135	/	/	/	pink	/	/	0.942023	0.670123	N
MSTRG.67297	Zm00001d009410	GRMZM2G003835	/	/	/	pink	1.00531	6.48416e-05	0.967074	0.666114	N
MSTRG.8201	Zm00001d032459	-	/	Simple_repeat	/	darkturquoise	/	/	0.961583	0.653944	N
MSTRG.64672	Zm00001d022160	GRMZM2G048846	/	LTR/Gypsy	/	darkturquoise	0.599815	0.006619	0.989687	0.64689	N
MSTRG.60733	Zm00001d019775	GRMZM2G164862	/	/	/	pink	/	/	0.990089	0.644758	N
MSTRG.64043	Zm00001d021668	GRMZM5G835323	/	/	/	darkturquoise	/	/	0.938221	0.644472	N
MSTRG.67737	Zm00001d009695	-	/	/	/	darkturquoise	/	/	0.958773	0.644014	N
MSTRG.67344	Zm00001d009446	GRMZM2G075796	/	/	/	pink	/	/	0.972835	0.633274	N
MSTRG.25270	Zm00001d007080	GRMZM2G166994	/	/	/	darkturquoise	0.623993	0.000209295	0.958453	0.630572	N
MSTRG.66126	-	-	/	/	/	pink	/	/	0.9864	0.630532	N
MSTRG.41170	-	-	/	/	/	pink	2.18217	1.16166e-06	0.981753	0.628147	N
MSTRG.18727	-	-	/	LTR/Gypsy	/	darkturquoise	1.38124	2.62841e-13	0.942994	0.61457	N
MSTRG.76286	Zm00001d027176	-	LncRNA	/	/	pink	/	/	0.995177	0.614511	N
MSTRG.19653	-	-	LncRNA	/	/	pink	1.7419	5.61875e-06	0.801886	0.612635	N
MSTRG.20677	Zm00001d004190	GRMZM2G176274	/	DNA/PIF-Harbinger?	/	pink	/	/	0.972498	0.611195	N
MSTRG.9456	Zm00001d033312	GRMZM2G098084	/	/	/	pink	/	/	0.99551	0.609962	N
MSTRG.59253	Zm00001d018988	GRMZM5G893921	/	/	/	pink	/	/	0.94332	0.608834	N
MSTRG.18474	Zm00001d002848	GRMZM2G053977	/	LTR/Copia	/	darkturquoise	/	/	0.944764	0.608411	N
MSTRG.64641	Zm00001d022132	GRMZM2G111224	/	DNA/MULE-MuDR	/	darkturquoise	/	/	0.990509	0.598152	N
MSTRG.42806	Zm00001d053556	GRMZM2G109680	/	/	/	pink	/	/	0.934855	0.595818	N
MSTRG.11078	Zm00001d034460	GRMZM2G046191	/	RC/Helitron	/	pink	0.952465	3.39384e-11	0.97075	0.594081	N
MSTRG.50236	Zm00001d017124	GRMZM2G308189	/	/	/	pink	0.767417	0.00451969	0.99888	0.593936	N
MSTRG.37208	Zm00001d050056	GRMZM2G121942	/	/	/	pink	0.618771	2.1478e-05	0.902441	0.593849	N
MSTRG.38314	Zm00001d050565	GRMZM2G147123	/	/	/	pink	/	/	0.969721	0.593149	N
MSTRG.42895	-	-	LncRNA	/	/	pink	/	/	0.96686	0.58959	N
MSTRG.68600	Zm00001d010191	GRMZM2G034342	/	Simple_repeat	/	pink	/	/	0.960391	0.587731	N
MSTRG.11556	Zm00001d034858	GRMZM2G021642	/	Simple_repeat	/	pink	/	/	0.949462	0.576508	N
MSTRG.35786	Zm00001d049193	GRMZM2G160041	/	LTR/Gypsy	/	pink	/	/	0.974199	0.573887	N
MSTRG.65834	Zm00001d008564	GRMZM2G153766	/	Simple_repeat	/	pink	/	/	0.895889	0.569518	N
MSTRG.66737	Zm00001d009132	AC191069.3_FG004	/	LTR/Copia	/	pink	/	/	0.966197	0.56856	N
MSTRG.75859	Zm00001d046999	GRMZM2G017739	LncRNA	Simple_repeat	/	pink	2.99377	1.50938e-08	0.983268	0.567412	N
MSTRG.18682	Zm00001d003014	GRMZM2G171372	/	Simple_repeat	/	pink	/	/	0.935844	0.567071	N
MSTRG.36716	Zm00001d049807	GRMZM2G037496	/	Simple_repeat	/	pink	/	/	0.990105	0.56578	N
MSTRG.64235	Zm00001d021818	GRMZM2G179885	/	/	NAC	darkturquoise	6.45945	1.09051e-09	0.980283	0.556142	N
MSTRG.39888	Zm00001d051430	GRMZM2G138407	/	/	/	pink	/	/	0.930845	0.546302	N
MSTRG.9807	Zm00001d033589	GRMZM2G079915	/	DNA/PIF-Harbinger	/	pink	1.54204	0.000762861	0.873341	0.544455	N
MSTRG.36721	Zm00001d049809	GRMZM2G035563	/	Simple_repeat	/	darkturquoise	/	/	0.955571	0.542375	N
MSTRG.42984	-	-	/	/	/	darkturquoise	1.17574	0.00667509	0.988099	0.537939	N
MSTRG.63206	Zm00001d021036_T001	GRMZM5G895394	/	Simple_repeat	/	pink	/	/	0.971837	0.536478	N
MSTRG.73063	Zm00001d045487	GRMZM2G370155	/	Low_complexity	/	pink	/	/	0.991031	0.528442	N
MSTRG.66702	Zm00001d009117	GRMZM2G009894	/	/	/	pink	/	/	0.995344	0.522989	N
MSTRG.15722	Zm00001d025680	GRMZM2G132994	/	/	/	pink	0.871674	4.63993e-09	0.885905	0.522655	N
MSTRG.77468	Zm00001d048132	GRMZM2G049398	/	/	/	pink	/	/	0.987823	0.503992	N
MSTRG.69906	Zm00001d011103	GRMZM2G098237	/	/	/	darkturquoise	/	/	0.928493	0.501577	N
MSTRG.25529	-	-	/	LTR/Gypsy	/	pink	/	/	0.997278	0.498267	N
MSTRG.1374	Zm00001d028299	GRMZM2G091456	/	/	/	darkturquoise	/	/	0.968628	0.493045	N
MSTRG.58355	Zm00001d038936	-	/	Simple_repeat	/	pink	/	/	0.985429	0.485824	N
MSTRG.56242	Zm00001d037343	GRMZM2G164308	/	Simple_repeat	/	pink	1.47403	1.11667e-17	0.984968	0.471808	N
MSTRG.35769	Zm00001d049179	-	/	Simple_repeat	/	pink	/	/	0.995962	0.468585	N
MSTRG.8406	Zm00001d032600	GRMZM5G874562	/	Simple_repeat	/	darkturquoise	0.618795	1.63867e-05	0.937094	0.467567	N
MSTRG.29926	Zm00001d041322	GRMZM2G098957	/	Simple_repeat	/	pink	/	/	0.938316	0.464107	N
MSTRG.61361	Zm00001d020011	GRMZM2G078754	/	Simple_repeat	/	pink	/	/	0.764948	0.464079	N
MSTRG.43352	Zm00001d053984	GRMZM2G121520	/	/	/	darkturquoise	/	/	0.904473	0.449493	N
MSTRG.35449	Zm00001d048954	GRMZM2G138907	/	/	/	darkturquoise	/	/	0.97991	0.449086	N
MSTRG.65061	Zm00001d022454_T001	GRMZM5G884316	/	/	/	darkturquoise	3.77158	1.18254e-09	0.935286	0.447606	N
MSTRG.75413	-	-	LncRNA	/	/	pink	/	/	0.920021	0.442432	N
MSTRG.27768	-	-	/	LTR/Gypsy	/	pink	1.99038	0.000815705	0.973237	0.439049	N
MSTRG.66517	Zm00001d009027	GRMZM2G372870	/	/	/	darkturquoise	/	/	0.953704	0.436501	N
MSTRG.2299	Zm00001d028948	GRMZM2G152891	/	/	/	pink	1.08318	0.00374908	0.940054	0.432854	N
MSTRG.56059	Zm00001d037239	GRMZM2G701082	/	RC/Helitron	/	darkturquoise	1.40209	3.89808e-06	0.942178	0.427778	N
MSTRG.69646	Zm00001d010901	GRMZM5G817255	/	/	/	pink	/	/	0.999728	0.427315	N
MSTRG.52723	Zm00001d035313	GRMZM5G896756	/	/	/	darkturquoise	1.85297	6.17372e-12	0.978976	0.425265	N
MSTRG.7927	Zm00001d032292	GRMZM5G844703	/	Simple_repeat	/	darkturquoise	1.1442	0.000953877	0.855818	0.424035	N
MSTRG.64305	Zm00001d021876	-	LncRNA	/	/	pink	3.26106	0.000202638	0.968513	0.420527	N
MSTRG.10224	Zm00001d033890	GRMZM2G179906	/	/	/	pink	/	/	0.86984	0.418357	N
MSTRG.32822	Zm00001d043119	GRMZM2G460860	/	Simple_repeat	/	pink	/	/	0.923251	0.416281	N
MSTRG.70707	Zm00001d011717	GRMZM2G179215	/	Simple_repeat	/	darkturquoise	/	/	0.958417	0.415317	N
MSTRG.77091	Zm00001d047869	GRMZM2G065210	/	/	/	pink	/	/	0.938683	0.410148	N
MSTRG.71455	Zm00001d012295	AC203253.4_FG001	/	Simple_repeat	/	darkturquoise	/	/	0.976745	0.408731	N
MSTRG.55690	Zm00001d036978	GRMZM2G103526	/	Simple_repeat	/	pink	/	/	0.950011	0.389074	N
MSTRG.39936	-	-	LncRNA	DNA/hAT-Ac	/	pink	0.710069	0.00857378	0.986711	0.382751	N
MSTRG.11611	Zm00001d023029	-	LncRNA	LTR/Copia	/	pink	1.8997	0.0483427	0.999512	0.375555	N
MSTRG.58549	Zm00001d039109	-	/	/	/	pink	1.86934	0.000698827	0.986179	0.372164	N
MSTRG.63636	Zm00001d021401	GRMZM2G077463	/	/	/	darkturquoise	/	/	0.94525	0.369783	N
MSTRG.63919	Zm00001d021587	GRMZM2G135790	/	Simple_repeat	/	darkturquoise	/	/	0.958197	0.368732	N
MSTRG.69061	Zm00001d010499	GRMZM2G167689	/	DNA/CMC-EnSpm	/	darkturquoise	0.757433	9.24078e-05	0.979387	0.362313	N
MSTRG.58862	Zm00001d018704	-	LncRNA	/	/	pink	/	/	0.922511	0.361545	N
MSTRG.28871	Zm00001d040834	-	/	Satellite/centr	/	pink	/	/	0.991184	0.350743	N
MSTRG.62865	-	-	/	/	/	darkturquoise	2.16132	0.0179255	0.986577	0.350362	N
MSTRG.34822	Zm00001d044632	GRMZM2G014836	/	/	/	pink	/	/	0.9854	0.345918	N
MSTRG.9422	Zm00001d033294	GRMZM2G112596	/	/	/	darkturquoise	0.90295	3.95013e-06	0.962313	0.341032	N
MSTRG.42724	Zm00001d053452	GRMZM2G029058	/	Simple_repeat	/	darkturquoise	0.947165	0.035782	0.957029	0.336739	N
MSTRG.58153	-	-	/	RC/Helitron	/	pink	/	/	0.934988	0.335117	N
MSTRG.16945	Zm00001d026640	GRMZM2G173660	/	Simple_repeat	/	pink	-0.643458	0.00661121	0.996622	0.334522	N
MSTRG.25238	Zm00001d007062	GRMZM2G153877	/	Simple_repeat	/	darkturquoise	/	/	0.947213	0.334479	N
MSTRG.61823	Zm00001d020234	GRMZM2G004475	/	Simple_repeat	/	pink	0.660279	1.78614e-08	0.995286	0.333118	N
MSTRG.35696	Zm00001d049136	GRMZM2G151706	/	DNA/hAT-Tag1	/	pink	0.671021	6.40421e-06	0.994556	0.331745	N
MSTRG.50837	Zm00001d017564	GRMZM2G106216	/	DNA/PIF-Harbinger	/	darkturquoise	0.608169	1.0393e-05	0.988347	0.330887	N
MSTRG.41930	Zm00001d052996	-	/	/	/	darkturquoise	/	/	0.962038	0.32168	N
MSTRG.33043	Zm00001d043270	GRMZM2G082745	/	Simple_repeat	/	pink	/	/	0.92832	0.314164	N
MSTRG.8800	-	-	LncRNA	/	/	pink	1.18507	6.1386e-05	0.996977	0.313644	N
MSTRG.58369	Zm00001d001479	-	LncRNA	DNA/hAT-Tag1	/	pink	/	/	0.992797	0.313456	N
MSTRG.15955	Zm00001d025847	GRMZM2G031628	/	DNA/hAT-Ac	/	pink	2.66602	3.44577e-05	0.963654	0.312169	N
MSTRG.51743	Zm00001d018277	GRMZM5G801436	/	/	/	darkturquoise	/	/	0.996322	0.309688	N
MSTRG.55665	Zm00001d036965	GRMZM2G064382	/	Simple_repeat	/	darkturquoise	2.1289	7.88105e-07	0.906202	0.307117	N
MSTRG.5852	-	-	/	Simple_repeat	/	pink	0.721924	0.0134382	0.993209	0.306458	N
MSTRG.59801	Zm00001d019314	GRMZM2G144618	/	Simple_repeat	/	pink	/	/	0.944584	0.303432	N
MSTRG.49468	Zm00001d016559	GRMZM2G360589	/	LINE/RTE-BovB	/	darkturquoise	/	/	0.75346	0.302074	N
MSTRG.17240	Zm00001d001897	GRMZM2G107187	/	Simple_repeat	/	pink	/	/	0.942098	0.296805	N
MSTRG.46930	Zm00001d015212	GRMZM2G319573	/	SINE/tRNA	/	pink	0.764848	7.51318e-11	0.924534	0.295553	N
MSTRG.49180	Zm00001d016349_T002	GRMZM2G167356	/	Simple_repeat	/	pink	/	/	0.995021	0.293114	N
MSTRG.69490	ENSRNA049475307	-	/	/	/	pink	/	/	0.937218	0.290841	N
MSTRG.65718	-	-	/	LTR/Gypsy	/	pink	/	/	0.996068	0.272095	N
MSTRG.33439	Zm00001d043558	AC204712.3_FG002	/	Simple_repeat	/	pink	/	/	0.988557	0.270124	N
MSTRG.6566	Zm00001d031314	-	/	LTR/Copia	/	pink	2.35681	5.69505e-05	0.925651	0.2616	N
MSTRG.37725	Zm00001d050297	-	/	DNA/PIF-Harbinger	/	pink	1.34084	1.87605e-08	0.699779	0.25858	N
MSTRG.55126	Zm00001d036570	GRMZM2G016250	/	/	/	pink	/	/	0.978847	0.252993	N
MSTRG.22503	Zm00001d005023	GRMZM2G377797	/	/	/	pink	/	/	0.983279	0.242877	N
MSTRG.11393	Zm00001d034729	GRMZM2G127309	/	Simple_repeat	/	darkturquoise	1.30682	0.0262884	0.99944	0.236681	N
MSTRG.43402	Zm00001d054039	GRMZM2G018251	/	/	/	darkturquoise	/	/	0.984278	0.23241	N
MSTRG.66580	Zm00001d009057	GRMZM2G026804	/	Simple_repeat	/	pink	/	/	0.982736	0.228705	N
MSTRG.71153	Zm00001d012050	GRMZM2G107498	/	Simple_repeat	/	pink	-0.969539	1.30299e-05	0.964676	0.21928	N
MSTRG.57039	Zm00001d037925	GRMZM2G170365	/	/	/	pink	/	/	0.982632	0.208487	N
MSTRG.20125	Zm00001d003949	GRMZM5G826658	/	/	/	darkturquoise	/	/	0.988625	0.207353	N
MSTRG.64304	Zm00001d021876	-	/	Simple_repeat	/	pink	3.00391	2.6256e-05	0.999282	0.195684	N
MSTRG.27844	Zm00001d040279	GRMZM2G316967	/	Simple_repeat	/	darkturquoise	/	/	0.975383	0.194652	N
MSTRG.22775	-	-	LncRNA	/	/	pink	/	/	0.893462	0.194275	N
MSTRG.15300	-	-	/	Simple_repeat	/	pink	/	/	0.922152	0.190079	N
MSTRG.61851	Zm00001d020257	GRMZM2G086066	/	Simple_repeat	/	darkturquoise	1.21429	0.00314521	0.999681	0.188599	N
MSTRG.7588	Zm00001d032078	GRMZM2G448258	/	/	/	darkturquoise	/	/	0.903856	0.173939	N
MSTRG.24723	Zm00001d006582	GRMZM2G067520	/	LTR/Gypsy	/	darkturquoise	/	/	0.992192	0.149144	N
MSTRG.20004	-	-	/	Simple_repeat	/	pink	/	/	0.95675	0.140431	N
MSTRG.33258	Zm00001d043429	GRMZM2G167174	/	Simple_repeat	/	pink	1.03958	0.00374831	0.989789	0.132137	N
MSTRG.42821	Zm00001d053563	GRMZM2G111886	/	/	/	darkturquoise	1.14216	5.43584e-14	0.956256	0.128679	N
MSTRG.5302	-	-	/	LTR/Gypsy	/	pink	0.619319	0.000314573	0.971849	0.12339	N
MSTRG.71777	Zm00001d012573	GRMZM2G138698	/	/	/	pink	1.68602	0.0287993	0.987522	0.0693496	N

## Sheet: Cold_V3
ID	B73V4	B73V3	Coding	TE_family	TF_family	MEColor	log2FoldChange	padj	MM	kIM (intramodular connectivity)	Hub Genes	/
MSTRG.69734	Zm00001d010956	GRMZM2G117007	/	DNA/MULE-MuDR	C3H	grey60	4.64327	7.86833e-34	0.91136	27.6796	Y	/
MSTRG.17822	Zm00001d002364	GRMZM2G068967	/	/	ERF	grey60	7.43551	1.06203e-54	0.930735	27.2017	Y	/
MSTRG.78594	Zm00001d000339	GRMZM2G174347	/	/	ERF	grey60	7.64599	1.77605e-71	0.994791	26.998	Y	/
MSTRG.65849	Zm00001d008573	GRMZM2G097900	/	/	/	grey60	10.7927	5.20913e-09	0.98034	26.9288	Y	/
MSTRG.64037	Zm00001d021665	GRMZM2G357631	/	Simple_repeat	/	grey60	6.15057	5.88921e-34	0.928914	26.1353	Y	/
MSTRG.65419	Zm00001d008223	GRMZM2G304121	/	/	/	grey60	12.127	6.47195e-13	0.976967	25.909	Y	/
MSTRG.9563	Zm00001d033385	GRMZM2G149024	/	Simple_repeat	/	grey60	8.70748	3.53839e-39	0.938786	25.6577	Y	/
MSTRG.10586	Zm00001d034145	GRMZM2G400714	/	/	C2H2	grey60	4.97653	3.24623e-38	0.98278	25.4366	Y	/
MSTRG.65057	Zm00001d022451	GRMZM2G177050	/	Simple_repeat	/	grey60	8.57512	1.63079e-35	0.818844	24.3854	N	/
MSTRG.34412	Zm00001d044300	GRMZM2G037015	/	Simple_repeat	/	grey60	5.67097	2.10567e-67	0.855548	24.2532	N	/
MSTRG.45636	Zm00001d014412	GRMZM2G166430	/	/	/	grey60	12.6556	1.82251e-14	0.958296	24.1991	Y	/
MSTRG.34727	Zm00001d044533	GRMZM2G011592	/	DNA/PIF-Harbinger	/	grey60	9.36075	3.32076e-05	0.991227	23.3615	Y	/
MSTRG.16879	Zm00001d026563	-	/	/	/	grey60	3.9591	1.80083e-25	0.990286	23.0359	Y	/
MSTRG.43990	Zm00001d013208	GRMZM2G035103	/	Simple_repeat	C2H2	grey60	5.31398	6.45226e-33	0.984949	22.9738	Y	/
MSTRG.8083	Zm00001d032380	GRMZM2G099367	/	/	/	grey60	12.5719	2.90908e-14	0.999182	22.5912	Y	/
MSTRG.61640	Zm00001d020137	GRMZM2G025895	/	/	WRKY	grey60	5.03669	8.21945e-59	0.879123	22.2347	N	/
MSTRG.24204	Zm00001d006170	GRMZM2G124011	/	/	ERF	grey60	8.64308	8.6488e-47	0.920449	21.9799	Y	/
MSTRG.57180	Zm00001d038023	GRMZM2G012724	/	Simple_repeat	WRKY	grey60	4.42628	8.47243e-21	0.990736	21.6141	Y	/
MSTRG.44131	Zm00001d013333	GRMZM2G367094	/	Simple_repeat	/	grey60	10.9609	1.48784e-20	0.961911	20.5349	Y	/
MSTRG.56504	Zm00001d037533	GRMZM2G021796	/	/	/	grey60	4.10649	2.70801e-15	0.993717	19.7314	Y	/
MSTRG.5826	Zm00001d030888_T001	GRMZM2G443525	/	Simple_repeat	/	grey60	11.7878	7.15729e-12	0.966364	19.7161	Y	/
MSTRG.22983	Zm00001d005315_T001	AC210204.3_FG002	/	LTR/Gypsy	/	grey60	8.13637	9.55523e-30	0.974515	19.6591	Y	/
MSTRG.44817	Zm00001d013834	GRMZM5G819464	/	Simple_repeat	/	grey60	5.14529	2.68253e-26	0.94445	19.1872	Y	/
MSTRG.75738	Zm00001d046922	GRMZM2G151496	/	Simple_repeat	/	grey60	4.16407	1.21099e-19	0.951435	18.9743	Y	/
MSTRG.23965	Zm00001d006016	GRMZM2G134334	/	Simple_repeat	/	grey60	3.36238	1.65289e-18	0.88254	18.6535	N	/
MSTRG.69294	Zm00001d010676	GRMZM2G066158	/	Simple_repeat	ERF	grey60	4.8407	3.73493e-19	0.976363	18.5207	Y	/
MSTRG.76890	Zm00001d047728	GRMZM2G378852	/	Simple_repeat	/	grey60	13.8372	1.7254e-17	0.9506	18.3507	Y	/
MSTRG.45814	Zm00001d014491	AC225718.2_FG006	/	Simple_repeat	/	grey60	7.77313	5.73773e-133	0.919089	18.2595	Y	/
MSTRG.57767	Zm00001d038471	GRMZM2G125034	/	DNA	/	grey60	10.9482	3.53338e-09	0.93878	17.5087	Y	/
MSTRG.24881	Zm00001d006708	GRMZM2G034764	/	Simple_repeat	/	grey60	3.34822	8.29796e-19	0.924248	17.5002	Y	/
MSTRG.33286	Zm00001d043444	GRMZM2G069694	/	Simple_repeat	/	grey60	3.72079	4.37939e-07	0.99779	17.4872	Y	/
MSTRG.68889	Zm00001d010399	GRMZM2G449681	/	Simple_repeat	WRKY	grey60	2.9433	3.40506e-13	0.946368	17.132	N	/
MSTRG.52987	Zm00001d035455	-	/	DNA/MULE-MuDR	/	grey60	4.19531	1.80083e-25	0.981415	16.9913	N	/
MSTRG.73329	-	-	LncRNA	DNA/hAT-Ac	/	grey60	11.5426	5.43492e-11	0.950123	16.9305	N	LncRNA
MSTRG.18066	Zm00001d002549	GRMZM2G076844	LncRNA	/	/	grey60	5.49845	6.55463e-08	0.967256	16.7886	N	LncRNA
MSTRG.71789	Zm00001d012585	GRMZM2G132185	/	/	ERF	grey60	4.89019	6.0368e-24	0.973897	16.7138	N	/
MSTRG.55182	Zm00001d036610	GRMZM2G128560	/	Simple_repeat	/	grey60	8.22448	0.0165081	0.997244	16.4017	N	/
MSTRG.8523	Zm00001d032688	GRMZM5G879665	/	/	/	grey60	11.2469	2.87638e-09	0.9951	16.1181	N	/
MSTRG.63409	Zm00001d021208	GRMZM2G069146	/	/	ERF	grey60	7.98357	3.0479e-10	0.915501	16.1039	N	/
MSTRG.31506	Zm00001d042245	GRMZM2G084717	/	/	/	grey60	10.0646	9.31023e-07	0.88388	15.9881	N	/
MSTRG.76665	Zm00001d047554_T001	GRMZM2G159500	/	Simple_repeat	NAC	grey60	2.81621	1.19488e-07	0.958304	15.6424	N	/
MSTRG.72491	Zm00001d045051	GRMZM2G478553	/	Simple_repeat	/	grey60	5.12669	1.09158e-38	0.878576	15.3591	N	/
MSTRG.58550	Zm00001d039110	GRMZM5G847466	/	/	/	grey60	2.99607	1.54433e-12	0.903874	15.1284	N	/
MSTRG.209	Zm00001d027387	GRMZM2G013986	/	/	/	grey60	5.33676	2.08015e-23	0.894454	15.0258	N	/
MSTRG.43907	Zm00001d013163	-	/	Simple_repeat	/	grey60	3.92735	1.3071e-09	0.929831	14.8122	N	/
MSTRG.31252	Zm00001d042107	GRMZM2G106945	/	Simple_repeat	/	grey60	5.15952	1.04084e-52	0.992127	14.412	N	/
MSTRG.33285	Zm00001d043444	GRMZM2G069694	/	Simple_repeat	/	grey60	2.30757	3.22928e-08	0.973646	14.3473	N	/
MSTRG.7204	Zm00001d031777	GRMZM2G412846	/	Simple_repeat	/	grey60	2.04167	0.00173075	0.872391	13.6679	N	/
MSTRG.69239	Zm00001d010632	GRMZM2G162868	LncRNA	/	/	grey60	9.28852	6.6694e-05	0.957588	13.4714	N	LncRNA
MSTRG.31531	Zm00001d042267	GRMZM2G338259	/	/	ARF	grey60	7.97589	7.15016e-07	0.961037	13.4074	N	/
MSTRG.51121	Zm00001d017762	GRMZM2G179147	/	Simple_repeat	/	grey60	5.74542	8.35936e-55	0.987605	13.2963	N	/
MSTRG.30009	Zm00001d041387	GRMZM2G457411	/	Simple_repeat	/	grey60	8.39185	0.00175728	0.855832	12.985	N	/
MSTRG.15752	Zm00001d025707_T001	/	/	Low_complexity	/	grey60	2.51162	3.74615e-05	0.99471	12.7181	N	/
MSTRG.61684	Zm00001d020170	GRMZM2G083058	/	/	/	grey60	8.83599	0.00183939	0.991289	12.6845	N	/
MSTRG.64767	Zm00001d022234	GRMZM2G459663	/	Simple_repeat	/	grey60	7.1566	9.76317e-05	0.980727	12.6657	N	/
MSTRG.340	-	-	/	/	/	grey60	4.46187	4.34774e-09	0.985348	12.6597	N	/
MSTRG.2414	Zm00001d029028	GRMZM2G312661	/	Simple_repeat	/	grey60	3.38944	5.52298e-10	0.933522	12.606	N	/
MSTRG.75965	Zm00001d047077	GRMZM2G035749	/	Simple_repeat	/	grey60	2.1648	4.38859e-06	0.845163	12.5288	N	/
MSTRG.17088	Zm00001d001773	GRMZM6G163181	/	LTR/Gypsy	/	grey60	6.40545	2.34957e-24	0.917627	12.4646	N	/
MSTRG.62292	Zm00001d020470	-	/	Simple_repeat	/	grey60	6.94413	3.16693e-19	0.97569	12.4498	N	/
MSTRG.19137	Zm00001d003357	GRMZM2G404682	/	Simple_repeat	/	grey60	4.49872	1.96866e-08	0.979443	12.267	N	/
MSTRG.2415	-	-	LncRNA	DNA/MULE-MuDR	/	grey60	5.23501	8.67217e-28	0.986066	12.2335	N	LncRNA
MSTRG.7222	Zm00001d031792	GRMZM2G386460	/	Simple_repeat	/	grey60	10.2803	5.55489e-07	0.96391	12.2056	N	/
MSTRG.73016	Zm00001d045460	GRMZM2G404603	/	Simple_repeat	/	grey60	4.94238	2.41654e-19	0.95267	12.1387	N	/
MSTRG.77516	Zm00001d048192	GRMZM2G057467	/	/	/	grey60	4.53781	0.0158861	0.977926	11.8359	N	/
MSTRG.70747	Zm00001d011751	GRMZM2G444819	/	Simple_repeat	/	grey60	11.1105	8.79347e-10	0.984608	11.8178	N	/
MSTRG.50185	Zm00001d017085	GRMZM2G079682	LncRNA	/	/	grey60	2.64827	1.45679e-05	0.957511	11.6322	N	LncRNA
MSTRG.42921	Zm00001d053639	GRMZM2G018873	/	Simple_repeat	/	grey60	2.90634	0.0052588	0.934282	11.5808	N	/
MSTRG.59578	Zm00001d019207	GRMZM2G079632	/	Simple_repeat	NAC	grey60	4.55871	1.22394e-14	0.993333	11.5716	N	/
MSTRG.3592	Zm00001d029783	GRMZM2G026147	/	DNA/hAT-Ac	/	grey60	8.67927	0.00150016	0.995412	11.5681	N	/
MSTRG.54163	Zm00001d036016	GRMZM2G069335	/	Simple_repeat	/	grey60	11.4017	1.36374e-09	0.978735	11.4709	N	/
MSTRG.33330	Zm00001d043479	GRMZM2G055898	/	/	/	grey60	8.38184	1.73828e-07	0.99276	11.4058	N	/
MSTRG.65056	Zm00001d022451	GRMZM2G177050	/	Low_complexity	/	grey60	10.9643	2.56607e-09	0.993	11.3527	N	/
MSTRG.41207	Zm00001d052415	GRMZM2G146720	/	DNA/PIF-Harbinger	/	grey60	3.27055	2.91751e-06	0.98571	11.3254	N	/
MSTRG.27429	Zm00001d040048	GRMZM2G018806	/	Simple_repeat	/	grey60	5.79197	9.54888e-16	0.939768	11.2928	N	/
MSTRG.52402	-	-	/	LTR/Gypsy	/	grey60	8.15794	3.81186e-14	0.978202	11.2208	N	/
MSTRG.3911	Zm00001d029940	-	/	Simple_repeat	/	grey60	3.77633	1.54845e-20	0.992159	11.1987	N	/
MSTRG.77799	Zm00001d048417	GRMZM5G841893	/	Simple_repeat	/	grey60	4.00448	1.4198e-17	0.930594	10.9201	N	/
MSTRG.26585	Zm00001d039464	GRMZM2G168704	/	Simple_repeat	/	grey60	9.89347	1.94645e-06	0.97353	10.8906	N	/
MSTRG.71718	Zm00001d012518	GRMZM5G833389	/	/	/	grey60	10.5996	4.43506e-08	0.984234	10.8544	N	/
MSTRG.32088	Zm00001d042609	GRMZM2G014653	/	Simple_repeat	NAC	grey60	1.5559	4.40597e-06	0.911445	10.8121	N	/
MSTRG.78069	Zm00001d000424	GRMZM2G367941	/	Simple_repeat	/	grey60	2.93119	2.7746e-11	0.921384	10.6476	N	/
MSTRG.40915	Zm00001d052206	GRMZM2G149422	/	Simple_repeat	/	grey60	2.81521	6.73643e-05	0.837712	10.6049	N	/
MSTRG.10568	Zm00001d034130	GRMZM2G047422	/	Simple_repeat	/	grey60	7.54802	5.98253e-74	0.994836	10.3103	N	/
MSTRG.72523	Zm00001d045078	GRMZM2G455306	/	/	/	grey60	5.72238	2.04655e-05	0.980681	10.272	N	/
MSTRG.63406	Zm00001d021205	GRMZM2G069082	/	Simple_repeat	ERF	grey60	11.7666	1.7016e-24	0.982143	10.1647	N	/
MSTRG.55408	Zm00001d036768	GRMZM2G078820	/	Simple_repeat	MYB	grey60	6.85399	1.71266e-16	0.799204	10.1062	N	/
MSTRG.7599	Zm00001d032084	GRMZM2G059502	/	Simple_repeat	/	grey60	2.56686	0.000213231	0.835991	9.99597	N	/
MSTRG.25355	Zm00001d007175	GRMZM2G172485	/	Low_complexity	/	grey60	9.54512	7.0639e-56	0.969776	9.80707	N	/
MSTRG.50695	Zm00001d017457	GRMZM2G097704	/	Simple_repeat	/	grey60	4.17557	1.90423e-23	0.865777	9.77572	N	/
MSTRG.64996	Zm00001d022414	GRMZM2G330690	/	DNA/hAT-Tag1	/	grey60	4.29114	0.00240674	0.981251	9.77101	N	/
MSTRG.35596	Zm00001d049061	-	LncRNA	Simple_repeat	/	grey60	4.16997	1.69507e-17	0.972027	9.74562	N	LncRNA
MSTRG.39925	Zm00001d051460	GRMZM2G044537	/	Simple_repeat	/	grey60	6.69584	4.20926e-08	0.813144	9.69038	N	/
MSTRG.64410	Zm00001d021955	GRMZM2G066197	/	Simple_repeat	/	grey60	2.91296	7.03567e-06	0.930088	9.16174	N	/
MSTRG.77562	Zm00001d048208	GRMZM2G113060	/	/	ERF	grey60	14.5811	3.29306e-20	0.99855	9.09575	N	/
MSTRG.65508	Zm00001d008296	GRMZM2G012728	/	Simple_repeat	/	grey60	5.22236	1.79064e-15	0.979197	8.96752	N	/
MSTRG.43366	Zm00001d053995	GRMZM2G374074	/	Simple_repeat	/	grey60	6.34096	1.15853e-30	0.937218	8.80581	N	/
MSTRG.69871	Zm00001d011076	GRMZM2G364612	/	Simple_repeat	/	grey60	2.75463	1.00289e-09	0.925499	8.7743	N	/
MSTRG.57398	-	/	/	LTR/Gypsy	/	grey60	12.938	2.17804e-08	0.997741	8.7033	N	/
MSTRG.55370	Zm00001d036726	AC209050.3_FG003	/	Simple_repeat	WRKY	grey60	5.50687	2.99227e-18	0.922201	8.59085	N	/
MSTRG.32748	Zm00001d043060	GRMZM2G059562	/	Simple_repeat	WRKY	grey60	9.82576	9.04925e-15	0.988065	8.52204	N	/
MSTRG.24913	Zm00001d006738	GRMZM5G824534	/	/	/	grey60	/	/	0.989649	8.16992	N	/
MSTRG.46275	Zm00001d014780	GRMZM2G158045	/	Simple_repeat	/	grey60	2.48328	4.79353e-09	0.999906	8.16888	N	/
MSTRG.9637	Zm00001d033463	GRMZM2G146108	/	/	/	grey60	3.75897	0.027555	0.964726	8.13537	N	/
MSTRG.64229	Zm00001d021816	GRMZM2G405017	/	/	/	grey60	7.37686	2.44678e-28	0.97409	8.10173	N	/
MSTRG.13467	Zm00001d024213	-	/	Simple_repeat	/	grey60	3.50972	3.71447e-12	0.977032	8.09654	N	/
MSTRG.599	Zm00001d027708	GRMZM2G086163	/	Simple_repeat	/	grey60	3.46297	1.54547e-11	0.974183	8.08132	N	/
MSTRG.52707	Zm00001d035306	GRMZM2G423669	/	Simple_repeat	/	grey60	11.1145	5.86659e-09	0.932403	7.87353	N	/
MSTRG.24897	Zm00001d006711	-	/	Simple_repeat	/	grey60	4.12968	3.28615e-19	0.979428	7.72308	N	/
MSTRG.33809	Zm00001d043830	GRMZM2G404126	/	/	/	grey60	3.66378	1.28822e-06	0.77306	7.54194	N	/
MSTRG.1804	Zm00001d028590	GRMZM5G828820	/	/	/	grey60	9.89762	1.00505e-05	0.902432	7.51579	N	/
MSTRG.64407	Zm00001d021952	GRMZM2G178839	/	LTR/Gypsy	/	grey60	3.17433	2.63865e-12	0.967354	7.28015	N	/
MSTRG.49112	Zm00001d016306	GRMZM2G453575	/	Simple_repeat	/	grey60	8.6032	1.1311e-09	0.903877	7.22826	N	/
MSTRG.3893	Zm00001d029934	GRMZM2G148074	/	Simple_repeat	HD-ZIP	grey60	3.42934	8.0919e-06	0.980219	7.22518	N	/
MSTRG.46016	Zm00001d014625	GRMZM2G381576	/	Simple_repeat	/	grey60	3.45	1.75941e-09	0.938493	7.12883	N	/
MSTRG.65850	Zm00001d008573	GRMZM2G097900	/	Simple_repeat	/	grey60	4.20546	3.12731e-14	0.965175	6.97448	N	/
MSTRG.33744	-	-	/	/	/	grey60	10.2746	4.56402e-06	0.967981	6.97415	N	/
MSTRG.17192	Zm00001d001862	GRMZM2G343317	LncRNA	/	/	grey60	9.97245	1.25191e-05	0.951077	6.96863	N	LncRNA
MSTRG.16506	Zm00001d026271	GRMZM2G438202	/	Simple_repeat	ERF	grey60	4.25193	2.35457e-29	0.974301	6.91469	N	/
MSTRG.168	Zm00001d027351	GRMZM2G426802	/	Simple_repeat	/	grey60	/	/	0.984478	6.91237	N	/
MSTRG.57765	Zm00001d038471	GRMZM2G125034	/	Simple_repeat	/	grey60	6.0477	1.24681e-24	0.975952	6.80733	N	/
MSTRG.50906	Zm00001d017612	GRMZM2G071277	/	Simple_repeat	/	grey60	6.27786	4.18926e-16	0.955092	6.79415	N	/
MSTRG.31180	Zm00001d042056	GRMZM2G426046	/	Simple_repeat	/	grey60	8.35039	1.73747e-40	0.967219	6.60857	N	/
MSTRG.64041	Zm00001d021673	GRMZM2G302601	/	Simple_repeat	/	grey60	2.32492	0.00411914	0.971787	6.58469	N	/
MSTRG.77220	Zm00001d047955	GRMZM2G175642	/	Simple_repeat	/	grey60	3.84648	7.70445e-13	0.861502	6.52712	N	/
MSTRG.43065	Zm00001d053746	-	/	Simple_repeat	/	grey60	5.23599	4.4456e-25	0.901879	6.37814	N	/
MSTRG.71090	Zm00001d012015_T001	GRMZM2G371033	/	Simple_repeat	SBP	grey60	4.03524	1.45674e-08	0.994284	6.27515	N	/
MSTRG.64322	Zm00001d021892	GRMZM2G384386	/	Simple_repeat	ERF	grey60	/	/	0.979502	6.13453	N	/
MSTRG.55441	Zm00001d036787	GRMZM2G073303	/	/	/	grey60	/	/	0.878896	5.83817	N	/
MSTRG.53128	Zm00001d035543	GRMZM2G104876	/	/	/	grey60	6.95659	3.28224e-27	0.991067	5.80952	N	/
MSTRG.26678	-	-	/	/	/	grey60	/	/	0.875661	5.76423	N	/
MSTRG.65875	Zm00001d008592	GRMZM2G174343	/	Simple_repeat	/	grey60	2.71963	0.000559137	0.995193	5.72203	N	/
MSTRG.64408	Zm00001d021955	GRMZM2G066197	/	/	/	grey60	9.12807	0.000188626	0.964383	5.71058	N	/
MSTRG.24568	Zm00001d006464	GRMZM2G064759	/	/	/	grey60	/	/	0.983475	5.67901	N	/
MSTRG.11144	Zm00001d034527	GRMZM2G009901	/	Simple_repeat	/	grey60	3.37242	7.23429e-25	0.948545	5.6414	N	/
MSTRG.72126	Zm00001d044752	GRMZM2G000587	/	Simple_repeat	/	grey60	5.25244	4.60326e-36	0.977023	5.578	N	/
MSTRG.78601	Zm00001d000339	GRMZM2G174347	/	Simple_repeat	ERF	grey60	6.17478	0.013729	0.965642	5.46948	N	/
MSTRG.71692	Zm00001d012505	GRMZM2G468056	/	Simple_repeat	WRKY	grey60	8.09119	2.0889e-25	0.990035	5.35418	N	/
MSTRG.32203	Zm00001d042665	GRMZM2G160838	/	Simple_repeat	MYB	grey60	2.97303	1.67258e-12	0.957916	5.35113	N	/
MSTRG.46270	Zm00001d014775	GRMZM2G158136	/	/	/	grey60	3.45274	0.00109345	0.852025	5.26936	N	/
MSTRG.34409	Zm00001d044300	GRMZM2G037015	/	Simple_repeat	/	grey60	10.1483	1.3914e-06	0.971857	5.16834	N	/
MSTRG.63410	-	-	/	/	/	grey60	5.27147	0.00377059	0.910564	5.07072	N	/
MSTRG.27242	Zm00001d039944	-	/	Simple_repeat	/	grey60	6.04197	1.32204e-16	0.959274	5.06971	N	/
MSTRG.40716	Zm00001d052066	-	/	Simple_repeat	/	grey60	2.1098	0.00797956	0.908762	5.0475	N	/
MSTRG.68296	Zm00001d009985	GRMZM2G474755	/	Simple_repeat	/	grey60	5.6339	2.45462e-11	0.964374	4.92759	N	/
MSTRG.70579	Zm00001d011614	GRMZM2G006352	/	Simple_repeat	MYB	grey60	2.84528	1.94439e-09	0.968865	4.89679	N	/
MSTRG.26590	Zm00001d039468	GRMZM2G303044	/	Simple_repeat	/	grey60	9.84154	1.42345e-05	0.919885	4.88316	N	/
MSTRG.43261	Zm00001d053910	GRMZM2G042602	/	Low_complexity	/	grey60	1.63133	0.00906529	0.991314	4.69964	N	/
MSTRG.3141	Zm00001d029529	GRMZM2G067371	/	/	/	grey60	1.32627	0.000495171	0.951167	4.57123	N	/
MSTRG.23439	Zm00001d005664	-	/	Simple_repeat	/	grey60	4.35092	3.65293e-09	0.977916	4.52859	N	/
MSTRG.1185	Zm00001d028154	GRMZM2G013430	/	Simple_repeat	/	grey60	5.252	2.98459e-24	0.961622	4.52186	N	/
MSTRG.33589	-	-	LncRNA	/	/	grey60	2.87432	0.0312884	0.975944	4.49983	N	LncRNA
MSTRG.37516	Zm00001d050195	GRMZM2G148561	/	Simple_repeat	WRKY	grey60	2.37734	7.53429e-05	0.882902	4.44553	N	/
MSTRG.9310	Zm00001d033222	GRMZM2G014392	/	/	/	grey60	5.88017	2.78149e-63	0.989328	4.36637	N	/
MSTRG.33742	Zm00001d043782	GRMZM2G169654	/	Simple_repeat	RAV	grey60	1.97902	0.00170019	0.890936	4.27304	N	/
MSTRG.70361	Zm00001d011451	GRMZM2G176182	/	Simple_repeat	/	grey60	2.16344	0.0259223	0.933497	4.23462	N	/
MSTRG.18153	Zm00001d002618	GRMZM2G042756	/	Simple_repeat	ERF	grey60	6.90611	1.91624e-26	0.952544	4.20358	N	/
MSTRG.6800	Zm00001d031487	GRMZM2G169270	/	Simple_repeat	SBP	grey60	/	/	0.990226	4.19125	N	/
MSTRG.37120	Zm00001d050008	GRMZM2G171367	/	Simple_repeat	/	grey60	1.72285	0.000392819	0.862611	4.15964	N	/
MSTRG.65140	Zm00001d022517_T001	GRMZM2G181605	/	Simple_repeat	NAC	grey60	3.17749	5.53272e-06	0.986407	4.14882	N	/
MSTRG.55302	Zm00001d036676	GRMZM2G354319	/	Simple_repeat	/	grey60	5.6628	7.92828e-36	0.994885	4.07789	N	/
MSTRG.7126	Zm00001d031726	GRMZM2G175396	/	/	/	grey60	2.16896	2.2315e-06	0.78861	4.0674	N	/
MSTRG.18029	Zm00001d002521	GRMZM2G024517	/	/	/	grey60	2.96984	2.36793e-06	0.876064	3.82639	N	/
MSTRG.19139	Zm00001d003358	GRMZM2G060712	/	Simple_repeat	/	grey60	2.55007	1.38263e-05	0.968685	3.60805	N	/
MSTRG.438	Zm00001d027548	GRMZM2G075701	/	Simple_repeat	/	grey60	2.24206	2.00544e-06	0.945309	3.51805	N	/
MSTRG.40197	Zm00001d051661	GRMZM2G011085	/	Simple_repeat	/	grey60	1.47928	0.00687237	0.957585	3.44382	N	/
MSTRG.75574	Zm00001d046812	GRMZM2G086841	/	/	/	grey60	1.3759	0.0011797	0.997019	3.40831	N	/
MSTRG.68445	Zm00001d010075	GRMZM2G112284	/	Simple_repeat	/	grey60	1.5318	0.0370366	0.855733	3.3993	N	/
MSTRG.31852	Zm00001d042437	GRMZM2G077809	/	/	/	grey60	1.67607	0.00200939	0.90812	3.3511	N	/
MSTRG.2891	Zm00001d029371	GRMZM6G738249	/	/	/	grey60	5.75564	4.12474e-28	0.770677	3.33922	N	/
MSTRG.63248	Zm00001d021069	GRMZM2G054277	/	Simple_repeat	NAC	grey60	/	/	0.955499	3.18487	N	/
MSTRG.70936	Zm00001d011881	GRMZM2G129154	/	/	GRAS	grey60	5.70813	8.07416e-05	0.855073	3.13929	N	/
MSTRG.26666	Zm00001d039524	GRMZM2G355572	/	Simple_repeat	/	grey60	8.36989	2.10567e-67	0.947094	3.07443	N	/
MSTRG.43181	Zm00001d053859	GRMZM2G052720	/	/	ERF	grey60	/	/	0.900065	2.93605	N	/
MSTRG.17193	Zm00001d001862	GRMZM2G343317	/	Simple_repeat	/	grey60	2.59027	1.12921e-05	0.946082	2.92387	N	/
MSTRG.55261	Zm00001d036650	GRMZM2G420715	/	Simple_repeat	/	grey60	1.09225	0.0060352	0.986807	2.88878	N	/
MSTRG.64296	Zm00001d021875	GRMZM2G034779	/	/	/	grey60	8.80704	0.000629898	0.990804	2.87871	N	/
MSTRG.11224	Zm00001d034601	GRMZM2G347043	/	Simple_repeat	NAC	grey60	3.6806	3.85295e-26	0.977774	2.8703	N	/
MSTRG.2020	Zm00001d028752	AC208201.3_FG002	/	Simple_repeat	/	grey60	4.48397	1.02559e-26	0.942371	2.83441	N	/
MSTRG.77547	Zm00001d048194	GRMZM2G096352	/	/	/	grey60	1.56554	0.00421865	0.964224	2.82403	N	/
MSTRG.34561	Zm00001d044411	GRMZM2G072052	/	Simple_repeat	/	grey60	2.53804	0.0274365	0.889413	2.74418	N	/
MSTRG.70526	Zm00001d011571	GRMZM2G163157	/	Simple_repeat	Trihelix	grey60	1.67288	0.0081157	0.997666	2.72561	N	/
MSTRG.68670	Zm00001d010234	AC226248.1_FG002	/	Simple_repeat	/	grey60	/	/	0.851889	2.70377	N	/
MSTRG.8082	Zm00001d032380	GRMZM2G099367	/	/	/	grey60	/	/	0.990218	2.67905	N	/
MSTRG.63407	Zm00001d021207	GRMZM2G069126	/	Simple_repeat	ERF	grey60	/	/	0.974362	2.65199	N	/
MSTRG.24729	Zm00001d006588	-	/	LINE/L1	/	grey60	4.27969	4.7932e-09	0.881291	2.64241	N	/
MSTRG.19476	Zm00001d003603	GRMZM2G112039	/	Simple_repeat	/	grey60	3.55583	3.53507e-09	0.986847	2.61434	N	/
MSTRG.64566	Zm00001d022078	GRMZM2G136884	/	Simple_repeat	/	grey60	4.93408	0.000130464	0.985186	2.61405	N	/
MSTRG.39119	Zm00001d026894	-	LncRNA	/	/	grey60	/	/	0.964314	2.54763	N	LncRNA
MSTRG.49701	Zm00001d016719	GRMZM2G303964	/	Simple_repeat	/	grey60	7.40983	1.39238e-41	0.996012	2.5333	N	/
MSTRG.18097	Zm00001d002576	GRMZM2G318408	/	Simple_repeat	/	grey60	3.24217	1.62838e-07	0.890124	2.48889	N	/
MSTRG.64635	Zm00001d022130	GRMZM2G080567	/	Low_complexity	/	grey60	1.93402	0.00119596	0.995197	2.46818	N	/
MSTRG.2144	Zm00001d028838	GRMZM5G819965	/	Simple_repeat	/	grey60	11.6752	3.48489e-10	0.968699	2.43239	N	/
MSTRG.45032	Zm00001d014007	GRMZM2G405090	/	Simple_repeat	/	grey60	3.08321	4.69405e-08	0.946572	2.42688	N	/
MSTRG.77688	Zm00001d048317	GRMZM2G178847	/	Simple_repeat	/	grey60	1.37687	0.012315	0.842104	2.37833	N	/
MSTRG.61872	Zm00001d020265	GRMZM2G167580	/	Simple_repeat	/	grey60	4.82925	5.32006e-08	0.99662	2.33706	N	/
MSTRG.2367	Zm00001d028995	GRMZM2G031001	/	Simple_repeat	NAC	grey60	/	/	0.960847	2.31163	N	/
MSTRG.8692	Zm00001d032810	GRMZM2G144782	/	Simple_repeat	/	grey60	/	/	0.976012	2.30074	N	/
MSTRG.55295	Zm00001d036671	GRMZM2G172413	/	SINE/tRNA	/	grey60	1.66884	0.0203591	0.911417	2.29795	N	/
MSTRG.33561	Zm00001d043665	GRMZM2G131099	/	RC/Helitron	/	grey60	5.05025	0.00423861	0.942328	2.22246	N	/
MSTRG.51792	Zm00001d018326	GRMZM5G878379	/	Simple_repeat	/	grey60	2.10247	0.00141656	0.773793	2.2005	N	/
MSTRG.33847	Zm00001d043855	GRMZM2G077607	/	/	/	grey60	/	/	0.948688	2.16068	N	/
MSTRG.1532	Zm00001d028399	GRMZM2G346861	/	LTR/Gypsy	ARF	grey60	5.14346	0.014681	0.983553	2.14396	N	/
MSTRG.54130	Zm00001d036003	GRMZM2G380377	/	Simple_repeat	ERF	grey60	7.69409	9.57782e-28	0.944579	2.06982	N	/
MSTRG.33336	Zm00001d043479	GRMZM2G055898	/	Simple_repeat	/	grey60	/	/	0.862319	2.00762	N	/
MSTRG.68728	Zm00001d010271	GRMZM2G087451	/	Simple_repeat	/	grey60	/	/	0.986192	1.98751	N	/
MSTRG.50110	Zm00001d016997	GRMZM2G131746	/	/	/	grey60	9.18883	0.000161271	0.994412	1.84469	N	/
MSTRG.71588	Zm00001d012415	GRMZM2G339736	/	/	/	grey60	/	/	0.998137	1.79416	N	/
MSTRG.39908	Zm00001d051451	GRMZM2G000520	/	/	ERF	grey60	9.9184	2.4205e-06	0.990264	1.78632	N	/
MSTRG.2289	Zm00001d028941	GRMZM2G318652	/	Simple_repeat	/	grey60	5.13234	2.81592e-08	0.926068	1.78557	N	/
MSTRG.51838	Zm00001d018366	GRMZM2G119691	/	LINE/L1	/	grey60	/	/	0.901161	1.76948	N	/
MSTRG.57766	Zm00001d038471	GRMZM2G125034	/	/	/	grey60	5.82467	5.05902e-15	0.976918	1.74762	N	/
MSTRG.7617	Zm00001d032102	GRMZM2G016521	/	Simple_repeat	/	grey60	4.7559	6.49892e-08	0.884082	1.74479	N	/
MSTRG.70099	Zm00001d011228	GRMZM2G054900	/	DNA/PIF-Harbinger	/	grey60	5.05935	7.68653e-27	0.987675	1.68492	N	/
MSTRG.55972	Zm00001d037181	GRMZM2G111394	/	Simple_repeat	/	grey60	1.96539	0.000130121	0.896485	1.68021	N	/
MSTRG.4617	Zm00001d030304	GRMZM2G477139	/	Simple_repeat	/	grey60	5.58127	1.30147e-10	0.984456	1.64498	N	/
MSTRG.56720	Zm00001d037684	GRMZM2G441656	/	Simple_repeat	/	grey60	/	/	0.989313	1.60922	N	/
MSTRG.1748	Zm00001d028535	GRMZM2G161452	/	/	/	grey60	/	/	0.996955	1.59091	N	/
MSTRG.39118	Zm00001d050961	GRMZM2G104118	/	/	/	grey60	4.57447	6.48588e-20	0.947534	1.58131	N	/
MSTRG.77546	Zm00001d048193	GRMZM2G096348	/	/	/	grey60	2.47511	4.7932e-09	0.927244	1.55344	N	/
MSTRG.38639	Zm00001d050689	GRMZM2G127690	/	Simple_repeat	/	grey60	10.5138	7.15307e-08	0.97947	1.51559	N	/
MSTRG.58392	Zm00001d038971	GRMZM2G085941	/	/	/	grey60	2.94239	1.13863e-06	0.91126	1.50232	N	/
MSTRG.17749	Zm00001d002285	GRMZM2G156977	/	Simple_repeat	NAC	grey60	3.64601	0.00502456	0.93307	1.46651	N	/
MSTRG.1107	-	-	/	DNA/TcMar-Stowaway	/	grey60	5.27893	1.26505e-20	0.994811	1.46462	N	/
MSTRG.407	Zm00001d027530	GRMZM2G059428	/	Simple_repeat	NAC	grey60	3.53372	4.64625e-13	0.952323	1.4436	N	/
MSTRG.39763	Zm00001d051340	GRMZM2G319786	/	Simple_repeat	/	grey60	9.80542	4.71968e-06	0.987314	1.43865	N	/
MSTRG.26710	Zm00001d039582	GRMZM2G355381	/	Simple_repeat	/	grey60	1.66532	0.000636003	0.761662	1.43809	N	/
MSTRG.65337	Zm00001d008171	GRMZM6G040576	/	/	/	grey60	2.07249	2.29747e-06	0.905645	1.43532	N	/
MSTRG.60648	Zm00001d019750	GRMZM2G032766	/	Simple_repeat	/	grey60	2.77706	1.80138e-12	0.942606	1.38316	N	/
MSTRG.53858	Zm00001d035859	GRMZM2G071450	/	Low_complexity	/	grey60	4.59906	0.00242597	0.94111	1.35289	N	/
MSTRG.44032	Zm00001d013210	GRMZM2G035248	/	Simple_repeat	/	grey60	2.15406	0.00080425	0.969306	1.30702	N	/
MSTRG.61900	Zm00001d020275	GRMZM2G126413	/	Simple_repeat	/	grey60	/	/	0.983845	1.25713	N	/
MSTRG.41332	Zm00001d052530	-	/	Simple_repeat	/	grey60	4.79251	5.5239e-05	0.940294	1.23017	N	/
MSTRG.32550	Zm00001d042909	GRMZM2G082199	/	/	/	grey60	2.67707	1.72479e-05	0.986208	1.22353	N	/
MSTRG.51815	Zm00001d018342	GRMZM2G122231	/	/	/	grey60	/	/	0.88344	1.20113	N	/
MSTRG.23932	Zm00001d005984	GRMZM5G899512	/	Simple_repeat	/	grey60	/	/	0.88765	1.1783	N	/
MSTRG.61888	Zm00001d020272	GRMZM2G174396	/	/	/	grey60	1.2563	0.00213409	0.987738	1.12218	N	/
MSTRG.50054	Zm00001d016982	GRMZM2G176253	/	Simple_repeat	/	grey60	3.69404	2.09319e-23	0.957763	1.0902	N	/
MSTRG.41270	Zm00001d052478	-	/	Simple_repeat	/	grey60	6.78643	2.04006e-08	0.988014	1.08575	N	/
MSTRG.67411	Zm00001d009481	GRMZM2G098999	/	Simple_repeat	/	grey60	/	/	0.951643	1.08263	N	/
MSTRG.1070	Zm00001d028055	GRMZM2G004422	/	/	/	grey60	1.84664	1.75316e-05	0.995901	1.07937	N	/
MSTRG.58793	Zm00001d018645	GRMZM5G827207	/	/	/	grey60	/	/	0.858652	1.04947	N	/
MSTRG.19283	Zm00001d003463	GRMZM2G071704	/	/	/	grey60	/	/	0.963884	1.03184	N	/
MSTRG.37626	Zm00001d050247	AC205562.3_FG002	/	Simple_repeat	WRKY	grey60	4.40086	5.8556e-05	0.985594	1.01992	N	/
MSTRG.55383	Zm00001d036739	GRMZM2G158668	/	Simple_repeat	/	grey60	/	/	0.953442	1.00003	N	/
MSTRG.64399	Zm00001d021949_T001	GRMZM2G023346	/	Simple_repeat	/	grey60	2.55693	0.00098259	0.969603	0.957004	N	/
MSTRG.52275	Zm00001d035067	GRMZM2G405503	/	Low_complexity	/	grey60	5.41497	0.0159562	0.982519	0.917072	N	/
MSTRG.69820	Zm00001d011023	GRMZM2G080191	/	/	/	grey60	/	/	0.978335	0.899113	N	/
MSTRG.4057	Zm00001d030028	GRMZM2G001930	/	Simple_repeat	bHLH	grey60	/	/	0.928867	0.896295	N	/
MSTRG.42924	Zm00001d053641	GRMZM2G180967	LncRNA	/	/	grey60	/	/	0.900396	0.875927	N	LncRNA
MSTRG.71164	Zm00001d012069	GRMZM2G030688	/	Simple_repeat	/	grey60	5.0475	0.0102515	0.996305	0.818316	N	/
MSTRG.72530	Zm00001d045084	GRMZM2G128160	/	Simple_repeat	/	grey60	/	/	0.970046	0.795308	N	/
MSTRG.75217	Zm00001d046574	GRMZM2G324248	/	/	/	grey60	1.72337	0.000405299	0.988635	0.742885	N	/
MSTRG.16643	Zm00001d026377	GRMZM5G831843	/	Simple_repeat	/	grey60	2.13065	0.000191038	0.983092	0.729948	N	/
MSTRG.49885	Zm00001d016854	GRMZM2G113325	/	DNA/hAT-Ac	/	grey60	/	/	0.994365	0.719356	N	/
MSTRG.75711	Zm00001d046919	GRMZM2G057616	/	Simple_repeat	/	grey60	1.86742	2.76076e-08	0.978696	0.702023	N	/
MSTRG.43614	Zm00001d012899	GRMZM2G023081	/	Simple_repeat	/	grey60	4.00081	1.82091e-07	0.977846	0.693385	N	/
MSTRG.32947	Zm00001d043205	GRMZM2G310368	/	/	ERF	grey60	4.99885	9.86873e-20	0.966909	0.688913	N	/
MSTRG.56034	Zm00001d037225	GRMZM2G423229	/	Simple_repeat	/	grey60	5.71441	2.37099e-05	0.990788	0.675448	N	/
MSTRG.65552	Zm00001d008329	GRMZM2G146004	/	Simple_repeat	/	grey60	3.81941	1.62766e-09	0.772493	0.67046	N	/
MSTRG.79092	GRMZM5G821527	-	/	/	/	grey60	/	/	0.957896	0.661536	N	/
MSTRG.19912	Zm00001d003861	GRMZM2G093826	/	Simple_repeat	/	grey60	2.68006	3.98232e-08	0.952288	0.656619	N	/
MSTRG.75204	Zm00001d046564	GRMZM2G050912	/	Simple_repeat	bZIP	grey60	2.76297	5.89369e-05	0.955182	0.655481	N	/
MSTRG.7160	Zm00001d031741	GRMZM2G049346	/	Simple_repeat	/	grey60	1.36818	0.00143378	0.893894	0.65477	N	/
MSTRG.55598	-	-	/	Simple_repeat	/	grey60	/	/	0.974214	0.578041	N	/
MSTRG.62708	Zm00001d020697	GRMZM5G829304	/	Simple_repeat	/	grey60	1.84015	0.0139277	0.948918	0.531972	N	/
MSTRG.41331	Zm00001d052525	GRMZM2G439311	/	Simple_repeat	/	grey60	3.10633	7.42121e-06	0.970741	0.519735	N	/
MSTRG.71565	Zm00001d012402	GRMZM2G165177	/	Simple_repeat	/	grey60	3.60216	0.00124781	0.963731	0.51649	N	/
MSTRG.54327	Zm00001d036088	GRMZM2G471970	/	/	/	grey60	/	/	0.992535	0.505635	N	/
MSTRG.68777	Zm00001d010308	GRMZM2G016605	/	Low_complexity	/	grey60	/	/	0.911074	0.488947	N	/
MSTRG.14518	Zm00001d024833	GRMZM2G017856	/	Simple_repeat	/	grey60	4.47488	3.54663e-05	0.971359	0.485643	N	/
MSTRG.8502	Zm00001d032669	GRMZM2G131683	/	DNA/MULE-MuDR	/	grey60	2.77071	1.38583e-09	0.984559	0.453973	N	/
MSTRG.33808	Zm00001d043830	GRMZM2G404126	/	/	/	grey60	3.9694	0.000205148	0.991506	0.43235	N	/
MSTRG.48816	Zm00001d016134	GRMZM2G162748	/	/	/	grey60	3.94073	0.0242859	0.963232	0.418195	N	/
MSTRG.33296	Zm00001d043450	GRMZM2G314520	/	Simple_repeat	/	grey60	2.60952	0.00246761	0.996897	0.411964	N	/
MSTRG.46650	Zm00001d015031	-	/	Simple_repeat	/	grey60	/	/	0.909419	0.395703	N	/
MSTRG.64484	Zm00001d022017_T001	GRMZM2G053338	/	/	/	grey60	/	/	0.912317	0.392167	N	/
MSTRG.28562	Zm00001d040684	GRMZM2G164134	/	Simple_repeat	/	grey60	1.72246	0.0184303	0.978564	0.371745	N	/
MSTRG.57157	Zm00001d038007	GRMZM2G141760	/	DNA/PIF-Harbinger?	/	grey60	/	/	0.988399	0.344109	N	/
MSTRG.50992	-	-	LncRNA	/	/	grey60	/	/	0.995675	0.333977	N	LncRNA
MSTRG.25866	-	-	/	Simple_repeat	/	grey60	/	/	0.906971	0.308499	N	/
MSTRG.35614	Zm00001d049080	GRMZM6G513881	/	/	/	grey60	/	/	0.863768	0.292491	N	/
MSTRG.66072	Zm00001d008759	GRMZM2G032190	/	Low_complexity	/	grey60	/	/	0.993682	0.267034	N	/
MSTRG.43980	Zm00001d013202	GRMZM2G171468	/	Simple_repeat	G2-like	grey60	1.62354	0.00247632	0.991821	0.261305	N	/
MSTRG.18030	Zm00001d002522	-	/	/	/	grey60	2.98871	0.000162745	0.979409	0.26049	N	/
MSTRG.44463	Zm00001d013547	GRMZM2G148098	/	Simple_repeat	TALE	grey60	/	/	0.979577	0.258695	N	/
MSTRG.40978	Zm00001d026953	-	/	/	/	grey60	/	/	0.994316	0.258031	N	/
MSTRG.55378	Zm00001d036736	GRMZM2G134863	/	Simple_repeat	bZIP	grey60	1.9006	0.0230688	0.896445	0.250672	N	/
MSTRG.18200	Zm00001d002654	GRMZM2G129261	/	Low_complexity	C2H2	grey60	/	/	0.953132	0.237544	N	/
MSTRG.41580	Zm00001d052731	GRMZM2G119468	/	Simple_repeat	/	grey60	3.3631	0.0289745	0.993027	0.237485	N	/
MSTRG.69846	Zm00001d011051_T001	GRMZM2G083847	/	Simple_repeat	/	grey60	1.9456	7.17513e-09	0.972159	0.23378	N	/
MSTRG.42205	Zm00001d053145	GRMZM2G111425	/	Simple_repeat	/	grey60	/	/	0.737461	0.227486	N	/
MSTRG.58845	Zm00001d018691	GRMZM2G101545	LncRNA	DNA/hAT-Tag1	/	grey60	/	/	0.995034	0.22053	N	LncRNA
MSTRG.54778	Zm00001d036338	GRMZM2G102923	/	RC/Helitron	/	grey60	2.78426	5.9996e-12	0.949501	0.209878	N	/
MSTRG.34406	Zm00001d044291	GRMZM2G371606	/	LTR/Gypsy	/	grey60	/	/	0.98837	0.172283	N	/
MSTRG.16153	-	-	LncRNA	/	/	grey60	/	/	0.986191	0.157681	N	LncRNA
MSTRG.51292	Zm00001d017918	GRMZM6G880411	/	Simple_repeat	/	grey60	3.44503	8.75131e-13	0.928627	0.156797	N	/
MSTRG.15909	Zm00001d025814	GRMZM2G414503	/	LINE/L1	/	grey60	/	/	0.971696	0.156382	N	/
MSTRG.66805	Zm00001d009174	GRMZM2G317069	/	LTR/Copia	/	grey60	1.89386	0.0122639	0.982244	0.145624	N	/
MSTRG.27531	-	-	/	/	/	grey60	5.73054	0.00485935	0.970911	0.142743	N	/
MSTRG.26679	Zm00001d039531	GRMZM2G475984	/	Simple_repeat	WRKY	grey60	/	/	0.85853	0.130261	N	/
MSTRG.78360	ENSRNA049479040	-	/	rRNA	/	grey60	/	/	0.95905	0.117432	N	/
MSTRG.62706	Zm00001d020696	GRMZM2G067265	/	/	/	grey60	/	/	0.853813	0.105008	N	/
MSTRG.57054	-	-	LncRNA	DNA/PIF-Harbinger?	/	grey60	/	/	0.998555	0.102465	N	LncRNA
MSTRG.69238	Zm00001d010632	GRMZM2G162868	/	Simple_repeat	/	grey60	1.60614	0.00191879	0.801729	0.100136	N	/
MSTRG.55425	Zm00001d036780	GRMZM2G096403	/	Simple_repeat	/	grey60	6.19552	0.011725	0.937155	0.0979268	N	/
MSTRG.9987	Zm00001d033654	GRMZM2G346263	/	LTR/Gypsy	/	grey60	/	/	0.999258	0.0966788	N	/
MSTRG.56393	Zm00001d037461	GRMZM2G342588	/	Simple_repeat	CPP	grey60	/	/	0.989959	0.0741587	N	/
MSTRG.39612	Zm00001d051241_T004	GRMZM2G071448	/	Low_complexity	/	grey60	/	/	0.962717	0.0616653	N	/
MSTRG.71827	Zm00001d012615	GRMZM2G090487	/	/	/	grey60	/	/	0.990594	0.0591401	N	/

## Sheet: Cold_V4
ID	B73V4	B73V3	Coding	TE_family	TF_family	MEColor	log2FoldChange	padj	MM	kIM (intramodular connectivity)	Hub Genes
MSTRG.42703	Zm00001d053438	GRMZM2G174673	/	Simple_repeat	/	red	1.80465	3.72706e-36	0.993002	150.753	Y
MSTRG.55578	Zm00001d036889	GRMZM2G106591	/	Simple_repeat	ERF	red	1.56635	1.43969e-45	0.998785	146.262	Y
MSTRG.39768	Zm00001d051343	GRMZM2G150714	/	Simple_repeat	/	red	2.21791	3.60976e-75	0.96354	144.532	Y
MSTRG.57328	Zm00001d038135	GRMZM2G179279	/	Simple_repeat	/	red	1.60214	9.13054e-25	0.998203	144.07	Y
MSTRG.63738	Zm00001d021464	GRMZM2G105253	/	Simple_repeat	/	red	1.94227	4.63895e-36	0.981502	138.549	Y
MSTRG.13019	Zm00001d024027	GRMZM2G049915	/	Simple_repeat	/	red	3.19461	1.34513e-236	0.915641	138.277	Y
MSTRG.2470	Zm00001d029064	GRMZM2G062391	/	Simple_repeat	bZIP	red	1.91566	6.51694e-93	0.94277	137.773	Y
MSTRG.24215	Zm00001d006179	GRMZM2G033937	/	Simple_repeat	/	red	1.27715	1.00845e-43	0.94134	137.736	Y
MSTRG.32643	Zm00001d042972	GRMZM2G023279	/	Simple_repeat	/	red	1.0874	9.35683e-18	0.989542	137.097	Y
MSTRG.17795	Zm00001d002342	GRMZM2G045596	/	Simple_repeat	/	red	1.05514	1.8174e-14	0.990017	137.097	Y
MSTRG.17923	Zm00001d002429	GRMZM2G041223	/	Simple_repeat	GRF	red	2.69491	7.80813e-160	0.99043	135.796	Y
MSTRG.10212	Zm00001d033876	GRMZM2G178261	/	Simple_repeat	GRF	red	1.49365	1.78036e-28	0.957377	134.147	Y
MSTRG.51940	Zm00001d018431	GRMZM2G080247	/	Simple_repeat	/	red	1.75248	3.41606e-40	0.985169	132.631	Y
MSTRG.16377	Zm00001d026177	GRMZM2G125023	/	/	/	red	2.0749	5.98691e-09	0.988234	132.184	Y
MSTRG.343	Zm00001d027480	GRMZM2G032852	/	/	/	red	2.00465	7.17434e-141	0.988204	131.262	Y
MSTRG.58026	Zm00001d038676	GRMZM2G074792	/	Simple_repeat	/	red	2.14363	8.26297e-134	0.948956	131.069	Y
MSTRG.16869	Zm00001d026577_T001	GRMZM2G340065	/	Simple_repeat	/	red	1.00471	1.29812e-16	0.890498	130.828	N
MSTRG.63109	Zm00001d020969	GRMZM2G004990	/	Simple_repeat	/	red	1.13796	4.88434e-26	0.972918	130.721	Y
MSTRG.7061	Zm00001d031665_T001	GRMZM5G882527	/	/	bHLH	red	1.59846	1.86282e-50	0.955357	130.638	Y
MSTRG.58182	Zm00001d038793_T001	/	/	/	/	red	4.20064	6.22974e-126	0.993284	130.542	Y
MSTRG.33406	Zm00001d043535	GRMZM2G023285	/	Simple_repeat	/	red	1.41183	7.6496e-06	0.999064	128.906	Y
MSTRG.71800	Zm00001d012578	GRMZM2G132303	/	Simple_repeat	/	red	1.4787	2.52171e-69	0.977091	128.5	Y
MSTRG.78836	Zm00001d000203	AC194158.3_FG005	/	/	/	red	4.83372	3.62111e-97	0.934788	128.426	Y
MSTRG.9363	Zm00001d033254	GRMZM2G114036	/	Simple_repeat	/	red	5.53453	2.55263e-122	0.987503	128.346	Y
MSTRG.62445	Zm00001d020552_T001	GRMZM2G041175	/	Simple_repeat	/	red	3.26696	2.25837e-56	0.993955	127.807	Y
MSTRG.32930	Zm00001d043196	GRMZM2G047384	/	Simple_repeat	/	red	1.44681	9.14942e-33	0.9469	127.766	Y
MSTRG.42135	Zm00001d053099_T002	GRMZM2G109071	/	/	/	red	1.35005	1.71468e-19	0.953871	126.586	Y
MSTRG.38164	Zm00001d050508	-	/	LTR/Copia	/	red	2.93642	3.83731e-116	0.99033	126.199	Y
MSTRG.7919	Zm00001d032285	GRMZM2G174310	/	Simple_repeat	/	red	5.88688	1.46663e-16	0.999962	125.623	Y
MSTRG.8924	Zm00001d032973	GRMZM2G064590	/	LTR/Copia	/	red	1.56667	1.3699e-24	0.92511	125.341	Y
MSTRG.63953	Zm00001d021605	GRMZM2G108615	/	Simple_repeat	/	red	2.42194	1.82094e-35	0.993937	125.266	Y
MSTRG.32500	Zm00001d042864	GRMZM2G154641	/	Simple_repeat	HB-other	red	1.44008	7.84092e-52	0.970261	125.014	Y
MSTRG.1104	Zm00001d028093	GRMZM2G006977	/	/	/	red	5.34651	4.36295e-227	0.981458	124.932	Y
MSTRG.18061	Zm00001d002545	GRMZM2G421256	/	Simple_repeat	MYB_related	red	5.24264	2.79509e-46	0.953449	124.236	Y
MSTRG.34922	Zm00001d044686_T001	GRMZM2G010868	/	LTR/Gypsy	/	red	2.10141	1.80385e-10	0.965232	123.854	Y
MSTRG.34274	Zm00001d044182	GRMZM2G011401	/	Simple_repeat	/	red	2.01418	0.000144313	0.961183	123.814	Y
MSTRG.20552	Zm00001d004138	GRMZM2G085086	/	Simple_repeat	/	red	4.08006	0	0.927245	123.197	Y
MSTRG.26477	Zm00001d039383	AC233853.1_FG002	/	Simple_repeat	bZIP	red	1.54167	2.91239e-20	0.954123	122.783	Y
MSTRG.55926	Zm00001d037140	GRMZM2G004334	/	Low_complexity	HD-ZIP	red	1.84722	6.11052e-22	0.960361	122.649	Y
MSTRG.9664	Zm00001d033482	GRMZM2G176605	/	/	/	red	5.37219	3.68811e-185	0.96905	122.266	Y
MSTRG.41912	Zm00001d052981	GRMZM2G119287	/	Simple_repeat	/	red	1.85116	7.38273e-19	0.989126	121.798	Y
MSTRG.31867	Zm00001d042449	GRMZM2G025414	/	/	/	red	3.72421	1.99087e-130	0.986514	121.203	Y
MSTRG.8925	Zm00001d032973	GRMZM2G064590	/	LTR/Copia	/	red	1.49068	1.23878e-16	0.99204	120.764	Y
MSTRG.51494	Zm00001d018056	GRMZM2G036092	/	Simple_repeat	bHLH	red	1.58696	2.59777e-43	0.967353	119.9	Y
MSTRG.65222	Zm00001d022569	GRMZM2G056772	/	LINE/L1	/	red	3.69235	1.04521e-186	0.951254	119.884	Y
MSTRG.10189	Zm00001d033862	GRMZM2G054361	/	Simple_repeat	/	red	5.19317	1.74965e-111	0.989796	119.39	Y
MSTRG.50974	Zm00001d017642	GRMZM2G029850	/	Simple_repeat	MYB_related	red	4.29573	3.44765e-140	0.95449	119.273	Y
MSTRG.45214	Zm00001d014141	GRMZM2G133895	/	Simple_repeat	/	red	1.03327	3.89305e-21	0.973018	118.833	Y
MSTRG.16013	Zm00001d025888_T003	GRMZM5G812538	/	Simple_repeat	/	red	6.12132	1.05105e-25	0.983436	117.673	Y
MSTRG.26155	Zm00001d007868	GRMZM2G020805	LncRNA	Simple_repeat	TCP	red	3.00947	1.77123e-47	0.962364	117.122	Y
MSTRG.58628	Zm00001d039169	GRMZM2G099626	/	LTR/Gypsy	/	red	1.10203	3.54074e-14	0.966202	116.958	Y
MSTRG.7058	Zm00001d031661	AC194272.3_FG003	/	DNA/hAT-Ac	/	red	8.13381	1.45315e-32	0.994633	116.878	Y
MSTRG.60603	Zm00001d019734	GRMZM2G123119	/	Simple_repeat	ERF	red	6.51285	7.10531e-92	0.94489	116.377	Y
MSTRG.18893	Zm00001d003186_T001	GRMZM2G051898	/	Simple_repeat	/	red	4.10465	1.61326e-30	0.98688	116.264	Y
MSTRG.16463	Zm00001d026240	GRMZM2G129147	/	Simple_repeat	GRF	red	2.10593	1.94447e-91	0.968686	114.804	Y
MSTRG.50323	Zm00001d017181	-	/	/	/	red	1.71023	8.06351e-07	0.966494	114.623	Y
MSTRG.40176	Zm00001d051643	GRMZM2G169911	/	/	/	red	2.46675	6.13257e-59	0.921011	114.003	Y
MSTRG.51570	Zm00001d018111	GRMZM5G801076	/	Simple_repeat	/	red	6.78397	4.09275e-17	0.99937	113.617	Y
MSTRG.12024	Zm00001d023450	AC207755.3_FG005	/	Low_complexity	/	red	1.12329	1.96863e-20	0.999627	113.512	Y
MSTRG.69244	Zm00001d010630_T001	GRMZM2G142584	/	LTR/Gypsy	/	red	4.00308	1.8395e-44	0.995727	113.457	Y
MSTRG.15354	Zm00001d025401	GRMZM2G052100	/	/	/	red	5.2313	5.34057e-61	0.980117	113.369	Y
MSTRG.16173	Zm00001d026015	GRMZM2G149178	/	/	/	red	1.26957	2.68867e-23	0.934603	113.304	Y
MSTRG.27563	Zm00001d040127	GRMZM2G355636	/	Simple_repeat	/	red	1.3011	1.97878e-16	0.987827	112.645	Y
MSTRG.30401	Zm00001d041578_T001	GRMZM2G139786	/	Low_complexity	/	red	2.07678	2.35781e-40	0.978239	112.481	Y
MSTRG.17890	Zm00001d002410	GRMZM2G392125	/	Simple_repeat	/	red	5.39894	1.79656e-46	0.972107	112.473	Y
MSTRG.65223	Zm00001d022569	GRMZM2G056772	/	Simple_repeat	/	red	4.07638	5.06937e-34	0.998558	111.957	Y
MSTRG.26114	Zm00001d007830	GRMZM2G176394	/	Simple_repeat	/	red	1.77946	5.6194e-34	0.872302	111.588	N
MSTRG.47882	-	-	LncRNA	LTR/Gypsy	/	red	8.06341	2.1317e-72	0.989052	111.082	Y
MSTRG.48843	Zm00001d016149	GRMZM2G114675	/	Simple_repeat	/	red	/	/	0.946849	110.435	Y
MSTRG.33601	Zm00001d043686	GRMZM2G037379	/	/	/	red	1.44527	1.0801e-50	0.987245	110.246	Y
MSTRG.49054	Zm00001d016271	GRMZM5G891967	/	Simple_repeat	/	red	1.3308	1.66153e-06	0.98295	110.049	Y
MSTRG.66011	Zm00001d008715	GRMZM2G463493	/	Simple_repeat	/	red	1.00201	3.61307e-06	0.995805	109.902	Y
MSTRG.51412	Zm00001d017986_T002	GRMZM2G378665	/	Simple_repeat	E2F/DP	red	1.45129	1.28328e-18	0.989569	109.81	Y
MSTRG.33413	Zm00001d043536	-	/	DNA/PIF-Harbinger	/	red	5.49949	1.55851e-07	0.904338	109.718	Y
MSTRG.49258	Zm00001d016409	GRMZM2G057622	/	/	/	red	7.94806	1.15384e-06	0.995165	109.036	Y
MSTRG.40532	Zm00001d051925	GRMZM2G102163	/	DNA/hAT-Ac	/	red	/	/	0.92955	108.893	Y
MSTRG.25744	Zm00001d007489	GRMZM2G007028	/	Simple_repeat	/	red	1.55088	6.59957e-20	0.992074	108.382	Y
MSTRG.47636	Zm00001d015638	GRMZM2G086587	/	Simple_repeat	/	red	1.55276	1.22976e-25	0.969913	108.032	Y
MSTRG.16177	Zm00001d026017	GRMZM2G181030	/	/	MYB_related	red	5.31729	1.51151e-38	0.978844	107.948	Y
MSTRG.34327	-	-	/	DNA/PIF-Harbinger	/	red	2.95414	5.61396e-46	0.949425	107.946	Y
MSTRG.57538	Zm00001d038281	GRMZM2G371058	/	/	Dof	red	1.26388	7.42941e-08	0.981065	107.357	Y
MSTRG.30273	Zm00001d041511	GRMZM2G098397	/	DNA/MULE-MuDR	/	red	2.01264	2.02625e-141	0.926278	106.493	Y
MSTRG.57102	Zm00001d037958	GRMZM2G089231	/	/	/	red	1.76993	4.1297e-06	0.958239	106.046	Y
MSTRG.6570	Zm00001d031316	GRMZM2G113840	/	Simple_repeat	/	red	1.04825	2.94701e-29	0.892725	106.011	N
MSTRG.2129	Zm00001d028829	GRMZM2G427418	/	Low_complexity	/	red	/	/	0.997937	105.104	Y
MSTRG.6746	Zm00001d031444	AC234203.1_FG010	/	/	/	red	2.13612	8.15552e-38	0.993775	104.715	Y
MSTRG.70551	Zm00001d011599	GRMZM2G311680	/	Simple_repeat	/	red	3.0228	2.25608e-116	0.933047	104.584	Y
MSTRG.19662	Zm00001d003712	GRMZM2G044132	/	Simple_repeat	/	red	5.62121	1.63544e-108	0.997886	104.53	Y
MSTRG.9459	Zm00001d033316	GRMZM2G472643	/	/	/	red	4.3143	8.79173e-141	0.955772	103.54	Y
MSTRG.72384	Zm00001d044973_T001	GRMZM2G062318	/	LTR/Gypsy	/	red	/	/	0.949134	103.537	Y
MSTRG.44097	Zm00001d013301_T001	GRMZM2G077295	/	Simple_repeat	/	red	2.77519	2.90092e-47	0.990866	103.354	Y
MSTRG.3234	Zm00001d029577	GRMZM2G068701	/	Simple_repeat	/	red	2.7236	1.71641e-20	0.978075	102.71	Y
MSTRG.76844	Zm00001d047680	GRMZM2G006714	/	Simple_repeat	/	red	/	/	0.990108	102.564	Y
MSTRG.69176	Zm00001d010596	GRMZM2G162109	/	Simple_repeat	/	red	2.88971	6.9628e-19	0.959855	102.455	Y
MSTRG.51566	Zm00001d018105	GRMZM2G081214	/	Simple_repeat	/	red	4.63057	0	0.998021	101.08	Y
MSTRG.31287	-	-	LncRNA	LTR/Copia	/	red	4.34222	1.80154e-24	0.92251	100.976	Y
MSTRG.24782	Zm00001d006626	GRMZM2G099239	/	Simple_repeat	/	red	3.54773	3.3886e-137	0.986082	100.456	Y
MSTRG.3433	Zm00001d029680	GRMZM2G087878	/	Simple_repeat	/	red	1.43848	7.5651e-09	0.994791	100.246	Y
MSTRG.68455	Zm00001d010079	GRMZM2G094017	/	/	/	red	6.58832	5.46687e-09	0.992878	100.002	Y
MSTRG.28411	Zm00001d040606	GRMZM2G111593	/	Simple_repeat	/	red	/	/	0.933154	99.7084	Y
MSTRG.18053	Zm00001d002539	GRMZM2G017197	/	Simple_repeat	/	red	5.88974	2.59545e-28	0.968674	99.6638	Y
MSTRG.50177	Zm00001d017084	GRMZM2G038073	/	/	NAC	red	5.72723	7.62866e-190	0.99126	99.4866	Y
MSTRG.71167	Zm00001d012067	GRMZM2G030762	/	Simple_repeat	bHLH	red	1.43108	1.49419e-34	0.927039	98.6819	Y
MSTRG.21493	Zm00001d004545	-	/	Simple_repeat	/	red	3.02057	1.4409e-59	0.97556	98.4785	Y
MSTRG.77526	Zm00001d048166	GRMZM2G481888	/	Simple_repeat	/	red	4.81121	4.07279e-63	0.967064	98.448	Y
MSTRG.31922	Zm00001d042482	GRMZM2G114873	/	Simple_repeat	bHLH	red	3.16861	9.13902e-165	0.951269	98.1823	Y
MSTRG.676	Zm00001d027766	GRMZM2G031790	/	Simple_repeat	/	red	1.55527	2.57908e-15	0.922868	97.9989	Y
MSTRG.50512	Zm00001d017325	GRMZM2G159904	/	Simple_repeat	/	red	7.27975	6.20998e-16	0.96822	97.8809	Y
MSTRG.260	Zm00001d027431	GRMZM2G159431	/	Simple_repeat	TALE	red	/	/	0.966405	97.7426	Y
MSTRG.65071	Zm00001d022461	GRMZM2G025062	/	Simple_repeat	ERF	red	5.6191	5.2036e-22	0.947042	97.7397	Y
MSTRG.18930	Zm00001d003209	GRMZM2G138770	/	Simple_repeat	/	red	6.31481	3.60315e-41	0.982999	97.6095	Y
MSTRG.1283	Zm00001d028222	GRMZM2G178894	/	Simple_repeat	/	red	/	/	0.960322	97.2612	Y
MSTRG.59823	Zm00001d019317	GRMZM2G177631	/	Simple_repeat	/	red	1.61171	1.73953e-70	0.988496	96.9159	Y
MSTRG.44969	Zm00001d013960	GRMZM2G177314	/	Low_complexity	/	red	/	/	0.996275	96.8169	Y
MSTRG.46049	Zm00001d014642	GRMZM2G162065	/	/	/	red	2.35214	3.98001e-46	0.937626	96.7268	Y
MSTRG.52180	Zm00001d034995	GRMZM2G098182	/	/	/	red	2.70055	1.86166e-29	0.982587	96.3011	N
MSTRG.43644	Zm00001d012931	GRMZM2G121826	/	Simple_repeat	/	red	/	/	0.991774	95.0872	N
MSTRG.6858	Zm00001d031530	-	/	Simple_repeat	/	red	1.08943	9.5692e-11	0.992601	94.8786	N
MSTRG.8163	Zm00001d032443	GRMZM6G132224	/	Low_complexity	/	red	/	/	0.96171	94.7562	N
MSTRG.72562	Zm00001d045105	GRMZM2G116491	/	Simple_repeat	/	red	1.69656	9.87534e-06	0.984279	94.343	N
MSTRG.52368	Zm00001d035133	GRMZM2G364977	/	/	/	red	3.15343	2.26375e-57	0.971073	94.1992	N
MSTRG.43305	Zm00001d053952	GRMZM2G027726	/	Simple_repeat	/	red	2.45359	1.55671e-98	0.836649	93.9945	N
MSTRG.44707	Zm00001d013759	GRMZM2G074871	/	RC/Helitron	/	red	2.34233	2.34502e-23	0.998687	93.858	N
MSTRG.64319	Zm00001d021883	GRMZM2G006505	/	Low_complexity	/	red	/	/	0.956701	93.2274	N
MSTRG.11874	Zm00001d023343	GRMZM2G101958	/	Low_complexity	/	red	6.05894	4.91486e-09	0.976241	92.9902	N
MSTRG.41824	Zm00001d052918	GRMZM2G138131	/	/	/	red	/	/	0.954432	92.8559	N
MSTRG.63359	Zm00001d021173	GRMZM2G132486	/	Simple_repeat	/	red	1.30196	1.49182e-05	0.995302	92.2978	N
MSTRG.16949	Zm00001d026627	GRMZM2G142667	/	Simple_repeat	/	red	1.64744	1.09178e-34	0.987806	91.8228	N
MSTRG.58112	Zm00001d038739_T001	GRMZM2G421791	/	/	/	red	1.64485	6.34495e-36	0.989615	91.4817	N
MSTRG.77720	-	-	/	Low_complexity	/	red	5.9008	4.50714e-30	0.999948	91.4742	N
MSTRG.17220	Zm00001d001879_T001	GRMZM2G078274	/	Simple_repeat	ARF	red	/	/	0.805548	91.4472	N
MSTRG.33558	Zm00001d043663	GRMZM2G101405	/	/	WRKY	red	7.03097	9.67038e-99	0.980491	91.4173	N
MSTRG.46960	Zm00001d015243	GRMZM2G102845	/	Simple_repeat	ARF	red	1.23455	3.07048e-18	0.960176	91.3455	N
MSTRG.28157	Zm00001d040465	GRMZM2G386245	/	Simple_repeat	/	red	1.95535	6.73337e-16	0.984997	91.2808	N
MSTRG.6784	Zm00001d031470	GRMZM2G055992	/	DNA/hAT-Tag1	/	red	1.29731	1.0155e-38	0.970384	90.5093	N
MSTRG.9462	Zm00001d033319	GRMZM2G366373	/	Simple_repeat	/	red	/	/	0.920422	90.1778	N
MSTRG.40139	Zm00001d051620	GRMZM2G179639	/	/	/	red	1.73438	5.9957e-07	0.993408	89.5881	N
MSTRG.28182	-	-	/	LTR/Gypsy	/	red	5.7724	4.86842e-42	0.997171	89.5175	N
MSTRG.12102	Zm00001d023520	GRMZM2G167999	/	Simple_repeat	/	red	9.67653	7.48434e-15	0.990648	89.4077	N
MSTRG.52112	Zm00001d018574	GRMZM2G073609	/	/	/	red	1.34788	3.15192e-06	0.944918	89.1794	N
MSTRG.52223	Zm00001d035033	GRMZM2G370188	/	/	/	red	4.34323	1.08475e-44	0.90297	89.1769	N
MSTRG.43886	Zm00001d013119	GRMZM2G089361	/	Low_complexity	TCP	red	/	/	0.992167	89.1291	N
MSTRG.70712	Zm00001d011721	GRMZM2G048294	/	Simple_repeat	/	red	/	/	0.944336	88.9861	N
MSTRG.16978	Zm00001d026662	GRMZM2G106792	/	/	/	red	3.39071	1.54785e-18	0.99653	88.7798	N
MSTRG.5584	Zm00001d030744	GRMZM2G179325	/	Simple_repeat	GRAS	red	2.76388	1.13852e-85	0.951409	88.214	N
MSTRG.77192	Zm00001d047938	GRMZM2G149809	/	Simple_repeat	/	red	1.58812	2.95904e-23	0.849324	87.9916	N
MSTRG.33450	Zm00001d043562	AC211175.3_FG005	/	Simple_repeat	/	red	/	/	0.90683	87.9847	N
MSTRG.11422	Zm00001d034754	GRMZM2G058089	/	Simple_repeat	/	red	/	/	0.896593	87.746	N
MSTRG.675	Zm00001d027763	GRMZM2G136081	/	Simple_repeat	/	red	2.91234	4.72164e-90	0.989541	87.6619	N
MSTRG.4119	Zm00001d030069_T001	GRMZM2G123140	/	Simple_repeat	HD-ZIP	red	/	/	0.979295	87.4927	N
MSTRG.21627	Zm00001d004614	GRMZM2G012148	/	/	/	red	/	/	0.993052	87.0826	N
MSTRG.8867	Zm00001d032932	GRMZM2G070673	/	Simple_repeat	/	red	2.00747	1.1408e-45	0.954208	86.9752	N
MSTRG.10280	Zm00001d033925_T001	GRMZM2G416388	/	/	/	red	3.8237	2.48832e-57	0.993534	86.8095	N
MSTRG.8923	Zm00001d032973	GRMZM2G064590	/	/	/	red	1.43124	3.47e-10	0.956635	86.7844	N
MSTRG.63727	Zm00001d021452	GRMZM5G897473	/	Simple_repeat	/	red	/	/	0.969675	86.6212	N
MSTRG.16179	Zm00001d026018	GRMZM2G321239	/	Simple_repeat	/	red	3.25762	1.76719e-227	0.94821	86.472	N
MSTRG.50787	Zm00001d017530	GRMZM2G061910	/	Simple_repeat	/	red	/	/	0.951281	86.3585	N
MSTRG.72049	Zm00001d012774_T001	GRMZM5G812548	/	Simple_repeat	/	red	/	/	0.97344	85.5667	N
MSTRG.77211	Zm00001d047951	GRMZM2G081175	/	LINE/L1	/	red	9.20436	2.31264e-13	0.982134	85.3196	N
MSTRG.9042	-	-	/	DNA/CMC-EnSpm	/	red	1.39346	1.37369e-08	0.876304	84.2544	N
MSTRG.33244	Zm00001d043423	-	/	Simple_repeat	/	red	/	/	0.969221	83.6512	N
MSTRG.28110	Zm00001d040441	GRMZM2G404316	/	Simple_repeat	/	red	/	/	0.966974	83.4587	N
MSTRG.31275	Zm00001d042115_T001	/	/	/	/	red	4.06833	1.20852e-20	0.968425	83.3291	N
MSTRG.38176	Zm00001d050514_T001	GRMZM2G068239	/	Simple_repeat	/	red	6.0452	1.82409e-31	0.967134	82.8891	N
MSTRG.1468	Zm00001d028361	GRMZM2G465595	/	Simple_repeat	C2H2	red	/	/	0.943351	82.5974	N
MSTRG.6210	Zm00001d031092_T002	GRMZM2G008250	/	Simple_repeat	/	red	/	/	0.978938	82.5832	N
MSTRG.9344	Zm00001d033234	GRMZM2G103559	/	Simple_repeat	/	red	/	/	0.977621	82.4265	N
MSTRG.75299	Zm00001d046626	GRMZM2G141288	/	Simple_repeat	/	red	1.26204	3.75709e-13	0.837903	82.3497	N
MSTRG.25098	Zm00001d006885	GRMZM2G056612	/	Simple_repeat	/	red	1.05662	2.88342e-44	0.946122	82.217	N
MSTRG.49190	Zm00001d016364	GRMZM2G014826	/	Simple_repeat	/	red	/	/	0.981023	81.9199	N
MSTRG.1191	Zm00001d028160	GRMZM2G139852	/	Simple_repeat	/	red	/	/	0.987223	81.5684	N
MSTRG.55594	Zm00001d036902	GRMZM2G343563	LncRNA	Simple_repeat	/	red	5.02919	5.63756e-17	0.972569	81.0638	N
MSTRG.7162	Zm00001d031745	GRMZM2G142962	/	Simple_repeat	HD-ZIP	red	3.11848	5.66554e-31	0.947837	81.0437	N
MSTRG.18459	Zm00001d002843	GRMZM2G123202	/	Simple_repeat	MYB	red	1.44198	0.000108819	0.98434	80.8146	N
MSTRG.40349	Zm00001d051801	-	/	/	/	red	/	/	0.983396	80.7955	N
MSTRG.43929	Zm00001d013178	GRMZM2G052467	/	Simple_repeat	/	red	2.46435	4.73471e-07	0.962395	80.5468	N
MSTRG.11863	Zm00001d023330	GRMZM2G005134	/	/	/	red	1.97993	1.16608e-57	0.998834	80.504	N
MSTRG.49754	Zm00001d016765	GRMZM2G040964	/	Simple_repeat	/	red	/	/	0.96264	79.9727	N
MSTRG.59017	Zm00001d018820	AC205320.3_FG004	/	Simple_repeat	/	red	3.01378	5.81866e-36	0.898247	79.4357	N
MSTRG.46290	Zm00001d014788	GRMZM2G461791	/	Simple_repeat	/	red	1.60615	1.82896e-42	0.966163	79.2604	N
MSTRG.51506	ENSRNA049477136	-	/	/	/	red	7.0331	1.512e-18	0.948114	79.1682	N
MSTRG.7917	Zm00001d032284_T001	GRMZM2G141214	/	/	/	red	/	/	0.942946	79.0842	N
MSTRG.41273	Zm00001d052475	GRMZM2G012391	/	Simple_repeat	/	red	3.55463	7.24662e-57	0.980067	79.0301	N
MSTRG.71589	Zm00001d012417	GRMZM2G035933	/	/	/	red	/	/	0.953752	78.7335	N
MSTRG.65304	Zm00001d022626	GRMZM2G071599	/	Simple_repeat	/	red	/	/	0.936188	78.4931	N
MSTRG.67417	Zm00001d009487	GRMZM2G323387	/	Simple_repeat	/	red	2.45735	7.94586e-14	0.987369	78.2114	N
MSTRG.27925	Zm00001d040318	GRMZM2G064541	/	LTR/Copia	NAC	red	3.71047	4.28619e-222	0.963251	78.0069	N
MSTRG.31913	Zm00001d042480	GRMZM2G115000	/	Simple_repeat	/	red	1.73568	9.67477e-68	0.86499	77.7872	N
MSTRG.44495	Zm00001d013603	GRMZM2G094900	/	Simple_repeat	/	red	/	/	0.977094	77.4854	N
MSTRG.32997	Zm00001d043244	GRMZM2G061515	/	/	/	red	/	/	0.962163	77.224	N
MSTRG.45572	Zm00001d014366	GRMZM2G076985	/	DNA/hAT-Ac	/	red	/	/	0.967192	77.1634	N
MSTRG.9979	Zm00001d033745	GRMZM2G023110	/	Simple_repeat	/	red	/	/	0.812311	76.9857	N
MSTRG.49664	Zm00001d016697	GRMZM2G115491	/	Low_complexity	/	red	/	/	0.923598	76.7117	N
MSTRG.49067	Zm00001d016277	GRMZM2G121309	/	Simple_repeat	/	red	1.18394	1.05644e-16	0.963467	76.425	N
MSTRG.44559	Zm00001d013643	AC191676.3_FG011	/	LTR/Copia	/	red	1.9287	9.3025e-22	0.991267	76.3205	N
MSTRG.134	Zm00001d027317	GRMZM2G042250	/	DNA/PIF-Harbinger?	HD-ZIP	red	/	/	0.983962	76.217	N
MSTRG.51816	Zm00001d018340	GRMZM2G080843	/	Low_complexity	/	red	4.45506	4.66677e-11	0.979231	76.0983	N
MSTRG.956	Zm00001d027975	GRMZM2G398848	/	Simple_repeat	/	red	/	/	0.926331	75.6375	N
MSTRG.332	Zm00001d027461	GRMZM2G428184	/	Simple_repeat	bZIP	red	1.54357	1.68489e-18	0.815645	75.629	N
MSTRG.40378	Zm00001d051808	GRMZM2G168369	/	/	/	red	5.26913	5.00354e-31	0.982402	75.6048	N
MSTRG.47301	Zm00001d015451	GRMZM2G111136	/	Simple_repeat	SBP	red	1.86357	9.6604e-07	0.910096	75.4324	N
MSTRG.64262	Zm00001d021839	GRMZM2G081949	/	Simple_repeat	/	red	4.77273	9.97869e-170	0.990027	75.0376	N
MSTRG.70862	Zm00001d011834	GRMZM2G059117	/	Simple_repeat	/	red	/	/	0.947679	74.9996	N
MSTRG.68458	-	-	/	/	/	red	5.89816	1.56989e-58	0.996784	74.5084	N
MSTRG.52009	Zm00001d018483	GRMZM2G056582	LncRNA	DNA/PIF-Harbinger	/	red	3.72936	3.29251e-09	0.955555	74.3483	N
MSTRG.36117	Zm00001d049407	GRMZM2G319062	/	/	/	red	1.69964	4.79248e-30	0.991926	74.2851	N
MSTRG.19580	Zm00001d003670_T003	GRMZM5G806108	/	LTR/Gypsy	/	red	/	/	0.985244	74.2171	N
MSTRG.38590	Zm00001d050664	GRMZM2G041701	/	Simple_repeat	E2F/DP	red	1.48849	6.68203e-35	0.995381	74.1766	N
MSTRG.45196	Zm00001d014128	GRMZM2G089873	/	Simple_repeat	/	red	/	/	0.997825	73.9951	N
MSTRG.1080	Zm00001d028073	GRMZM2G114190	/	Low_complexity	/	red	/	/	0.95017	73.9343	N
MSTRG.56552	Zm00001d037565_T001	GRMZM2G078798	/	DNA/PIF-Harbinger	/	red	/	/	0.95405	73.5884	N
MSTRG.61549	Zm00001d020102	GRMZM2G124732	/	/	/	red	1.03376	2.19628e-16	0.897996	73.5507	N
MSTRG.51285	Zm00001d017907_T001	GRMZM2G317451	/	Simple_repeat	/	red	2.31307	2.95393e-13	0.982108	73.0868	N
MSTRG.26912	Zm00001d039682	GRMZM2G150962	/	Simple_repeat	/	red	/	/	0.992301	72.8994	N
MSTRG.10035	Zm00001d033766	GRMZM2G127559	/	/	/	red	1.98119	8.52453e-70	0.956029	72.8568	N
MSTRG.31731	Zm00001d042373	GRMZM2G180406	/	/	bHLH	red	1.23489	7.31397e-28	0.962856	72.575	N
MSTRG.32613	Zm00001d042948	GRMZM2G123977	/	/	/	red	3.98258	8.4101e-279	0.943622	72.5023	N
MSTRG.50331	Zm00001d017186_T001	GRMZM2G035584	/	Simple_repeat	/	red	1.604	2.21843e-52	0.981088	72.199	N
MSTRG.7842	Zm00001d032239	GRMZM2G106133	/	Simple_repeat	/	red	1.29294	1.75881e-40	0.985682	72.0847	N
MSTRG.26412	Zm00001d039325	GRMZM2G012861	/	Simple_repeat	/	red	/	/	0.939695	71.8748	N
MSTRG.13372	Zm00001d024175	AC215639.3_FG002	/	Simple_repeat	/	red	1.61298	0.00012469	0.961078	71.6314	N
MSTRG.727	Zm00001d027816	GRMZM2G115131	/	Simple_repeat	/	red	1.07925	4.21351e-09	0.98031	71.5553	N
MSTRG.58565	Zm00001d039121	GRMZM2G139199	/	/	/	red	7.5515	7.18347e-13	0.969906	71.4619	N
MSTRG.4316	Zm00001d030158	GRMZM2G012306	/	Simple_repeat	/	red	1.13549	1.13567e-20	0.981828	71.3899	N
MSTRG.71406	Zm00001d012263	GRMZM2G334791	/	Simple_repeat	/	red	1.91219	2.68678e-45	0.98632	71.3306	N
MSTRG.43162	Zm00001d053825	GRMZM2G132866	/	/	/	red	1.34631	6.87793e-64	0.894936	71.1949	N
MSTRG.9134	Zm00001d033104	GRMZM2G146819	/	/	/	red	1.973	6.90086e-19	0.928786	71.0031	N
MSTRG.9471	Zm00001d033322	GRMZM2G141379	/	Simple_repeat	/	red	2.22923	4.49902e-50	0.993105	69.7527	N
MSTRG.57234	Zm00001d038068	GRMZM2G036940	/	Simple_repeat	/	red	/	/	0.959053	69.6987	N
MSTRG.22403	Zm00001d004957	GRMZM2G162737	/	Simple_repeat	/	red	2.35377	1.20112e-65	0.935598	69.188	N
MSTRG.42409	Zm00001d053236	GRMZM2G132531	/	Simple_repeat	/	red	4.97172	4.16725e-113	0.979764	69.1077	N
MSTRG.52895	Zm00001d035412	GRMZM5G813474	/	/	/	red	/	/	0.962931	69.0703	N
MSTRG.18449	Zm00001d002828	GRMZM2G178998	/	Low_complexity	NAC	red	1.52363	1.24525e-23	0.891771	69.0054	N
MSTRG.26646	Zm00001d039510	GRMZM2G371176	/	Simple_repeat	/	red	/	/	0.955644	68.9287	N
MSTRG.77525	Zm00001d048165	GRMZM2G181551	/	LTR/Gypsy	/	red	4.97057	1.98922e-102	0.992689	68.823	N
MSTRG.51133	Zm00001d017773	GRMZM2G115701	/	Simple_repeat	/	red	/	/	0.879786	68.8132	N
MSTRG.62136	Zm00001d020402_T001	/	/	Simple_repeat	/	red	1.34015	3.31729e-28	0.99162	68.4018	N
MSTRG.57600	Zm00001d038321	GRMZM2G100641	/	Simple_repeat	/	red	/	/	0.986723	68.0201	N
MSTRG.76760	Zm00001d047618	GRMZM2G033846	/	/	/	red	3.72435	4.64891e-55	0.977028	67.6861	N
MSTRG.52984	Zm00001d035454	GRMZM2G168441	/	Low_complexity	/	red	2.67862	1.63762e-12	0.99294	67.384	N
MSTRG.26935	Zm00001d039701	GRMZM2G021410	/	/	/	red	/	/	0.901846	67.1542	N
MSTRG.46180	Zm00001d014728_T003	GRMZM2G439198	/	RC/Helitron	/	red	3.85351	2.42234e-126	0.9552	67.0851	N
MSTRG.39698	Zm00001d051309	-	/	Simple_repeat	/	red	4.78652	1.78158e-111	0.986235	66.7916	N
MSTRG.6857	Zm00001d031531_T002	/	/	Simple_repeat	/	red	/	/	0.999049	66.747	N
MSTRG.27415	Zm00001d040040	GRMZM2G055999	/	Simple_repeat	/	red	/	/	0.952571	66.6475	N
MSTRG.64247	Zm00001d021829_T001	GRMZM2G700291	/	/	/	red	1.46826	1.12424e-29	0.946977	66.4756	N
MSTRG.55821	Zm00001d037062	GRMZM2G139029	/	Simple_repeat	/	red	1.35593	0.000103512	0.920067	66.4022	N
MSTRG.70064	Zm00001d011208	GRMZM2G013448	/	Simple_repeat	/	red	1.32497	1.12557e-13	0.973976	65.7797	N
MSTRG.65466	Zm00001d008266	GRMZM2G136158	/	Simple_repeat	/	red	/	/	0.991767	65.5351	N
MSTRG.77728	Zm00001d048347	GRMZM2G126817	/	Simple_repeat	NAC	red	3.85687	1.97493e-24	0.933773	65.3251	N
MSTRG.8408	Zm00001d032601	GRMZM5G870629	/	Simple_repeat	/	red	/	/	0.994061	65.137	N
MSTRG.14402	Zm00001d024772	GRMZM2G109175	/	Simple_repeat	/	red	3.79534	1.36841e-17	0.998918	65.0155	N
MSTRG.36512	Zm00001d049684	GRMZM2G162020	/	Simple_repeat	/	red	/	/	0.996081	64.5898	N
MSTRG.66327	Zm00001d008930	GRMZM2G112659	/	Simple_repeat	/	red	/	/	0.937229	64.2062	N
MSTRG.19212	Zm00001d003412	GRMZM2G032655	/	Simple_repeat	MYB	red	/	/	0.963279	63.9115	N
MSTRG.16392	Zm00001d026190	GRMZM2G004709	/	DNA	/	red	5.70731	6.21547e-13	0.996858	63.606	N
MSTRG.77046	Zm00001d047833	GRMZM2G164160	/	/	/	red	/	/	0.980822	63.4252	N
MSTRG.76604	Zm00001d047519	GRMZM2G151295	/	Simple_repeat	bZIP	red	1.79541	2.31636e-41	0.974307	63.3941	N
MSTRG.43386	Zm00001d054012_T001	GRMZM2G322348	/	/	/	red	1.96719	3.48366e-07	0.960659	63.2774	N
MSTRG.27667	Zm00001d040183	GRMZM2G171400	/	DNA/TcMar-Stowaway	/	red	2.69082	1.31959e-226	0.944791	63.0684	N
MSTRG.3982	Zm00001d029988	GRMZM5G887922	/	/	/	red	/	/	0.967956	63.0494	N
MSTRG.41091	Zm00001d052331	GRMZM2G138949	/	/	/	red	1.95217	1.0128e-09	0.995619	62.6692	N
MSTRG.40471	Zm00001d051882	-	/	/	/	red	3.8932	3.55677e-18	0.975932	62.3917	N
Zm00001d026650	Zm00001d026650	GRMZM2G074754	/	/	/	red	/	/	0.984338	61.6193	N
MSTRG.64020	Zm00001d021654	GRMZM2G009144	/	Simple_repeat	/	red	/	/	0.990007	61.2696	N
MSTRG.1552	Zm00001d028413	GRMZM2G110913	/	Simple_repeat	LBD	red	1.4289	0.000109443	0.983968	61.2576	N
MSTRG.38289	Zm00001d050553	-	/	/	/	red	1.29696	5.05424e-05	0.953253	60.9805	N
MSTRG.70846	Zm00001d011821	GRMZM2G118265	/	Simple_repeat	/	red	6.11677	2.2207e-12	0.997076	60.6649	N
MSTRG.44161	-	-	/	/	/	red	6.15622	5.66235e-13	0.973778	60.4559	N
MSTRG.11108	Zm00001d034508	GRMZM2G176630	/	Simple_repeat	/	red	3.20309	1.37004e-55	0.999159	60.216	N
MSTRG.72484	Zm00001d045044	GRMZM2G171179	/	Simple_repeat	ERF	red	/	/	0.979155	59.9464	N
MSTRG.50135	Zm00001d017050	GRMZM2G051079	/	Simple_repeat	/	red	3.16658	7.3898e-86	0.971902	59.6883	N
MSTRG.68939	Zm00001d010421	GRMZM2G416308	/	Simple_repeat	/	red	/	/	0.99371	59.4833	N
MSTRG.75297	Zm00001d046624	GRMZM2G145104	/	/	/	red	2.78	2.57931e-16	0.970557	59.2548	N
MSTRG.11241	Zm00001d034608	GRMZM2G072584	/	Simple_repeat	/	red	2.63099	1.23703e-144	0.908753	59.2441	N
MSTRG.55048	Zm00001d036543	GRMZM2G150302	/	Simple_repeat	/	red	/	/	0.944866	59.1578	N
MSTRG.17799	Zm00001d002343	GRMZM2G045849	/	/	/	red	3.23103	3.70876e-85	0.943874	59.1028	N
MSTRG.48153	Zm00001d015799	-	LncRNA	/	/	red	3.77093	5.19607e-27	0.994755	59.057	N
MSTRG.67467	Zm00001d009510	GRMZM2G128333	/	Simple_repeat	/	red	/	/	0.979499	58.9026	N
MSTRG.17237	Zm00001d001900	GRMZM2G010435	/	Simple_repeat	/	red	/	/	0.93349	58.7416	N
MSTRG.51802	Zm00001d018333	GRMZM2G128214	/	Low_complexity	/	red	/	/	0.961981	58.6738	N
MSTRG.18038	Zm00001d002541	GRMZM2G314412	/	Simple_repeat	/	red	1.66084	0.000416064	0.950677	58.6466	N
MSTRG.69427	-	-	/	DNA/TcMar-Stowaway	/	red	7.89009	2.52854e-15	0.95384	58.5919	N
MSTRG.76526	Zm00001d047470	GRMZM2G045178	/	/	/	red	2.65397	6.25136e-123	0.933925	58.4777	N
MSTRG.17454	Zm00001d002064	GRMZM2G160585	/	Simple_repeat	/	red	1.56919	5.66586e-15	0.877521	58.3253	N
MSTRG.48755	Zm00001d016095	GRMZM2G064638	/	Simple_repeat	bHLH	red	1.72426	2.51982e-08	0.98419	58.089	N
Zm00001d020675	Zm00001d020675	GRMZM2G088874	/	Simple_repeat	/	red	/	/	0.922821	58.0041	N
MSTRG.11717	Zm00001d023223	-	/	DNA/PIF-Harbinger	/	red	6.46896	5.37987e-12	0.983744	57.6112	N
MSTRG.45216	Zm00001d014145	GRMZM2G465728	/	Simple_repeat	/	red	/	/	0.963646	57.3221	N
MSTRG.5155	Zm00001d030550	GRMZM2G130232	/	/	/	red	7.19566	5.43586e-07	0.971845	56.9747	N
MSTRG.41781	Zm00001d052886	GRMZM5G877077	/	/	/	red	6.67369	7.50462e-10	0.994603	56.8235	N
MSTRG.23617	Zm00001d005769	GRMZM2G083759	/	Simple_repeat	/	red	1.79633	2.03723e-59	0.997533	56.4322	N
MSTRG.808	Zm00001d027877	GRMZM2G178852	LncRNA	Simple_repeat	/	red	1.11972	4.13184e-05	0.924441	56.073	N
MSTRG.63136	Zm00001d020986	GRMZM2G044968	/	/	/	red	1.32852	2.35557e-20	0.85885	56.0636	N
MSTRG.66025	Zm00001d008724_T007	GRMZM2G067675	/	Simple_repeat	/	red	/	/	0.997788	55.9297	N
MSTRG.56212	-	-	/	Simple_repeat	/	red	1.53715	2.33932e-05	0.882106	55.8168	N
MSTRG.27931	-	-	/	Simple_repeat	/	red	2.28788	1.00762e-35	0.955304	55.753	N
MSTRG.71722	Zm00001d012527	GRMZM2G068973	/	LINE/L1	NAC	red	4.60406	7.33876e-224	0.997558	55.5942	N
MSTRG.17804	Zm00001d002348	GRMZM2G093632	/	Simple_repeat	/	red	/	/	0.993326	55.5517	N
MSTRG.60184	Zm00001d019541	GRMZM5G896560	/	Simple_repeat	/	red	1.46415	2.60931e-32	0.992219	55.4779	N
MSTRG.19731	Zm00001d003763	GRMZM2G048793	/	Simple_repeat	/	red	3.91981	7.29469e-29	0.998415	55.4226	N
MSTRG.38989	-	-	/	DNA/CMC-EnSpm	/	red	6.1163	8.65469e-08	0.995047	55.4003	N
MSTRG.22211	Zm00001d004857	GRMZM5G821024	/	Simple_repeat	bZIP	red	2.00537	7.18365e-88	0.945681	55.1165	N
MSTRG.71372	Zm00001d012242	GRMZM2G128248	/	Simple_repeat	/	red	/	/	0.87697	54.9627	N
MSTRG.74488	Zm00001d046194	GRMZM2G135236	/	LTR/Copia	/	red	/	/	0.844096	54.5435	N
MSTRG.4551	Zm00001d022795	-	LncRNA	LTR/Gypsy	/	red	6.25413	3.9074e-19	0.979715	54.051	N
MSTRG.45018	Zm00001d013997	GRMZM2G102862	/	/	/	red	5.05952	9.4678e-249	0.99137	53.9403	N
MSTRG.17899	Zm00001d002415	GRMZM5G851032	/	Simple_repeat	/	red	2.52614	2.29032e-106	0.994234	53.8162	N
MSTRG.23377	Zm00001d005624	GRMZM2G179120	/	/	/	red	1.24297	2.46382e-12	0.962687	53.8109	N
MSTRG.48809	Zm00001d016130	GRMZM2G159759	/	/	/	red	1.20974	2.92039e-24	0.970983	53.5362	N
MSTRG.431	zma-mir171e	-	/	/	/	red	/	/	0.964781	53.425	N
MSTRG.15584	Zm00001d025576	-	/	/	/	red	2.26816	4.33345e-06	0.890624	53.3172	N
MSTRG.45043	Zm00001d014016	GRMZM2G100360	/	Simple_repeat	/	red	1.09248	1.68769e-14	0.924237	52.9899	N
MSTRG.36440	Zm00001d049630	GRMZM2G007981	/	Simple_repeat	/	red	1.59793	4.84389e-20	0.930372	52.8503	N
MSTRG.15077	Zm00001d025208	GRMZM5G830436	/	Simple_repeat	/	red	/	/	0.997586	52.8446	N
MSTRG.2099	Zm00001d028808	GRMZM2G010909	/	/	/	red	4.31368	5.06601e-148	0.954345	52.7764	N
MSTRG.31652	Zm00001d042319	GRMZM5G878561	/	Simple_repeat	SBP	red	/	/	0.9686	52.7481	N
MSTRG.77887	Zm00001d048471	GRMZM2G060507	/	Simple_repeat	TALE	red	/	/	0.99609	52.7357	N
Zm00001d009265	Zm00001d009265	GRMZM2G145118	/	/	/	red	1.40922	1.6883e-05	0.977284	52.7348	N
MSTRG.44182	Zm00001d013376	GRMZM2G160619	/	Simple_repeat	/	red	1.0197	1.76415e-24	0.987227	52.7295	N
MSTRG.41219	Zm00001d052433	GRMZM2G022799	/	Simple_repeat	/	red	/	/	0.851309	52.4921	N
MSTRG.10551	Zm00001d034112	GRMZM2G091578	/	Simple_repeat	/	red	1.36711	6.39206e-10	0.894153	51.9331	N
MSTRG.57533	Zm00001d038270	GRMZM2G002128	/	Simple_repeat	MYB	red	6.92342	8.11289e-11	0.973468	51.8513	N
MSTRG.56774	Zm00001d037724	GRMZM2G051619	/	Simple_repeat	/	red	2.64455	5.80975e-136	0.972848	51.8395	N
MSTRG.809	Zm00001d027877	GRMZM2G178852	/	Simple_repeat	/	red	/	/	0.919497	51.8029	N
MSTRG.29606	Zm00001d041154	GRMZM2G067223	/	/	/	red	/	/	0.965462	51.7829	N
MSTRG.18068	Zm00001d002549	GRMZM2G076844	/	/	/	red	1.75921	1.04766e-15	0.978505	51.5601	N
MSTRG.77598	Zm00001d048233	GRMZM2G095786	/	Simple_repeat	/	red	/	/	0.967666	51.2313	N
MSTRG.43444	Zm00001d054080_T001	GRMZM2G037128	/	Simple_repeat	Trihelix	red	/	/	0.90564	50.7609	N
MSTRG.39623	Zm00001d026908	-	/	/	/	red	1.33185	0.000181956	0.988102	50.7557	N
MSTRG.27293	Zm00001d039974	GRMZM2G395983	/	Simple_repeat	/	red	/	/	0.931074	50.7042	N
MSTRG.24322	Zm00001d006268	GRMZM2G459847	/	Simple_repeat	/	red	/	/	0.975743	50.6187	N
MSTRG.10646	Zm00001d034190	AC234157.1_FG003	/	/	/	red	/	/	0.865452	50.5409	N
MSTRG.39769	Zm00001d051343	GRMZM2G150714	/	/	/	red	1.95816	1.49721e-07	0.884965	50.5377	N
MSTRG.49632	Zm00001d016674_T001	GRMZM2G059851	/	DNA/hAT-Ac	HSF	red	7.15482	2.15943e-12	0.992545	50.1422	N
MSTRG.900	Zm00001d027929	AC206951.3_FG017	/	DNA/PIF-Harbinger	ERF	red	3.33279	1.56532e-73	0.969744	50.1086	N
MSTRG.35467	Zm00001d048968	GRMZM2G068398	/	Simple_repeat	/	red	/	/	0.994671	50.099	N
MSTRG.77058	Zm00001d047840	GRMZM2G179329	/	Simple_repeat	/	red	2.09373	2.14548e-64	0.986911	49.6345	N
MSTRG.32706	Zm00001d043039	GRMZM2G702036	/	/	/	red	/	/	0.944152	49.5683	N
MSTRG.41983	Zm00001d053016	GRMZM2G035843	/	/	/	red	1.53596	1.53159e-36	0.97341	49.5037	N
MSTRG.1927	Zm00001d028676	GRMZM2G026654	/	Simple_repeat	/	red	1.83743	8.05525e-51	0.911534	49.3863	N
MSTRG.25130	Zm00001d006917	GRMZM2G162781	/	Simple_repeat	/	red	/	/	0.970817	49.3443	N
MSTRG.37254	Zm00001d050074	GRMZM2G011806	/	/	/	red	2.35371	1.10063e-31	0.987519	48.9129	N
MSTRG.35058	Zm00001d048696	GRMZM2G139828	/	Simple_repeat	/	red	/	/	0.909418	48.72	N
MSTRG.62127	Zm00001d020396	GRMZM2G019183	/	Simple_repeat	/	red	3.19041	3.07485e-166	0.955561	48.1426	N
MSTRG.19586	Zm00001d003673	GRMZM2G050861	/	Simple_repeat	/	red	/	/	0.975279	47.9438	N
MSTRG.4670	-	-	/	LTR/Gypsy	/	red	7.32697	1.76812e-87	0.979609	47.7205	N
MSTRG.23975	Zm00001d006028	GRMZM2G126018	/	/	SBP	red	1.27223	3.91594e-06	0.981146	47.571	N
MSTRG.6911	Zm00001d031562	AC197246.3_FG001	/	Simple_repeat	/	red	/	/	0.979213	47.5369	N
MSTRG.17585	Zm00001d002163	GRMZM2G106578	/	Simple_repeat	/	red	1.41226	7.80137e-55	0.991104	47.5076	N
MSTRG.7060	Zm00001d031662	GRMZM2G159996	/	Simple_repeat	/	red	2.78439	7.51567e-179	0.945971	47.4132	N
MSTRG.67114	Zm00001d009309	AC210669.3_FG001	/	Simple_repeat	/	red	3.45169	8.56596e-269	0.963444	47.1096	N
MSTRG.76684	Zm00001d047540	GRMZM2G462803	/	Simple_repeat	/	red	/	/	0.974902	47.0241	N
MSTRG.5574	Zm00001d030750	GRMZM2G321747	/	Simple_repeat	/	red	1.97192	4.42526e-15	0.955465	46.9561	N
MSTRG.52113	Zm00001d018574	GRMZM2G073609	/	DNA/MULE-MuDR	/	red	4.08802	2.81313e-29	0.99198	46.8936	N
MSTRG.27017	Zm00001d039769	GRMZM2G165044	/	/	/	red	3.82482	0	0.969917	46.6596	N
MSTRG.63228	Zm00001d021056	GRMZM5G806833	/	Simple_repeat	/	red	1.78891	2.55745e-25	0.951398	46.3477	N
MSTRG.26724	Zm00001d039535	GRMZM2G314898	/	/	/	red	1.57259	1.13207e-48	0.960208	46.3373	N
MSTRG.4055	Zm00001d030021	GRMZM2G169080	/	/	/	red	/	/	0.972239	46.0554	N
MSTRG.76940	Zm00001d047758	GRMZM2G053987	/	/	/	red	3.9063	1.32396e-204	0.986822	46.0454	N
MSTRG.25740	Zm00001d007486	GRMZM2G372068	/	/	/	red	5.25916	1.41393e-116	0.98662	46.0334	N
MSTRG.22189	-	-	/	Simple_repeat	/	red	1.6849	9.14612e-05	0.981134	46.0297	N
MSTRG.11441	Zm00001d034769	GRMZM2G168016	/	Simple_repeat	/	red	4.8862	9.26916e-60	0.991314	46.0265	N
MSTRG.39762	Zm00001d051338	GRMZM2G145221	/	/	/	red	2.24853	2.30437e-11	0.986567	45.7066	N
MSTRG.40983	Zm00001d052252	GRMZM2G041809	/	/	/	red	1.98216	2.59814e-39	0.980872	45.3085	N
MSTRG.70342	Zm00001d011425	GRMZM2G131315	/	/	/	red	5.34515	1.33402e-96	0.912586	45.2213	N
MSTRG.11443	Zm00001d034770	GRMZM2G113137	/	Simple_repeat	/	red	/	/	0.997756	45.2148	N
MSTRG.18067	Zm00001d002549	GRMZM2G076844	LncRNA	DNA/PIF-Harbinger	/	red	7.61812	2.10258e-09	0.98493	45.0998	N
MSTRG.43002	Zm00001d053699	-	/	Simple_repeat	/	red	1.30784	6.24363e-06	0.87478	44.6879	N
MSTRG.6055	Zm00001d030993	GRMZM2G079957	/	Simple_repeat	/	red	1.29288	2.07044e-18	0.965766	44.6679	N
MSTRG.40961	Zm00001d052230	GRMZM2G134104	/	LINE/RTE-BovB	/	red	1.59083	8.7133e-44	0.979375	44.5386	N
MSTRG.55660	Zm00001d036963	GRMZM2G018686	/	Simple_repeat	/	red	/	/	0.992079	44.3679	N
MSTRG.14301	Zm00001d024701_T001	GRMZM2G004957	/	Simple_repeat	HD-ZIP	red	/	/	0.956044	44.1693	N
MSTRG.54791	Zm00001d036337	GRMZM2G406101	/	Simple_repeat	/	red	2.14024	7.10104e-155	0.929801	44.1623	N
MSTRG.25096	Zm00001d006881	GRMZM2G031143	/	LTR/Copia	/	red	6.15105	4.89286e-22	0.924042	43.9045	N
MSTRG.65555	-	-	/	DNA/hAT-Tip100	/	red	5.98589	3.45251e-30	0.958905	43.4661	N
MSTRG.64986	Zm00001d022401	GRMZM2G009265	/	Simple_repeat	/	red	/	/	0.979641	43.3627	N
MSTRG.31859	Zm00001d042443	GRMZM2G004161	/	Simple_repeat	/	red	5.81273	6.04086e-36	0.958496	43.2283	N
MSTRG.50130	Zm00001d017042	GRMZM2G172900	/	Simple_repeat	/	red	1.42542	6.86807e-68	0.902415	43.0573	N
MSTRG.40140	Zm00001d051620	GRMZM2G179639	/	Simple_repeat	/	red	1.7235	1.06216e-09	0.967406	43.0273	N
MSTRG.7522	Zm00001d032029_T001	GRMZM2G303157	/	Simple_repeat	/	red	1.24578	3.16516e-13	0.988318	43.0139	N
MSTRG.1721	Zm00001d028514	GRMZM2G066120	/	Simple_repeat	/	red	3.43346	8.72192e-217	0.982955	42.9982	N
MSTRG.17752	Zm00001d002287	GRMZM2G080041	/	Simple_repeat	/	red	2.94363	3.14772e-75	0.962219	42.9434	N
MSTRG.9629	Zm00001d033451	GRMZM2G369130	/	Simple_repeat	/	red	1.02126	2.63113e-21	0.957962	42.5542	N
MSTRG.28319	Zm00001d040562	AC190652.3_FG001	/	Simple_repeat	/	red	1.8547	5.76248e-70	0.930045	41.9957	N
MSTRG.24329	Zm00001d006279	GRMZM2G343365	/	/	/	red	2.10693	3.48966e-19	0.996489	41.9881	N
MSTRG.26463	Zm00001d039371	AC205574.3_FG006	/	Low_complexity	TCP	red	/	/	0.999262	41.9047	N
MSTRG.4220	Zm00001d030108	GRMZM2G057466	/	LTR/Gypsy	/	red	1.76933	1.38389e-85	0.945007	41.4049	N
MSTRG.30927	Zm00001d041913	GRMZM2G039618	/	Simple_repeat	/	red	/	/	0.93231	41.4009	N
MSTRG.2336	Zm00001d028973	GRMZM2G174680	/	Simple_repeat	/	red	/	/	0.960445	41.2508	N
MSTRG.72503	Zm00001d045041	GRMZM2G167594	/	/	/	red	8.07214	8.14023e-10	0.999268	41.2358	N
MSTRG.57821	Zm00001d038522	GRMZM2G429714	/	Low_complexity	/	red	1.18965	6.06416e-34	0.926772	41.2351	N
MSTRG.51409	Zm00001d017983	GRMZM2G142779	/	Simple_repeat	/	red	3.2368	2.16991e-61	0.99867	41.126	N
MSTRG.65195	Zm00001d022553	GRMZM2G424205	/	/	/	red	2.99176	6.45548e-59	0.911922	41.1211	N
MSTRG.58438	Zm00001d039006	GRMZM2G030710	/	Simple_repeat	ARF	red	1.08124	4.07763e-28	0.970783	41.0079	N
MSTRG.26517	Zm00001d039412	-	/	Simple_repeat	/	red	3.5799	2.99711e-31	0.925169	40.9842	N
MSTRG.16573	Zm00001d026318	GRMZM2G042867	/	Simple_repeat	/	red	/	/	0.971966	40.9811	N
MSTRG.19098	Zm00001d003333	GRMZM2G151434	/	/	/	red	2.4537	2.04467e-11	0.981082	40.9666	N
MSTRG.56542	Zm00001d037556	GRMZM2G150187	/	Simple_repeat	/	red	/	/	0.955157	40.8351	N
Zm00001d033891	Zm00001d033891	GRMZM2G090152	/	/	/	red	/	/	0.955875	40.8282	N
MSTRG.27856	Zm00001d040292	GRMZM2G472248	/	Simple_repeat	/	red	4.69687	1.92747e-42	0.946342	40.8047	N
MSTRG.77926	Zm00001d048507	GRMZM2G064563	/	/	/	red	/	/	0.92053	40.7171	N
MSTRG.63345	Zm00001d021168	GRMZM2G078465	/	Simple_repeat	/	red	6.18618	1.59179e-259	0.976681	40.6707	N
MSTRG.77430	-	-	/	LTR/Gypsy	/	red	2.86207	1.83959e-11	0.982879	40.2966	N
MSTRG.15408	Zm00001d025430	GRMZM2G039399	/	Simple_repeat	/	red	/	/	0.973796	40.2738	N
MSTRG.10144	Zm00001d033839	GRMZM2G143238	/	Simple_repeat	/	red	/	/	0.97407	40.1537	N
MSTRG.72625	Zm00001d045139	GRMZM2G014240	/	Simple_repeat	/	red	/	/	0.926546	40.0455	N
MSTRG.20364	Zm00001d004048	GRMZM2G069523	/	/	/	red	1.23105	6.08538e-17	0.905439	39.9859	N
MSTRG.5644	Zm00001d030790	-	/	/	/	red	1.15199	5.13104e-39	0.90923	39.929	N
MSTRG.64258	Zm00001d021836	GRMZM2G333980	/	/	/	red	1.33777	6.27666e-19	0.928666	39.7439	N
MSTRG.54157	Zm00001d036013	GRMZM2G012284	/	Simple_repeat	/	red	/	/	0.975071	39.6309	N
MSTRG.56448	Zm00001d037492	GRMZM2G148200	/	Simple_repeat	/	red	1.32635	2.02107e-27	0.878785	39.6126	N
MSTRG.23441	Zm00001d005664	-	/	DNA/hAT-Tip100	/	red	4.94502	1.98628e-32	0.985348	39.2644	N
MSTRG.1232	Zm00001d028188	GRMZM2G107854	/	Low_complexity	/	red	/	/	0.990826	39.1666	N
MSTRG.43630	Zm00001d012921	GRMZM2G100419	/	Simple_repeat	/	red	/	/	0.931378	38.8375	N
MSTRG.47267	Zm00001d015434	GRMZM2G146614	/	/	/	red	2.73112	1.7339e-28	0.964598	38.7846	N
MSTRG.47094	Zm00001d015347	GRMZM2G387127	/	/	/	red	3.86499	1.01797e-10	0.986648	38.7199	N
MSTRG.49973	Zm00001d016916	GRMZM2G025236	/	/	/	red	3.52955	4.58655e-29	0.966754	38.7104	N
MSTRG.58328	Zm00001d038926	GRMZM2G113177	/	Simple_repeat	/	red	/	/	0.996187	38.6872	N
MSTRG.11452	Zm00001d034788	GRMZM2G114899	/	Simple_repeat	/	red	/	/	0.943186	38.6486	N
MSTRG.77524	Zm00001d048165	GRMZM2G181551	/	Simple_repeat	/	red	3.31113	2.44902e-261	0.926798	38.5475	N
MSTRG.39496	Zm00001d051156	GRMZM2G135091	/	Simple_repeat	/	red	2.1791	5.3133e-62	0.969659	38.4775	N
MSTRG.24786	-	-	/	Simple_repeat	/	red	3.65491	2.93167e-102	0.980651	38.4027	N
MSTRG.64766	Zm00001d022234	GRMZM2G459663	/	Simple_repeat	/	red	5.06295	1.06958e-49	0.989963	38.158	N
MSTRG.45591	Zm00001d014377	GRMZM2G035405	/	Simple_repeat	ARF	red	/	/	0.955349	38.1375	N
MSTRG.70615	Zm00001d011639	GRMZM2G018336	/	Simple_repeat	B3	red	5.31353	1.77763e-214	0.964438	38.0907	N
MSTRG.58766	Zm00001d018621	GRMZM2G105682	/	Simple_repeat	/	red	1.32888	0.000891893	0.895264	37.844	N
MSTRG.51146	Zm00001d017780	GRMZM2G050734	/	/	/	red	1.75467	2.02826e-77	0.999949	37.8238	N
MSTRG.42508	Zm00001d053306	GRMZM2G142379	/	Simple_repeat	/	red	1.32574	3.87278e-15	0.998204	37.6041	N
MSTRG.1676	Zm00001d028484	GRMZM2G136513	/	DNA/TcMar-Stowaway	/	red	/	/	0.953628	37.4848	N
MSTRG.6692	Zm00001d031416	GRMZM2G445684	/	Simple_repeat	C2H2	red	/	/	0.963759	37.4103	N
MSTRG.63100	Zm00001d020967	GRMZM2G101741	/	LTR/Copia	/	red	6.02754	2.43988e-05	0.991754	36.7649	N
MSTRG.34367	Zm00001d044253_T001	GRMZM2G061723	/	Simple_repeat	/	red	5.1577	2.47815e-229	0.997404	36.7209	N
MSTRG.8329	Zm00001d032560	GRMZM2G009735	/	Simple_repeat	/	red	1.78405	1.21339e-51	0.93163	36.2764	N
MSTRG.70665	Zm00001d011684	GRMZM2G059590	/	RC/Helitron	/	red	2.19929	2.26016e-159	0.960099	36.1277	N
MSTRG.71613	Zm00001d012432	AC205250.3_FG006	/	/	/	red	2.70301	2.53263e-32	0.964033	36.0262	N
MSTRG.30949	Zm00001d041920	GRMZM2G146020	/	Simple_repeat	bZIP	red	2.26125	6.97221e-118	0.992572	35.9201	N
MSTRG.26156	-	-	LncRNA	SINE/tRNA	/	red	4.53564	1.36837e-19	0.978676	35.8451	N
MSTRG.17738	Zm00001d002276_T001	GRMZM2G084325	/	/	/	red	5.88869	5.59516e-11	0.972966	35.5916	N
MSTRG.57818	Zm00001d038521_T001	GRMZM2G129064	/	RC/Helitron	/	red	5.20409	5.26659e-19	0.979891	35.5339	N
MSTRG.64726	Zm00001d022201	GRMZM2G081857	/	/	/	red	/	/	0.994325	35.2708	N
MSTRG.14498	Zm00001d024821	GRMZM2G097641	/	Simple_repeat	/	red	3.4548	5.02694e-150	0.973834	35.1639	N
MSTRG.75382	-	-	/	LTR/Gypsy	/	red	/	/	0.996108	34.9522	N
MSTRG.40820	Zm00001d052147	GRMZM2G158860	/	LTR/Gypsy	/	red	1.59628	3.75494e-64	0.971944	34.5185	N
MSTRG.71351	Zm00001d012224_T002	GRMZM2G002023	/	/	/	red	/	/	0.986233	34.2752	N
MSTRG.14791	Zm00001d025005	GRMZM2G159393	/	Simple_repeat	/	red	/	/	0.99049	34.1619	N
MSTRG.17745	Zm00001d002282	GRMZM2G041518	/	/	/	red	/	/	0.972783	34.0552	N
MSTRG.49245	Zm00001d016406	GRMZM2G341732	/	LTR/Copia	/	red	/	/	0.807639	33.9353	N
MSTRG.16780	Zm00001d026490	GRMZM2G006894	/	DNA/PIF-Harbinger?	/	red	5.53011	1.16803e-16	0.985968	33.8923	N
MSTRG.57669	Zm00001d038377	GRMZM2G130239	/	/	/	red	2.11353	1.45422e-54	0.999582	33.7474	N
MSTRG.58465	Zm00001d039037	GRMZM2G165679	/	Simple_repeat	/	red	1.87398	3.41803e-182	0.925325	33.669	N
MSTRG.44532	Zm00001d001516	-	/	/	/	red	2.18745	4.38225e-96	0.986433	33.5961	N
MSTRG.15078	Zm00001d025209	-	/	Low_complexity	/	red	1.375	0.000363939	0.982153	33.5591	N
MSTRG.32607	Zm00001d042943	GRMZM2G359234	/	Simple_repeat	/	red	/	/	0.863083	33.5155	N
MSTRG.12171	Zm00001d023570	GRMZM2G132273	/	/	/	red	/	/	0.998088	33.3073	N
MSTRG.29874	Zm00001d041280	GRMZM2G164418	/	/	/	red	1.65045	1.80975e-37	0.990577	33.1488	N
MSTRG.18856	Zm00001d003157	GRMZM2G154397	/	/	/	red	1.54193	4.88358e-31	0.978961	33.0927	N
MSTRG.63725	Zm00001d021455	GRMZM2G042429	/	/	/	red	2.0567	4.30438e-11	0.987305	32.7341	N
MSTRG.11955	Zm00001d023378	GRMZM2G004445	/	Simple_repeat	/	red	/	/	0.986456	32.6309	N
MSTRG.50892	Zm00001d017601	GRMZM2G072911	/	Simple_repeat	/	red	/	/	0.907044	32.3925	N
MSTRG.18293	Zm00001d002721	GRMZM2G162276	/	/	/	red	/	/	0.945217	32.3487	N
MSTRG.40619	Zm00001d051990_T001	GRMZM2G108284	/	Simple_repeat	/	red	1.67465	1.42528e-15	0.829858	32.2701	N
MSTRG.51386	Zm00001d017941	-	/	/	/	red	1.02662	7.18155e-16	0.959364	32.2139	N
MSTRG.24323	Zm00001d006269	GRMZM2G158679	/	Simple_repeat	/	red	1.07708	3.08143e-16	0.928309	31.8424	N
MSTRG.32332	Zm00001d042764	GRMZM2G141647	/	Simple_repeat	/	red	1.20663	1.24684e-07	0.96537	31.757	N
MSTRG.72188	Zm00001d044806	GRMZM2G136831	/	Simple_repeat	/	red	/	/	0.94902	31.6748	N
MSTRG.65167	Zm00001d022547	-	/	DNA/CMC-EnSpm	/	red	/	/	0.996144	31.5706	N
MSTRG.4963	-	-	/	LTR/Gypsy	/	red	8.22154	8.39504e-16	0.98312	31.3923	N
MSTRG.7208	Zm00001d031779	GRMZM2G113165	/	Simple_repeat	/	red	/	/	0.947383	31.3513	N
MSTRG.15894	Zm00001d025799	GRMZM2G061537	/	/	/	red	4.88195	9.55497e-213	0.995483	31.2847	N
MSTRG.71098	Zm00001d012019	GRMZM2G003493	/	Simple_repeat	/	red	/	/	0.894703	31.2784	N
MSTRG.4971	-	-	/	/	/	red	6.842	1.91175e-10	0.905669	31.1658	N
MSTRG.32279	Zm00001d042717	GRMZM2G149756	/	Simple_repeat	ERF	red	3.36176	2.85077e-91	0.929301	31.1057	N
MSTRG.72958	Zm00001d045423	GRMZM2G144421	/	Simple_repeat	/	red	/	/	0.980995	30.9588	N
MSTRG.27428	Zm00001d040047	GRMZM2G018869	/	/	/	red	/	/	0.883965	30.7359	N
MSTRG.44212	-	-	/	DNA/MULE-MuDR	/	red	1.83707	8.4333e-22	0.985372	30.5785	N
MSTRG.74514	-	-	/	Simple_repeat	/	red	9.49081	3.19104e-14	0.91687	30.4738	N
MSTRG.51325	Zm00001d017912	GRMZM2G315726	/	DNA	/	red	4.79075	3.81989e-19	0.970261	30.1363	N
MSTRG.5686	Zm00001d030828	AC205336.3_FG003	/	/	/	red	3.49345	3.64727e-12	0.965551	30.0281	N
MSTRG.1781	Zm00001d028577	GRMZM2G119168	/	Simple_repeat	/	red	1.56838	1.455e-32	0.960177	30.0109	N
MSTRG.34633	Zm00001d044442	GRMZM5G874955	/	Low_complexity	/	red	6.02267	2.13377e-61	0.986129	29.8326	N
MSTRG.45606	Zm00001d014386	GRMZM2G427729	/	Simple_repeat	/	red	1.18787	3.57646e-16	0.948105	29.7575	N
MSTRG.4528	Zm00001d022794	-	/	Simple_repeat	/	red	2.83534	1.03706e-68	0.996129	29.7136	N
MSTRG.46726	Zm00001d015100	GRMZM2G053868	/	Simple_repeat	/	red	2.34714	6.40041e-117	0.98939	29.649	N
MSTRG.26798	-	-	/	Simple_repeat	/	red	1.36197	1.29157e-10	0.949467	29.51	N
MSTRG.15428	Zm00001d025449	GRMZM2G140726	/	Simple_repeat	/	red	2.98369	3.80565e-175	0.997664	29.4114	N
MSTRG.47529	-	-	/	DNA/CMC-EnSpm	/	red	6.71167	1.2066e-12	0.914949	29.331	N
MSTRG.64644	Zm00001d022139	GRMZM2G089736	/	/	/	red	2.55973	3.9114e-230	0.988099	29.2186	N
MSTRG.70434	Zm00001d011499	GRMZM2G151542	/	Simple_repeat	ERF	red	/	/	0.927798	29.0748	N
MSTRG.32656	Zm00001d042985	GRMZM2G014720	/	/	/	red	3.29445	4.5497e-48	0.952087	28.6469	N
MSTRG.50716	Zm00001d017474	GRMZM2G056889	/	Simple_repeat	/	red	/	/	0.98785	28.537	N
MSTRG.41665	Zm00001d052788	GRMZM2G124053	/	/	/	red	1.14662	5.93887e-07	0.979175	28.507	N
MSTRG.11817	Zm00001d023301_T002	GRMZM2G036918	/	Simple_repeat	/	red	/	/	0.925791	28.3868	N
MSTRG.77487	-	-	/	/	/	red	4.93227	5.0589e-12	0.980877	28.2466	N
MSTRG.58164	Zm00001d038768	GRMZM2G004349	/	/	/	red	1.35009	1.11737e-41	0.962216	28.2164	N
MSTRG.63045	Zm00001d020923	GRMZM2G084014	/	Simple_repeat	C2H2	red	/	/	0.94653	28.18	N
MSTRG.59297	Zm00001d018977	GRMZM2G333916	/	LINE/L1	/	red	/	/	0.969948	28.0056	N
MSTRG.33920	Zm00001d043911	GRMZM2G069018	/	Simple_repeat	/	red	1.84624	4.8074e-84	0.988209	27.9952	N
MSTRG.28132	Zm00001d040455	GRMZM2G463525	/	Simple_repeat	Dof	red	2.77376	7.69417e-63	0.929502	27.7437	N
MSTRG.72340	Zm00001d044925	GRMZM2G480850	/	Simple_repeat	/	red	7.37286	4.22348e-35	0.991133	27.7307	N
MSTRG.58467	Zm00001d039039	GRMZM2G102605	/	LTR/Copia	/	red	/	/	0.820982	27.615	N
MSTRG.16508	Zm00001d026273	GRMZM2G137009	/	LTR/Gypsy	/	red	1.00123	7.79862e-05	0.998752	27.5672	N
MSTRG.55163	Zm00001d036593	GRMZM2G089640	/	Simple_repeat	/	red	/	/	0.962864	27.2994	N
MSTRG.7342	Zm00001d031880	-	/	Simple_repeat	/	red	/	/	0.9999	27.1111	N
MSTRG.76824	Zm00001d047674	GRMZM2G003738	/	Simple_repeat	/	red	5.19687	6.21844e-09	0.974951	27.0868	N
Zm00001d018329	Zm00001d018329	GRMZM2G391487	/	Simple_repeat	/	red	4.68744	2.78267e-12	0.990248	26.9985	N
MSTRG.32695	Zm00001d043031	GRMZM2G118441	/	Simple_repeat	/	red	/	/	0.995981	26.6989	N
MSTRG.322	Zm00001d027464	-	/	/	/	red	/	/	0.994499	26.5805	N
MSTRG.18052	Zm00001d002538	GRMZM2G314386	/	/	/	red	2.13209	4.66469e-101	0.933328	26.3099	N
MSTRG.22474	Zm00001d005008_T001	GRMZM2G147420	/	Simple_repeat	/	red	/	/	0.966403	26.2805	N
MSTRG.32687	Zm00001d043024	GRMZM2G399218	/	Simple_repeat	/	red	/	/	0.989262	26.0566	N
MSTRG.77921	Zm00001d048508	GRMZM2G393529	/	Simple_repeat	/	red	2.44642	1.6547e-09	0.970803	26.0447	N
MSTRG.63765	Zm00001d021481	GRMZM2G340618	/	Simple_repeat	/	red	/	/	0.981165	25.5899	N
MSTRG.26559	Zm00001d039437	GRMZM5G834596	/	Simple_repeat	DBB	red	3.43698	1.27826e-123	0.994717	25.0892	N
MSTRG.13252	-	-	/	LTR/Gypsy	/	red	5.34889	6.04585e-83	0.994879	25.0195	N
MSTRG.28113	Zm00001d040442	GRMZM2G028721	/	Simple_repeat	/	red	1.67539	4.08035e-13	0.956583	25.0073	N
MSTRG.59367	Zm00001d019078	GRMZM2G028129	/	Low_complexity	/	red	4.29694	5.76236e-267	0.966256	24.9084	N
MSTRG.69507	Zm00001d010816	GRMZM2G044866	/	Simple_repeat	/	red	/	/	0.965593	24.6684	N
MSTRG.75219	Zm00001d046569_T003	GRMZM2G326472	/	Simple_repeat	/	red	1.17826	2.6837e-34	0.964072	24.5411	N
MSTRG.9951	Zm00001d033714	GRMZM2G132958	/	/	/	red	3.62617	3.42779e-142	0.973017	24.4983	N
MSTRG.65266	Zm00001d022600	GRMZM2G420910	/	Simple_repeat	/	red	2.47101	8.20054e-241	0.988139	24.4679	N
MSTRG.40136	Zm00001d051615	GRMZM2G022514	/	Simple_repeat	/	red	2.43084	4.37732e-43	0.985849	24.4673	N
MSTRG.43700	Zm00001d013013	GRMZM2G043453	/	/	/	red	5.57415	2.61486e-10	0.957809	24.361	N
MSTRG.52941	Zm00001d035440	GRMZM2G448607	/	Simple_repeat	bZIP	red	2.87721	9.576e-105	0.976787	24.3519	N
MSTRG.51120	Zm00001d017762	GRMZM2G179147	/	DNA/hAT-Ac	/	red	7.84982	2.72419e-14	0.98119	24.3333	N
MSTRG.62196	Zm00001d020429	GRMZM2G334165	/	Simple_repeat	/	red	3.94197	1.35338e-138	0.987459	24.3224	N
MSTRG.70596	Zm00001d011625	GRMZM2G144028	/	Simple_repeat	/	red	3.27346	9.71372e-72	0.99404	24.233	N
MSTRG.14271	Zm00001d024678	GRMZM2G093858	/	Simple_repeat	/	red	/	/	0.994777	24.2252	N
MSTRG.22174	Zm00001d004843	GRMZM5G854138	/	Simple_repeat	/	red	1.11389	1.56238e-08	0.954933	24.1439	N
MSTRG.56385	Zm00001d037452	GRMZM2G142363	/	/	/	red	1.2063	1.97281e-40	0.967406	23.7842	N
MSTRG.4273	Zm00001d030131	GRMZM2G132898	/	Simple_repeat	/	red	1.21099	1.10494e-43	0.933492	23.6357	N
MSTRG.69177	Zm00001d010596	GRMZM2G162109	/	/	/	red	2.70534	1.24159e-09	0.876197	23.627	N
MSTRG.25764	Zm00001d007503	GRMZM2G106604	/	Simple_repeat	/	red	2.92728	9.41397e-121	0.975116	23.4381	N
MSTRG.58960	Zm00001d018789	GRMZM2G039922	/	Simple_repeat	/	red	1.04458	2.30771e-12	0.966469	23.4047	N
MSTRG.4274	Zm00001d030132	GRMZM2G433624	/	SINE/tRNA	/	red	2.00276	1.81031e-15	0.996371	23.3808	N
MSTRG.27908	Zm00001d040313	GRMZM2G069251	/	Simple_repeat	/	red	/	/	0.882982	23.3638	N
MSTRG.56616	-	-	/	LTR/Gypsy	/	red	3.48907	5.77767e-24	0.911775	23.2387	N
MSTRG.44306	Zm00001d013465	GRMZM2G024973	/	Low_complexity	GRAS	red	/	/	0.99508	23.1863	N
MSTRG.1006	Zm00001d028006	GRMZM2G113775	/	Simple_repeat	/	red	/	/	0.978036	23.1813	N
MSTRG.37406	Zm00001d050148	GRMZM2G141355	/	Simple_repeat	/	red	1.16259	4.22916e-19	0.972033	23.169	N
MSTRG.30132	Zm00001d041443	GRMZM2G701688	/	/	/	red	/	/	0.99751	23.1155	N
MSTRG.6844	Zm00001d031527	GRMZM2G149480	/	SINE/tRNA	/	red	3.13026	6.39382e-161	0.939124	23.0856	N
MSTRG.11081	Zm00001d034494	GRMZM2G049912	/	Simple_repeat	/	red	2.42484	3.43659e-44	0.938573	23.0548	N
MSTRG.32054	Zm00001d042582_T001	GRMZM2G080917	/	Simple_repeat	/	red	/	/	0.809266	22.9366	N
MSTRG.57630	Zm00001d038348	GRMZM2G178797	/	/	/	red	/	/	0.984381	22.706	N
MSTRG.31459	Zm00001d042214	GRMZM2G425004	/	LTR/Gypsy	/	red	8.51564	4.50344e-11	0.978916	22.6033	N
MSTRG.62428	Zm00001d020540	GRMZM2G141219	/	/	AP2	red	/	/	0.985672	22.4307	N
MSTRG.43872	Zm00001d013109	GRMZM2G320506	/	Simple_repeat	/	red	2.83448	6.13861e-38	0.88565	21.5232	N
MSTRG.63541	Zm00001d021321	GRMZM2G052288	/	/	/	red	/	/	0.992911	21.3988	N
MSTRG.18137	Zm00001d002609	GRMZM2G303135	/	Simple_repeat	/	red	/	/	0.976316	21.3881	N
MSTRG.62576	Zm00001d020622	GRMZM2G318319	/	Simple_repeat	/	red	2.0259	4.1535e-88	0.996441	21.2853	N
MSTRG.24337	Zm00001d006282	GRMZM2G156451	/	/	/	red	1.34163	2.16346e-12	0.97304	21.1574	N
MSTRG.5403	Zm00001d030667	GRMZM2G376927	/	/	/	red	/	/	0.94466	20.8417	N
MSTRG.17015	Zm00001d026684	GRMZM2G136494	/	Simple_repeat	C2H2	red	1.00732	3.39563e-05	0.955447	20.8357	N
MSTRG.58169	Zm00001d038762	GRMZM2G043435	/	LINE/L1	/	red	1.78781	1.18593e-64	0.94102	20.7565	N
MSTRG.8690	Zm00001d032811	GRMZM5G809265	/	Simple_repeat	/	red	1.03735	2.05089e-17	0.9309	20.6894	N
MSTRG.14146	Zm00001d024583	GRMZM2G044306	/	/	/	red	1.59832	4.98919e-26	0.960126	20.6732	N
MSTRG.51992	Zm00001d018467	GRMZM2G078324	/	DNA/PIF-Harbinger	/	red	/	/	0.99501	20.4445	N
MSTRG.45512	Zm00001d014341	GRMZM2G150893	/	/	/	red	1.77138	4.97878e-09	0.977382	20.4312	N
MSTRG.64256	-	-	/	DNA/PIF-Harbinger	/	red	4.26526	4.35709e-32	0.941825	20.3705	N
MSTRG.6967	Zm00001d031581	GRMZM2G012123	/	Simple_repeat	/	red	3.03342	0	0.961717	20.357	N
MSTRG.77741	Zm00001d048359	GRMZM2G010017	/	Simple_repeat	/	red	1.44837	1.28986e-71	0.961111	20.222	N
MSTRG.58386	Zm00001d038969	GRMZM2G381739	/	Simple_repeat	/	red	/	/	0.938882	20.1838	N
MSTRG.49628	Zm00001d016669	GRMZM2G108267	/	Simple_repeat	/	red	/	/	0.951913	20.1669	N
MSTRG.9113	Zm00001d033093	GRMZM2G011832	/	Simple_repeat	Dof	red	2.31451	2.35596e-11	0.915903	19.9918	N
MSTRG.78195	Zm00001d000117	GRMZM2G177510	/	Simple_repeat	/	red	/	/	0.941982	19.9181	N
MSTRG.26408	Zm00001d039324	GRMZM2G142179	/	Simple_repeat	ERF	red	1.26407	2.97291e-05	0.806298	19.8106	N
MSTRG.6914	Zm00001d031561	GRMZM5G828396	/	Simple_repeat	bHLH	red	1.91577	8.73554e-42	0.987789	19.7765	N
MSTRG.67446	Zm00001d009500	GRMZM2G013465	/	/	/	red	/	/	0.931557	19.5857	N
MSTRG.65981	Zm00001d008665	-	/	Simple_repeat	/	red	1.32266	2.2708e-21	0.906485	19.5327	N
MSTRG.5853	Zm00001d030900	GRMZM2G034690	/	/	/	red	/	/	0.89823	19.2176	N
MSTRG.57532	Zm00001d038270	GRMZM2G002128	/	Simple_repeat	MYB	red	1.54155	1.56749e-50	0.913351	19.1681	N
MSTRG.17210	Zm00001d001868	GRMZM2G145825	/	/	/	red	1.26035	2.72579e-28	0.988545	19.1493	N
MSTRG.43157	Zm00001d053822	GRMZM2G132854	/	LTR/Copia	/	red	/	/	0.997736	19.1009	N
MSTRG.23175	Zm00001d005470	GRMZM2G357112	/	/	/	red	2.71572	2.2502e-111	0.96499	19.0978	N
MSTRG.12107	Zm00001d023521	GRMZM2G468799	/	Simple_repeat	/	red	1.22358	1.64242e-27	0.907375	18.985	N
MSTRG.77795	Zm00001d048416	GRMZM5G891656	/	/	/	red	5.90783	1.97624e-20	0.893848	18.8008	N
MSTRG.2321	Zm00001d028962_T001	GRMZM2G030272	/	Simple_repeat	WRKY	red	3.42025	5.48748e-157	0.988765	18.7403	N
MSTRG.51499	Zm00001d018058	GRMZM2G118366	/	Simple_repeat	/	red	1.63363	2.51982e-08	0.954457	18.7099	N
MSTRG.45923	Zm00001d014554	GRMZM2G154652	/	/	/	red	/	/	0.987842	18.4489	N
MSTRG.71220	Zm00001d012101	GRMZM2G065893	/	Simple_repeat	/	red	1.3763	1.22033e-36	0.934307	18.333	N
MSTRG.810	-	-	LncRNA	/	/	red	/	/	0.936227	18.29	N
MSTRG.1970	Zm00001d028713	GRMZM2G443265	/	Simple_repeat	/	red	1.59813	3.62261e-62	0.998984	18.0969	N
MSTRG.16479	Zm00001d026252	GRMZM2G091331	/	Simple_repeat	WRKY	red	2.75269	4.8442e-77	0.881015	18.0878	N
MSTRG.24259	Zm00001d006212	GRMZM2G367834	/	Simple_repeat	/	red	5.37251	4.10779e-46	0.976915	18.0724	N
MSTRG.46700	Zm00001d015090	GRMZM2G029065	/	Simple_repeat	/	red	/	/	0.996745	18.0298	N
MSTRG.64690	Zm00001d022179	GRMZM2G056732	/	RC/Helitron	/	red	1.83853	3.91974e-105	0.976873	17.9881	N
MSTRG.16756	Zm00001d026460	-	/	Simple_repeat	/	red	1.85918	2.69929e-17	0.978291	17.9515	N
MSTRG.148	Zm00001d027338	GRMZM2G393062	/	Simple_repeat	/	red	4.74766	5.78908e-36	0.98007	17.9168	N
MSTRG.24853	Zm00001d006679	AC194970.5_FG005	/	Simple_repeat	/	red	/	/	0.953179	17.8733	N
MSTRG.9859	Zm00001d033632	GRMZM2G033619	/	DNA/PIF-Harbinger	/	red	/	/	0.939204	17.7168	N
MSTRG.51234	-	-	/	Simple_repeat	/	red	/	/	0.936914	17.4743	N
MSTRG.64154	Zm00001d021746	GRMZM2G129973	/	Simple_repeat	/	red	2.04403	1.09337e-10	0.952285	17.438	N
MSTRG.77482	Zm00001d048142	GRMZM2G075921	/	Simple_repeat	/	red	/	/	0.985976	17.433	N
MSTRG.41659	Zm00001d052783	GRMZM2G013949	/	Simple_repeat	/	red	/	/	0.910075	17.4077	N
MSTRG.63251	Zm00001d021071	GRMZM5G843213	/	Simple_repeat	/	red	/	/	0.99128	17.3774	N
MSTRG.16781	Zm00001d026490	GRMZM2G006894	/	Simple_repeat	/	red	7.62182	4.74815e-09	0.990478	17.2718	N
MSTRG.41585	Zm00001d052725	GRMZM2G149150	/	/	bZIP	red	1.83481	2.36865e-21	0.996494	17.253	N
MSTRG.48284	Zm00001d001633	-	/	LTR/Gypsy	/	red	/	/	0.979386	17.1772	N
MSTRG.49730	Zm00001d016737_T001	AC233850.1_FG005	/	Simple_repeat	E2F/DP	red	2.0324	1.71632e-52	0.91606	17.1323	N
Zm00001d040269	Zm00001d040269	GRMZM2G180071	/	Simple_repeat	/	red	5.02239	7.23302e-16	0.972722	17.1314	N
MSTRG.36431	Zm00001d049624	GRMZM2G089086	/	/	/	red	/	/	0.998769	17.0556	N
MSTRG.34862	Zm00001d044614	GRMZM5G822591	/	RC/Helitron	/	red	/	/	0.976664	17.0332	N
MSTRG.13800	Zm00001d024376	GRMZM2G090594	/	Simple_repeat	WRKY	red	2.27129	2.79447e-27	0.985398	16.7575	N
MSTRG.11227	Zm00001d034596	GRMZM2G027068	/	Simple_repeat	bHLH	red	2.29331	1.15046e-29	0.9554	16.6102	N
MSTRG.71292	Zm00001d012173	GRMZM2G026969	/	LINE/L1	/	red	/	/	0.957801	16.5931	N
MSTRG.57615	Zm00001d038333	GRMZM2G077498	/	Simple_repeat	/	red	1.25387	0.000402364	0.971808	16.5765	N
MSTRG.34935	Zm00001d044695	GRMZM2G025250	/	Simple_repeat	/	red	1.67538	1.89778e-17	0.986049	16.2691	N
MSTRG.53883	Zm00001d035865	GRMZM2G124815	/	/	/	red	6.29793	4.14613e-15	0.963801	16.1751	N
MSTRG.11194	Zm00001d034569	GRMZM2G363545	/	/	/	red	2.13315	6.90938e-67	0.999031	16.1242	N
MSTRG.18292	Zm00001d002718	GRMZM5G825321	/	Simple_repeat	GRAS	red	1.52321	8.42947e-51	0.989525	15.881	N
MSTRG.64228	Zm00001d021814	AC213455.3_FG008	/	DNA/MULE-MuDR	/	red	/	/	0.997313	15.8705	N
MSTRG.57033	Zm00001d037916	GRMZM5G864815	/	LTR/Copia	/	red	2.25306	3.17667e-42	0.930951	15.7072	N
MSTRG.19474	Zm00001d003601	GRMZM2G017187	/	/	ARF	red	1.73032	2.03314e-63	0.926572	15.503	N
MSTRG.2592	Zm00001d029149	GRMZM2G134671	/	Simple_repeat	/	red	6.81202	8.29529e-25	0.943933	15.4408	N
MSTRG.27329	Zm00001d039989	GRMZM2G129777	/	Simple_repeat	ERF	red	1.33927	3.61962e-31	0.987961	15.4208	N
MSTRG.16550	Zm00001d026297	GRMZM2G354834	/	/	/	red	5.59044	2.46604e-15	0.964813	15.3488	N
MSTRG.6761	Zm00001d031454	GRMZM2G022499	/	Simple_repeat	MYB_related	red	2.81714	4.91016e-81	0.997892	15.3372	N
MSTRG.50844	Zm00001d017570	GRMZM2G329229	/	/	/	red	2.02966	2.21994e-12	0.935919	15.2662	N
MSTRG.32869	Zm00001d043159	-	/	Simple_repeat	/	red	/	/	0.966616	15.2046	N
MSTRG.21190	Zm00001d004387	GRMZM2G067000	/	/	/	red	1.79731	2.70688e-07	0.921423	15.2022	N
MSTRG.25093	Zm00001d006882	-	/	/	/	red	/	/	0.984091	15.0739	N
MSTRG.9983	Zm00001d033651	AC217401.3_FG002	/	/	/	red	/	/	0.971396	14.9584	N
MSTRG.30281	-	-	/	LTR/Gypsy	/	red	/	/	0.992242	14.9065	N
MSTRG.16191	Zm00001d026028	AC233979.1_FG007	/	/	/	red	/	/	0.987622	14.8427	N
MSTRG.22250	Zm00001d004874	GRMZM2G436688	/	Simple_repeat	/	red	/	/	0.964614	14.7544	N
MSTRG.26765	Zm00001d039600	-	/	Simple_repeat	/	red	1.09765	0.000451308	0.997448	14.7437	N
MSTRG.58329	Zm00001d038925	GRMZM2G113129	/	/	/	red	4.22993	0	0.947819	14.6871	N
MSTRG.63099	Zm00001d020967	GRMZM2G101741	/	Simple_repeat	/	red	5.70289	9.69786e-08	0.969021	14.6175	N
MSTRG.9418	Zm00001d033292	GRMZM2G070252	/	Simple_repeat	/	red	1.23694	7.09154e-40	0.989313	14.5564	N
MSTRG.22809	Zm00001d005208	GRMZM2G162739	/	Simple_repeat	NAC	red	1.69778	3.11529e-38	0.998476	14.347	N
MSTRG.38716	Zm00001d050716	GRMZM2G170842	/	Simple_repeat	/	red	/	/	0.974089	14.3399	N
MSTRG.62628	Zm00001d020641	GRMZM2G067489	/	Simple_repeat	/	red	1.79159	3.59443e-59	0.977201	14.3352	N
MSTRG.51359	Zm00001d017956	GRMZM2G385999	/	/	/	red	4.72034	1.6292e-23	0.936608	14.276	N
MSTRG.34949	Zm00001d044707	GRMZM2G327263	/	Simple_repeat	/	red	2.80008	4.9412e-51	0.922306	14.2291	N
MSTRG.42195	Zm00001d053138	GRMZM2G014071	/	/	/	red	3.71571	1.76014e-254	0.992104	14.1716	N
MSTRG.74835	Zm00001d046370	GRMZM2G418956	/	/	/	red	2.10136	1.27451e-17	0.98774	14.1583	N
MSTRG.34639	Zm00001d044461	GRMZM2G134234	/	Simple_repeat	/	red	2.00962	8.9518e-121	0.941948	14.1515	N
MSTRG.49757	Zm00001d016768	GRMZM2G118737	/	Simple_repeat	/	red	1.6368	6.92864e-92	0.999419	14.0561	N
MSTRG.42582	Zm00001d053359	GRMZM5G800286	/	Simple_repeat	/	red	/	/	0.861466	13.9226	N
MSTRG.62442	Zm00001d020552	GRMZM2G041175	/	RC/Helitron	/	red	10.2371	1.36651e-16	0.946853	13.907	N
MSTRG.18297	Zm00001d002725	GRMZM2G462261	/	Simple_repeat	/	red	/	/	0.892288	13.9045	N
MSTRG.75804	Zm00001d046971	GRMZM2G110408	/	/	/	red	2.87595	3.07966e-15	0.974104	13.9029	N
MSTRG.69302	Zm00001d010678_T001	GRMZM2G089355	/	Simple_repeat	/	red	1.51571	5.80166e-35	0.928119	13.8974	N
MSTRG.66610	Zm00001d009071	GRMZM2G111926	/	/	/	red	1.4025	3.51044e-19	0.995495	13.8573	N
MSTRG.63973	Zm00001d021638	GRMZM2G180080	/	Low_complexity	/	red	3.55441	3.23916e-105	0.996036	13.8398	N
MSTRG.67385	Zm00001d009465	-	/	/	/	red	/	/	0.906551	13.7583	N
MSTRG.2588	Zm00001d029143	GRMZM2G052206	/	LTR/Gypsy	/	red	/	/	0.949022	13.7218	N
MSTRG.29929	Zm00001d041309	AC197150.3_FG003	/	Simple_repeat	/	red	4.96624	5.75422e-61	0.962213	13.5849	N
MSTRG.7651	Zm00001d032120	GRMZM2G059397	/	Simple_repeat	/	red	6.00751	4.42775e-266	0.976907	13.5141	N
MSTRG.2674	Zm00001d029211	GRMZM2G116010	/	Simple_repeat	/	red	/	/	0.892689	13.4525	N
MSTRG.29535	Zm00001d041112	GRMZM2G086882	/	LTR/Gypsy	/	red	1.68072	1.85077e-11	0.984329	13.4064	N
MSTRG.49603	Zm00001d016640	GRMZM2G136296	/	/	/	red	1.4747	3.78654e-74	0.977151	13.3512	N
MSTRG.5776	Zm00001d030868	GRMZM2G041050	/	DNA/PIF-Harbinger	/	red	6.64105	1.21062e-12	0.996676	13.3215	N
MSTRG.47409	Zm00001d015515	GRMZM2G120320	/	Simple_repeat	WRKY	red	7.02355	2.6632e-20	0.96994	13.3115	N
MSTRG.65750	-	-	LncRNA	Simple_repeat	/	red	5.13709	2.29719e-98	0.996763	13.1614	N
MSTRG.18804	Zm00001d003110	GRMZM2G055957	/	/	/	red	2.46667	3.78339e-71	0.975963	13.1456	N
MSTRG.46846	Zm00001d015174	GRMZM2G171354	/	Simple_repeat	/	red	1.2897	7.48506e-68	0.947671	13.0422	N
MSTRG.33674	Zm00001d043740	GRMZM2G041774	/	Simple_repeat	/	red	6.30449	2.24548e-10	0.969085	13.0398	N
MSTRG.334	-	-	LncRNA	LTR/Gypsy	/	red	3.26347	3.88275e-16	0.980785	13.0268	N
MSTRG.65558	Zm00001d008333	GRMZM2G017329	/	Simple_repeat	/	red	/	/	0.98462	13.0202	N
MSTRG.46646	Zm00001d015033	GRMZM5G865943	/	Simple_repeat	/	red	/	/	0.992336	12.9948	N
MSTRG.50918	Zm00001d017618	GRMZM2G024948	/	Simple_repeat	B3	red	/	/	0.813918	12.9705	N
MSTRG.61740	-	-	LncRNA	LTR/Gypsy	/	red	2.70447	3.2498e-13	0.990844	12.7494	N
MSTRG.45033	Zm00001d014007	GRMZM2G405090	/	/	/	red	3.08942	2.38035e-62	0.918351	12.7414	N
MSTRG.35035	Zm00001d048604	GRMZM2G163427	/	Simple_repeat	GRAS	red	2.55797	4.16265e-97	0.940575	12.7407	N
MSTRG.7125	Zm00001d031725	GRMZM2G107031	/	Simple_repeat	TCP	red	1.84513	1.52084e-76	0.953026	12.6593	N
MSTRG.68669	Zm00001d010233	GRMZM5G805387	/	/	MIKC_MADS	red	1.97549	7.76087e-12	0.994806	12.5675	N
MSTRG.33267	Zm00001d043431	GRMZM2G056120	/	Simple_repeat	ARF	red	1.31334	1.11177e-68	0.982598	12.5435	N
MSTRG.39980	Zm00001d051502	GRMZM2G081310	/	LINE/RTE-BovB	/	red	2.78338	7.52847e-189	0.98413	12.5309	N
MSTRG.77578	Zm00001d048215	GRMZM2G091226	/	Simple_repeat	/	red	1.34906	1.29451e-40	0.978043	12.4224	N
MSTRG.23910	Zm00001d005969	GRMZM2G009478	/	Simple_repeat	bHLH	red	1.70644	5.08608e-68	0.905601	12.3646	N
MSTRG.26407	Zm00001d039324	GRMZM2G142179	/	Simple_repeat	ERF	red	1.20555	0.000325819	0.91989	12.3646	N
MSTRG.5760	Zm00001d030858	AF546187.1_FG012	/	Low_complexity	C2H2	red	5.77082	1.12319e-122	0.995792	12.3187	N
MSTRG.40821	Zm00001d052147	GRMZM2G158860	/	LTR/Gypsy	/	red	2.66032	2.45055e-34	0.951972	12.2769	N
MSTRG.59014	Zm00001d018827	GRMZM2G395535	/	Simple_repeat	/	red	3.51544	5.72833e-23	0.993826	12.1516	N
MSTRG.5733	Zm00001d030849	GRMZM2G060690	/	Simple_repeat	/	red	/	/	0.952838	12.1493	N
MSTRG.399	Zm00001d027523	GRMZM2G099598	/	Simple_repeat	/	red	/	/	0.882754	12.1169	N
MSTRG.34089	Zm00001d044033	GRMZM2G004183	/	/	/	red	/	/	0.998539	11.9689	N
MSTRG.57313	Zm00001d038127	-	/	Simple_repeat	/	red	1.64109	9.94652e-60	0.986209	11.8945	N
MSTRG.38387	Zm00001d050606	AC207890.3_FG002	/	/	/	red	2.00894	5.11208e-151	0.912473	11.8636	N
MSTRG.76840	Zm00001d047676	GRMZM2G384972	/	Simple_repeat	/	red	1.35063	2.61793e-44	0.970885	11.8047	N
MSTRG.57695	Zm00001d038401	GRMZM2G460617	/	/	/	red	5.40751	5.33349e-55	0.9908	11.8013	N
MSTRG.62699	Zm00001d020694	GRMZM2G024865	/	Simple_repeat	/	red	2.20546	5.4214e-137	0.951185	11.7817	N
MSTRG.17398	Zm00001d002025	GRMZM2G086573	/	Simple_repeat	AP2	red	/	/	0.956287	11.7703	N
MSTRG.25082	Zm00001d006875	GRMZM2G124963	/	/	/	red	/	/	0.984942	11.6943	N
MSTRG.68619	-	-	/	/	/	red	/	/	0.934622	11.5925	N
MSTRG.10612	Zm00001d034167	GRMZM2G107798	/	Simple_repeat	/	red	/	/	0.972564	11.5803	N
MSTRG.9495	Zm00001d033339	GRMZM2G081915	/	Simple_repeat	/	red	3.13042	8.74441e-160	0.966733	11.5751	N
MSTRG.10742	Zm00001d022997	-	/	LTR/Copia	/	red	/	/	0.95803	11.5664	N
MSTRG.64653	Zm00001d022144	GRMZM2G072205	/	/	/	red	/	/	0.973449	11.5396	N
MSTRG.23147	-	-	/	/	/	red	5.03539	7.77825e-18	0.97832	11.5156	N
MSTRG.39215	Zm00001d051014	GRMZM2G172647	/	LINE/RTE-BovB	/	red	1.13608	1.65158e-27	0.994437	11.3682	N
MSTRG.1480	Zm00001d028370	GRMZM2G152663	/	Simple_repeat	/	red	1.07177	5.77711e-19	0.958262	11.3522	N
MSTRG.38698	-	-	LncRNA	/	/	red	/	/	0.929769	11.3337	N
MSTRG.72520	Zm00001d045072	GRMZM2G467169	/	Low_complexity	/	red	/	/	0.954378	11.3315	N
MSTRG.68691	Zm00001d010244	GRMZM2G016153	/	/	/	red	/	/	0.967574	11.2348	N
MSTRG.51500	Zm00001d018059	AC194974.3_FG005	/	/	/	red	1.43562	1.70943e-05	0.963497	11.1999	N
MSTRG.30944	Zm00001d041912	GRMZM2G039505	/	Simple_repeat	/	red	/	/	0.926057	11.0694	N
MSTRG.36456	Zm00001d049640	GRMZM2G046743	/	Simple_repeat	/	red	2.09165	1.22691e-19	0.983661	11.0188	N
MSTRG.40138	-	-	LncRNA	/	/	red	1.3796	0.000277995	0.94097	10.9666	N
MSTRG.43238	Zm00001d053890	GRMZM2G065451	/	Simple_repeat	SBP	red	/	/	0.988365	10.9595	N
MSTRG.77583	Zm00001d048220	GRMZM2G061314	/	Low_complexity	/	red	2.61693	4.65258e-20	0.974055	10.7116	N
MSTRG.64248	Zm00001d021829	GRMZM2G700291	/	LINE/L1	/	red	2.71525	1.188e-13	0.934593	10.6819	N
MSTRG.58455	Zm00001d039015	GRMZM2G020814	/	Simple_repeat	/	red	/	/	0.974216	10.6494	N
MSTRG.4669	-	-	/	Low_complexity	/	red	3.22997	1.13969e-46	0.984458	10.597	N
MSTRG.2742	Zm00001d029257	GRMZM2G109126	/	LTR/Gypsy	/	red	3.93612	6.47538e-127	0.985068	10.4759	N
MSTRG.51910	Zm00001d018414	GRMZM2G030465	/	Simple_repeat	/	red	3.4255	2.70264e-72	0.997842	10.4528	N
MSTRG.27280	Zm00001d039963	GRMZM2G126749	/	Simple_repeat	/	red	5.74968	0	0.979193	10.3514	N
MSTRG.23405	Zm00001d005647	GRMZM2G150806	/	Simple_repeat	/	red	1.20272	9.20369e-30	0.951346	10.3126	N
MSTRG.66317	Zm00001d008925	GRMZM2G047139	/	Simple_repeat	/	red	/	/	0.982837	10.2392	N
MSTRG.63543	Zm00001d021324	GRMZM2G125448	/	Simple_repeat	/	red	1.84032	9.76958e-08	0.95074	10.0846	N
MSTRG.18259	Zm00001d002700	GRMZM2G036996	/	Low_complexity	/	red	4.43711	2.92763e-82	0.989089	10.0604	N
MSTRG.8753	Zm00001d032866	GRMZM2G173315	/	DNA/hAT-Ac	/	red	2.52348	5.57145e-37	0.95731	9.86725	N
MSTRG.2440	Zm00001d029051	GRMZM2G075262	/	Simple_repeat	/	red	2.04793	3.64394e-26	0.983273	9.81434	N
MSTRG.11307	Zm00001d034651	GRMZM2G017470	/	Simple_repeat	Dof	red	1.83354	1.15274e-24	0.977968	9.70807	N
MSTRG.46211	Zm00001d014737	GRMZM2G085117	/	Simple_repeat	/	red	3.46007	1.78234e-12	0.99895	9.67638	N
MSTRG.63103	Zm00001d020968	GRMZM2G073548	/	Simple_repeat	/	red	5.81635	6.96101e-115	0.9798	9.64342	N
MSTRG.51571	Zm00001d018111	GRMZM5G801076	/	Simple_repeat	/	red	/	/	0.955303	9.63162	N
MSTRG.62268	Zm00001d020454_T001	GRMZM2G077340	/	Simple_repeat	/	red	1.806	6.7736e-94	0.869131	9.61153	N
MSTRG.45042	Zm00001d014013_T001	GRMZM2G159399	/	RC/Helitron	ARF	red	/	/	0.958939	9.58495	N
MSTRG.45850	Zm00001d014507	AC207656.3_FG002	/	Simple_repeat	ARF	red	1.4998	1.12741e-54	0.86391	9.4801	N
MSTRG.23698	Zm00001d005816	GRMZM2G143029	/	Simple_repeat	/	red	1.18768	2.48798e-15	0.959659	9.44733	N
MSTRG.26389	Zm00001d039312	GRMZM2G170013	/	Simple_repeat	/	red	3.07556	1.49094e-249	0.866749	9.43697	N
MSTRG.43628	Zm00001d012916	GRMZM2G138421	/	/	SBP	red	1.03936	5.80948e-29	0.890063	9.32873	N
MSTRG.34036	Zm00001d044004	GRMZM2G160971	/	Simple_repeat	ERF	red	/	/	0.886259	9.30967	N
MSTRG.10547	Zm00001d034109	GRMZM2G050512	/	Low_complexity	/	red	3.59197	3.09724e-188	0.995996	9.30868	N
MSTRG.5522	Zm00001d030727	GRMZM2G123900	/	Simple_repeat	Dof	red	/	/	0.958276	9.27478	N
MSTRG.77958	Zm00001d048532	GRMZM2G113245	/	Simple_repeat	/	red	2.74211	4.95715e-166	0.996814	9.25598	N
MSTRG.64652	Zm00001d022151	GRMZM2G054032	/	/	/	red	1.81775	1.35724e-11	0.929638	9.24439	N
MSTRG.50063	Zm00001d016992	GRMZM2G077612	/	/	/	red	1.4272	0.000134772	0.918137	9.10717	N
MSTRG.70027	Zm00001d011183	GRMZM2G018375	/	LTR/Copia	/	red	8.48901	3.89088e-11	0.919559	8.99131	N
MSTRG.9460	Zm00001d033316	GRMZM2G472643	/	Simple_repeat	/	red	7.21518	1.99595e-11	0.973096	8.88178	N
MSTRG.24099	Zm00001d006106	GRMZM2G179049	/	Simple_repeat	NAC	red	2.27234	9.26277e-51	0.995987	8.87997	N
MSTRG.66723	Zm00001d009123	GRMZM2G038152	/	/	/	red	/	/	0.984465	8.85979	N
MSTRG.22920	Zm00001d005275	GRMZM2G411260	/	Simple_repeat	/	red	/	/	0.961437	8.83925	N
MSTRG.77726	Zm00001d048345	GRMZM2G127050	/	/	/	red	4.47231	2.53007e-11	0.950949	8.56221	N
MSTRG.10281	Zm00001d033925	GRMZM2G416388	/	/	/	red	2.39323	5.04836e-57	0.977334	8.50853	N
MSTRG.77680	Zm00001d048310	AC149829.2_FG006	/	/	/	red	1.12206	5.20509e-29	0.927276	8.4514	N
MSTRG.18084	Zm00001d002564_T001	GRMZM2G050234	/	Simple_repeat	/	red	5.90198	2.41369e-15	0.897142	8.4416	N
MSTRG.41661	Zm00001d052781	GRMZM2G488465	/	/	/	red	2.33396	1.84639e-118	0.97742	8.40791	N
MSTRG.57163	Zm00001d038012	GRMZM2G173563	/	Simple_repeat	/	red	/	/	0.977584	8.37822	N
MSTRG.56628	Zm00001d037614	GRMZM5G881172	/	/	/	red	3.53615	2.1008e-09	0.99981	8.34835	N
MSTRG.43558	Zm00001d012849	GRMZM2G013042	/	Simple_repeat	/	red	1.51544	4.97234e-24	0.959765	8.31944	N
MSTRG.65566	Zm00001d008340	GRMZM2G416817	/	Simple_repeat	/	red	4.49391	4.03676e-160	0.99049	8.23612	N
MSTRG.11774	-	-	/	DNA/MULE-MuDR	/	red	8.93935	2.83461e-12	0.996078	8.2206	N
MSTRG.15593	Zm00001d025581	GRMZM2G017426	/	/	/	red	1.40127	1.11704e-41	0.999145	8.15362	N
MSTRG.5836	Zm00001d030891	AC234520.1_FG003	/	Simple_repeat	G2-like	red	1.64091	1.29134e-05	0.991002	8.14842	N
MSTRG.57719	Zm00001d038431	GRMZM2G035601	/	Simple_repeat	/	red	/	/	0.994802	7.91473	N
MSTRG.51278	Zm00001d017885	GRMZM2G075562	/	/	DBB	red	3.49562	5.57092e-226	0.997499	7.90179	N
MSTRG.51382	Zm00001d017977	GRMZM2G151223	/	Simple_repeat	/	red	1.42273	1.84649e-40	0.868431	7.85647	N
MSTRG.1032	Zm00001d028024	GRMZM2G134367	/	Low_complexity	/	red	2.7014	3.09651e-234	0.957844	7.8475	N
MSTRG.40595	Zm00001d051981	GRMZM2G379005	/	Simple_repeat	GATA	red	1.8513	1.35198e-48	0.980606	7.72244	N
MSTRG.43294	Zm00001d053938	AC184831.3_FG003	/	/	/	red	2.40166	3.97075e-16	0.949681	7.64385	N
MSTRG.52253	Zm00001d035050_T001	GRMZM2G173962	/	Low_complexity	/	red	2.69967	3.07189e-175	0.94521	7.56029	N
MSTRG.31748	Zm00001d042389	AC214534.3_FG010	/	Simple_repeat	/	red	1.37021	3.58348e-18	0.850415	7.52856	N
MSTRG.1152	Zm00001d028129_T002	GRMZM2G005624	/	Simple_repeat	HD-ZIP	red	2.28322	2.97472e-27	0.802606	7.4998	N
MSTRG.28153	-	-	LncRNA	LTR/Gypsy	/	red	6.02724	4.41167e-40	0.969655	7.49383	N
MSTRG.73017	Zm00001d045459	GRMZM2G404608	/	Simple_repeat	/	red	6.40399	5.19177e-145	0.839673	7.4915	N
MSTRG.13871	Zm00001d024424	GRMZM2G023275	/	DNA/PIF-Harbinger	/	red	1.59138	1.20432e-17	0.998241	7.48181	N
MSTRG.38697	Zm00001d050712	GRMZM5G811633	/	Low_complexity	/	red	1.07863	7.13481e-05	0.99397	7.47786	N
MSTRG.75009	Zm00001d046443	-	/	/	/	red	2.75377	1.81584e-13	0.996805	7.45752	N
[truncated: 388 more rows]

## Sheet: Drought_V3
ID	B73V4	B73V3	Coding	TE_family	TF_family	MEColor	log2FoldChange	padj	MM	kIM (intramodular connectivity)	Hub Genes
[truncated: 160 more rows]

[truncated: 6 more sheets: Drought_V6, Salt_V3, Salt_V4, Salt_V6, UV_V4, Ozone_V6]
