# Supplementary material for: Maize transposable elements contribute to long non-coding RNAs that are regulatory hubs for abiotic stress response
Source: BMC Genomics. 2019 Nov 15;20:864. doi: 10.1186/s12864-019-6245-5 (PMC6858665; doi:10.1186/s12864-019-6245-5)
Supplement: Supplementary file 7 — Additional file 7: Table S6. Overrepresented GO terms associated with stress-responsive modules. [file 12864_2019_6245_MOESM7_ESM.xlsx]

## Sheet: Sheet1
Table S6. Overrepresented GO terms of stress-responsive modules
Stress factor	Number	Modules	Represented GO Terms
Heat_V3	619	MEtan	response to endogenous stimulus, response to oxygen-containing compound, heat shock protein binding
Heat_V4	1613	MEyellow	response to heat, response to high light intensity, heat acclimation, response to radiation, ER-nucleus signaling pathway
Heat_V6	1033	MEdarkturquoise,MEpink	intracellular ribonucleoprotein complex, HslUV protease complex, cytoplasmic translation, intracellular membrane-bounded organelle
Cold_V3	310	MEgrey60	response to cold, transcription factor activity, cold acclimation
Cold_V4	1150	MEred	response to cold, hormone-mediated signaling pathway, developmental growth involved in morphogenesis
Drought_V3	160	MEdarkgreen	negative regulation of ion transport, response to water, regulation of abscisic acid-activated signaling pathway, regulation of cellular process
Drought_V6	126	MEwhite	response to endogenous stimulus, transcription factor activity, response to water
Salt_V3	481	MEmidnightblue	endomembrane system, response to endogenous stimulus, signal transduction
Salt_V4	426	MElightyellow,MEdarkred	response to water, response to salt stress, regulation of seedling development
Salt_V6	51	MEyellowgreen	transporter activity, organic cyclic compound binding
UV_V4	174	MEsteelblue,MEsienna3	regulation of plant-type hypersensitive response, response to endogenous stimulus, response to oxygen-containing compound, immune response
Ozone_V6	1078	MElightcyan,MEpurple	defense response, immune response, endomembrane system, plant-type hypersensitive response
