# Supplementary material for: Maize transposable elements contribute to long non-coding RNAs that are regulatory hubs for abiotic stress response
Source: BMC Genomics. 2019 Nov 15;20:864. doi: 10.1186/s12864-019-6245-5 (PMC6858665; doi:10.1186/s12864-019-6245-5)
Supplement: Supplementary file 8 — Additional file 8: Table S7. GO enrichment results for different stress-responsive modules. Each sheet includes enriched GO terms under difference abiotic stress such as heat, cold, drought, salt, UV and Ozone across V3 to V6 stages. [file 12864_2019_6245_MOESM8_ESM.xlsx]

## Sheet: Sheet1
						Table S7: GO enrichment results of different stress-responsive modules. Each sheet include enriched GO term under difference abiotic stress such as heat, cold, drought, salt, UV and Ozone across V3 to V6 stages

## Sheet: Heat_V3
GO_acc	Term_type	Term	Query item	Query total	Background item	Background total	P value	FDR	Entries
GO:0005737	C	cytoplasm	402	472	29454	39469	2.2e-08	1.8e-05	// GRMZM2G162535 // GRMZM2G144142 // GRMZM2G141999 // GRMZM2G105755 // GRMZM2G368765 // GRMZM2G385635 // GRMZM2G009948 // GRMZM2G078638 // GRMZM2G119252 // GRMZM2G102346 // GRMZM2G073347 // GRMZM2G083932 // GRMZM2G116885 // GRMZM2G032699 // GRMZM5G868683 // GRMZM2G018798 // GRMZM2G390489 // GRMZM2G140754 // GRMZM2G135195 // GRMZM2G392975 // GRMZM2G437711 // GRMZM2G128179 // GRMZM2G034065 // AC213…
GO:0044464	C	cell part	437	472	33355	39469	1.1e-07	1.8e-05	// GRMZM2G162535 // GRMZM2G144142 // GRMZM2G141999 // GRMZM2G105755 // GRMZM2G368765 // GRMZM2G545891 // GRMZM2G385635 // GRMZM2G009948 // GRMZM2G078638 // GRMZM2G028007 // GRMZM2G119252 // GRMZM2G102346 // GRMZM2G080103 // GRMZM2G073347 // GRMZM2G083932 // GRMZM2G116885 // GRMZM2G032699 // GRMZM5G868683 // GRMZM2G018798 // GRMZM2G390489 // GRMZM2G140754 // GRMZM2G135195 // GRMZM2G392975 // GRMZM…
GO:0043226	C	organelle	401	472	29603	39469	1.1e-07	1.8e-05	// GRMZM2G162535 // GRMZM2G144142 // GRMZM2G141999 // GRMZM2G105755 // GRMZM2G368765 // GRMZM2G545891 // GRMZM2G385635 // GRMZM2G009948 // GRMZM2G078638 // GRMZM2G028007 // GRMZM2G119252 // GRMZM2G102346 // GRMZM2G073347 // GRMZM2G083932 // GRMZM2G116885 // GRMZM2G032699 // GRMZM5G868683 // GRMZM2G018798 // GRMZM2G390489 // GRMZM2G140754 // GRMZM2G135195 // GRMZM2G392975 // GRMZM2G437711 // GRMZM…
GO:0043227	C	membrane-bounded organelle	391	472	28520	39469	6e-08	1.8e-05	// GRMZM2G162535 // GRMZM2G144142 // GRMZM2G141999 // GRMZM2G105755 // GRMZM2G368765 // GRMZM2G545891 // GRMZM2G385635 // GRMZM2G009948 // GRMZM2G078638 // GRMZM2G028007 // GRMZM2G119252 // GRMZM2G102346 // GRMZM2G073347 // GRMZM2G083932 // GRMZM2G116885 // GRMZM2G032699 // GRMZM5G868683 // GRMZM2G018798 // GRMZM2G390489 // GRMZM2G140754 // GRMZM2G135195 // GRMZM2G392975 // GRMZM2G437711 // GRMZM…
GO:0005623	C	cell	437	472	33355	39469	1.1e-07	1.8e-05	// GRMZM2G162535 // GRMZM2G144142 // GRMZM2G141999 // GRMZM2G105755 // GRMZM2G368765 // GRMZM2G545891 // GRMZM2G385635 // GRMZM2G009948 // GRMZM2G078638 // GRMZM2G028007 // GRMZM2G119252 // GRMZM2G102346 // GRMZM2G080103 // GRMZM2G073347 // GRMZM2G083932 // GRMZM2G116885 // GRMZM2G032699 // GRMZM5G868683 // GRMZM2G018798 // GRMZM2G390489 // GRMZM2G140754 // GRMZM2G135195 // GRMZM2G392975 // GRMZM…
GO:0043231	C	intracellular membrane-bounded organelle	388	472	28373	39469	1.5e-07	2e-05	// GRMZM2G162535 // GRMZM2G144142 // GRMZM2G141999 // GRMZM2G105755 // GRMZM2G368765 // GRMZM2G545891 // GRMZM2G385635 // GRMZM2G009948 // GRMZM2G078638 // GRMZM2G028007 // GRMZM2G102346 // GRMZM2G073347 // GRMZM2G083932 // GRMZM2G116885 // GRMZM2G032699 // GRMZM5G868683 // GRMZM2G018798 // GRMZM2G390489 // GRMZM2G140754 // GRMZM2G135195 // GRMZM2G392975 // GRMZM2G437711 // GRMZM2G128179 // GRMZM…
GO:0044424	C	intracellular part	421	472	31794	39469	3.2e-07	2.9e-05	// GRMZM2G162535 // GRMZM2G144142 // GRMZM2G141999 // GRMZM2G105755 // GRMZM2G368765 // GRMZM2G545891 // GRMZM2G385635 // GRMZM2G009948 // GRMZM2G078638 // GRMZM2G028007 // GRMZM2G119252 // GRMZM2G102346 // GRMZM2G073347 // GRMZM2G083932 // GRMZM2G116885 // GRMZM2G032699 // GRMZM5G868683 // GRMZM2G018798 // GRMZM2G390489 // GRMZM2G140754 // GRMZM2G135195 // GRMZM2G392975 // GRMZM2G437711 // GRMZM…
GO:0005622	C	intracellular	423	472	31989	39469	2.9e-07	2.9e-05	// GRMZM2G162535 // GRMZM2G144142 // GRMZM2G141999 // GRMZM2G105755 // GRMZM2G368765 // GRMZM2G545891 // GRMZM2G385635 // GRMZM2G009948 // GRMZM2G078638 // GRMZM2G028007 // GRMZM2G119252 // GRMZM2G102346 // GRMZM2G073347 // GRMZM2G083932 // GRMZM2G116885 // GRMZM2G032699 // GRMZM5G868683 // GRMZM2G018798 // GRMZM2G390489 // GRMZM2G140754 // GRMZM2G135195 // GRMZM2G392975 // GRMZM2G437711 // GRMZM…
GO:0043229	C	intracellular organelle	398	472	29451	39469	2.8e-07	2.9e-05	// GRMZM2G162535 // GRMZM2G144142 // GRMZM2G141999 // GRMZM2G105755 // GRMZM2G368765 // GRMZM2G545891 // GRMZM2G385635 // GRMZM2G009948 // GRMZM2G078638 // GRMZM2G028007 // GRMZM2G119252 // GRMZM2G102346 // GRMZM2G073347 // GRMZM2G083932 // GRMZM2G116885 // GRMZM2G032699 // GRMZM5G868683 // GRMZM2G018798 // GRMZM2G390489 // GRMZM2G140754 // GRMZM2G135195 // GRMZM2G392975 // GRMZM2G437711 // GRMZM…
GO:0009719	P	response to endogenous stimulus	103	472	5149	39469	1.2e-07	0.00071	// GRMZM2G144142 // GRMZM2G020631 // GRMZM2G400268 // GRMZM2G002131 // GRMZM2G057150 // GRMZM2G028234 // GRMZM2G420280 // GRMZM2G379835 // GRMZM2G027120 // GRMZM2G330012 // GRMZM2G119865 // GRMZM2G157675 // GRMZM2G020701 // GRMZM2G035517 // GRMZM2G113888 // GRMZM5G868683 // GRMZM2G035755 // GRMZM2G168858 // GRMZM2G031323 // GRMZM2G400929 // GRMZM2G113967 // GRMZM2G414727 // GRMZM2G055263 // GRMZM…
GO:0006970	P	response to osmotic stress	53	472	2099	39469	4.2e-07	0.0012	// GRMZM2G012479 // GRMZM2G144142 // GRMZM2G031323 // GRMZM2G441903 // GRMZM2G038730 // GRMZM2G400714 // GRMZM2G082346 // GRMZM2G078566 // GRMZM2G400268 // GRMZM2G177878 // GRMZM2G015753 // GRMZM2G131516 // GRMZM2G018070 // GRMZM2G433854 // GRMZM2G002131 // GRMZM5G862817 // GRMZM2G151245 // GRMZM2G096591 // GRMZM2G420280 // GRMZM2G052422 // GRMZM2G328171 // GRMZM2G027120 // GRMZM2G119865 // GRMZM…
GO:0010033	P	response to organic substance	124	472	6854	39469	1e-06	0.0014	// GRMZM2G144142 // GRMZM2G020631 // GRMZM5G862817 // GRMZM2G102189 // GRMZM2G400268 // GRMZM2G153536 // GRMZM2G002131 // GRMZM2G057150 // GRMZM2G028234 // GRMZM2G168474 // GRMZM2G420280 // GRMZM2G379835 // GRMZM2G027120 // GRMZM2G330012 // GRMZM2G073347 // GRMZM2G157675 // GRMZM2G020701 // GRMZM2G035517 // GRMZM2G113888 // GRMZM5G868683 // GRMZM2G035755 // GRMZM2G168858 // GRMZM2G312521 // GRMZM…
GO:0009725	P	response to hormone	90	472	4502	39469	9.9e-07	0.0014	// GRMZM2G144142 // GRMZM2G400268 // GRMZM2G002131 // GRMZM2G057150 // GRMZM2G420280 // GRMZM2G379835 // GRMZM2G027120 // GRMZM2G330012 // GRMZM2G119865 // GRMZM2G157675 // GRMZM2G020701 // GRMZM2G035517 // GRMZM2G113888 // GRMZM5G868683 // GRMZM2G035755 // GRMZM2G168858 // GRMZM2G078566 // GRMZM2G400929 // GRMZM2G113967 // GRMZM2G414727 // GRMZM2G055263 // GRMZM2G025598 // GRMZM2G044581 // GRMZM…
GO:0000151	C	ubiquitin ligase complex	28	472	1095	39469	0.0002	0.016	// GRMZM5G893055 // GRMZM2G077307 // GRMZM5G862817 // GRMZM2G131591 // GRMZM2G102189 // GRMZM2G400268 // GRMZM2G368765 // GRMZM5G867030 // GRMZM2G015753 // GRMZM2G138176 // GRMZM2G171713 // GRMZM2G057150 // GRMZM2G163671 // GRMZM2G027120 // GRMZM5G817651 // GRMZM2G016362 // GRMZM2G106377 // GRMZM5G868683 // GRMZM2G018798 // GRMZM2G042538 // GRMZM2G031981 // GRMZM2G008834 // GRMZM2G018070 // GRMZM…
GO:0031090	C	organelle membrane	131	472	8214	39469	0.00022	0.016	// GRMZM2G141999 // GRMZM5G862817 // GRMZM2G400268 // GRMZM2G368765 // GRMZM2G070475 // GRMZM2G119252 // GRMZM2G089406 // GRMZM2G057150 // GRMZM2G028234 // GRMZM2G003755 // GRMZM2G420280 // GRMZM2G027120 // GRMZM2G104179 // GRMZM2G083932 // GRMZM2G157675 // GRMZM2G020701 // GRMZM5G868683 // GRMZM2G018798 // GRMZM2G035755 // GRMZM2G168858 // GRMZM2G042538 // GRMZM2G051995 // GRMZM2G055263 // GRMZM…
GO:0012505	C	endomembrane system	171	472	11356	39469	0.0003	0.02	// GRMZM2G114513 // GRMZM2G343428 // GRMZM2G400268 // GRMZM2G368765 // GRMZM2G435589 // GRMZM2G105184 // GRMZM2G049109 // GRMZM2G135195 // GRMZM2G089406 // GRMZM2G057150 // GRMZM2G028234 // GRMZM2G003755 // GRMZM2G420280 // GRMZM2G379835 // GRMZM2G027120 // GRMZM2G098129 // GRMZM2G073347 // GRMZM2G474092 // GRMZM2G157675 // GRMZM2G020701 // GRMZM2G035517 // GRMZM5G868683 // GRMZM2G018798 // GRMZM…
GO:1901700	P	response to oxygen-containing compound	99	472	5475	39469	1.8e-05	0.021	// GRMZM2G144142 // GRMZM5G862817 // GRMZM2G102189 // GRMZM2G400268 // GRMZM2G153536 // GRMZM2G002131 // GRMZM2G028234 // GRMZM2G420280 // GRMZM2G379835 // GRMZM2G027120 // GRMZM2G119865 // GRMZM2G157675 // GRMZM2G035517 // GRMZM2G113888 // GRMZM5G868683 // GRMZM2G018798 // GRMZM2G168858 // GRMZM2G312521 // GRMZM2G024104 // GRMZM5G892522 // GRMZM2G113967 // GRMZM2G055263 // GRMZM2G135195 // GRMZM…
GO:0042221	P	response to chemical	155	472	9640	39469	2.6e-05	0.025	// GRMZM2G012479 // GRMZM2G144142 // GRMZM2G020631 // GRMZM5G862817 // GRMZM2G096591 // GRMZM2G102189 // GRMZM2G400268 // GRMZM2G153536 // GRMZM2G432266 // GRMZM2G113480 // GRMZM2G002131 // GRMZM2G057150 // GRMZM2G028234 // GRMZM2G168474 // GRMZM2G420280 // GRMZM2G379835 // GRMZM2G027120 // GRMZM2G330012 // GRMZM2G073347 // GRMZM2G157675 // GRMZM2G020701 // GRMZM2G035517 // GRMZM2G113888 // GRMZM…
GO:0009414	P	response to water deprivation	31	472	1163	39469	4.5e-05	0.028	// GRMZM2G441903 // GRMZM2G400714 // GRMZM2G082346 // GRMZM2G400268 // GRMZM2G015753 // GRMZM2G032218 // GRMZM2G002131 // GRMZM2G151245 // GRMZM2G328171 // GRMZM2G119865 // GRMZM5G817651 // GRMZM2G019171 // GRMZM2G018798 // GRMZM2G095280 // GRMZM2G165099 // AC203535.4_FG002 // GRMZM5G804759 // GRMZM2G113967 // GRMZM2G081192 // GRMZM2G392975 // GRMZM2G312877 // GRMZM2G128179 // GRMZM2G146028 // GR…
GO:0009651	P	response to salt stress	45	472	1974	39469	3.9e-05	0.028	// GRMZM2G012479 // GRMZM2G144142 // GRMZM2G031323 // GRMZM2G441903 // GRMZM2G038730 // GRMZM2G400714 // GRMZM2G082346 // GRMZM2G078566 // GRMZM2G154628 // GRMZM2G177878 // GRMZM2G015753 // GRMZM2G131516 // GRMZM2G018070 // GRMZM2G433854 // GRMZM2G002131 // GRMZM5G862817 // GRMZM2G151245 // GRMZM2G096591 // GRMZM2G420280 // GRMZM2G052422 // GRMZM2G328171 // GRMZM2G027120 // GRMZM2G119865 // GRMZM…
GO:0080170	P	hydrogen peroxide transmembrane transport	5	472	28	39469	4.1e-05	0.028	// GRMZM2G081192 // GRMZM2G092125 // GRMZM2G014914 // GRMZM2G154628 // GRMZM2G047368
GO:0009415	P	response to water	32	472	1227	39469	5e-05	0.029	// GRMZM2G441903 // GRMZM2G400714 // GRMZM2G082346 // GRMZM2G400268 // GRMZM2G015753 // GRMZM2G032218 // GRMZM2G002131 // GRMZM2G151245 // GRMZM2G328171 // GRMZM2G119865 // GRMZM5G817651 // GRMZM2G019171 // GRMZM2G018798 // GRMZM2G095280 // GRMZM2G165099 // AC203535.4_FG002 // GRMZM2G002142 // GRMZM5G804759 // GRMZM2G113967 // GRMZM2G081192 // GRMZM2G392975 // GRMZM2G312877 // GRMZM2G128179 // GR…
GO:0044444	C	cytoplasmic part	293	472	21511	39469	0.00056	0.035	// GRMZM2G478624 // GRMZM2G162535 // GRMZM2G144142 // GRMZM2G141999 // GRMZM2G130477 // GRMZM2G105755 // GRMZM2G102189 // GRMZM2G400268 // GRMZM5G878139 // GRMZM2G113967 // GRMZM2G064537 // GRMZM2G130302 // GRMZM2G385635 // GRMZM2G009948 // GRMZM2G153536 // GRMZM2G435589 // GRMZM2G105184 // GRMZM2G354190 // GRMZM2G070475 // GRMZM2G085469 // GRMZM2G089406 // GRMZM2G328171 // GRMZM2G057150 // AC210…
GO:0005634	C	nucleus	273	472	19880	39469	0.00072	0.042	// GRMZM2G012479 // GRMZM2G328171 // GRMZM2G175406 // GRMZM2G144142 // GRMZM5G862817 // GRMZM2G022120 // GRMZM2G343428 // GRMZM2G102189 // GRMZM2G400268 // GRMZM2G368765 // GRMZM2G545891 // GRMZM2G024264 // GRMZM2G009948 // GRMZM2G153536 // GRMZM2G435589 // GRMZM2G105184 // GRMZM2G028007 // GRMZM2G354190 // GRMZM2G052422 // GRMZM2G002131 // GRMZM2G433854 // GRMZM2G089406 // GRMZM2G102346 // GRMZM…
GO:0031072	F	heat shock protein binding	10	472	170	39469	6.2e-05	0.043	// GRMZM2G040587 // GRMZM2G433854 // GRMZM2G303149 // GRMZM2G064537 // GRMZM2G040561 // GRMZM2G153068 // GRMZM2G168590 // GRMZM2G029385 // GRMZM2G104179 // GRMZM2G031981
GO:0033993	P	response to lipid	52	472	2498	39469	9.7e-05	0.051	// GRMZM2G144142 // GRMZM2G015844 // GRMZM2G468585 // GRMZM2G008539 // GRMZM2G400714 // GRMZM2G082346 // GRMZM2G031323 // GRMZM2G015753 // GRMZM2G131516 // GRMZM2G047368 // GRMZM2G126742 // GRMZM2G002131 // GRMZM2G151245 // GRMZM2G420280 // GRMZM2G052422 // GRMZM2G027120 // GRMZM2G119865 // GRMZM2G348238 // GRMZM5G817651 // GRMZM2G157675 // GRMZM2G169671 // GRMZM2G035517 // GRMZM2G113888 // GRMZM…
GO:0005783	C	endoplasmic reticulum	84	472	5027	39469	0.0011	0.058	// GRMZM2G052422 // GRMZM2G433854 // GRMZM2G303149 // GRMZM2G160902 // GRMZM2G008539 // GRMZM2G044581 // GRMZM2G400268 // GRMZM5G878139 // GRMZM2G141185 // GRMZM5G895573 // GRMZM2G131516 // GRMZM2G089406 // GRMZM2G435589 // GRMZM2G156296 // GRMZM2G480074 // GRMZM2G102657 // GRMZM2G070475 // GRMZM2G085469 // GRMZM2G058021 // GRMZM2G014981 // GRMZM2G032955 // GRMZM2G137176 // GRMZM2G132093 // GRMZM…
GO:0044422	C	organelle part	262	472	19127	39469	0.0014	0.065	// GRMZM2G012479 // GRMZM2G052422 // GRMZM2G141999 // GRMZM5G862817 // GRMZM2G080764 // GRMZM2G102189 // GRMZM2G400268 // GRMZM2G368765 // GRMZM2G545891 // GRMZM2G009948 // GRMZM2G153536 // GRMZM2G361115 // GRMZM2G105184 // GRMZM2G354190 // GRMZM2G070475 // GRMZM2G119252 // GRMZM2G089406 // GRMZM2G102346 // GRMZM2G057150 // GRMZM2G028234 // GRMZM2G003755 // GRMZM2G168474 // GRMZM2G420280 // GRMZM…
GO:0016020	C	membrane	276	472	20299	39469	0.0013	0.065	// GRMZM2G478624 // GRMZM2G012479 // GRMZM2G175406 // GRMZM2G170167 // GRMZM2G141999 // GRMZM2G427503 // GRMZM5G862817 // AC231745.1_FG004 // GRMZM2G400268 // GRMZM2G368765 // GRMZM2G126471 // GRMZM2G176396 // GRMZM2G130302 // GRMZM2G009948 // GRMZM2G153536 // GRMZM2G435589 // GRMZM2G432266 // GRMZM2G055263 // GRMZM2G028007 // AC208113.3_FG009 // GRMZM2G159389 // GRMZM2G070475 // GRMZM2G085469 //…
GO:0001101	P	response to acid chemical	69	472	3680	39469	0.00015	0.074	// GRMZM2G144142 // GRMZM2G035502 // GRMZM2G441903 // GRMZM2G468585 // GRMZM2G008539 // GRMZM2G400714 // GRMZM2G082346 // GRMZM2G031323 // GRMZM2G400268 // GRMZM2G015753 // GRMZM2G032218 // GRMZM2G131516 // GRMZM2G047368 // GRMZM2G018070 // GRMZM2G002131 // GRMZM2G019171 // GRMZM2G328171 // GRMZM2G151245 // GRMZM2G096591 // GRMZM2G318180 // GRMZM2G420280 // GRMZM2G052422 // GRMZM2G027120 // GRMZM…
GO:0009536	C	plastid	164	472	11216	39469	0.0017	0.077	// GRMZM2G478624 // GRMZM2G012479 // GRMZM2G144142 // GRMZM2G141999 // GRMZM2G130477 // GRMZM2G105755 // GRMZM2G102189 // GRMZM2G055501 // GRMZM5G878139 // GRMZM2G385635 // GRMZM2G153536 // GRMZM2G168474 // GRMZM2G379835 // GRMZM2G087513 // GRMZM2G098129 // GRMZM2G166548 // GRMZM2G157675 // GRMZM2G113888 // GRMZM2G105438 // GRMZM2G168858 // GRMZM2G002142 // GRMZM5G892522 // GRMZM2G051995 // GRMZM…
GO:0009737	P	response to abscisic acid	39	472	1764	39469	0.00024	0.1	// GRMZM2G144142 // GRMZM2G008539 // GRMZM2G400714 // GRMZM2G082346 // GRMZM2G031323 // GRMZM2G015753 // GRMZM2G131516 // GRMZM2G047368 // GRMZM2G002131 // GRMZM2G151245 // GRMZM2G420280 // GRMZM2G027120 // GRMZM2G119865 // GRMZM5G817651 // GRMZM2G157675 // GRMZM2G169671 // GRMZM2G113888 // GRMZM5G868683 // GRMZM2G095280 // GRMZM2G168858 // GRMZM2G165099 // AC203535.4_FG002 // GRMZM2G002142 // GR…
GO:0009507	C	chloroplast	133	472	8903	39469	0.0027	0.11	// GRMZM2G478624 // GRMZM2G012479 // GRMZM2G144142 // GRMZM2G141999 // GRMZM2G130477 // GRMZM2G105755 // GRMZM2G102189 // GRMZM5G878139 // GRMZM2G385635 // GRMZM2G153536 // GRMZM2G379835 // GRMZM2G098129 // GRMZM2G166548 // GRMZM2G157675 // GRMZM2G113888 // GRMZM2G168858 // GRMZM2G002142 // GRMZM5G892522 // GRMZM2G051995 // GRMZM2G140754 // GRMZM2G386998 // GRMZM2G085469 // GRMZM2G392975 // GRMZM…
GO:0031975	C	envelope	75	472	4553	39469	0.0029	0.12	// GRMZM2G012479 // GRMZM2G020631 // GRMZM2G141999 // GRMZM2G303149 // GRMZM2G082508 // AC231745.1_FG004 // GRMZM2G051995 // GRMZM2G174671 // GRMZM5G878139 // GRMZM2G128744 // GRMZM2G105319 // GRMZM2G074270 // AC204530.4_FG002 // GRMZM5G895573 // GRMZM2G131516 // GRMZM2G035502 // GRMZM2G046968 // GRMZM2G125138 // GRMZM2G055263 // GRMZM2G077760 // GRMZM2G070475 // GRMZM2G148115 // GRMZM2G014981 //…
GO:0050896	P	response to stimulus	298	472	21792	39469	0.00031	0.13	// GRMZM2G478624 // GRMZM2G162535 // GRMZM2G175406 // GRMZM2G144142 // GRMZM2G141999 // GRMZM2G130477 // GRMZM5G862817 // GRMZM2G088083 // GRMZM2G143246 // GRMZM2G343428 // GRMZM2G102189 // GRMZM2G400268 // GRMZM2G368765 // GRMZM2G126471 // GRMZM2G130302 // GRMZM2G385635 // GRMZM2G009948 // GRMZM2G101001 // GRMZM2G361115 // GRMZM2G432266 // GRMZM2G105184 // GRMZM2G113480 // GRMZM2G052422 // GRMZM…
GO:0031967	C	organelle envelope	68	472	4076	39469	0.0035	0.13	// GRMZM2G012479 // GRMZM2G020631 // GRMZM2G035502 // GRMZM2G303149 // GRMZM2G175728 // GRMZM2G051995 // GRMZM2G174671 // GRMZM5G878139 // GRMZM2G128744 // GRMZM2G105319 // GRMZM2G074270 // AC204530.4_FG002 // GRMZM5G895573 // GRMZM2G131516 // GRMZM2G046968 // GRMZM2G125138 // GRMZM2G055263 // GRMZM2G077760 // GRMZM2G070475 // GRMZM2G014981 // GRMZM2G137176 // GRMZM5G822947 // GRMZM2G100344 // GR…
GO:0010286	P	heat acclimation	10	472	218	39469	0.00042	0.16	// AC203535.4_FG002 // GRMZM2G149647 // GRMZM2G153075 // GRMZM2G151245 // GRMZM2G400714 // GRMZM2G082346 // GRMZM2G020772 // GRMZM2G324956 // GRMZM2G057789 // GRMZM2G138176
GO:0043531	F	ADP binding	9	472	189	39469	0.00063	0.16	// GRMZM2G360234 // GRMZM2G003625 // GRMZM2G003755 // GRMZM2G093405 // GRMZM2G012933 // GRMZM2G356817 // AC152495.1_FG003 // GRMZM2G474092 // GRMZM2G147787
GO:0015036	F	disulfide oxidoreductase activity	8	472	153	39469	0.0007	0.16	// GRMZM2G035502 // GRMZM2G014832 // GRMZM2G009804 // GRMZM2G362281 // GRMZM5G892522 // GRMZM2G318180 // GRMZM2G014055 // AC208327.4_FG002
GO:0009628	P	response to abiotic stimulus	98	472	5910	39469	0.00049	0.18	// GRMZM2G012479 // GRMZM2G144142 // GRMZM2G141999 // GRMZM5G862817 // GRMZM2G102189 // GRMZM2G400268 // GRMZM2G002131 // GRMZM2G433854 // GRMZM2G057150 // GRMZM2G420280 // GRMZM2G027120 // GRMZM2G119865 // GRMZM2G157675 // GRMZM2G018798 // GRMZM2G035755 // GRMZM2G312521 // GRMZM5G892522 // GRMZM2G085467 // GRMZM2G113967 // GRMZM2G055263 // GRMZM2G135195 // GRMZM2G392975 // GRMZM2G312877 // GRMZM…
GO:1990234	C	transferase complex	43	472	2387	39469	0.0057	0.21	// GRMZM5G893055 // GRMZM2G177878 // GRMZM5G862817 // GRMZM2G312419 // GRMZM2G031323 // GRMZM2G102189 // GRMZM2G400268 // GRMZM2G368765 // GRMZM2G154499 // GRMZM5G867030 // GRMZM2G015753 // GRMZM2G138176 // GRMZM2G171713 // GRMZM2G102346 // GRMZM2G057150 // GRMZM2G131591 // GRMZM2G022120 // GRMZM2G163671 // GRMZM2G027120 // GRMZM2G077307 // GRMZM2G000818 // GRMZM2G016362 // GRMZM2G032699 // GRMZM…
GO:0042175	C	nuclear outer membrane-endoplasmic reticulum membrane network	37	472	1997	39469	0.0066	0.23	// GRMZM2G303149 // GRMZM2G008539 // GRMZM2G400268 // GRMZM5G878139 // GRMZM2G070475 // GRMZM2G089406 // GRMZM2G343688 // GRMZM2G137176 // GRMZM2G052422 // GRMZM2G318180 // GRMZM2G030444 // GRMZM2G035755 // GRMZM2G079484 // GRMZM2G127416 // GRMZM2G037152 // GRMZM2G168858 // GRMZM2G362281 // GRMZM2G002142 // GRMZM2G168474 // GRMZM2G418160 // GRMZM2G126732 // GRMZM2G135195 // GRMZM2G303810 // GRMZM…
GO:0005739	C	mitochondrion	117	472	7913	39469	0.0073	0.25	// GRMZM2G012479 // GRMZM2G162535 // GRMZM2G144142 // GRMZM2G141999 // GRMZM2G130477 // GRMZM5G878139 // GRMZM2G130302 // GRMZM2G153536 // GRMZM2G105184 // GRMZM2G070475 // GRMZM2G135195 // GRMZM2G166548 // GRMZM2G083932 // GRMZM2G032699 // GRMZM2G392975 // GRMZM2G105438 // GRMZM2G168858 // GRMZM2G312521 // GRMZM2G342687 // GRMZM2G140754 // GRMZM2G386998 // GRMZM2G085469 // GRMZM5G822947 // GRMZM…
GO:0009408	P	response to heat	17	472	577	39469	0.00082	0.28	// AC203535.4_FG002 // GRMZM2G149647 // GRMZM2G040561 // GRMZM2G002131 // GRMZM2G433854 // GRMZM2G117459 // GRMZM2G153075 // GRMZM2G151245 // GRMZM2G400714 // GRMZM2G082346 // GRMZM2G020772 // GRMZM2G312521 // GRMZM2G324956 // GRMZM2G057789 // GRMZM2G138176 // GRMZM2G153068 // GRMZM2G098212
GO:0016667	F	oxidoreductase activity, acting on a sulfur group of donors	9	472	227	39469	0.0021	0.32	// GRMZM2G035502 // GRMZM2G014832 // GRMZM2G009804 // GRMZM2G362281 // GRMZM2G095331 // GRMZM5G892522 // GRMZM2G318180 // GRMZM2G014055 // AC208327.4_FG002
GO:0015035	F	protein disulfide oxidoreductase activity	7	472	145	39469	0.0023	0.32	// GRMZM2G014055 // GRMZM2G014832 // GRMZM2G009804 // GRMZM2G362281 // GRMZM5G892522 // AC208327.4_FG002 // GRMZM2G318180
GO:0006457	P	protein folding	15	472	485	39469	0.001	0.33	// GRMZM2G030312 // GRMZM2G057329 // GRMZM2G040587 // GRMZM2G433854 // GRMZM2G415327 // GRMZM2G064537 // GRMZM2G303149 // GRMZM2G040561 // GRMZM2G153068 // GRMZM2G070475 // GRMZM2G167548 // GRMZM5G892522 // GRMZM2G117459 // GRMZM2G078638 // GRMZM2G098212
GO:0046872	F	metal ion binding	90	472	5661	39469	0.003	0.34	// GRMZM2G175406 // GRMZM2G400268 // GRMZM2G368765 // GRMZM2G385635 // GRMZM2G432266 // GRMZM2G433854 // GRMZM2G057150 // GRMZM2G028234 // GRMZM2G027120 // GRMZM2G166548 // GRMZM2G342687 // GRMZM2G042538 // GRMZM2G018798 // GRMZM2G048549 // GRMZM2G168858 // GRMZM2G024104 // GRMZM5G839014 // GRMZM2G126471 // GRMZM2G386998 // GRMZM2G174671 // GRMZM2G034065 // GRMZM2G057789 // GRMZM2G010673 // GRMZM…
GO:0043169	F	cation binding	91	472	5762	39469	0.0034	0.34	// GRMZM2G175406 // GRMZM2G400268 // GRMZM2G368765 // GRMZM2G385635 // GRMZM2G432266 // GRMZM2G433854 // GRMZM2G057150 // GRMZM2G028234 // GRMZM2G027120 // GRMZM2G166548 // GRMZM2G342687 // GRMZM2G042538 // GRMZM2G018798 // GRMZM2G048549 // GRMZM2G168858 // GRMZM2G024104 // GRMZM5G839014 // GRMZM2G126471 // GRMZM2G386998 // GRMZM2G174671 // GRMZM2G034065 // GRMZM2G057789 // GRMZM2G010673 // GRMZM…
GO:0005740	C	mitochondrial envelope	36	472	1991	39469	0.01	0.34	// GRMZM2G303149 // GRMZM2G175728 // GRMZM5G878139 // GRMZM2G128744 // GRMZM2G154499 // AC204530.4_FG002 // GRMZM2G077760 // GRMZM2G063048 // GRMZM2G014981 // GRMZM2G137176 // GRMZM2G110881 // GRMZM2G180044 // GRMZM2G153068 // GRMZM2G070475 // GRMZM5G833660 // GRMZM2G030312 // GRMZM2G083932 // GRMZM2G475168 // GRMZM2G442920 // GRMZM2G148115 // GRMZM2G079484 // GRMZM2G105438 // GRMZM2G100344 // GR…
GO:0051536	F	iron-sulfur cluster binding	9	472	271	39469	0.0065	0.42	// GRMZM5G868273 // GRMZM2G379128 // GRMZM2G104639 // GRMZM2G304108 // GRMZM2G339563 // GRMZM2G154499 // GRMZM2G102959 // GRMZM2G031496 // AC208327.4_FG002
GO:0051540	F	metal cluster binding	9	472	271	39469	0.0065	0.42	// GRMZM5G868273 // GRMZM2G379128 // GRMZM2G104639 // GRMZM2G304108 // GRMZM2G339563 // GRMZM2G154499 // GRMZM2G102959 // GRMZM2G031496 // AC208327.4_FG002
GO:0051082	F	unfolded protein binding	8	472	224	39469	0.0067	0.42	// GRMZM2G153068 // GRMZM2G433854 // GRMZM2G303149 // GRMZM2G064537 // GRMZM2G415327 // GRMZM2G040561 // GRMZM2G168590 // GRMZM2G031981
GO:0003824	F	catalytic activity	389	472	30590	39469	0.0055	0.42	// GRMZM2G162535 // GRMZM2G144142 // GRMZM2G141999 // GRMZM2G105755 // GRMZM2G368765 // GRMZM2G545891 // GRMZM2G385635 // GRMZM2G078638 // GRMZM2G028007 // GRMZM2G119252 // GRMZM2G102346 // GRMZM2G077040 // GRMZM2G083932 // GRMZM2G116885 // GRMZM2G032699 // GRMZM5G868683 // GRMZM2G018798 // GRMZM2G390489 // GRMZM5G839014 // GRMZM2G140754 // GRMZM2G135195 // GRMZM2G437711 // GRMZM2G128179 // GRMZM…
GO:0006833	P	water transport	8	472	177	39469	0.0017	0.48	// GRMZM2G392975 // GRMZM5G862817 // GRMZM2G081192 // GRMZM2G154628 // GRMZM2G047368 // GRMZM2G092125 // GRMZM5G892522 // GRMZM2G014914
GO:0042044	P	fluid transport	8	472	179	39469	0.0018	0.48	// GRMZM2G392975 // GRMZM5G862817 // GRMZM2G081192 // GRMZM2G154628 // GRMZM2G047368 // GRMZM2G092125 // GRMZM5G892522 // GRMZM2G014914
GO:0009743	P	response to carbohydrate	35	472	1717	39469	0.0019	0.48	// GRMZM2G144142 // GRMZM5G862817 // GRMZM2G400714 // GRMZM2G082346 // GRMZM2G112229 // GRMZM2G113967 // GRMZM2G015753 // GRMZM2G153536 // GRMZM2G409131 // GRMZM2G002131 // GRMZM2G441903 // GRMZM2G058745 // GRMZM2G132093 // GRMZM2G028234 // GRMZM2G379835 // GRMZM2G027120 // GRMZM2G119865 // GRMZM2G312521 // GRMZM2G095280 // GRMZM2G363982 // GRMZM2G146380 // GRMZM2G165099 // AC203535.4_FG002 // GR…
GO:0006950	P	response to stress	166	472	11399	39469	0.0019	0.48	// GRMZM2G012479 // GRMZM2G055501 // GRMZM2G144142 // GRMZM2G020631 // GRMZM5G862817 // GRMZM2G102189 // GRMZM2G400268 // GRMZM2G153536 // GRMZM2G055263 // GRMZM2G113480 // GRMZM2G049109 // GRMZM2G002131 // GRMZM2G433854 // GRMZM2G057150 // GRMZM2G028234 // GRMZM2G003755 // GRMZM2G168474 // GRMZM2G420280 // GRMZM2G379835 // GRMZM2G027120 // GRMZM2G166548 // GRMZM2G175728 // GRMZM2G474092 // GRMZM…
GO:0019725	P	cellular homeostasis	23	472	965	39469	0.0018	0.48	// GRMZM5G868273 // GRMZM2G175728 // GRMZM2G038730 // GRMZM2G009804 // GRMZM2G009948 // GRMZM2G104760 // GRMZM2G058745 // AC194856.3_FG002 // AC208327.4_FG002 // GRMZM2G105539 // GRMZM2G030444 // GRMZM2G428356 // GRMZM2G362281 // GRMZM5G892522 // GRMZM2G067747 // GRMZM2G318180 // GRMZM2G014055 // GRMZM2G032218 // GRMZM2G177532 // GRMZM2G014832 // GRMZM2G135674 // GRMZM2G055704 // GRMZM2G042356
GO:0097305	P	response to alcohol	41	472	2123	39469	0.0021	0.49	// GRMZM2G144142 // GRMZM2G008539 // GRMZM2G400714 // GRMZM2G082346 // GRMZM2G031323 // GRMZM2G015753 // GRMZM2G131516 // GRMZM2G047368 // GRMZM2G002131 // GRMZM2G151245 // GRMZM2G420280 // GRMZM2G027120 // GRMZM2G119865 // GRMZM5G817651 // GRMZM2G157675 // GRMZM2G169671 // GRMZM2G035517 // GRMZM2G113888 // GRMZM5G868683 // GRMZM2G095280 // GRMZM2G168858 // GRMZM2G165099 // AC203535.4_FG002 // GR…
GO:0010035	P	response to inorganic substance	56	472	3146	39469	0.0021	0.49	// GRMZM2G012479 // GRMZM2G035502 // GRMZM2G441903 // GRMZM2G175728 // GRMZM2G008539 // GRMZM2G400714 // GRMZM2G082346 // GRMZM2G102189 // GRMZM2G400268 // GRMZM2G015753 // GRMZM2G032218 // GRMZM2G076683 // GRMZM2G432266 // GRMZM2G409131 // GRMZM2G121747 // GRMZM2G154211 // GRMZM2G002131 // GRMZM2G117459 // GRMZM2G328171 // GRMZM2G151245 // GRMZM2G020631 // GRMZM2G027120 // GRMZM2G094939 // GRMZM…
GO:0031966	C	mitochondrial membrane	31	472	1704	39469	0.016	0.49	// GRMZM2G303149 // GRMZM2G175728 // GRMZM5G878139 // GRMZM2G128744 // GRMZM2G154499 // AC204530.4_FG002 // GRMZM2G077760 // GRMZM2G063048 // GRMZM2G014981 // GRMZM2G137176 // GRMZM2G110881 // GRMZM2G180044 // GRMZM2G153068 // GRMZM2G070475 // GRMZM5G833660 // GRMZM2G030312 // GRMZM2G083932 // GRMZM2G475168 // GRMZM2G442920 // GRMZM2G148115 // GRMZM2G105438 // GRMZM2G116427 // GRMZM2G099420 // GR…
GO:0019901	F	protein kinase binding	7	472	195	39469	0.011	0.56	// GRMZM2G173910 // GRMZM2G104639 // GRMZM2G001668 // GRMZM2G146380 // AC203535.4_FG002 // GRMZM2G122615 // GRMZM2G131853
GO:0043167	F	ion binding	92	472	6076	39469	0.01	0.56	// GRMZM2G175406 // GRMZM2G400268 // GRMZM2G368765 // GRMZM2G385635 // GRMZM2G432266 // GRMZM2G433854 // GRMZM2G057150 // GRMZM2G028234 // GRMZM2G027120 // GRMZM2G166548 // GRMZM2G342687 // GRMZM2G042538 // GRMZM2G018798 // GRMZM2G048549 // GRMZM2G168858 // GRMZM2G024104 // GRMZM5G839014 // GRMZM2G126471 // GRMZM2G386998 // GRMZM2G174671 // GRMZM2G034065 // GRMZM2G057789 // GRMZM2G010673 // GRMZM…
GO:0031461	C	cullin-RING ubiquitin ligase complex	14	472	614	39469	0.018	0.56	// GRMZM2G008834 // GRMZM2G389301 // GRMZM2G153075 // GRMZM2G057150 // GRMZM2G163671 // GRMZM2G102189 // GRMZM2G368765 // GRMZM2G057789 // GRMZM5G867030 // GRMZM2G015753 // GRMZM2G138176 // GRMZM5G817651 // GRMZM2G171713 // GRMZM2G016362
GO:0034284	P	response to monosaccharide	10	472	287	39469	0.003	0.61	// GRMZM2G409131 // GRMZM2G312877 // GRMZM5G862817 // GRMZM2G058745 // GRMZM2G024104 // GRMZM2G057789 // GRMZM2G144142 // GRMZM5G892522 // GRMZM2G015753 // GRMZM2G153536
GO:0090487	P	secondary metabolite catabolic process	13	472	439	39469	0.0031	0.61	// GRMZM2G012479 // GRMZM2G126742 // GRMZM2G002131 // GRMZM2G095280 // GRMZM2G132093 // GRMZM2G035755 // GRMZM2G056388 // GRMZM2G168474 // GRMZM2G161891 // GRMZM2G032218 // GRMZM2G035502 // GRMZM2G153536 // GRMZM2G008539
GO:0009407	P	toxin catabolic process	13	472	439	39469	0.0031	0.61	// GRMZM2G012479 // GRMZM2G126742 // GRMZM2G002131 // GRMZM2G095280 // GRMZM2G132093 // GRMZM2G035755 // GRMZM2G056388 // GRMZM2G168474 // GRMZM2G161891 // GRMZM2G032218 // GRMZM2G035502 // GRMZM2G153536 // GRMZM2G008539
GO:0042538	P	hyperosmotic salinity response	17	472	653	39469	0.0029	0.61	// GRMZM2G312877 // GRMZM2G002131 // GRMZM2G095280 // GRMZM2G008539 // GRMZM2G400714 // GRMZM2G082346 // GRMZM2G165099 // AC203535.4_FG002 // GRMZM2G131516 // GRMZM2G096358 // GRMZM2G119865 // GRMZM2G015753 // GRMZM2G113967 // GRMZM2G055263 // GRMZM2G420280 // GRMZM2G146028 // GRMZM2G131853
GO:1902494	C	catalytic complex	49	472	3035	39469	0.022	0.63	// GRMZM5G893055 // GRMZM2G177878 // GRMZM5G862817 // GRMZM2G312419 // GRMZM2G038730 // GRMZM2G031323 // GRMZM2G102189 // GRMZM2G020772 // GRMZM2G368765 // GRMZM2G154499 // GRMZM5G867030 // GRMZM2G015753 // GRMZM2G138176 // GRMZM2G171713 // GRMZM2G105438 // GRMZM2G102346 // GRMZM2G057150 // GRMZM2G131591 // GRMZM2G022120 // GRMZM2G163671 // GRMZM2G027120 // GRMZM2G435986 // GRMZM2G077307 // GRMZM…
GO:0009733	P	response to auxin	20	472	847	39469	0.0038	0.73	// GRMZM2G361115 // GRMZM2G429254 // GRMZM2G414727 // GRMZM2G475683 // GRMZM2G044581 // GRMZM2G153075 // GRMZM2G057150 // GRMZM2G077752 // AC203535.4_FG002 // GRMZM2G027120 // GRMZM2G096358 // GRMZM2G442000 // GRMZM2G015753 // GRMZM2G138176 // GRMZM2G131853 // GRMZM2G330012 // GRMZM2G400714 // GRMZM2G703002 // GRMZM2G020631 // GRMZM2G121468
GO:0044428	C	nuclear part	111	472	7833	39469	0.029	0.8	// GRMZM2G102189 // GRMZM2G400268 // GRMZM2G545891 // GRMZM2G009948 // GRMZM2G055263 // GRMZM2G354190 // GRMZM2G102346 // GRMZM2G057150 // GRMZM2G061277 // GRMZM2G420280 // GRMZM2G414727 // GRMZM2G098129 // GRMZM2G104179 // GRMZM2G116885 // GRMZM2G472231 // GRMZM2G035517 // GRMZM2G018798 // GRMZM2G021921 // GRMZM2G139293 // GRMZM2G085467 // GRMZM2G025598 // GRMZM2G105184 // GRMZM2G104299 // GRMZM…
GO:0031301	C	integral component of organelle membrane	8	472	297	39469	0.03	0.8	// GRMZM2G077760 // GRMZM2G111975 // GRMZM2G067036 // GRMZM2G127416 // GRMZM2G037152 // GRMZM2G042356 // GRMZM5G822947 // GRMZM2G077837
GO:0044429	C	mitochondrial part	37	472	2235	39469	0.031	0.82	// GRMZM5G868273 // GRMZM2G303149 // GRMZM2G175728 // GRMZM5G878139 // GRMZM2G128744 // GRMZM2G154499 // AC204530.4_FG002 // GRMZM2G077760 // GRMZM2G063048 // GRMZM2G014981 // GRMZM2G137176 // GRMZM2G110881 // GRMZM2G180044 // GRMZM2G153068 // GRMZM2G070475 // GRMZM5G833660 // GRMZM2G030312 // GRMZM2G083932 // GRMZM2G475168 // GRMZM2G442920 // GRMZM2G148115 // GRMZM2G079484 // GRMZM2G105438 // GR…
GO:0046914	F	transition metal ion binding	55	472	3429	39469	0.017	0.85	// GRMZM5G868273 // GRMZM2G399901 // GRMZM2G044126 // GRMZM2G441903 // GRMZM2G131591 // GRMZM2G175728 // GRMZM2G153999 // GRMZM2G400268 // GRMZM2G368765 // GRMZM2G428179 // GRMZM2G095331 // GRMZM2G154499 // GRMZM2G015753 // GRMZM2G046968 // GRMZM2G432266 // GRMZM2G070780 // GRMZM2G142718 // GRMZM2G044175 // GRMZM2G057789 // GRMZM2G057150 // GRMZM2G028234 // GRMZM2G017923 // GRMZM2G152135 // GRMZM…
GO:0019900	F	kinase binding	7	472	220	39469	0.019	0.87	// GRMZM2G173910 // GRMZM2G104639 // GRMZM2G001668 // GRMZM2G146380 // AC203535.4_FG002 // GRMZM2G122615 // GRMZM2G131853
GO:0005515	F	protein binding	59	472	3768	39469	0.021	0.92	// AC203535.4_FG002 // GRMZM2G083964 // GRMZM2G015844 // GRMZM2G433854 // GRMZM2G303149 // GRMZM2G160902 // GRMZM2G020423 // GRMZM2G003090 // GRMZM5G895573 // GRMZM2G009948 // GRMZM2G435589 // GRMZM2G005818 // GRMZM2G356714 // GRMZM2G058021 // GRMZM2G153068 // GRMZM2G057150 // GRMZM2G061156 // GRMZM2G114312 // GRMZM2G001668 // GRMZM2G387603 // GRMZM2G104179 // GRMZM2G030312 // GRMZM2G029385 // GR…
GO:0031965	C	nuclear membrane	10	472	428	39469	0.037	0.94	// GRMZM2G168002 // GRMZM2G303810 // GRMZM2G173597 // GRMZM2G420280 // GRMZM2G411084 // AC210013.4_FG005 // GRMZM5G895573 // GRMZM2G131516 // GRMZM2G055263 // GRMZM2G479245
GO:0045454	P	cell redox homeostasis	8	472	215	39469	0.0053	0.98	// GRMZM2G014055 // GRMZM2G014832 // AC194856.3_FG002 // GRMZM2G009804 // GRMZM2G362281 // GRMZM5G892522 // GRMZM2G318180 // AC208327.4_FG002
GO:0022622	P	root system development	28	472	1875	39469	0.14	1	// GRMZM2G177878 // GRMZM2G400714 // GRMZM2G078566 // GRMZM2G015753 // GRMZM2G138176 // GRMZM2G047368 // GRMZM2G104760 // GRMZM2G461278 // GRMZM2G015314 // GRMZM2G096591 // GRMZM2G133836 // GRMZM2G321354 // GRMZM2G095280 // GRMZM2G008406 // GRMZM2G046952 // GRMZM2G161891 // GRMZM2G418160 // GRMZM2G081192 // GRMZM2G128179 // GRMZM2G153075 // GRMZM2G077752 // GRMZM2G154628 // GRMZM2G056388 // GRMZM…
GO:0051169	P	nuclear transport	8	472	664	39469	0.54	1	// GRMZM2G152587 // GRMZM2G411084 // AC213884.3_FG001 // GRMZM2G039828 // GRMZM2G131853 // GRMZM2G009948 // GRMZM2G479245 // GRMZM2G400129
GO:0051049	P	regulation of transport	7	472	905	39469	0.92	1	// GRMZM2G038730 // GRMZM2G178279 // GRMZM2G131853 // GRMZM2G113967 // GRMZM2G009948 // GRMZM2G363982 // GRMZM2G008539
GO:0009694	P	jasmonic acid metabolic process	5	472	426	39469	0.58	1	// GRMZM2G132093 // GRMZM2G055263 // GRMZM5G804759 // GRMZM2G400714 // GRMZM2G420280
GO:0009696	P	salicylic acid metabolic process	6	472	653	39469	0.79	1	// GRMZM5G804759 // GRMZM2G032218 // GRMZM2G025491 // GRMZM2G003625 // GRMZM2G052422 // GRMZM2G095280
GO:0044281	P	small molecule metabolic process	87	472	8558	39469	0.96	1	// GRMZM2G478624 // GRMZM2G162535 // GRMZM2G144142 // GRMZM2G105755 // GRMZM2G102189 // GRMZM2G153536 // GRMZM2G386998 // GRMZM2G113480 // GRMZM2G420280 // GRMZM2G147327 // GRMZM2G098129 // GRMZM2G020701 // GRMZM2G035517 // GRMZM2G035755 // GRMZM2G168858 // GRMZM2G024104 // GRMZM5G892522 // GRMZM2G140754 // GRMZM2G055263 // GRMZM2G312877 // GRMZM2G414727 // GRMZM2G128179 // GRMZM2G174671 // GRMZM…
GO:0009692	P	ethylene metabolic process	8	472	285	39469	0.024	1	// GRMZM5G804759 // GRMZM2G152587 // GRMZM2G400714 // GRMZM2G082346 // GRMZM2G052422 // GRMZM2G057789 // GRMZM2G015753 // GRMZM2G112799
GO:0009693	P	ethylene biosynthetic process	8	472	285	39469	0.024	1	// GRMZM5G804759 // GRMZM2G152587 // GRMZM2G400714 // GRMZM2G082346 // GRMZM2G052422 // GRMZM2G057789 // GRMZM2G015753 // GRMZM2G112799
GO:0098771	P	inorganic ion homeostasis	10	472	514	39469	0.095	1	// GRMZM5G868273 // GRMZM2G067747 // GRMZM2G032218 // GRMZM2G177532 // GRMZM2G175728 // GRMZM2G038730 // GRMZM2G400714 // GRMZM2G055704 // GRMZM2G030444 // GRMZM2G061156
GO:0009698	P	phenylpropanoid metabolic process	18	472	1162	39469	0.16	1	// GRMZM5G862817 // GRMZM2G441903 // GRMZM2G095280 // GRMZM2G132093 // GRMZM2G035755 // GRMZM2G173597 // GRMZM2G110881 // GRMZM2G168858 // GRMZM2G102189 // AC203535.4_FG002 // GRMZM2G168474 // GRMZM2G400929 // GRMZM2G039828 // GRMZM2G461278 // GRMZM2G156296 // GRMZM2G400129 // GRMZM2G008539 // GRMZM2G169671
GO:0009699	P	phenylpropanoid biosynthetic process	10	472	695	39469	0.32	1	// GRMZM2G095280 // GRMZM2G132093 // GRMZM2G035755 // GRMZM2G110881 // GRMZM2G102189 // AC203535.4_FG002 // GRMZM2G168474 // GRMZM2G156296 // GRMZM2G400129 // GRMZM2G008539
GO:0051716	P	cellular response to stimulus	146	472	10813	39469	0.05	1	// GRMZM2G012479 // GRMZM2G162535 // GRMZM2G175406 // GRMZM2G144142 // GRMZM2G020631 // GRMZM5G862817 // GRMZM2G343428 // GRMZM2G102189 // GRMZM2G385635 // GRMZM2G009948 // GRMZM2G153536 // GRMZM2G055263 // GRMZM2G002131 // GRMZM2G057150 // GRMZM2G420280 // GRMZM2G414727 // GRMZM2G379835 // GRMZM2G147327 // GRMZM2G323261 // GRMZM2G073347 // GRMZM2G175728 // GRMZM2G121468 // GRMZM2G157675 // GRMZM…
GO:0000003	P	reproduction	64	472	6076	39469	0.88	1	// GRMZM2G065532 // GRMZM5G868273 // GRMZM2G144142 // GRMZM2G015844 // GRMZM2G441903 // GRMZM2G160902 // GRMZM2G400714 // GRMZM2G078566 // GRMZM2G002142 // GRMZM2G179045 // GRMZM2G128744 // GRMZM2G177878 // GRMZM5G895573 // GRMZM2G131516 // GRMZM2G020701 // GRMZM2G044581 // GRMZM2G159926 // GRMZM2G055263 // GRMZM2G424241 // GRMZM2G126742 // GRMZM2G433854 // GRMZM5G862817 // GRMZM2G153068 // GRMZM…
GO:0043207	P	response to external biotic stimulus	48	472	3562	39469	0.21	1	// GRMZM2G144142 // GRMZM2G035502 // GRMZM5G862817 // GRMZM2G400714 // GRMZM2G078566 // GRMZM2G112229 // GRMZM2G154628 // GRMZM2G356817 // GRMZM2G015753 // GRMZM2G032218 // GRMZM2G052422 // GRMZM2G461278 // GRMZM2G132093 // GRMZM2G096591 // GRMZM2G001668 // GRMZM2G379835 // GRMZM2G049109 // GRMZM2G387603 // GRMZM2G119865 // GRMZM2G019171 // GRMZM2G428356 // GRMZM2G126742 // GRMZM2G175164 // GRMZM…
GO:0065002	P	intracellular protein transmembrane transport	8	472	295	39469	0.029	1	// GRMZM2G077760 // GRMZM2G067747 // GRMZM2G152587 // GRMZM2G163671 // AC213884.3_FG001 // GRMZM2G418160 // GRMZM2G009948 // GRMZM2G032955
GO:0044550	P	secondary metabolite biosynthetic process	19	472	1500	39469	0.43	1	// GRMZM2G154211 // GRMZM5G862817 // GRMZM2G441903 // GRMZM2G095280 // GRMZM2G132093 // GRMZM2G035755 // GRMZM2G173597 // GRMZM2G110881 // GRMZM2G102189 // AC203535.4_FG002 // GRMZM2G168474 // GRMZM2G400929 // GRMZM2G443728 // GRMZM2G153536 // GRMZM2G020701 // GRMZM2G156296 // GRMZM2G400129 // GRMZM2G008539 // GRMZM2G461278
GO:0000160	P	phosphorelay signal transduction system	8	472	649	39469	0.52	1	// GRMZM2G079653 // GRMZM2G400714 // GRMZM2G082346 // GRMZM2G165099 // GRMZM2G027120 // GRMZM2G119865 // GRMZM2G481668 // GRMZM2G146028
GO:0000165	P	MAPK cascade	5	472	620	39469	0.86	1	// GRMZM2G025491 // GRMZM2G131853 // GRMZM2G379835 // GRMZM2G461278 // GRMZM2G000603
GO:0009642	P	response to light intensity	11	472	577	39469	0.092	1	// GRMZM2G149647 // GRMZM2G117459 // GRMZM2G433854 // GRMZM2G151245 // GRMZM2G400714 // GRMZM2G324956 // GRMZM2G328171 // GRMZM2G002142 // GRMZM2G169890 // GRMZM2G441903 // GRMZM2G098212
GO:0016458	P	gene silencing	7	472	691	39469	0.72	1	// GRMZM2G144142 // GRMZM2G025598 // GRMZM2G461278 // GRMZM2G096591 // GRMZM2G078566 // GRMZM2G169890 // GRMZM2G135195
GO:0030855	P	epithelial cell differentiation	15	472	1020	39469	0.25	1	// GRMZM2G154628 // GRMZM2G461278 // GRMZM2G014981 // GRMZM2G128179 // GRMZM2G008406 // GRMZM2G081192 // GRMZM2G046952 // GRMZM2G047368 // GRMZM5G878139 // GRMZM2G092125 // GRMZM2G418160 // GRMZM2G015753 // GRMZM2G131853 // GRMZM2G014914 // GRMZM2G104760
GO:0016101	P	diterpenoid metabolic process	7	472	246	39469	0.032	1	// GRMZM2G420280 // GRMZM2G002142 // GRMZM2G096358 // GRMZM2G131516 // GRMZM2G055263 // GRMZM2G400129 // GRMZM2G077837
GO:0016102	P	diterpenoid biosynthetic process	7	472	207	39469	0.014	1	// GRMZM2G420280 // GRMZM2G002142 // GRMZM2G096358 // GRMZM2G131516 // GRMZM2G055263 // GRMZM2G400129 // GRMZM2G077837
GO:0006281	P	DNA repair	10	472	947	39469	0.7	1	// GRMZM2G356714 // GRMZM2G024551 // GRMZM2G437711 // GRMZM2G021921 // GRMZM2G323888 // GRMZM2G024175 // GRMZM2G166548 // GRMZM2G044126 // GRMZM2G399901 // GRMZM5G817651
GO:0060548	P	negative regulation of cell death	6	472	425	39469	0.4	1	// GRMZM2G008834 // GRMZM2G067036 // GRMZM2G114312 // GRMZM2G088083 // GRMZM2G379835 // GRMZM2G131853
GO:0045859	P	regulation of protein kinase activity	5	472	578	39469	0.82	1	// GRMZM2G131853 // GRMZM2G116885 // GRMZM2G017923 // GRMZM2G461278 // GRMZM2G165099
GO:0050832	P	defense response to fungus	13	472	890	39469	0.27	1	// GRMZM2G144142 // GRMZM2G000603 // GRMZM2G067036 // GRMZM2G132093 // GRMZM2G096591 // GRMZM2G078566 // GRMZM2G112229 // GRMZM2G049109 // GRMZM2G379835 // GRMZM5G804759 // GRMZM2G015753 // GRMZM2G175164 // GRMZM2G113967
GO:0002679	P	respiratory burst involved in defense response	11	472	436	39469	0.018	1	// GRMZM2G002131 // GRMZM2G441903 // GRMZM2G028234 // GRMZM2G400714 // GRMZM2G082346 // GRMZM2G379835 // GRMZM2G119865 // GRMZM2G015753 // GRMZM2G175164 // GRMZM2G428179 // GRMZM2G112799
GO:0006778	P	porphyrin-containing compound metabolic process	5	472	432	39469	0.59	1	// GRMZM2G063048 // GRMZM2G162535 // GRMZM2G105319 // GRMZM2G339563 // GRMZM2G020701
GO:0046486	P	glycerolipid metabolic process	7	472	558	39469	0.5	1	// GRMZM5G804759 // GRMZM2G014981 // GRMZM2G178279 // GRMZM2G400268 // GRMZM5G878139 // GRMZM2G042356 // GRMZM2G032955
GO:0046483	P	heterocycle metabolic process	173	472	16797	39469	1	1	// GRMZM2G162535 // GRMZM2G175406 // GRMZM2G144142 // GRMZM2G130477 // GRMZM2G105755 // GRMZM2G102189 // GRMZM2G400268 // GRMZM2G385635 // GRMZM2G101001 // GRMZM2G055263 // GRMZM2G135195 // GRMZM2G002131 // GRMZM2G102346 // GRMZM2G057150 // GRMZM2G003755 // GRMZM2G061277 // GRMZM2G420280 // GRMZM2G414727 // GRMZM2G379835 // GRMZM2G147327 // GRMZM2G098129 // GRMZM2G166548 // GRMZM2G116885 // GRMZM…
GO:0042325	P	regulation of phosphorylation	8	472	817	39469	0.76	1	// GRMZM2G472231 // GRMZM2G360234 // GRMZM2G461278 // GRMZM2G166971 // GRMZM2G017923 // GRMZM2G165099 // GRMZM2G131853 // GRMZM2G116885
GO:0009607	P	response to biotic stimulus	52	472	3846	39469	0.2	1	// GRMZM2G144142 // GRMZM2G035502 // GRMZM5G862817 // GRMZM2G400714 // GRMZM2G078566 // GRMZM2G112229 // GRMZM2G154628 // AC152495.1_FG003 // GRMZM2G356817 // GRMZM2G015753 // GRMZM2G032218 // GRMZM2G052422 // GRMZM2G002131 // GRMZM2G461278 // GRMZM2G132093 // GRMZM2G003755 // GRMZM2G001668 // GRMZM2G379835 // GRMZM2G049109 // GRMZM2G387603 // GRMZM2G119865 // GRMZM2G019171 // GRMZM2G428356 // GR…
GO:0006575	P	cellular modified amino acid metabolic process	7	472	363	39469	0.15	1	// GRMZM2G175406 // GRMZM2G035502 // GRMZM2G132093 // GRMZM2G056388 // GRMZM2G161891 // GRMZM2G126732 // GRMZM2G169671
GO:0034285	P	response to disaccharide	12	472	524	39469	0.027	1	// GRMZM2G024104 // GRMZM2G312877 // GRMZM2G095280 // GRMZM2G132093 // GRMZM2G363982 // GRMZM2G146380 // GRMZM2G102189 // AC203535.4_FG002 // GRMZM2G057789 // GRMZM2G169890 // GRMZM2G153536 // GRMZM2G409131
GO:0019538	P	protein metabolic process	149	472	11559	39469	0.15	1	// GRMZM2G162535 // GRMZM2G144142 // GRMZM5G862817 // GRMZM2G022120 // GRMZM2G343428 // GRMZM2G102189 // GRMZM2G400268 // GRMZM2G368765 // GRMZM2G113967 // GRMZM2G130302 // GRMZM2G024264 // AC190885.4_FG006 // GRMZM2G101001 // AC203019.3_FG001 // GRMZM2G055263 // GRMZM2G433854 // GRMZM2G089406 // GRMZM2G102346 // GRMZM2G057150 // GRMZM2G028234 // GRMZM2G420280 // GRMZM2G379835 // GRMZM2G027120 //…
GO:0009561	P	megagametogenesis	5	472	256	39469	0.2	1	// GRMZM2G065532 // GRMZM2G127416 // GRMZM2G461278 // GRMZM2G153068 // GRMZM2G098212
GO:0048563	P	post-embryonic organ morphogenesis	5	472	553	39469	0.79	1	// GRMZM2G472231 // GRMZM2G131516 // GRMZM2G055263 // GRMZM2G318180 // GRMZM2G420280
GO:0044282	P	small molecule catabolic process	20	472	1132	39469	0.058	1	// GRMZM2G409131 // GRMZM2G008834 // GRMZM2G144142 // GRMZM2G067747 // GRMZM2G058745 // GRMZM2G132093 // GRMZM2G008539 // GRMZM2G019171 // GRMZM2G163671 // GRMZM2G179045 // GRMZM2G131516 // GRMZM2G002142 // GRMZM2G153536 // GRMZM2G419542 // GRMZM2G100260 // GRMZM2G458549 // GRMZM2G386998 // GRMZM2G039757 // GRMZM2G174671 // GRMZM2G077837
GO:0009890	P	negative regulation of biosynthetic process	24	472	1636	39469	0.18	1	// GRMZM2G144142 // GRMZM2G400714 // GRMZM2G078566 // GRMZM2G138176 // GRMZM2G424241 // GRMZM2G079653 // GRMZM2G135195 // GRMZM2G002131 // GRMZM2G461278 // GRMZM2G096591 // GRMZM2G348238 // GRMZM2G000818 // GRMZM2G114312 // GRMZM2G044126 // GRMZM2G025598 // GRMZM2G112799 // GRMZM2G147712 // GRMZM2G014055 // GRMZM2G153075 // GRMZM2G017923 // GRMZM2G475683 // GRMZM2G131853 // GRMZM2G169890 // GRMZM…
GO:0009891	P	positive regulation of biosynthetic process	29	472	1906	39469	0.11	1	// GRMZM2G083964 // GRMZM2G144142 // GRMZM2G130477 // GRMZM2G441903 // GRMZM2G008539 // GRMZM2G156296 // GRMZM2G424241 // GRMZM5G862817 // GRMZM2G080764 // GRMZM2G114312 // GRMZM2G379835 // GRMZM2G147327 // GRMZM2G119865 // GRMZM2G321354 // GRMZM2G165099 // GRMZM2G168474 // GRMZM2G400929 // GRMZM2G147712 // GRMZM2G461278 // GRMZM2G139293 // GRMZM2G014055 // GRMZM2G458549 // GRMZM2G173597 // GRMZM…
GO:0048569	P	post-embryonic organ development	17	472	1415	39469	0.53	1	// GRMZM2G472231 // GRMZM2G177878 // GRMZM2G000603 // GRMZM2G044581 // GRMZM2G153075 // GRMZM2G132093 // GRMZM2G056388 // GRMZM2G163671 // GRMZM2G420280 // AC203535.4_FG002 // GRMZM2G411084 // GRMZM2G161891 // GRMZM2G418160 // GRMZM2G131516 // GRMZM2G138176 // GRMZM2G055263 // GRMZM2G318180
GO:0044283	P	small molecule biosynthetic process	36	472	3434	39469	0.82	1	// GRMZM2G008539 // GRMZM2G400714 // GRMZM2G102189 // GRMZM2G128744 // GRMZM2G032218 // GRMZM2G131516 // GRMZM2G153536 // GRMZM2G156296 // GRMZM2G055263 // GRMZM2G121747 // GRMZM2G044175 // GRMZM2G132093 // GRMZM2G152135 // GRMZM2G420280 // GRMZM2G052422 // GRMZM2G147327 // GRMZM2G169671 // GRMZM2G095280 // GRMZM2G126742 // GRMZM2G127416 // GRMZM2G099420 // GRMZM2G037152 // GRMZM6G901724 // GRMZM…
GO:0000302	P	response to reactive oxygen species	12	472	705	39469	0.15	1	// GRMZM2G121747 // GRMZM2G149647 // GRMZM2G035502 // GRMZM2G098212 // GRMZM2G117459 // GRMZM2G095280 // GRMZM2G175728 // GRMZM2G165099 // GRMZM2G324956 // GRMZM2G027120 // GRMZM2G094939 // GRMZM2G169890
GO:0044036	P	cell wall macromolecule metabolic process	9	472	944	39469	0.8	1	// GRMZM2G328171 // GRMZM2G128179 // GRMZM2G127416 // GRMZM2G057789 // GRMZM2G004856 // GRMZM2G122615 // GRMZM5G882821 // GRMZM2G135195 // GRMZM2G156296
GO:0009886	P	post-embryonic morphogenesis	14	472	1334	39469	0.73	1	// GRMZM2G472231 // GRMZM2G104299 // GRMZM2G177878 // GRMZM2G461278 // GRMZM2G153075 // GRMZM2G030116 // GRMZM2G163671 // GRMZM2G420280 // GRMZM2G131516 // GRMZM2G138176 // GRMZM2G055263 // GRMZM2G159926 // GRMZM2G318180 // GRMZM2G020701
GO:0090558	P	plant epidermis development	21	472	1703	39469	0.47	1	// GRMZM2G132093 // GRMZM2G154628 // GRMZM2G055263 // GRMZM2G461278 // GRMZM2G000603 // GRMZM2G095280 // GRMZM2G133836 // GRMZM2G128179 // GRMZM2G081192 // GRMZM2G046952 // GRMZM2G047368 // GRMZM2G131853 // GRMZM2G092125 // GRMZM2G418160 // GRMZM2G015753 // GRMZM2G008406 // GRMZM2G131516 // GRMZM2G116885 // GRMZM2G014914 // GRMZM2G104760 // GRMZM2G020701
GO:0007292	P	female gamete generation	6	472	288	39469	0.14	1	// GRMZM2G472231 // GRMZM2G065532 // GRMZM2G098212 // GRMZM2G153068 // GRMZM2G083932 // GRMZM2G461278
GO:0070592	P	cell wall polysaccharide biosynthetic process	6	472	511	39469	0.57	1	// GRMZM2G128179 // GRMZM2G127416 // GRMZM2G057789 // GRMZM2G004856 // GRMZM2G135195 // GRMZM2G156296
GO:0035556	P	intracellular signal transduction	34	472	2823	39469	0.51	1	// GRMZM2G441903 // GRMZM2G166971 // GRMZM2G400714 // GRMZM2G082346 // GRMZM2G141185 // GRMZM2G009948 // GRMZM2G153536 // GRMZM2G079653 // GRMZM2G461278 // GRMZM2G415327 // GRMZM2G027120 // GRMZM2G379835 // GRMZM2G147327 // GRMZM2G119865 // GRMZM2G159041 // GRMZM2G173910 // GRMZM2G126742 // GRMZM2G363982 // GRMZM2G165099 // GRMZM2G131853 // GRMZM2G113967 // GRMZM2G112799 // GRMZM2G050085 // GRMZM…
GO:0050789	P	regulation of biological process	259	472	21285	39469	0.36	1	// GRMZM2G478624 // GRMZM2G162535 // GRMZM2G175406 // GRMZM2G144142 // GRMZM2G130477 // GRMZM5G862817 // GRMZM2G096591 // AC231745.1_FG004 // GRMZM2G343428 // GRMZM2G102189 // GRMZM2G400268 // GRMZM2G368765 // GRMZM2G113967 // GRMZM2G130302 // GRMZM2G385635 // GRMZM2G009948 // GRMZM2G101001 // AC203019.3_FG001 // GRMZM2G105184 // GRMZM2G028007 // GRMZM2G159389 // GRMZM2G052422 // GRMZM2G002131 //…
GO:0044038	P	cell wall macromolecule biosynthetic process	6	472	537	39469	0.62	1	// GRMZM2G128179 // GRMZM2G127416 // GRMZM2G057789 // GRMZM2G004856 // GRMZM2G135195 // GRMZM2G156296
GO:0015994	P	chlorophyll metabolic process	5	472	359	39469	0.43	1	// GRMZM2G063048 // GRMZM2G162535 // GRMZM2G105319 // GRMZM2G339563 // GRMZM2G020701
GO:0000904	P	cell morphogenesis involved in differentiation	9	472	1234	39469	0.96	1	// GRMZM5G868273 // GRMZM2G035517 // GRMZM2G400714 // GRMZM2G001668 // GRMZM2G140293 // GRMZM2G034065 // AC210013.4_FG005 // GRMZM2G131853 // GRMZM2G157675
GO:0000902	P	cell morphogenesis	18	472	2136	39469	0.95	1	// GRMZM2G173910 // GRMZM5G868273 // GRMZM2G035517 // GRMZM2G400714 // GRMZM2G461278 // GRMZM2G128179 // GRMZM2G127416 // GRMZM2G443728 // GRMZM2G001668 // GRMZM2G140293 // GRMZM2G034065 // AC210013.4_FG005 // GRMZM2G418160 // GRMZM2G385635 // GRMZM2G131853 // GRMZM2G032699 // GRMZM2G157675 // GRMZM2G098212
GO:0009856	P	pollination	11	472	1054	39469	0.72	1	// GRMZM5G868273 // GRMZM2G035517 // GRMZM2G153068 // GRMZM2G038898 // GRMZM2G127416 // GRMZM2G400714 // GRMZM2G001668 // GRMZM2G034065 // AC210013.4_FG005 // GRMZM2G412304 // GRMZM2G157675
GO:0009863	P	salicylic acid mediated signaling pathway	12	472	1054	39469	0.61	1	// GRMZM2G052422 // GRMZM5G804759 // GRMZM2G132093 // GRMZM2G127416 // GRMZM2G096591 // GRMZM2G420280 // AC203535.4_FG002 // GRMZM2G379835 // GRMZM2G175164 // GRMZM2G131516 // GRMZM2G055263 // GRMZM2G318180
GO:0006886	P	intracellular protein transport	18	472	1618	39469	0.66	1	// GRMZM2G077760 // GRMZM2G067747 // GRMZM2G152587 // GRMZM2G441903 // GRMZM2G067036 // GRMZM2G160902 // GRMZM2G390489 // GRMZM2G163671 // GRMZM2G032955 // GRMZM2G029385 // GRMZM2G379835 // AC213884.3_FG001 // GRMZM2G418160 // GRMZM2G131853 // GRMZM2G009948 // GRMZM5G862817 // GRMZM2G400129 // GRMZM2G040587
GO:0009860	P	pollen tube growth	7	472	758	39469	0.8	1	// GRMZM5G868273 // GRMZM2G035517 // GRMZM2G400714 // GRMZM2G001668 // GRMZM2G034065 // AC210013.4_FG005 // GRMZM2G157675
GO:0009867	P	jasmonic acid mediated signaling pathway	9	472	879	39469	0.72	1	// GRMZM2G052422 // GRMZM5G804759 // GRMZM2G096591 // GRMZM2G420280 // AC203535.4_FG002 // GRMZM2G379835 // GRMZM2G131516 // GRMZM2G055263 // GRMZM2G318180
GO:0042254	P	ribosome biogenesis	6	472	747	39469	0.88	1	// GRMZM2G032699 // GRMZM2G015844 // GRMZM2G105755 // GRMZM2G143246 // GRMZM2G055724 // GRMZM2G379128
GO:0008643	P	carbohydrate transport	7	472	270	39469	0.048	1	// GRMZM2G081192 // GRMZM2G363982 // GRMZM2G154628 // GRMZM2G055238 // GRMZM2G014914 // GRMZM2G458549 // GRMZM2G157675
GO:0035966	P	response to topologically incorrect protein	10	472	876	39469	0.6	1	// GRMZM2G173910 // GRMZM2G056388 // GRMZM2G002131 // GRMZM2G160902 // GRMZM2G173597 // GRMZM2G122615 // GRMZM2G015753 // GRMZM2G039828 // GRMZM2G400714 // GRMZM2G104760
GO:0002682	P	regulation of immune system process	20	472	1626	39469	0.48	1	// GRMZM2G052422 // GRMZM2G139293 // GRMZM5G804759 // GRMZM2G131228 // GRMZM2G441903 // GRMZM2G126742 // GRMZM2G008539 // GRMZM2G173597 // GRMZM2G096591 // GRMZM2G168474 // AC203535.4_FG002 // GRMZM2G379835 // GRMZM2G147327 // GRMZM2G050085 // GRMZM2G418160 // GRMZM2G175164 // GRMZM2G461278 // GRMZM5G862817 // GRMZM2G067036 // GRMZM2G400929
GO:0071840	P	cellular component organization or biogenesis	150	472	13939	39469	0.95	1	// GRMZM2G114513 // GRMZM2G162535 // GRMZM2G144142 // GRMZM2G105755 // GRMZM2G022120 // GRMZM2G102189 // GRMZM2G310321 // GRMZM2G545891 // GRMZM2G385635 // GRMZM2G435589 // GRMZM2G159389 // GRMZM2G119252 // GRMZM2G379835 // GRMZM2G147327 // GRMZM2G098129 // GRMZM2G104179 // GRMZM2G083932 // GRMZM2G157675 // GRMZM2G020701 // GRMZM2G173910 // GRMZM2G035517 // GRMZM2G018798 // GRMZM2G021921 // GRMZM…
GO:0032259	P	methylation	15	472	1058	39469	0.29	1	// GRMZM2G096591 // GRMZM2G109032 // GRMZM2G105755 // GRMZM2G128179 // GRMZM2G394027 // GRMZM2G100344 // GRMZM2G022120 // GRMZM2G078566 // GRMZM2G046952 // GRMZM2G545891 // GRMZM2G074270 // GRMZM2G034697 // GRMZM2G131853 // GRMZM2G348238 // GRMZM2G021470
GO:0018130	P	heterocycle biosynthetic process	98	472	8535	39469	0.69	1	// GRMZM2G175406 // GRMZM2G144142 // GRMZM2G130477 // GRMZM2G385635 // GRMZM2G002131 // GRMZM2G102346 // GRMZM2G057150 // GRMZM2G003755 // GRMZM2G420280 // GRMZM2G379835 // GRMZM2G147327 // GRMZM2G119865 // GRMZM2G113888 // GRMZM2G018798 // GRMZM2G031323 // GRMZM2G412304 // GRMZM2G085467 // GRMZM2G055263 // GRMZM2G135195 // GRMZM2G025598 // GRMZM2G153075 // GRMZM2G146028 // GRMZM2G361423 // GRMZM…
GO:0048316	P	seed development	12	472	1497	39469	0.95	1	// GRMZM2G409131 // GRMZM5G862817 // GRMZM2G160902 // GRMZM2G400714 // GRMZM2G078566 // GRMZM2G420280 // GRMZM2G002142 // GRMZM2G131516 // GRMZM2G312521 // GRMZM2G135195 // GRMZM2G055263 // GRMZM2G016362
GO:0006629	P	lipid metabolic process	53	472	3959	39469	0.21	1	// GRMZM2G478624 // GRMZM2G055501 // GRMZM2G144142 // GRMZM2G166971 // GRMZM2G400268 // GRMZM5G878139 // AC204530.4_FG002 // GRMZM2G131516 // GRMZM2G106061 // GRMZM2G432266 // GRMZM2G055263 // GRMZM2G121747 // GRMZM2G014981 // GRMZM2G179045 // GRMZM2G137176 // GRMZM2G163671 // GRMZM2G152135 // GRMZM2G420280 // GRMZM5G882821 // GRMZM2G033746 // GRMZM2G019171 // GRMZM2G035755 // GRMZM2G158130 // GR…
GO:0009308	P	amine metabolic process	14	472	1132	39469	0.49	1	// GRMZM2G173910 // GRMZM2G312877 // GRMZM2G128744 // GRMZM2G132093 // GRMZM2G030116 // GRMZM2G174671 // GRMZM2G102189 // GRMZM2G126732 // AC210013.4_FG005 // GRMZM2G100260 // GRMZM2G386998 // GRMZM2G019171 // GRMZM2G153536 // GRMZM2G169671
GO:0006625	P	protein targeting to peroxisome	5	472	109	39469	0.012	1	// GRMZM2G032955 // GRMZM2G067747 // GRMZM2G418160 // GRMZM2G441903 // GRMZM2G163671
GO:2000377	P	regulation of reactive oxygen species metabolic process	10	472	614	39469	0.21	1	// GRMZM2G121747 // GRMZM2G025598 // GRMZM2G025491 // GRMZM2G132093 // GRMZM2G178279 // GRMZM2G420280 // GRMZM2G052422 // GRMZM2G379835 // GRMZM2G131516 // GRMZM2G055263
GO:0007389	P	pattern specification process	10	472	1107	39469	0.85	1	// GRMZM2G104299 // GRMZM2G461278 // GRMZM2G057789 // GRMZM2G015314 // GRMZM2G163671 // GRMZM2G020772 // GRMZM2G131853 // GRMZM2G131516 // GRMZM2G055263 // GRMZM2G159926
GO:0043412	P	macromolecule modification	94	472	8223	39469	0.7	1	// GRMZM2G162535 // GRMZM2G144142 // GRMZM5G862817 // GRMZM2G022120 // GRMZM2G343428 // GRMZM2G102189 // GRMZM2G400268 // GRMZM2G130302 // GRMZM2G101001 // AC203019.3_FG001 // GRMZM2G433854 // GRMZM2G057150 // GRMZM2G028234 // GRMZM2G379835 // GRMZM2G027120 // GRMZM2G116885 // GRMZM5G868683 // GRMZM2G018798 // GRMZM2G102056 // GRMZM2G113967 // GRMZM2G105184 // GRMZM2G135195 // GRMZM2G025598 // GR…
GO:0043413	P	macromolecule glycosylation	7	472	515	39469	0.42	1	// GRMZM2G111975 // GRMZM2G025598 // AC203019.3_FG001 // GRMZM2G033746 // GRMZM2G480074 // GRMZM2G001363 // GRMZM2G421126
GO:0043414	P	macromolecule methylation	7	472	703	39469	0.74	1	// GRMZM2G394027 // GRMZM2G096591 // GRMZM2G022120 // GRMZM2G078566 // GRMZM2G046952 // GRMZM2G131853 // GRMZM2G348238
GO:0009267	P	cellular response to starvation	14	472	985	39469	0.3	1	// GRMZM2G154211 // GRMZM5G804759 // GRMZM2G160902 // GRMZM2G008539 // GRMZM2G019171 // GRMZM2G081192 // GRMZM2G154628 // GRMZM2G102189 // GRMZM2G047368 // GRMZM2G092125 // GRMZM2G096358 // GRMZM2G113967 // GRMZM2G386998 // GRMZM2G014914
GO:0009266	P	response to temperature stimulus	35	472	1860	39469	0.0065	1	// GRMZM2G117459 // GRMZM2G400714 // GRMZM2G082346 // GRMZM2G078566 // GRMZM2G400268 // GRMZM2G450125 // GRMZM2G138176 // GRMZM2G433854 // GRMZM2G135195 // GRMZM2G002131 // GRMZM2G441903 // GRMZM2G153068 // GRMZM2G151245 // GRMZM2G096591 // GRMZM2G328171 // GRMZM2G119865 // GRMZM2G348238 // GRMZM2G149647 // GRMZM2G040561 // GRMZM2G165099 // AC203535.4_FG002 // GRMZM2G418160 // GRMZM2G113967 // GR…
GO:0009269	P	response to desiccation	7	472	172	39469	0.0056	1	// GRMZM2G128179 // GRMZM2G132093 // GRMZM2G154628 // GRMZM2G047368 // GRMZM2G092125 // GRMZM2G081192 // GRMZM2G014914
GO:0044724	P	single-organism carbohydrate catabolic process	8	472	480	39469	0.22	1	// GRMZM2G409131 // GRMZM2G328171 // GRMZM2G151468 // GRMZM2G458549 // GRMZM2G058745 // GRMZM2G004856 // GRMZM2G450125 // GRMZM2G038730
GO:0044042	P	glucan metabolic process	10	472	975	39469	0.73	1	// GRMZM2G461278 // GRMZM2G328171 // GRMZM2G151468 // GRMZM2G132093 // GRMZM2G127416 // GRMZM2G450125 // GRMZM2G004856 // GRMZM5G882821 // GRMZM2G131853 // GRMZM2G020701
GO:0016071	P	mRNA metabolic process	8	472	1243	39469	0.98	1	// GRMZM2G065532 // GRMZM2G173910 // GRMZM2G144142 // GRMZM2G105438 // GRMZM2G143246 // GRMZM2G061277 // GRMZM2G361115 // GRMZM2G116885
GO:0010260	P	organ senescence	6	472	380	39469	0.31	1	// GRMZM5G804759 // GRMZM2G461278 // GRMZM2G024104 // GRMZM2G379835 // GRMZM2G096358 // GRMZM2G157675
GO:0051276	P	chromosome organization	19	472	2390	39469	0.98	1	// GRMZM2G159389 // GRMZM2G144142 // GRMZM2G014055 // GRMZM2G044126 // GRMZM2G065258 // GRMZM2G348238 // GRMZM2G394027 // GRMZM2G096591 // GRMZM2G022120 // GRMZM2G078566 // GRMZM2G114312 // GRMZM2G046952 // GRMZM2G147327 // GRMZM2G475683 // GRMZM5G895573 // GRMZM2G025598 // GRMZM2G135195 // GRMZM2G039828 // GRMZM2G424241
GO:0002520	P	immune system development	7	472	234	39469	0.025	1	// GRMZM2G065532 // GRMZM2G139293 // GRMZM2G106377 // GRMZM2G014055 // GRMZM2G014981 // GRMZM5G878139 // GRMZM2G147327
GO:0048367	P	shoot system development	29	472	2946	39469	0.88	1	// GRMZM2G170167 // GRMZM2G433854 // GRMZM2G131516 // GRMZM2G159926 // GRMZM2G424241 // GRMZM2G461278 // GRMZM2G163671 // GRMZM2G420280 // GRMZM2G379835 // GRMZM2G157675 // GRMZM2G020701 // GRMZM2G113888 // GRMZM2G095280 // GRMZM2G046952 // AC203535.4_FG002 // GRMZM2G339563 // GRMZM2G055263 // GRMZM2G135195 // GRMZM2G318180 // GRMZM2G104299 // GRMZM2G024104 // GRMZM5G804759 // GRMZM2G000603 // GR…
GO:0048366	P	leaf development	7	472	1098	39469	0.98	1	// GRMZM5G804759 // GRMZM2G461278 // GRMZM2G379835 // GRMZM2G024104 // GRMZM2G339563 // GRMZM2G131853 // GRMZM2G157675
GO:0010557	P	positive regulation of macromolecule biosynthetic process	16	472	1197	39469	0.36	1	// GRMZM2G083964 // GRMZM2G144142 // GRMZM2G014055 // GRMZM2G130477 // GRMZM2G458549 // GRMZM2G114312 // GRMZM2G165099 // GRMZM2G379835 // GRMZM2G147327 // GRMZM2G096358 // GRMZM2G085467 // GRMZM2G131853 // GRMZM2G039828 // GRMZM2G147712 // GRMZM2G424241 // GRMZM2G119865
GO:0048364	P	root development	28	472	1872	39469	0.14	1	// GRMZM2G177878 // GRMZM2G400714 // GRMZM2G078566 // GRMZM2G015753 // GRMZM2G138176 // GRMZM2G047368 // GRMZM2G104760 // GRMZM2G461278 // GRMZM2G015314 // GRMZM2G096591 // GRMZM2G133836 // GRMZM2G321354 // GRMZM2G095280 // GRMZM2G008406 // GRMZM2G046952 // GRMZM2G161891 // GRMZM2G418160 // GRMZM2G081192 // GRMZM2G128179 // GRMZM2G153075 // GRMZM2G077752 // GRMZM2G154628 // GRMZM2G056388 // GRMZM…
GO:0043603	P	cellular amide metabolic process	24	472	2322	39469	0.79	1	// GRMZM2G144142 // GRMZM2G035502 // GRMZM2G106061 // AC190885.4_FG006 // GRMZM2G156296 // GRMZM2G461278 // GRMZM2G132093 // GRMZM2G114312 // GRMZM2G022662 // GRMZM2G115481 // GRMZM2G027451 // GRMZM2G111975 // GRMZM2G110345 // GRMZM6G901724 // GRMZM2G053908 // GRMZM2G161891 // GRMZM2G442000 // GRMZM2G140754 // GRMZM2G422651 // GRMZM2G379128 // GRMZM2G056388 // GRMZM2G174671 // GRMZM2G100260 // GR…
GO:0071462	P	cellular response to water stimulus	6	472	289	39469	0.14	1	// GRMZM5G804759 // GRMZM2G095280 // GRMZM2G056388 // GRMZM2G328171 // GRMZM2G113967 // GRMZM2G019171
GO:0009967	P	positive regulation of signal transduction	5	472	536	39469	0.77	1	// GRMZM2G033746 // GRMZM2G363982 // GRMZM2G014055 // GRMZM2G461278 // GRMZM2G143246
GO:0006753	P	nucleoside phosphate metabolic process	12	472	1880	39469	0.99	1	// GRMZM2G409131 // GRMZM2G032699 // GRMZM2G414727 // GRMZM2G032218 // GRMZM2G058745 // GRMZM2G143246 // GRMZM2G360234 // GRMZM2G106061 // GRMZM2G147327 // GRMZM2G098129 // GRMZM2G121468 // GRMZM2G141185
GO:0010558	P	negative regulation of macromolecule biosynthetic process	21	472	1455	39469	0.22	1	// GRMZM2G079653 // GRMZM2G144142 // GRMZM2G014055 // GRMZM2G096591 // GRMZM2G000818 // GRMZM2G153075 // GRMZM2G348238 // GRMZM2G017923 // GRMZM2G078566 // GRMZM2G002131 // GRMZM2G044126 // GRMZM2G400714 // GRMZM2G475683 // GRMZM2G138176 // GRMZM2G131853 // GRMZM2G025598 // GRMZM2G169890 // GRMZM2G135195 // GRMZM2G146028 // GRMZM2G424241 // GRMZM2G461278
GO:0097306	P	cellular response to alcohol	15	472	1056	39469	0.29	1	// GRMZM2G035517 // GRMZM2G000603 // GRMZM2G095280 // GRMZM2G008539 // GRMZM2G400714 // GRMZM2G082346 // GRMZM2G165099 // AC203535.4_FG002 // GRMZM2G131853 // GRMZM2G096358 // GRMZM2G119865 // GRMZM2G015753 // GRMZM2G113967 // GRMZM2G034065 // GRMZM2G157675
GO:0048638	P	regulation of developmental growth	12	472	965	39469	0.49	1	// GRMZM2G173910 // GRMZM2G461278 // GRMZM2G443728 // GRMZM2G096591 // GRMZM2G078566 // GRMZM2G034065 // GRMZM2G057789 // GRMZM2G098212 // GRMZM2G131853 // GRMZM2G135195 // GRMZM2G424241 // GRMZM2G020701
GO:0010016	P	shoot system morphogenesis	11	472	1116	39469	0.78	1	// GRMZM2G104299 // GRMZM2G461278 // GRMZM2G095280 // GRMZM2G163671 // GRMZM2G420280 // GRMZM2G131853 // GRMZM2G339563 // GRMZM2G131516 // GRMZM2G055263 // GRMZM2G159926 // GRMZM2G020701
GO:0044242	P	cellular lipid catabolic process	8	472	377	39469	0.088	1	// GRMZM2G008834 // GRMZM2G144142 // GRMZM2G067747 // GRMZM2G163671 // GRMZM5G804759 // GRMZM2G131516 // GRMZM2G019171 // GRMZM2G077837
GO:0009963	P	positive regulation of flavonoid biosynthetic process	8	472	409	39469	0.12	1	// GRMZM2G441903 // GRMZM5G862817 // GRMZM2G008539 // GRMZM2G173597 // GRMZM2G168474 // GRMZM2G400929 // GRMZM2G156296 // GRMZM2G461278
GO:0042176	P	regulation of protein catabolic process	5	472	227	39469	0.14	1	// GRMZM2G173910 // GRMZM2G055263 // GRMZM2G114312 // GRMZM2G077307 // GRMZM2G420280
GO:0009411	P	response to UV	12	472	818	39469	0.28	1	// GRMZM2G461278 // GRMZM2G095280 // GRMZM2G132093 // GRMZM2G035755 // GRMZM2G400714 // GRMZM2G102189 // GRMZM2G168474 // GRMZM2G044126 // GRMZM2G039828 // GRMZM2G169890 // GRMZM2G128179 // GRMZM2G000818
GO:0009416	P	response to light stimulus	36	472	2461	39469	0.13	1	// GRMZM2G177878 // GRMZM2G117459 // GRMZM2G400714 // GRMZM2G102189 // GRMZM2G128744 // GRMZM2G015753 // GRMZM2G098212 // GRMZM2G121747 // GRMZM2G433854 // GRMZM2G441903 // GRMZM2G151245 // GRMZM2G420280 // GRMZM2G328171 // GRMZM2G348238 // GRMZM2G000818 // GRMZM2G149647 // GRMZM2G095280 // GRMZM2G126742 // GRMZM2G035755 // GRMZM2G146380 // GRMZM2G002142 // GRMZM2G161891 // GRMZM2G085467 // GRMZM…
GO:0006163	P	purine nucleotide metabolic process	10	472	1437	39469	0.98	1	// GRMZM2G409131 // GRMZM2G032218 // GRMZM2G058745 // GRMZM2G143246 // GRMZM2G360234 // GRMZM2G106061 // GRMZM2G147327 // GRMZM2G098129 // GRMZM2G121468 // GRMZM2G141185
GO:0014070	P	response to organic cyclic compound	34	472	2544	39469	0.28	1	// GRMZM2G144142 // GRMZM2G035502 // GRMZM2G015844 // GRMZM2G008539 // GRMZM2G031323 // GRMZM2G304108 // GRMZM2G131516 // GRMZM2G126742 // GRMZM2G002131 // GRMZM2G461278 // GRMZM2G132093 // GRMZM2G096591 // GRMZM2G420280 // GRMZM2G052422 // GRMZM2G379835 // GRMZM2G000818 // GRMZM2G127416 // GRMZM2G157675 // GRMZM2G035517 // GRMZM2G095280 // GRMZM2G035755 // GRMZM2G146380 // AC203535.4_FG002 // GR…
GO:0048229	P	gametophyte development	14	472	1195	39469	0.57	1	// GRMZM2G065532 // GRMZM2G039011 // GRMZM2G461278 // GRMZM2G153068 // GRMZM2G128179 // GRMZM2G110881 // GRMZM2G127416 // GRMZM2G443728 // GRMZM2G078566 // GRMZM2G165099 // GRMZM2G044581 // GRMZM2G156296 // GRMZM2G157675 // GRMZM2G098212
GO:0007126	P	meiotic nuclear division	6	472	703	39469	0.84	1	// GRMZM2G472231 // GRMZM2G144142 // AC210013.4_FG005 // GRMZM5G895573 // GRMZM2G135195 // GRMZM2G168913
GO:0010363	P	regulation of plant-type hypersensitive response	16	472	1178	39469	0.34	1	// GRMZM2G052422 // GRMZM5G804759 // GRMZM5G862817 // GRMZM2G441903 // GRMZM2G126742 // GRMZM2G008539 // GRMZM2G173597 // GRMZM2G096591 // AC203535.4_FG002 // GRMZM2G379835 // GRMZM2G168474 // GRMZM2G418160 // GRMZM2G175164 // GRMZM2G461278 // GRMZM2G067036 // GRMZM2G400929
GO:0009653	P	anatomical structure morphogenesis	76	472	6345	39469	0.51	1	// GRMZM5G868273 // GRMZM2G144142 // GRMZM2G441903 // GRMZM2G400714 // GRMZM2G082346 // GRMZM2G078566 // GRMZM2G154628 // GRMZM5G878139 // GRMZM2G141185 // GRMZM2G088083 // GRMZM2G015753 // GRMZM2G385635 // GRMZM2G131516 // GRMZM2G138176 // GRMZM2G159926 // GRMZM2G156296 // GRMZM2G104760 // GRMZM2G140293 // GRMZM2G119252 // GRMZM2G014981 // GRMZM2G015314 // GRMZM2G081192 // GRMZM2G443728 // GRMZM…
GO:0000280	P	nuclear division	10	472	1143	39469	0.88	1	// GRMZM2G472231 // GRMZM2G144142 // GRMZM2G095280 // AC148167.6_FG001 // GRMZM2G411084 // AC210013.4_FG005 // AC213884.3_FG001 // GRMZM5G895573 // GRMZM2G135195 // GRMZM2G168913
GO:0009199	P	ribonucleoside triphosphate metabolic process	7	472	927	39469	0.93	1	// GRMZM2G409131 // GRMZM2G032218 // GRMZM2G058745 // GRMZM2G143246 // GRMZM2G106061 // GRMZM2G121468 // GRMZM2G098129
GO:0015672	P	monovalent inorganic cation transport	8	472	856	39469	0.8	1	// GRMZM2G478624 // GRMZM2G067747 // GRMZM2G443728 // GRMZM2G038730 // GRMZM2G135674 // GRMZM2G113967 // GRMZM2G009948 // GRMZM2G032955
GO:0051336	P	regulation of hydrolase activity	5	472	529	39469	0.76	1	// GRMZM2G131853 // GRMZM2G173910 // GRMZM2G024551 // GRMZM2G433854 // GRMZM2G024264
GO:0023056	P	positive regulation of signaling	5	472	554	39469	0.79	1	// GRMZM2G033746 // GRMZM2G363982 // GRMZM2G014055 // GRMZM2G461278 // GRMZM2G143246
GO:0008283	P	cell proliferation	9	472	863	39469	0.7	1	// GRMZM2G360234 // GRMZM2G113888 // GRMZM2G166971 // GRMZM2G153999 // GRMZM2G131228 // GRMZM2G147327 // GRMZM2G039828 // GRMZM2G106377 // GRMZM2G050085
GO:0006875	P	cellular metal ion homeostasis	7	472	319	39469	0.094	1	// GRMZM5G868273 // GRMZM2G032218 // GRMZM2G177532 // GRMZM2G175728 // GRMZM2G038730 // GRMZM2G055704 // GRMZM2G030444
GO:0050877	P	neurological system process	6	472	466	39469	0.49	1	// GRMZM2G040587 // GRMZM2G360234 // GRMZM2G029385 // GRMZM2G131853 // GRMZM2G050085 // GRMZM2G058021
GO:0043687	P	post-translational protein modification	23	472	1822	39469	0.43	1	// GRMZM5G893055 // GRMZM2G162535 // GRMZM2G144142 // GRMZM2G166971 // GRMZM2G141185 // GRMZM2G130302 // GRMZM5G895573 // GRMZM2G057150 // AC194856.3_FG002 // GRMZM2G435986 // GRMZM2G321354 // GRMZM2G165099 // GRMZM2G107867 // GRMZM2G044126 // GRMZM2G113967 // GRMZM2G105184 // GRMZM2G102056 // GRMZM2G014055 // GRMZM2G000603 // GRMZM2G034065 // GRMZM2G475683 // GRMZM2G131853 // GRMZM2G039828
GO:0035967	P	cellular response to topologically incorrect protein	7	472	588	39469	0.56	1	// GRMZM2G173597 // GRMZM2G002131 // GRMZM2G160902 // GRMZM2G400714 // GRMZM2G122615 // GRMZM2G015753 // GRMZM2G039828
GO:0006873	P	cellular ion homeostasis	13	472	571	39469	0.023	1	// GRMZM5G868273 // GRMZM2G067747 // GRMZM2G032218 // GRMZM2G177532 // GRMZM2G175728 // GRMZM2G038730 // GRMZM2G105539 // GRMZM2G135674 // GRMZM2G009948 // GRMZM2G055704 // GRMZM2G030444 // GRMZM2G104760 // GRMZM2G428356
GO:0006974	P	cellular response to DNA damage stimulus	14	472	1356	39469	0.75	1	// GRMZM2G173910 // GRMZM2G356714 // GRMZM2G024551 // GRMZM2G437711 // GRMZM2G143246 // GRMZM2G021921 // GRMZM2G126386 // GRMZM2G106412 // GRMZM2G024175 // GRMZM2G166548 // GRMZM2G044126 // GRMZM2G399901 // GRMZM5G817651 // GRMZM2G323888
GO:0034637	P	cellular carbohydrate biosynthetic process	11	472	1115	39469	0.78	1	// GRMZM2G128179 // GRMZM2G132093 // GRMZM2G127416 // GRMZM2G450125 // GRMZM2G312521 // GRMZM2G057789 // GRMZM2G004856 // GRMZM2G131853 // GRMZM2G135195 // GRMZM2G156296 // GRMZM2G020701
GO:0001558	P	regulation of cell growth	6	472	329	39469	0.21	1	// GRMZM2G173910 // GRMZM5G804759 // GRMZM2G098212 // GRMZM2G363982 // GRMZM2G114312 // GRMZM2G034065
GO:0006972	P	hyperosmotic response	17	472	744	39469	0.0099	1	// GRMZM2G312877 // GRMZM2G002131 // GRMZM2G095280 // GRMZM2G008539 // GRMZM2G400714 // GRMZM2G082346 // GRMZM2G165099 // AC203535.4_FG002 // GRMZM2G131516 // GRMZM2G096358 // GRMZM2G119865 // GRMZM2G015753 // GRMZM2G113967 // GRMZM2G055263 // GRMZM2G420280 // GRMZM2G146028 // GRMZM2G131853
GO:0009648	P	photoperiodism	8	472	351	39469	0.065	1	// GRMZM2G126742 // GRMZM2G177878 // GRMZM2G441903 // GRMZM2G433854 // GRMZM2G400714 // GRMZM2G128744 // GRMZM2G085467 // GRMZM2G348238
GO:0044257	P	cellular protein catabolic process	21	472	1039	39469	0.016	1	// GRMZM2G173910 // GRMZM2G120069 // GRMZM2G035517 // GRMZM2G114312 // GRMZM2G343688 // GRMZM2G153075 // GRMZM2G057150 // GRMZM2G056388 // GRMZM2G008834 // GRMZM2G400268 // GRMZM2G320206 // GRMZM2G337548 // GRMZM2G161891 // AC213884.3_FG001 // GRMZM2G077307 // GRMZM2G138176 // GRMZM2G106377 // GRMZM2G027120 // GRMZM2G104760 // AC191564.3_FG003 // GRMZM2G018070
GO:0044255	P	cellular lipid metabolic process	40	472	2633	39469	0.075	1	// GRMZM2G144142 // GRMZM2G400268 // GRMZM5G878139 // AC204530.4_FG002 // GRMZM2G131516 // GRMZM2G106061 // GRMZM2G432266 // GRMZM2G055263 // GRMZM2G121747 // GRMZM2G014981 // GRMZM2G137176 // GRMZM2G163671 // GRMZM2G152135 // GRMZM2G420280 // GRMZM2G033746 // GRMZM2G077837 // GRMZM2G019171 // GRMZM2G032955 // GRMZM2G402564 // GRMZM2G443728 // GRMZM2G363982 // GRMZM2G037152 // GRMZM2G002142 // GR…
GO:0009644	P	response to high light intensity	8	472	401	39469	0.11	1	// GRMZM2G149647 // GRMZM2G117459 // GRMZM2G433854 // GRMZM2G151245 // GRMZM2G400714 // GRMZM2G324956 // GRMZM2G441903 // GRMZM2G098212
GO:0030258	P	lipid modification	5	472	333	39469	0.37	1	// GRMZM2G363982 // GRMZM2G077837 // GRMZM2G067747 // GRMZM2G163671 // GRMZM2G178279
GO:0006979	P	response to oxidative stress	19	472	1110	39469	0.08	1	// GRMZM2G012479 // GRMZM2G121747 // GRMZM2G149647 // GRMZM2G177878 // GRMZM2G035502 // GRMZM2G098212 // GRMZM2G117459 // GRMZM2G095280 // GRMZM2G175728 // GRMZM2G363982 // GRMZM2G032699 // GRMZM2G165099 // GRMZM2G324956 // GRMZM2G027120 // GRMZM2G094939 // GRMZM5G892522 // GRMZM2G169890 // GRMZM2G076683 // AC194056.3_FG008
GO:0009640	P	photomorphogenesis	5	472	463	39469	0.65	1	// GRMZM2G039828 // GRMZM2G055263 // GRMZM2G135195 // GRMZM2G161891 // GRMZM2G056388
GO:0019761	P	glucosinolate biosynthetic process	6	472	473	39469	0.5	1	// GRMZM2G154211 // GRMZM2G443728 // GRMZM2G132093 // GRMZM2G095280 // GRMZM2G153536 // GRMZM2G020701
GO:0010073	P	meristem maintenance	10	472	842	39469	0.55	1	// GRMZM2G461278 // GRMZM2G443728 // GRMZM2G096591 // GRMZM2G078566 // GRMZM2G057789 // GRMZM2G037685 // GRMZM2G131853 // GRMZM2G039828 // GRMZM2G135195 // GRMZM2G020701
GO:0072511	P	divalent inorganic cation transport	5	472	430	39469	0.59	1	// GRMZM2G177532 // GRMZM2G038730 // GRMZM2G180044 // GRMZM2G104760 // GRMZM2G402564
GO:0010075	P	regulation of meristem growth	8	472	671	39469	0.55	1	// GRMZM2G461278 // GRMZM2G443728 // GRMZM2G096591 // GRMZM2G078566 // GRMZM2G057789 // GRMZM2G131853 // GRMZM2G135195 // GRMZM2G020701
GO:0008654	P	phospholipid biosynthetic process	6	472	505	39469	0.56	1	// GRMZM2G014981 // GRMZM2G128179 // GRMZM2G400268 // GRMZM5G878139 // GRMZM2G034697 // GRMZM2G032955
GO:0010498	P	proteasomal protein catabolic process	11	472	555	39469	0.075	1	// GRMZM2G173910 // GRMZM2G008834 // GRMZM2G153075 // GRMZM2G057150 // GRMZM2G114312 // GRMZM2G400268 // GRMZM2G343688 // GRMZM2G027120 // GRMZM2G077307 // GRMZM2G138176 // GRMZM2G104760
GO:1990267	P	response to transition metal nanoparticle	6	472	455	39469	0.46	1	// GRMZM2G035502 // GRMZM2G441903 // GRMZM2G177532 // GRMZM2G132093 // GRMZM2G169890 // GRMZM2G432266
GO:0042592	P	homeostatic process	30	472	1707	39469	0.026	1	// GRMZM5G868273 // GRMZM2G166971 // GRMZM2G038730 // GRMZM2G400714 // GRMZM2G009804 // GRMZM2G032218 // GRMZM2G009948 // GRMZM2G156296 // GRMZM2G104760 // GRMZM2G058745 // GRMZM2G061156 // AC194856.3_FG002 // GRMZM2G318180 // GRMZM2G105539 // GRMZM2G175728 // GRMZM2G030444 // GRMZM2G428356 // GRMZM2G362281 // GRMZM2G002142 // GRMZM5G892522 // GRMZM2G067747 // AC208327.4_FG002 // GRMZM2G014055 //…
GO:0010431	P	seed maturation	6	472	443	39469	0.44	1	// GRMZM2G160902 // GRMZM2G420280 // GRMZM2G002142 // GRMZM2G131516 // GRMZM2G055263 // GRMZM2G135195
GO:0022402	P	cell cycle process	21	472	2491	39469	0.97	1	// GRMZM2G472231 // GRMZM2G159389 // GRMZM2G144142 // GRMZM2G437711 // GRMZM2G173910 // GRMZM2G095280 // GRMZM2G057150 // GRMZM2G032218 // GRMZM2G411084 // GRMZM2G007914 // AC210013.4_FG005 // GRMZM2G412304 // AC213884.3_FG001 // GRMZM5G895573 // GRMZM2G113967 // GRMZM2G020701 // GRMZM2G116885 // GRMZM2G135195 // GRMZM2G131853 // AC148167.6_FG001 // GRMZM2G168913
GO:0022403	P	cell cycle phase	7	472	1291	39469	0.99	1	// GRMZM2G159389 // GRMZM2G173910 // GRMZM2G144142 // AC210013.4_FG005 // AC213884.3_FG001 // GRMZM2G135195 // GRMZM2G020701
GO:0042594	P	response to starvation	15	472	1059	39469	0.29	1	// GRMZM2G154211 // GRMZM5G804759 // GRMZM2G160902 // GRMZM2G008539 // GRMZM2G019171 // GRMZM2G081192 // GRMZM2G154628 // GRMZM2G102189 // GRMZM2G047368 // GRMZM2G092125 // GRMZM2G096358 // GRMZM2G113967 // GRMZM2G386998 // GRMZM2G312521 // GRMZM2G014914
GO:0048767	P	root hair elongation	10	472	759	39469	0.42	1	// GRMZM2G461278 // GRMZM2G095280 // GRMZM2G081192 // GRMZM2G128179 // GRMZM2G154628 // GRMZM2G047368 // GRMZM2G092125 // GRMZM2G131853 // GRMZM2G014914 // GRMZM2G104760
GO:0043632	P	modification-dependent macromolecule catabolic process	14	472	823	39469	0.12	1	// GRMZM2G173910 // GRMZM2G008834 // GRMZM2G106377 // GRMZM2G153075 // GRMZM2G057150 // GRMZM2G114312 // GRMZM2G400268 // GRMZM2G343688 // GRMZM2G027120 // AC213884.3_FG001 // GRMZM2G077307 // GRMZM2G138176 // GRMZM2G104760 // AC191564.3_FG003
GO:0008356	P	asymmetric cell division	6	472	190	39469	0.03	1	// GRMZM2G096591 // GRMZM2G078566 // GRMZM2G131516 // GRMZM2G050435 // GRMZM2G055263 // GRMZM2G020701
GO:0008219	P	cell death	37	472	2283	39469	0.041	1	// GRMZM2G052422 // GRMZM5G862817 // GRMZM2G166971 // GRMZM2G008539 // GRMZM2G337548 // GRMZM2G141185 // GRMZM2G126742 // GRMZM2G441903 // GRMZM2G089406 // GRMZM2G058745 // GRMZM2G096591 // GRMZM2G320206 // GRMZM2G379835 // GRMZM2G119865 // AC233850.1_FG003 // GRMZM2G173910 // GRMZM2G114312 // GRMZM2G165099 // AC203535.4_FG002 // GRMZM2G088083 // GRMZM2G339563 // GRMZM2G168474 // GRMZM2G418160 //…
GO:0051301	P	cell division	16	472	1170	39469	0.33	1	// GRMZM2G152587 // GRMZM2G095280 // GRMZM2G153075 // GRMZM2G096591 // GRMZM2G078566 // GRMZM2G046952 // GRMZM2G055724 // GRMZM2G131516 // GRMZM2G412304 // GRMZM2G033746 // GRMZM2G032218 // GRMZM2G113967 // GRMZM2G138176 // GRMZM2G050435 // GRMZM2G055263 // GRMZM2G020701
GO:0009826	P	unidimensional cell growth	15	472	1556	39469	0.83	1	// GRMZM2G173910 // GRMZM5G868273 // GRMZM2G035517 // GRMZM2G400714 // GRMZM2G461278 // GRMZM2G128179 // GRMZM2G127416 // GRMZM2G443728 // GRMZM2G001668 // GRMZM2G032699 // GRMZM2G034065 // AC210013.4_FG005 // GRMZM2G418160 // GRMZM2G157675 // GRMZM2G098212
GO:0009639	P	response to red or far red light	9	472	833	39469	0.67	1	// GRMZM2G000603 // GRMZM2G056388 // GRMZM2G102189 // GRMZM2G420280 // GRMZM2G002142 // GRMZM2G161891 // GRMZM2G039828 // GRMZM2G055263 // GRMZM2G135195
GO:0006486	P	protein glycosylation	7	472	502	39469	0.4	1	// GRMZM2G111975 // GRMZM2G025598 // AC203019.3_FG001 // GRMZM2G033746 // GRMZM2G480074 // GRMZM2G001363 // GRMZM2G421126
GO:0009734	P	auxin-activated signaling pathway	6	472	331	39469	0.21	1	// GRMZM2G044581 // GRMZM2G153075 // GRMZM2G020631 // GRMZM2G121468 // GRMZM2G138176 // GRMZM2G703002
GO:0009739	P	response to gibberellin	11	472	496	39469	0.04	1	// GRMZM2G348238 // GRMZM2G018070 // GRMZM2G025598 // GRMZM2G468585 // GRMZM2G420280 // GRMZM2G039828 // GRMZM2G131516 // GRMZM2G113888 // GRMZM2G055263 // GRMZM2G400129 // GRMZM2G077837
GO:0009738	P	abscisic acid-activated signaling pathway	11	472	815	39469	0.39	1	// GRMZM2G000603 // GRMZM2G008539 // GRMZM2G400714 // GRMZM2G082346 // GRMZM2G165099 // AC203535.4_FG002 // GRMZM2G096358 // GRMZM2G119865 // GRMZM2G015753 // GRMZM2G113967 // GRMZM2G034065
GO:2000112	P	regulation of cellular macromolecule biosynthetic process	82	472	6232	39469	0.19	1	// GRMZM2G083964 // GRMZM2G144142 // GRMZM2G031323 // GRMZM2G015844 // GRMZM2G312419 // GRMZM2G175188 // GRMZM2G400714 // GRMZM2G078566 // GRMZM2G009804 // AC208113.3_FG009 // GRMZM2G000818 // GRMZM2G422651 // GRMZM2G385635 // GRMZM2G131516 // GRMZM2G138176 // GRMZM2G046968 // GRMZM2G019446 // GRMZM2G027914 // GRMZM2G055263 // GRMZM2G424241 // GRMZM2G130477 // GRMZM2G079653 // GRMZM2G147712 // GR…
GO:2000113	P	negative regulation of cellular macromolecule biosynthetic process	18	472	1230	39469	0.23	1	// GRMZM2G079653 // GRMZM2G144142 // GRMZM2G014055 // GRMZM2G096591 // GRMZM2G153075 // GRMZM2G000818 // GRMZM2G017923 // GRMZM2G078566 // GRMZM2G002131 // GRMZM2G400714 // GRMZM2G138176 // GRMZM2G131853 // GRMZM2G025598 // GRMZM2G169890 // GRMZM2G135195 // GRMZM2G146028 // GRMZM2G424241 // GRMZM2G461278
GO:0007275	P	multicellular organism development	190	472	15387	39469	0.3	1	// GRMZM2G144142 // GRMZM2G130477 // GRMZM5G862817 // AC231745.1_FG004 // GRMZM2G343428 // GRMZM5G878139 // GRMZM2G170167 // GRMZM2G385635 // GRMZM2G159389 // GRMZM2G052422 // GRMZM2G433854 // GRMZM2G089406 // GRMZM2G088083 // GRMZM2G061277 // GRMZM2G420280 // GRMZM2G379835 // GRMZM2G147327 // GRMZM2G323261 // GRMZM2G104179 // GRMZM2G116885 // GRMZM2G157675 // GRMZM2G020701 // GRMZM2G173910 // GR…
GO:0043067	P	regulation of programmed cell death	23	472	1800	39469	0.4	1	// GRMZM2G114312 // GRMZM5G862817 // GRMZM2G008539 // GRMZM2G126742 // GRMZM2G441903 // GRMZM2G089406 // GRMZM2G096591 // GRMZM2G052422 // GRMZM2G379835 // GRMZM2G165099 // AC203535.4_FG002 // GRMZM2G168474 // GRMZM2G418160 // GRMZM2G050085 // GRMZM2G461278 // GRMZM2G173910 // GRMZM2G008834 // GRMZM5G804759 // GRMZM2G067036 // GRMZM2G173597 // GRMZM2G175164 // GRMZM2G131853 // GRMZM2G400929
GO:0007276	P	gamete generation	8	472	475	39469	0.21	1	// GRMZM2G472231 // GRMZM2G065532 // GRMZM2G461278 // GRMZM2G153068 // GRMZM2G165099 // GRMZM5G895573 // GRMZM2G083932 // GRMZM2G098212
GO:0015849	P	organic acid transport	6	472	453	39469	0.46	1	// GRMZM2G126742 // GRMZM2G032218 // GRMZM2G028234 // GRMZM2G173597 // GRMZM2G418160 // GRMZM2G428179
GO:0046686	P	response to cadmium ion	10	472	922	39469	0.66	1	// GRMZM2G012479 // GRMZM2G409131 // GRMZM2G020631 // GRMZM2G002131 // GRMZM2G132093 // GRMZM2G056388 // GRMZM2G076683 // GRMZM2G024104 // GRMZM2G161891 // GRMZM2G096358
GO:0043069	P	negative regulation of programmed cell death	5	472	402	39469	0.53	1	// GRMZM2G131853 // GRMZM2G008834 // GRMZM2G114312 // GRMZM2G379835 // GRMZM2G067036
GO:0009605	P	response to external stimulus	64	472	5210	39469	0.43	1	// GRMZM2G144142 // GRMZM2G035502 // GRMZM5G862817 // GRMZM2G160902 // GRMZM2G008539 // GRMZM2G400714 // GRMZM2G078566 // GRMZM2G112229 // GRMZM2G154628 // GRMZM2G356817 // GRMZM2G015753 // GRMZM2G032218 // GRMZM2G131516 // GRMZM2G047368 // GRMZM2G055263 // GRMZM2G052422 // GRMZM2G058021 // GRMZM2G132093 // GRMZM2G096591 // GRMZM2G001668 // GRMZM2G379835 // GRMZM2G003625 // GRMZM2G049109 // GRMZM…
GO:0009827	P	plant-type cell wall modification	5	472	579	39469	0.82	1	// GRMZM5G868273 // GRMZM2G400714 // GRMZM2G001668 // GRMZM2G157675 // GRMZM2G020701
GO:0006468	P	protein phosphorylation	25	472	2844	39469	0.96	1	// GRMZM2G166971 // GRMZM2G343428 // GRMZM2G112229 // GRMZM2G104760 // GRMZM2G461278 // AC208113.3_FG009 // GRMZM2G017923 // GRMZM2G001668 // AC194856.3_FG002 // GRMZM2G049109 // GRMZM2G379835 // GRMZM2G116885 // GRMZM2G126858 // GRMZM2G321354 // GRMZM2G106377 // GRMZM2G062471 // GRMZM2G165099 // GRMZM2G107867 // GRMZM2G113967 // GRMZM2G432176 // GRMZM2G000603 // GRMZM2G025491 // GRMZM2G034065 //…
GO:0000279	P	M phase	5	472	821	39469	0.97	1	// GRMZM2G159389 // GRMZM2G135195 // GRMZM2G144142 // AC213884.3_FG001 // AC210013.4_FG005
GO:0000278	P	mitotic cell cycle	13	472	1424	39469	0.87	1	// GRMZM2G472231 // GRMZM2G173910 // GRMZM2G095280 // GRMZM2G057150 // GRMZM2G032218 // GRMZM2G165099 // AC148167.6_FG001 // GRMZM2G411084 // AC213884.3_FG001 // GRMZM2G113967 // GRMZM2G116885 // GRMZM5G884242 // GRMZM2G020701
GO:0006397	P	mRNA processing	6	472	674	39469	0.82	1	// GRMZM2G065532 // GRMZM2G144142 // GRMZM2G105438 // GRMZM2G143246 // GRMZM2G061277 // GRMZM2G361115
GO:0019219	P	regulation of nucleobase-containing compound metabolic process	86	472	6965	39469	0.39	1	// GRMZM2G144142 // GRMZM2G130477 // GRMZM2G385635 // GRMZM2G002131 // GRMZM2G057150 // GRMZM2G003755 // GRMZM2G420280 // GRMZM2G379835 // GRMZM2G147327 // GRMZM2G119865 // GRMZM2G113888 // GRMZM2G018798 // GRMZM2G078566 // GRMZM2G085467 // GRMZM2G025598 // GRMZM2G055263 // GRMZM2G135195 // GRMZM2G414727 // GRMZM2G153075 // GRMZM2G146028 // GRMZM2G083964 // GRMZM2G175188 // GRMZM2G009804 // GRMZM…
GO:0045087	P	innate immune response	29	472	2391	39469	0.5	1	// GRMZM2G173597 // GRMZM5G862817 // GRMZM2G008539 // GRMZM2G078566 // GRMZM2G112229 // GRMZM2G015753 // GRMZM2G032218 // GRMZM2G126742 // GRMZM2G441903 // GRMZM2G132093 // GRMZM2G096591 // GRMZM2G001668 // GRMZM2G052422 // GRMZM2G379835 // AC203535.4_FG002 // GRMZM2G339563 // GRMZM2G168474 // GRMZM2G400929 // GRMZM2G386998 // GRMZM2G077837 // GRMZM5G804759 // GRMZM2G000603 // GRMZM2G067036 // GR…
GO:0006461	P	protein complex assembly	16	472	1710	39469	0.87	1	// GRMZM2G173910 // GRMZM2G114513 // GRMZM2G035517 // GRMZM2G310321 // GRMZM2G008740 // GRMZM2G038730 // GRMZM2G056388 // GRMZM2G324956 // GRMZM2G137176 // GRMZM2G131853 // GRMZM2G020701 // GRMZM2G435589 // GRMZM5G822947 // GRMZM2G104760 // GRMZM2G157675 // GRMZM2G025078
GO:0070085	P	glycosylation	7	472	538	39469	0.46	1	// GRMZM2G111975 // GRMZM2G025598 // AC203019.3_FG001 // GRMZM2G033746 // GRMZM2G480074 // GRMZM2G001363 // GRMZM2G421126
GO:0006464	P	cellular protein modification process	90	472	7223	39469	0.35	1	// GRMZM2G162535 // GRMZM2G144142 // GRMZM5G862817 // GRMZM2G022120 // GRMZM2G343428 // GRMZM2G102189 // GRMZM2G400268 // GRMZM2G130302 // AC203019.3_FG001 // GRMZM2G433854 // GRMZM2G057150 // GRMZM2G028234 // GRMZM2G379835 // GRMZM2G027120 // GRMZM2G116885 // GRMZM5G868683 // GRMZM2G018798 // GRMZM2G102056 // GRMZM2G113967 // GRMZM2G105184 // GRMZM2G135195 // GRMZM2G025598 // GRMZM2G153075 // GR…
GO:0000272	P	polysaccharide catabolic process	7	472	359	39469	0.15	1	// GRMZM5G804759 // GRMZM2G151468 // GRMZM2G038730 // GRMZM2G328171 // GRMZM2G004856 // GRMZM5G882821 // GRMZM2G450125
GO:0044767	P	single-organism developmental process	195	472	15861	39469	0.33	1	// GRMZM2G144142 // GRMZM2G130477 // GRMZM5G862817 // AC231745.1_FG004 // GRMZM2G343428 // GRMZM5G878139 // GRMZM2G170167 // GRMZM2G385635 // GRMZM2G159389 // GRMZM2G052422 // GRMZM2G433854 // GRMZM2G119252 // GRMZM2G089406 // GRMZM2G088083 // GRMZM2G061277 // GRMZM2G420280 // GRMZM2G379835 // GRMZM2G147327 // GRMZM2G323261 // GRMZM2G104179 // GRMZM2G083932 // GRMZM2G116885 // GRMZM2G157675 // GR…
GO:0044765	P	single-organism transport	44	472	3691	39469	0.53	1	// GRMZM2G360234 // GRMZM5G862817 // GRMZM2G038730 // GRMZM2G044581 // GRMZM2G078566 // GRMZM2G310321 // GRMZM2G428179 // GRMZM2G015753 // GRMZM2G032218 // GRMZM2G009948 // GRMZM2G077760 // GRMZM2G126742 // GRMZM2G028234 // GRMZM2G096591 // GRMZM2G163671 // GRMZM2G055238 // GRMZM2G420280 // GRMZM2G379835 // GRMZM2G032955 // GRMZM2G157675 // GRMZM2G472231 // GRMZM2G113011 // GRMZM2G443728 // GRMZM…
GO:0044764	P	multi-organism cellular process	8	472	889	39469	0.83	1	// GRMZM2G461278 // GRMZM2G379835 // GRMZM2G351160 // GRMZM2G387603 // GRMZM2G077307 // GRMZM2G062471 // GRMZM2G032955 // GRMZM5G867121
GO:0044763	P	single-organism cellular process	248	472	20769	39469	0.53	1	// GRMZM2G012479 // GRMZM2G162535 // GRMZM2G175406 // GRMZM2G144142 // GRMZM2G020631 // GRMZM5G862817 // GRMZM2G096591 // GRMZM2G343428 // GRMZM2G102189 // GRMZM2G400268 // GRMZM5G878139 // GRMZM2G113967 // GRMZM2G385635 // GRMZM2G009948 // GRMZM2G153536 // GRMZM2G432266 // GRMZM2G055263 // GRMZM2G159389 // GRMZM2G002131 // GRMZM2G119252 // GRMZM2G089406 // GRMZM2G328171 // GRMZM2G057150 // GRMZM…
GO:0031047	P	gene silencing by RNA	7	472	489	39469	0.37	1	// GRMZM2G144142 // GRMZM2G025598 // GRMZM2G461278 // GRMZM2G096591 // GRMZM2G078566 // GRMZM2G169890 // GRMZM2G135195
GO:0010383	P	cell wall polysaccharide metabolic process	8	472	782	39469	0.72	1	// GRMZM2G328171 // GRMZM2G128179 // GRMZM2G127416 // GRMZM2G057789 // GRMZM2G004856 // GRMZM5G882821 // GRMZM2G135195 // GRMZM2G156296
GO:0019941	P	modification-dependent protein catabolic process	14	472	791	39469	0.099	1	// GRMZM2G173910 // GRMZM2G008834 // GRMZM2G106377 // GRMZM2G153075 // GRMZM2G057150 // GRMZM2G114312 // GRMZM2G400268 // GRMZM2G343688 // GRMZM2G027120 // AC213884.3_FG001 // GRMZM2G077307 // GRMZM2G138176 // GRMZM2G104760 // AC191564.3_FG003
GO:0010224	P	response to UV-B	10	472	381	39469	0.019	1	// GRMZM2G095280 // GRMZM2G132093 // GRMZM2G035755 // GRMZM2G400714 // GRMZM2G102189 // GRMZM2G168474 // GRMZM2G044126 // GRMZM2G039828 // GRMZM2G169890 // GRMZM2G000818
GO:0006091	P	generation of precursor metabolites and energy	7	472	1051	39469	0.97	1	// GRMZM2G342687 // GRMZM2G409131 // GRMZM2G058745 // GRMZM2G086052 // GRMZM2G024175 // GRMZM2G131853 // GRMZM5G892522
GO:0009966	P	regulation of signal transduction	17	472	1523	39469	0.65	1	// GRMZM2G079653 // GRMZM2G014055 // GRMZM2G461278 // GRMZM2G441903 // GRMZM2G126742 // GRMZM2G143246 // GRMZM2G363982 // GRMZM2G017923 // GRMZM2G420280 // GRMZM2G131516 // GRMZM2G044581 // GRMZM2G033746 // GRMZM2G113967 // GRMZM2G025598 // GRMZM2G055263 // GRMZM2G146028 // GRMZM2G131853
GO:0040011	P	locomotion	7	472	422	39469	0.25	1	// GRMZM2G058021 // GRMZM2G441903 // GRMZM2G360234 // GRMZM2G131853 // GRMZM2G062471 // GRMZM2G435986 // GRMZM2G032955
GO:1901701	P	cellular response to oxygen-containing compound	43	472	2760	39469	0.049	1	// GRMZM2G144142 // GRMZM2G175728 // GRMZM2G008539 // GRMZM2G400714 // GRMZM2G082346 // GRMZM2G015753 // GRMZM2G131516 // GRMZM2G055263 // GRMZM2G121747 // GRMZM2G058745 // GRMZM2G132093 // GRMZM2G096591 // GRMZM2G420280 // GRMZM2G052422 // GRMZM2G328171 // GRMZM2G379835 // GRMZM2G119865 // GRMZM2G348238 // GRMZM2G019171 // GRMZM2G363982 // GRMZM2G157675 // GRMZM2G035517 // GRMZM2G095280 // GRMZM…
GO:0009735	P	response to cytokinin	8	472	449	39469	0.18	1	// GRMZM2G025598 // GRMZM2G128179 // GRMZM2G078566 // GRMZM2G157683 // GRMZM2G113967 // GRMZM2G113888 // GRMZM2G104760 // GRMZM2G020701
GO:0035194	P	posttranscriptional gene silencing by RNA	6	472	353	39469	0.25	1	// GRMZM2G144142 // GRMZM2G025598 // GRMZM2G461278 // GRMZM2G096591 // GRMZM2G078566 // GRMZM2G169890
GO:0048856	P	anatomical structure development	202	472	16536	39469	0.36	1	// GRMZM2G144142 // GRMZM2G130477 // GRMZM5G862817 // AC231745.1_FG004 // GRMZM2G343428 // GRMZM2G102189 // GRMZM5G878139 // GRMZM2G170167 // GRMZM2G385635 // GRMZM2G159389 // GRMZM2G052422 // GRMZM2G433854 // GRMZM2G119252 // GRMZM2G089406 // GRMZM2G088083 // GRMZM2G061277 // GRMZM2G420280 // GRMZM2G414727 // GRMZM2G379835 // GRMZM2G147327 // GRMZM2G098129 // GRMZM2G104179 // GRMZM2G083932 // GR…
GO:0019693	P	ribose phosphate metabolic process	10	472	1517	39469	0.99	1	// GRMZM2G409131 // GRMZM2G032218 // GRMZM2G058745 // GRMZM2G143246 // GRMZM2G360234 // GRMZM2G106061 // GRMZM2G147327 // GRMZM2G098129 // GRMZM2G121468 // GRMZM2G141185
GO:0006066	P	alcohol metabolic process	6	472	962	39469	0.97	1	// GRMZM2G409131 // GRMZM2G058745 // GRMZM2G179045 // GRMZM2G102189 // GRMZM2G002142 // GRMZM2G042356
GO:0006796	P	phosphate-containing compound metabolic process	64	472	6628	39469	0.98	1	// GRMZM2G162535 // GRMZM2G105184 // GRMZM2G015844 // GRMZM2G166971 // GRMZM2G343428 // GRMZM2G112229 // GRMZM2G400268 // GRMZM5G878139 // GRMZM2G141185 // GRMZM2G130302 // GRMZM2G032218 // GRMZM2G104760 // GRMZM2G461278 // GRMZM2G014981 // GRMZM2G058745 // AC208113.3_FG009 // GRMZM2G017923 // GRMZM2G001668 // AC194856.3_FG002 // GRMZM2G049109 // GRMZM2G379835 // GRMZM2G147327 // GRMZM2G098129 //…
GO:0009851	P	auxin biosynthetic process	8	472	288	39469	0.025	1	// GRMZM2G126742 // GRMZM2G154211 // GRMZM2G000603 // GRMZM2G095280 // GRMZM2G132093 // GRMZM2G008539 // GRMZM2G386998 // GRMZM2G153536
GO:0006790	P	sulfur compound metabolic process	19	472	1191	39469	0.13	1	// GRMZM5G868273 // GRMZM2G154211 // GRMZM2G056388 // GRMZM2G154499 // GRMZM2G121468 // GRMZM2G443728 // AC231745.1_FG004 // GRMZM2G104639 // GRMZM2G095280 // GRMZM2G304108 // GRMZM2G161891 // GRMZM5G892522 // GRMZM2G102959 // GRMZM2G132093 // GRMZM2G035502 // GRMZM2G031496 // GRMZM2G042356 // GRMZM2G153536 // GRMZM2G020701
GO:0048528	P	post-embryonic root development	8	472	394	39469	0.11	1	// GRMZM2G177878 // GRMZM2G153075 // GRMZM2G132093 // GRMZM2G056388 // GRMZM2G411084 // GRMZM2G161891 // GRMZM2G418160 // GRMZM2G138176
GO:0006793	P	phosphorus metabolic process	64	472	6721	39469	0.98	1	// GRMZM2G162535 // GRMZM2G105184 // GRMZM2G015844 // GRMZM2G166971 // GRMZM2G343428 // GRMZM2G112229 // GRMZM2G400268 // GRMZM5G878139 // GRMZM2G141185 // GRMZM2G130302 // GRMZM2G032218 // GRMZM2G104760 // GRMZM2G461278 // GRMZM2G014981 // GRMZM2G058745 // AC208113.3_FG009 // GRMZM2G017923 // GRMZM2G001668 // AC194856.3_FG002 // GRMZM2G049109 // GRMZM2G379835 // GRMZM2G147327 // GRMZM2G098129 //…
GO:0006417	P	regulation of translation	6	472	556	39469	0.65	1	// GRMZM2G144142 // GRMZM2G461278 // GRMZM2G140754 // GRMZM2G100260 // GRMZM2G169890 // GRMZM2G422651
GO:0048527	P	lateral root development	8	472	375	39469	0.087	1	// GRMZM2G177878 // GRMZM2G153075 // GRMZM2G132093 // GRMZM2G056388 // GRMZM2G411084 // GRMZM2G161891 // GRMZM2G418160 // GRMZM2G138176
GO:0006414	P	translational elongation	5	472	165	39469	0.052	1	// GRMZM2G100260 // GRMZM2G140754 // GRMZM2G110345 // GRMZM2G106061 // GRMZM2G022662
GO:0006413	P	translational initiation	5	472	303	39469	0.3	1	// AC190885.4_FG006 // GRMZM2G422651 // GRMZM2G442000 // GRMZM2G114312 // GRMZM2G115481
GO:0006412	P	translation	17	472	2081	39469	0.96	1	// GRMZM2G144142 // GRMZM2G461278 // GRMZM2G022662 // GRMZM2G114312 // GRMZM2G106061 // GRMZM2G110345 // GRMZM2G140754 // GRMZM2G053908 // GRMZM2G111975 // GRMZM2G442000 // GRMZM2G115481 // GRMZM2G100260 // AC190885.4_FG006 // GRMZM2G027451 // GRMZM2G422651 // GRMZM2G169890 // GRMZM2G379128
GO:0048523	P	negative regulation of cellular process	43	472	3544	39469	0.48	1	// GRMZM2G144142 // GRMZM2G153999 // GRMZM2G078566 // GRMZM2G024264 // GRMZM2G131516 // GRMZM2G138176 // GRMZM2G055263 // GRMZM2G424241 // GRMZM2G079653 // GRMZM2G135195 // GRMZM2G002131 // GRMZM2G461278 // GRMZM2G017923 // GRMZM2G420280 // GRMZM2G379835 // GRMZM2G435986 // GRMZM2G348238 // GRMZM2G116885 // GRMZM2G000818 // GRMZM2G321354 // GRMZM2G173910 // GRMZM2G400714 // GRMZM2G096591 // GRMZM…
GO:0048522	P	positive regulation of cellular process	45	472	3757	39469	0.52	1	// GRMZM2G083964 // GRMZM2G144142 // GRMZM2G015844 // GRMZM2G166971 // GRMZM2G141185 // GRMZM2G385635 // GRMZM2G009948 // GRMZM2G424241 // GRMZM2G130477 // GRMZM2G050085 // GRMZM2G461278 // GRMZM2G080764 // GRMZM2G138176 // GRMZM2G114312 // AC203019.3_FG001 // GRMZM2G379835 // GRMZM2G147327 // GRMZM2G119865 // GRMZM2G159041 // AC213884.3_FG001 // AC233850.1_FG003 // GRMZM2G321354 // GRMZM2G363982…
GO:0006520	P	cellular amino acid metabolic process	13	472	1341	39469	0.81	1	// GRMZM2G173910 // GRMZM2G024104 // GRMZM2G312877 // GRMZM2G095280 // GRMZM2G174671 // GRMZM6G901724 // GRMZM2G126732 // GRMZM2G140754 // GRMZM2G128744 // GRMZM2G100260 // GRMZM2G153536 // GRMZM2G110881 // GRMZM2G169671
GO:0009636	P	response to toxic substance	5	472	255	39469	0.2	1	// GRMZM2G175728 // GRMZM2G169890 // GRMZM2G168474 // GRMZM2G008539 // GRMZM2G132093
GO:2000241	P	regulation of reproductive process	11	472	1028	39469	0.69	1	// GRMZM2G472231 // GRMZM2G433854 // GRMZM2G160902 // GRMZM2G034065 // GRMZM2G420280 // GRMZM2G123550 // GRMZM2G348238 // GRMZM2G131516 // GRMZM2G039828 // GRMZM2G055263 // GRMZM2G135195
GO:0043449	P	cellular alkene metabolic process	8	472	285	39469	0.024	1	// GRMZM5G804759 // GRMZM2G152587 // GRMZM2G400714 // GRMZM2G082346 // GRMZM2G052422 // GRMZM2G057789 // GRMZM2G015753 // GRMZM2G112799
GO:0007165	P	signal transduction	104	472	7659	39469	0.086	1	// GRMZM2G162535 // GRMZM2G175406 // GRMZM2G144142 // GRMZM2G020631 // GRMZM2G343428 // GRMZM2G102189 // GRMZM2G385635 // GRMZM2G009948 // GRMZM2G153536 // GRMZM2G002131 // GRMZM2G057150 // GRMZM2G420280 // GRMZM2G379835 // GRMZM2G147327 // GRMZM2G323261 // GRMZM2G119865 // GRMZM2G121468 // GRMZM2G020701 // GRMZM2G158130 // GRMZM2G035517 // GRMZM2G312521 // GRMZM2G113967 // GRMZM2G414727 // GRMZM…
GO:0007166	P	cell surface receptor signaling pathway	19	472	1324	39469	0.24	1	// GRMZM2G147327 // GRMZM2G017923 // GRMZM2G014055 // GRMZM2G058021 // GRMZM2G441903 // GRMZM2G000603 // GRMZM2G057150 // GRMZM2G363982 // GRMZM2G122577 // GRMZM2G088083 // GRMZM2G074270 // GRMZM2G033746 // GRMZM2G475683 // GRMZM2G360234 // GRMZM2G131853 // GRMZM2G414727 // GRMZM2G050085 // GRMZM2G303810 // GRMZM2G394027
GO:0007167	P	enzyme linked receptor protein signaling pathway	9	472	541	39469	0.21	1	// GRMZM2G014055 // GRMZM2G000603 // GRMZM2G441903 // GRMZM2G363982 // GRMZM2G017923 // GRMZM2G088083 // GRMZM2G475683 // GRMZM2G131853 // GRMZM2G394027
GO:0007169	P	transmembrane receptor protein tyrosine kinase signaling pathway	7	472	334	39469	0.11	1	// GRMZM2G441903 // GRMZM2G363982 // GRMZM2G017923 // GRMZM2G088083 // GRMZM2G475683 // GRMZM2G131853 // GRMZM2G394027
GO:0044707	P	single-multicellular organism process	192	472	15747	39469	0.38	1	// GRMZM2G144142 // GRMZM2G130477 // GRMZM5G862817 // AC231745.1_FG004 // GRMZM2G343428 // GRMZM5G878139 // GRMZM2G170167 // GRMZM2G385635 // GRMZM2G159389 // GRMZM2G052422 // GRMZM2G433854 // GRMZM2G089406 // GRMZM2G088083 // GRMZM2G061277 // GRMZM2G420280 // GRMZM2G379835 // GRMZM2G147327 // GRMZM2G323261 // GRMZM2G104179 // GRMZM2G083932 // GRMZM2G116885 // GRMZM2G157675 // GRMZM2G020701 // GR…
GO:0031347	P	regulation of defense response	18	472	1526	39469	0.56	1	// GRMZM2G052422 // GRMZM2G067036 // GRMZM5G804759 // GRMZM2G113888 // GRMZM5G862817 // GRMZM2G441903 // GRMZM2G126742 // GRMZM2G008539 // GRMZM2G173597 // GRMZM2G096591 // AC203535.4_FG002 // GRMZM2G379835 // GRMZM2G168474 // GRMZM2G418160 // GRMZM2G175164 // GRMZM2G461278 // GRMZM2G077837 // GRMZM2G400929
GO:0044712	P	single-organism catabolic process	45	472	2904	39469	0.048	1	// GRMZM2G012479 // GRMZM2G162535 // GRMZM2G144142 // GRMZM2G035502 // GRMZM2G038730 // GRMZM2G174671 // GRMZM2G131516 // GRMZM2G153536 // GRMZM2G039757 // GRMZM2G126742 // GRMZM2G002131 // GRMZM2G151468 // GRMZM2G132093 // GRMZM2G163671 // GRMZM2G328171 // GRMZM2G098129 // GRMZM5G882821 // GRMZM2G019171 // GRMZM2G008539 // GRMZM2G020701 // GRMZM2G095280 // GRMZM2G035755 // GRMZM6G901724 // GRMZM…
GO:0042445	P	hormone metabolic process	13	472	1014	39469	0.44	1	// GRMZM2G126742 // GRMZM2G153536 // GRMZM2G154211 // GRMZM2G000603 // GRMZM2G095280 // GRMZM2G132093 // GRMZM2G035755 // GRMZM2G002142 // GRMZM2G102189 // AC210013.4_FG005 // GRMZM2G386998 // GRMZM2G019171 // GRMZM2G008539
GO:0044710	P	single-organism metabolic process	193	472	15163	39469	0.15	1	// GRMZM2G478624 // GRMZM2G162535 // GRMZM2G144142 // GRMZM2G020631 // GRMZM2G105755 // GRMZM2G343428 // GRMZM2G102189 // GRMZM2G400268 // GRMZM5G878139 // GRMZM2G113967 // GRMZM2G385635 // GRMZM2G153536 // GRMZM2G432266 // GRMZM2G055263 // GRMZM2G159389 // GRMZM2G052422 // GRMZM2G152135 // GRMZM2G002131 // GRMZM5G862817 // GRMZM2G028234 // GRMZM2G168474 // GRMZM2G420280 // GRMZM2G379835 // GRMZM…
GO:0044711	P	single-organism biosynthetic process	75	472	6578	39469	0.69	1	// GRMZM2G052422 // GRMZM2G441903 // GRMZM2G038730 // GRMZM2G400714 // GRMZM2G102189 // GRMZM2G400268 // GRMZM5G878139 // GRMZM2G126732 // GRMZM2G105319 // GRMZM2G141185 // AC204530.4_FG002 // GRMZM2G128744 // GRMZM2G385635 // GRMZM2G131516 // GRMZM2G020701 // GRMZM2G153536 // GRMZM2G156296 // GRMZM2G055263 // GRMZM2G008539 // GRMZM2G032218 // GRMZM2G121747 // GRMZM2G154211 // GRMZM5G862817 // GR…
GO:0042440	P	pigment metabolic process	11	472	912	39469	0.53	1	// GRMZM2G162535 // GRMZM2G095280 // GRMZM2G132093 // GRMZM2G035755 // GRMZM2G105319 // GRMZM2G152135 // GRMZM2G063048 // GRMZM2G339563 // GRMZM2G039828 // GRMZM2G008539 // GRMZM2G020701
GO:0070271	P	protein complex biogenesis	16	472	1714	39469	0.87	1	// GRMZM2G173910 // GRMZM2G114513 // GRMZM2G035517 // GRMZM2G310321 // GRMZM2G008740 // GRMZM2G038730 // GRMZM2G056388 // GRMZM2G324956 // GRMZM2G137176 // GRMZM2G131853 // GRMZM2G020701 // GRMZM2G435589 // GRMZM5G822947 // GRMZM2G104760 // GRMZM2G157675 // GRMZM2G025078
GO:0010256	P	endomembrane system organization	12	472	748	39469	0.19	1	// GRMZM2G061156 // GRMZM2G081192 // GRMZM2G127416 // GRMZM2G154628 // GRMZM2G047368 // GRMZM2G092125 // GRMZM2G033746 // GRMZM2G418160 // GRMZM2G131853 // GRMZM2G014914 // GRMZM2G038730 // GRMZM2G157675
GO:0006732	P	coenzyme metabolic process	5	472	924	39469	0.99	1	// GRMZM2G058745 // GRMZM2G121468 // GRMZM2G175406 // GRMZM2G042356 // GRMZM2G409131
GO:0044093	P	positive regulation of molecular function	10	472	1045	39469	0.8	1	// GRMZM2G173910 // GRMZM2G147327 // GRMZM2G461278 // GRMZM2G175728 // GRMZM2G360234 // GRMZM2G168858 // GRMZM2G165099 // GRMZM2G141185 // GRMZM5G892522 // GRMZM2G131853
GO:0044092	P	negative regulation of molecular function	7	472	701	39469	0.73	1	// GRMZM2G173910 // GRMZM2G017923 // GRMZM2G131853 // GRMZM2G024264 // GRMZM2G116885 // AC233850.1_FG003 // GRMZM2G020701
GO:0033036	P	macromolecule localization	28	472	3345	39469	0.98	1	// GRMZM2G441903 // GRMZM2G160902 // GRMZM2G131516 // GRMZM2G009948 // GRMZM2G077760 // GRMZM5G862817 // GRMZM2G415327 // GRMZM2G163671 // GRMZM2G379835 // AC213884.3_FG001 // GRMZM2G032955 // GRMZM2G113011 // GRMZM2G095280 // GRMZM2G390489 // GRMZM2G412304 // GRMZM2G418160 // GRMZM2G055263 // GRMZM2G135195 // GRMZM2G400129 // GRMZM2G040587 // GRMZM2G067747 // GRMZM2G152587 // GRMZM2G067036 // GR…
GO:0006664	P	glycolipid metabolic process	8	472	374	39469	0.086	1	// GRMZM5G804759 // GRMZM2G443728 // GRMZM2G056388 // GRMZM2G033746 // GRMZM2G113967 // AC204530.4_FG002 // GRMZM2G386998 // GRMZM2G019171
GO:0043062	P	extracellular structure organization	5	472	413	39469	0.55	1	// GRMZM2G110881 // GRMZM2G156296 // GRMZM2G078566 // GRMZM2G157675 // GRMZM2G128179
GO:0009686	P	gibberellin biosynthetic process	7	472	196	39469	0.011	1	// GRMZM2G420280 // GRMZM2G002142 // GRMZM2G096358 // GRMZM2G131516 // GRMZM2G055263 // GRMZM2G400129 // GRMZM2G077837
GO:0009685	P	gibberellin metabolic process	7	472	202	39469	0.013	1	// GRMZM2G420280 // GRMZM2G002142 // GRMZM2G096358 // GRMZM2G131516 // GRMZM2G055263 // GRMZM2G400129 // GRMZM2G077837
GO:0009684	P	indoleacetic acid biosynthetic process	8	472	268	39469	0.018	1	// GRMZM2G126742 // GRMZM2G154211 // GRMZM2G000603 // GRMZM2G095280 // GRMZM2G132093 // GRMZM2G008539 // GRMZM2G386998 // GRMZM2G153536
GO:0010038	P	response to metal ion	17	472	1413	39469	0.52	1	// GRMZM2G012479 // GRMZM2G409131 // GRMZM2G020631 // GRMZM2G002131 // GRMZM2G441903 // GRMZM2G177532 // GRMZM2G132093 // GRMZM2G056388 // GRMZM2G076683 // GRMZM2G024104 // GRMZM2G161891 // GRMZM2G096358 // GRMZM2G131853 // GRMZM2G035502 // GRMZM2G169890 // GRMZM2G432266 // GRMZM2G025078
GO:2001141	P	regulation of RNA biosynthetic process	77	472	5824	39469	0.19	1	// GRMZM2G083964 // GRMZM2G144142 // GRMZM2G031323 // GRMZM2G015844 // GRMZM2G312419 // GRMZM2G175188 // GRMZM2G400714 // GRMZM2G078566 // GRMZM2G009804 // AC208113.3_FG009 // GRMZM2G000818 // GRMZM2G385635 // GRMZM2G131516 // GRMZM2G138176 // GRMZM2G046968 // GRMZM2G019446 // GRMZM2G027914 // GRMZM2G055263 // GRMZM2G424241 // GRMZM2G130477 // GRMZM2G079653 // GRMZM2G147712 // GRMZM2G002131 // GR…
GO:0051701	P	interaction with host	5	472	297	39469	0.29	1	// GRMZM2G461278 // GRMZM2G032955 // GRMZM2G175164 // GRMZM2G077307 // GRMZM2G062471
GO:0051707	P	response to other organism	48	472	3562	39469	0.21	1	// GRMZM2G144142 // GRMZM2G035502 // GRMZM5G862817 // GRMZM2G400714 // GRMZM2G078566 // GRMZM2G112229 // GRMZM2G154628 // GRMZM2G356817 // GRMZM2G015753 // GRMZM2G032218 // GRMZM2G052422 // GRMZM2G461278 // GRMZM2G132093 // GRMZM2G096591 // GRMZM2G001668 // GRMZM2G379835 // GRMZM2G049109 // GRMZM2G387603 // GRMZM2G119865 // GRMZM2G019171 // GRMZM2G428356 // GRMZM2G126742 // GRMZM2G175164 // GRMZM…
GO:0051704	P	multi-organism process	73	472	5934	39469	0.42	1	// GRMZM2G065532 // GRMZM5G868273 // GRMZM2G144142 // AC152495.1_FG003 // GRMZM5G862817 // GRMZM2G400714 // GRMZM2G078566 // GRMZM2G112229 // GRMZM2G174671 // GRMZM2G126732 // GRMZM2G356817 // GRMZM2G015753 // GRMZM5G895573 // GRMZM2G035502 // GRMZM2G047368 // GRMZM2G032218 // GRMZM2G052422 // GRMZM2G461278 // GRMZM2G153068 // GRMZM2G132093 // GRMZM2G003755 // GRMZM2G001668 // AC210013.4_FG005 //…
GO:0044248	P	cellular catabolic process	60	472	4292	39469	0.12	1	// GRMZM2G012479 // GRMZM2G162535 // GRMZM2G144142 // GRMZM2G035502 // GRMZM2G008539 // GRMZM2G400268 // GRMZM2G337548 // GRMZM5G867030 // GRMZM2G131516 // GRMZM2G138176 // GRMZM2G153536 // GRMZM2G039757 // GRMZM2G104760 // GRMZM2G409131 // GRMZM2G121747 // GRMZM2G002131 // GRMZM2G151468 // GRMZM2G057150 // GRMZM2G114312 // GRMZM2G163671 // GRMZM2G320206 // GRMZM2G027120 // GRMZM2G147327 // GRMZM…
GO:0031668	P	cellular response to extracellular stimulus	19	472	1248	39469	0.17	1	// GRMZM2G154211 // GRMZM5G804759 // GRMZM2G019171 // GRMZM2G095280 // GRMZM2G160902 // GRMZM2G008539 // GRMZM2G056388 // GRMZM2G081192 // GRMZM2G154628 // GRMZM2G102189 // GRMZM2G047368 // GRMZM2G328171 // GRMZM2G092125 // GRMZM2G096358 // GRMZM2G015753 // GRMZM2G113967 // GRMZM2G386998 // GRMZM2G014914 // GRMZM2G458549
GO:0031669	P	cellular response to nutrient levels	16	472	1038	39469	0.19	1	// GRMZM2G154211 // GRMZM5G804759 // GRMZM2G160902 // GRMZM2G008539 // GRMZM2G019171 // GRMZM2G081192 // GRMZM2G154628 // GRMZM2G102189 // GRMZM2G047368 // GRMZM2G092125 // GRMZM2G096358 // GRMZM2G015753 // GRMZM2G113967 // GRMZM2G386998 // GRMZM2G014914 // GRMZM2G458549
GO:0051606	P	detection of stimulus	5	472	565	39469	0.81	1	// GRMZM2G052422 // GRMZM2G131853 // GRMZM2G102189 // GRMZM2G112229 // GRMZM2G039828
GO:1900378	P	positive regulation of secondary metabolite biosynthetic process	8	472	407	39469	0.12	1	// GRMZM2G441903 // GRMZM5G862817 // GRMZM2G008539 // GRMZM2G173597 // GRMZM2G168474 // GRMZM2G400929 // GRMZM2G156296 // GRMZM2G461278
GO:0023057	P	negative regulation of signaling	11	472	490	39469	0.037	1	// GRMZM2G079653 // GRMZM2G014055 // GRMZM2G017923 // GRMZM2G420280 // GRMZM2G131516 // GRMZM2G033746 // GRMZM2G113967 // GRMZM2G025598 // GRMZM2G055263 // GRMZM2G146028 // GRMZM2G131853
GO:1900376	P	regulation of secondary metabolite biosynthetic process	9	472	509	39469	0.16	1	// GRMZM2G441903 // GRMZM5G862817 // GRMZM2G132093 // GRMZM2G008539 // GRMZM2G173597 // GRMZM2G168474 // GRMZM2G400929 // GRMZM2G156296 // GRMZM2G461278
GO:0034641	P	cellular nitrogen compound metabolic process	203	472	18934	39469	0.99	1	// GRMZM2G162535 // GRMZM2G175406 // GRMZM2G144142 // GRMZM2G130477 // GRMZM2G105755 // GRMZM2G400268 // GRMZM2G385635 // AC190885.4_FG006 // GRMZM2G101001 // GRMZM2G055263 // GRMZM2G113480 // GRMZM2G135195 // GRMZM2G002131 // GRMZM2G102346 // GRMZM2G057150 // GRMZM2G003755 // GRMZM2G061277 // GRMZM2G420280 // GRMZM2G414727 // GRMZM2G379835 // GRMZM2G147327 // GRMZM2G098129 // GRMZM2G166548 // GR…
GO:0016567	P	protein ubiquitination	22	472	1089	39469	0.014	1	// GRMZM5G893055 // GRMZM2G441903 // GRMZM2G102189 // GRMZM2G400268 // GRMZM2G015753 // GRMZM2G138176 // GRMZM5G862817 // GRMZM2G017624 // GRMZM2G057150 // GRMZM2G028234 // GRMZM2G027120 // GRMZM2G019171 // GRMZM2G016362 // GRMZM2G106377 // GRMZM5G868683 // GRMZM2G018798 // GRMZM2G428179 // GRMZM2G173910 // GRMZM2G008834 // GRMZM2G153075 // GRMZM2G057789 // GRMZM2G077307
GO:0010584	P	pollen exine formation	5	472	337	39469	0.38	1	// GRMZM2G110881 // GRMZM2G156296 // GRMZM2G078566 // GRMZM2G157675 // GRMZM2G128179
GO:0016441	P	posttranscriptional gene silencing	6	472	360	39469	0.27	1	// GRMZM2G144142 // GRMZM2G025598 // GRMZM2G461278 // GRMZM2G096591 // GRMZM2G078566 // GRMZM2G169890
GO:0023052	P	signaling	114	472	8882	39469	0.21	1	// GRMZM2G162535 // GRMZM2G175406 // GRMZM2G144142 // GRMZM2G020631 // GRMZM2G343428 // GRMZM2G102189 // GRMZM2G385635 // GRMZM2G009948 // GRMZM2G153536 // GRMZM2G049109 // GRMZM2G002131 // GRMZM2G057150 // GRMZM2G420280 // GRMZM2G379835 // GRMZM2G147327 // GRMZM2G323261 // GRMZM2G073347 // GRMZM2G121468 // GRMZM2G020701 // GRMZM2G158130 // GRMZM2G035517 // GRMZM2G390489 // GRMZM2G312521 // GRMZM…
GO:0016114	P	terpenoid biosynthetic process	9	472	416	39469	0.067	1	// GRMZM2G152135 // GRMZM2G420280 // GRMZM2G002142 // GRMZM2G096358 // GRMZM2G402564 // GRMZM2G131516 // GRMZM2G055263 // GRMZM2G400129 // GRMZM2G077837
GO:0016054	P	organic acid catabolic process	14	472	577	39469	0.011	1	// GRMZM2G008834 // GRMZM2G144142 // GRMZM2G067747 // GRMZM2G132093 // GRMZM2G008539 // GRMZM2G163671 // GRMZM2G174671 // GRMZM2G131516 // GRMZM2G002142 // GRMZM2G100260 // GRMZM2G386998 // GRMZM2G019171 // GRMZM2G153536 // GRMZM2G077837
GO:0016569	P	covalent chromatin modification	12	472	989	39469	0.52	1	// GRMZM2G114312 // GRMZM2G025598 // GRMZM2G044126 // GRMZM2G348238 // GRMZM2G394027 // GRMZM2G096591 // GRMZM2G022120 // GRMZM2G078566 // GRMZM2G046952 // GRMZM2G475683 // GRMZM5G895573 // GRMZM2G014055
GO:0018022	P	peptidyl-lysine methylation	6	472	337	39469	0.22	1	// GRMZM2G394027 // GRMZM2G096591 // GRMZM2G022120 // GRMZM2G078566 // GRMZM2G046952 // GRMZM2G348238
GO:0010629	P	negative regulation of gene expression	21	472	1557	39469	0.32	1	// GRMZM2G079653 // GRMZM2G144142 // GRMZM2G014055 // GRMZM5G868683 // GRMZM2G096591 // GRMZM2G153075 // GRMZM2G000818 // GRMZM2G017923 // GRMZM2G078566 // GRMZM2G002131 // GRMZM2G138176 // GRMZM2G400714 // GRMZM2G044126 // GRMZM2G385635 // GRMZM2G025598 // GRMZM2G112799 // GRMZM2G135195 // GRMZM2G146028 // GRMZM2G169890 // GRMZM2G424241 // GRMZM2G461278
GO:0006807	P	nitrogen compound metabolic process	224	472	20488	39469	0.98	1	// GRMZM2G162535 // GRMZM2G175406 // GRMZM2G144142 // GRMZM2G130477 // GRMZM2G105755 // GRMZM2G102189 // GRMZM2G400268 // GRMZM2G385635 // AC190885.4_FG006 // GRMZM2G101001 // GRMZM2G055263 // GRMZM2G113480 // GRMZM2G135195 // GRMZM2G002131 // GRMZM2G102346 // GRMZM2G057150 // GRMZM2G003755 // GRMZM2G061277 // GRMZM2G420280 // GRMZM2G414727 // GRMZM2G379835 // GRMZM2G147327 // GRMZM2G098129 // GR…
GO:0034660	P	ncRNA metabolic process	11	472	1003	39469	0.65	1	// GRMZM2G032699 // GRMZM2G105438 // GRMZM2G105755 // GRMZM2G143246 // GRMZM2G127665 // GRMZM2G055724 // GRMZM2G140754 // AC210013.4_FG005 // GRMZM2G100260 // GRMZM2G031496 // GRMZM2G101001
GO:0033013	P	tetrapyrrole metabolic process	5	472	439	39469	0.6	1	// GRMZM2G063048 // GRMZM2G162535 // GRMZM2G105319 // GRMZM2G339563 // GRMZM2G020701
GO:0045088	P	regulation of innate immune response	16	472	1337	39469	0.53	1	// GRMZM2G052422 // GRMZM5G804759 // GRMZM5G862817 // GRMZM2G441903 // GRMZM2G126742 // GRMZM2G008539 // GRMZM2G173597 // GRMZM2G096591 // AC203535.4_FG002 // GRMZM2G379835 // GRMZM2G168474 // GRMZM2G418160 // GRMZM2G175164 // GRMZM2G461278 // GRMZM2G067036 // GRMZM2G400929
GO:0044267	P	cellular protein metabolic process	127	472	10395	39469	0.41	1	// GRMZM2G162535 // GRMZM2G144142 // GRMZM5G862817 // GRMZM2G022120 // GRMZM2G343428 // GRMZM2G102189 // GRMZM2G400268 // GRMZM2G368765 // GRMZM2G113967 // GRMZM2G130302 // AC190885.4_FG006 // AC203019.3_FG001 // GRMZM2G433854 // GRMZM2G057150 // GRMZM2G028234 // GRMZM2G379835 // GRMZM2G027120 // GRMZM2G116885 // GRMZM2G035517 // GRMZM5G868683 // GRMZM2G018798 // GRMZM2G102056 // GRMZM2G140754 //…
GO:0044264	P	cellular polysaccharide metabolic process	13	472	1471	39469	0.9	1	// GRMZM2G461278 // GRMZM2G128179 // GRMZM2G151468 // GRMZM2G132093 // GRMZM2G127416 // GRMZM2G450125 // GRMZM2G057789 // GRMZM2G004856 // GRMZM5G882821 // GRMZM2G131853 // GRMZM2G135195 // GRMZM2G156296 // GRMZM2G020701
GO:0051186	P	cofactor metabolic process	16	472	1463	39469	0.68	1	// GRMZM5G868273 // GRMZM2G162535 // GRMZM2G175406 // GRMZM2G409131 // GRMZM2G058745 // GRMZM2G104639 // GRMZM2G304108 // GRMZM2G339563 // GRMZM2G063048 // GRMZM2G105319 // GRMZM2G154499 // GRMZM2G088083 // GRMZM2G121468 // GRMZM2G031496 // GRMZM2G042356 // GRMZM2G020701
GO:0044262	P	cellular carbohydrate metabolic process	23	472	2083	39469	0.68	1	// GRMZM2G480074 // GRMZM2G156296 // GRMZM2G461278 // GRMZM2G151468 // GRMZM2G132093 // GRMZM5G882821 // GRMZM2G020701 // GRMZM2G111975 // GRMZM2G127416 // GRMZM2G312521 // GRMZM2G058745 // GRMZM2G450125 // GRMZM2G135195 // GRMZM2G421126 // GRMZM2G409131 // GRMZM2G128179 // GRMZM2G458549 // GRMZM2G171520 // GRMZM2G057789 // GRMZM2G004856 // GRMZM2G406099 // GRMZM2G131853 // GRMZM2G042356
GO:0044260	P	cellular macromolecule metabolic process	263	472	22261	39469	0.63	1	// GRMZM2G162535 // GRMZM2G144142 // GRMZM2G130477 // GRMZM2G105755 // AC231745.1_FG004 // GRMZM2G343428 // GRMZM2G102189 // GRMZM2G400268 // GRMZM2G368765 // GRMZM2G545891 // GRMZM2G130302 // GRMZM2G385635 // AC190885.4_FG006 // GRMZM2G101001 // AC203019.3_FG001 // GRMZM2G055263 // GRMZM2G433854 // GRMZM2G002131 // GRMZM5G862817 // GRMZM2G102346 // GRMZM2G057150 // GRMZM2G028234 // GRMZM2G003755…
GO:0080147	P	root hair cell development	10	472	780	39469	0.46	1	// GRMZM2G461278 // GRMZM2G095280 // GRMZM2G081192 // GRMZM2G128179 // GRMZM2G154628 // GRMZM2G047368 // GRMZM2G092125 // GRMZM2G131853 // GRMZM2G014914 // GRMZM2G104760
GO:0051188	P	cofactor biosynthetic process	10	472	621	39469	0.22	1	// GRMZM5G868273 // GRMZM2G175406 // GRMZM2G104639 // GRMZM2G304108 // GRMZM2G105319 // GRMZM2G063048 // GRMZM2G339563 // GRMZM2G154499 // GRMZM2G121468 // GRMZM2G031496
GO:0007049	P	cell cycle	26	472	3210	39469	0.99	1	// GRMZM2G144142 // GRMZM5G895573 // GRMZM2G159389 // GRMZM2G057150 // AC210013.4_FG005 // GRMZM2G116885 // GRMZM2G168913 // GRMZM2G173910 // GRMZM2G095280 // GRMZM2G021921 // GRMZM2G165099 // AC148167.6_FG001 // GRMZM2G131853 // GRMZM2G412304 // GRMZM2G113967 // GRMZM2G014055 // GRMZM2G135195 // GRMZM2G472231 // GRMZM2G437711 // GRMZM2G032218 // GRMZM2G411084 // AC213884.3_FG001 // GRMZM2G475683…
GO:0006366	P	transcription from RNA polymerase II promoter	21	472	1649	39469	0.42	1	// GRMZM2G065532 // GRMZM2G083964 // AC208113.3_FG009 // GRMZM2G014055 // GRMZM2G080764 // GRMZM2G002805 // GRMZM2G166971 // GRMZM2G458549 // GRMZM2G114312 // GRMZM2G087513 // GRMZM2G321354 // GRMZM2G147327 // GRMZM2G424241 // GRMZM2G044126 // GRMZM2G057150 // GRMZM2G435986 // GRMZM2G112799 // GRMZM2G147712 // GRMZM2G131853 // GRMZM5G884242 // GRMZM2G085467
GO:0007186	P	G-protein coupled receptor signaling pathway	7	472	313	39469	0.087	1	// GRMZM2G158130 // GRMZM2G109032 // GRMZM2G058021 // GRMZM2G360234 // GRMZM2G414727 // GRMZM2G074270 // GRMZM2G147327
GO:0034613	P	cellular protein localization	20	472	1874	39469	0.73	1	// GRMZM2G077760 // GRMZM2G055263 // GRMZM2G067747 // GRMZM2G152587 // GRMZM2G441903 // GRMZM2G067036 // GRMZM2G160902 // GRMZM2G390489 // GRMZM2G163671 // GRMZM2G032955 // GRMZM2G029385 // GRMZM2G379835 // AC213884.3_FG001 // GRMZM2G418160 // GRMZM2G131853 // GRMZM2G131516 // GRMZM2G009948 // GRMZM5G862817 // GRMZM2G400129 // GRMZM2G040587
GO:0009887	P	organ morphogenesis	14	472	1550	39469	0.89	1	// GRMZM2G472231 // GRMZM2G144142 // GRMZM2G441903 // GRMZM2G153075 // GRMZM2G133836 // GRMZM2G420280 // GRMZM2G131853 // GRMZM2G339563 // GRMZM2G147327 // GRMZM2G385635 // GRMZM2G131516 // GRMZM2G138176 // GRMZM2G055263 // GRMZM2G318180
GO:0019748	P	secondary metabolic process	29	472	2187	39469	0.31	1	// GRMZM2G012479 // GRMZM2G173597 // GRMZM2G035502 // GRMZM5G862817 // GRMZM2G008539 // GRMZM2G102189 // GRMZM2G153536 // GRMZM2G156296 // GRMZM2G126742 // GRMZM2G002131 // GRMZM2G441903 // GRMZM2G132093 // GRMZM2G443728 // GRMZM2G169671 // GRMZM2G095280 // GRMZM2G035755 // GRMZM2G168858 // AC203535.4_FG002 // GRMZM2G168474 // GRMZM2G400929 // GRMZM2G110881 // GRMZM2G400129 // GRMZM2G461278 // GR…
GO:0090351	P	seedling development	6	472	694	39469	0.84	1	// GRMZM2G113888 // GRMZM2G038730 // GRMZM2G420280 // GRMZM2G131516 // GRMZM2G055263 // GRMZM2G135195
GO:0050793	P	regulation of developmental process	31	472	2337	39469	0.3	1	// GRMZM2G433854 // GRMZM2G160902 // GRMZM2G038730 // GRMZM2G400714 // GRMZM2G078566 // GRMZM2G385635 // GRMZM2G131516 // GRMZM2G138176 // GRMZM2G424241 // GRMZM2G058021 // GRMZM2G057789 // GRMZM2G096591 // GRMZM2G420280 // GRMZM2G348238 // GRMZM2G020701 // GRMZM2G113888 // GRMZM2G443728 // GRMZM2G088083 // GRMZM2G098212 // GRMZM2G055263 // GRMZM2G135195 // GRMZM2G461278 // GRMZM2G173910 // GRMZM…
GO:0000271	P	polysaccharide biosynthetic process	11	472	1124	39469	0.79	1	// GRMZM2G128179 // GRMZM2G132093 // GRMZM2G127416 // GRMZM2G030116 // GRMZM2G057789 // GRMZM2G004856 // GRMZM2G131853 // GRMZM2G135195 // GRMZM2G156296 // GRMZM2G038730 // GRMZM2G020701
GO:0050790	P	regulation of catalytic activity	22	472	1811	39469	0.5	1	// GRMZM2G024551 // GRMZM2G433854 // GRMZM2G166971 // GRMZM2G141185 // GRMZM2G024264 // GRMZM2G009948 // GRMZM2G461278 // GRMZM2G017923 // GRMZM2G147327 // GRMZM2G030312 // GRMZM2G175728 // GRMZM2G116885 // AC233850.1_FG003 // GRMZM2G020701 // GRMZM2G168858 // GRMZM2G165099 // GRMZM5G892522 // GRMZM2G414727 // GRMZM2G173910 // GRMZM2G014055 // GRMZM2G360234 // GRMZM2G131853
GO:0009889	P	regulation of biosynthetic process	103	472	7858	39469	0.16	1	// GRMZM2G144142 // GRMZM2G130477 // GRMZM5G862817 // GRMZM2G385635 // GRMZM2G002131 // GRMZM2G057150 // GRMZM2G003755 // GRMZM2G420280 // GRMZM2G379835 // GRMZM2G147327 // GRMZM2G119865 // GRMZM2G158130 // GRMZM2G113888 // GRMZM2G018798 // GRMZM2G031323 // GRMZM2G400929 // GRMZM2G140754 // GRMZM2G055263 // GRMZM2G135195 // GRMZM2G025598 // GRMZM2G153075 // GRMZM2G096261 // GRMZM2G146028 // GRMZM…
GO:0009888	P	tissue development	40	472	3660	39469	0.75	1	// GRMZM2G144142 // GRMZM2G441903 // GRMZM2G078566 // GRMZM5G878139 // GRMZM2G015753 // GRMZM2G385635 // GRMZM2G131516 // GRMZM2G104760 // GRMZM2G461278 // GRMZM2G014981 // GRMZM2G015314 // GRMZM2G443728 // GRMZM2G037685 // GRMZM2G008406 // GRMZM2G116885 // GRMZM2G020701 // GRMZM2G173910 // GRMZM2G096591 // GRMZM2G095280 // GRMZM2G133836 // GRMZM2G046952 // AC203535.4_FG002 // GRMZM2G418160 // GR…
GO:0050794	P	regulation of cellular process	216	472	18086	39469	0.53	1	// GRMZM2G162535 // GRMZM2G175406 // GRMZM2G144142 // GRMZM2G130477 // GRMZM5G862817 // GRMZM2G343428 // GRMZM2G102189 // GRMZM2G400268 // GRMZM2G113967 // GRMZM2G385635 // GRMZM2G009948 // GRMZM2G101001 // GRMZM2G159389 // GRMZM2G052422 // GRMZM2G002131 // GRMZM2G089406 // GRMZM2G057150 // GRMZM2G003755 // GRMZM2G420280 // GRMZM2G414727 // GRMZM2G379835 // GRMZM2G147327 // GRMZM2G323261 // GRMZM…
GO:0031163	P	metallo-sulfur cluster assembly	5	472	141	39469	0.03	1	// GRMZM5G868273 // GRMZM2G031496 // GRMZM2G154499 // GRMZM2G104639 // GRMZM2G304108
GO:0051239	P	regulation of multicellular organismal process	26	472	2299	39469	0.64	1	// GRMZM2G433854 // GRMZM2G166971 // GRMZM2G038730 // GRMZM2G400714 // GRMZM2G141185 // GRMZM2G131516 // GRMZM2G138176 // GRMZM2G050085 // GRMZM2G461278 // GRMZM2G057789 // GRMZM2G420280 // GRMZM2G147327 // GRMZM2G160902 // GRMZM2G348238 // GRMZM2G113888 // GRMZM2G055263 // GRMZM2G135195 // GRMZM2G139293 // GRMZM2G014055 // GRMZM2G153075 // GRMZM2G143246 // GRMZM2G360234 // GRMZM2G034065 // GRMZM…
GO:0090567	P	reproductive shoot system development	20	472	1974	39469	0.8	1	// GRMZM2G104299 // GRMZM2G159926 // GRMZM2G113888 // GRMZM2G461278 // GRMZM2G433854 // GRMZM2G044581 // GRMZM2G000603 // GRMZM2G163671 // GRMZM2G318180 // GRMZM2G420280 // AC203535.4_FG002 // GRMZM2G123550 // GRMZM2G339563 // GRMZM2G424241 // GRMZM2G020772 // GRMZM2G131516 // GRMZM2G039828 // GRMZM2G055263 // GRMZM2G135195 // GRMZM2G157675
GO:0051235	P	maintenance of location	5	472	371	39469	0.46	1	// GRMZM2G177532 // GRMZM2G131516 // GRMZM2G055263 // GRMZM2G135195 // GRMZM2G042356
GO:0051234	P	establishment of localization	105	472	10171	39469	0.97	1	// GRMZM2G478624 // GRMZM2G114513 // GRMZM5G862817 // GRMZM2G102189 // GRMZM2G310321 // GRMZM2G009948 // GRMZM2G432266 // GRMZM2G028234 // GRMZM2G420280 // GRMZM2G438121 // GRMZM2G083932 // GRMZM2G157675 // GRMZM2G048549 // GRMZM2G390489 // GRMZM2G379835 // GRMZM5G892522 // GRMZM2G113967 // GRMZM2G055263 // GRMZM2G085469 // GRMZM2G392975 // GRMZM2G044581 // GRMZM2G178279 // GRMZM2G062476 // GRMZM…
GO:0090407	P	organophosphate biosynthetic process	11	472	1378	39469	0.94	1	// GRMZM2G147327 // GRMZM2G014981 // GRMZM2G128179 // GRMZM2G360234 // GRMZM2G102189 // GRMZM2G400268 // GRMZM5G878139 // GRMZM2G141185 // GRMZM2G034697 // GRMZM2G121468 // GRMZM2G032955
GO:0046148	P	pigment biosynthetic process	7	472	650	39469	0.66	1	// GRMZM2G095280 // GRMZM2G132093 // GRMZM2G035755 // GRMZM2G152135 // GRMZM2G063048 // GRMZM2G105319 // GRMZM2G008539
GO:0042545	P	cell wall modification	6	472	859	39469	0.94	1	// GRMZM5G868273 // GRMZM2G095280 // GRMZM2G400714 // GRMZM2G001668 // GRMZM2G157675 // GRMZM2G020701
GO:0051174	P	regulation of phosphorus metabolic process	10	472	1348	39469	0.96	1	// GRMZM2G472231 // GRMZM2G147327 // GRMZM2G360234 // GRMZM2G461278 // GRMZM2G166971 // GRMZM2G017923 // GRMZM2G165099 // GRMZM2G141185 // GRMZM2G131853 // GRMZM2G116885
GO:0042546	P	cell wall biogenesis	15	472	1223	39469	0.5	1	// GRMZM2G119252 // GRMZM2G095280 // GRMZM2G127416 // GRMZM2G128179 // GRMZM2G171520 // AC203535.4_FG002 // GRMZM2G057789 // GRMZM2G004856 // GRMZM2G418160 // GRMZM2G020701 // GRMZM2G312521 // GRMZM2G135195 // GRMZM2G156296 // GRMZM2G480074 // GRMZM2G461278
GO:0010162	P	seed dormancy process	5	472	380	39469	0.48	1	// GRMZM2G131516 // GRMZM2G002142 // GRMZM2G135195 // GRMZM2G055263 // GRMZM2G420280
GO:0042542	P	response to hydrogen peroxide	6	472	422	39469	0.39	1	// GRMZM2G121747 // GRMZM2G149647 // GRMZM2G098212 // GRMZM2G117459 // GRMZM2G095280 // GRMZM2G324956
GO:0046394	P	carboxylic acid biosynthetic process	21	472	1879	39469	0.65	1	// GRMZM2G032218 // GRMZM2G121747 // GRMZM2G153536 // GRMZM5G804759 // GRMZM2G000603 // GRMZM2G044175 // GRMZM2G095280 // GRMZM2G126742 // GRMZM2G008539 // GRMZM2G003625 // GRMZM2G037152 // GRMZM6G901724 // GRMZM2G052422 // GRMZM2G154211 // GRMZM2G152135 // GRMZM2G132093 // GRMZM2G024104 // GRMZM2G386998 // GRMZM2G400714 // GRMZM2G400129 // GRMZM2G169671
GO:0046395	P	carboxylic acid catabolic process	12	472	496	39469	0.019	1	// GRMZM2G008834 // GRMZM2G144142 // GRMZM2G067747 // GRMZM2G008539 // GRMZM2G163671 // GRMZM2G174671 // GRMZM2G131516 // GRMZM2G002142 // GRMZM2G100260 // GRMZM2G153536 // GRMZM2G019171 // GRMZM2G077837
GO:0009814	P	defense response, incompatible interaction	15	472	1527	39469	0.81	1	// GRMZM2G000603 // GRMZM2G003625 // GRMZM2G025491 // GRMZM2G132093 // GRMZM2G096591 // GRMZM2G001668 // GRMZM2G078566 // GRMZM2G112229 // GRMZM2G052422 // GRMZM2G339563 // GRMZM2G379835 // GRMZM2G015753 // GRMZM2G032218 // GRMZM2G386998 // GRMZM2G077837
GO:0009812	P	flavonoid metabolic process	13	472	924	39469	0.32	1	// GRMZM2G441903 // GRMZM5G862817 // GRMZM2G095280 // GRMZM2G132093 // GRMZM2G035755 // GRMZM2G173597 // GRMZM2G102189 // GRMZM2G168474 // GRMZM2G400929 // GRMZM2G039828 // GRMZM2G156296 // GRMZM2G008539 // GRMZM2G461278
GO:0009813	P	flavonoid biosynthetic process	12	472	875	39469	0.36	1	// GRMZM2G441903 // GRMZM5G862817 // GRMZM2G095280 // GRMZM2G132093 // GRMZM2G035755 // GRMZM2G173597 // GRMZM2G102189 // GRMZM2G168474 // GRMZM2G400929 // GRMZM2G156296 // GRMZM2G008539 // GRMZM2G461278
GO:0051338	P	regulation of transferase activity	10	472	856	39469	0.57	1	// GRMZM2G173910 // GRMZM2G360234 // GRMZM2G014055 // GRMZM2G461278 // GRMZM2G166971 // GRMZM2G017923 // GRMZM2G165099 // GRMZM2G141185 // GRMZM2G131853 // GRMZM2G116885
GO:0006511	P	ubiquitin-dependent protein catabolic process	14	472	768	39469	0.083	1	// GRMZM2G173910 // GRMZM2G008834 // GRMZM2G106377 // GRMZM2G153075 // GRMZM2G057150 // GRMZM2G114312 // GRMZM2G400268 // GRMZM2G343688 // GRMZM2G027120 // AC213884.3_FG001 // GRMZM2G077307 // GRMZM2G138176 // GRMZM2G104760 // AC191564.3_FG003
GO:0051170	P	nuclear import	5	472	358	39469	0.43	1	// GRMZM2G131853 // GRMZM2G009948 // AC213884.3_FG001 // GRMZM2G152587 // GRMZM2G400129
GO:0006518	P	peptide metabolic process	21	472	2221	39469	0.89	1	// GRMZM2G144142 // GRMZM2G035502 // GRMZM2G461278 // GRMZM2G022662 // GRMZM2G110345 // GRMZM2G132093 // GRMZM2G056388 // GRMZM2G106061 // GRMZM2G111975 // GRMZM2G114312 // GRMZM2G140754 // GRMZM2G053908 // GRMZM2G161891 // GRMZM2G442000 // GRMZM2G115481 // GRMZM2G100260 // AC190885.4_FG006 // GRMZM2G027451 // GRMZM2G422651 // GRMZM2G169890 // GRMZM2G379128
GO:0032269	P	negative regulation of cellular protein metabolic process	9	472	766	39469	0.57	1	// GRMZM2G173910 // GRMZM2G144142 // GRMZM2G461278 // GRMZM2G114312 // GRMZM2G017923 // GRMZM2G131853 // GRMZM2G024264 // GRMZM2G116885 // GRMZM2G169890
GO:0051171	P	regulation of nitrogen compound metabolic process	93	472	7623	39469	0.43	1	// GRMZM2G144142 // GRMZM2G130477 // GRMZM2G385635 // GRMZM2G002131 // GRMZM2G057150 // GRMZM2G003755 // GRMZM2G420280 // GRMZM2G379835 // GRMZM2G147327 // GRMZM2G119865 // GRMZM2G158130 // GRMZM2G113888 // GRMZM2G018798 // GRMZM2G031323 // GRMZM2G085467 // GRMZM2G140754 // GRMZM2G025598 // GRMZM2G055263 // GRMZM2G135195 // GRMZM2G414727 // GRMZM2G153075 // GRMZM2G146028 // GRMZM2G083964 // GRMZM…
GO:0006631	P	fatty acid metabolic process	14	472	871	39469	0.17	1	// GRMZM2G008834 // GRMZM2G144142 // GRMZM2G067747 // GRMZM2G044175 // GRMZM2G179045 // GRMZM2G363982 // GRMZM2G037152 // GRMZM2G152135 // GRMZM2G163671 // GRMZM2G131516 // GRMZM2G106061 // GRMZM2G019171 // GRMZM2G400129 // GRMZM2G077837
GO:0051241	P	negative regulation of multicellular organismal process	7	472	408	39469	0.22	1	// GRMZM2G153075 // GRMZM2G420280 // GRMZM2G131853 // GRMZM2G348238 // GRMZM2G131516 // GRMZM2G138176 // GRMZM2G055263
GO:0033043	P	regulation of organelle organization	5	472	736	39469	0.94	1	// GRMZM2G472231 // GRMZM2G020423 // GRMZM2G135195 // GRMZM2G144142 // AC213884.3_FG001
GO:0072663	P	establishment of protein localization to peroxisome	5	472	109	39469	0.012	1	// GRMZM2G032955 // GRMZM2G067747 // GRMZM2G418160 // GRMZM2G441903 // GRMZM2G163671
GO:0072662	P	protein localization to peroxisome	5	472	109	39469	0.012	1	// GRMZM2G032955 // GRMZM2G067747 // GRMZM2G418160 // GRMZM2G441903 // GRMZM2G163671
GO:0010228	P	vegetative to reproductive phase transition of meristem	11	472	883	39469	0.49	1	// GRMZM2G126742 // GRMZM2G433854 // GRMZM2G177878 // GRMZM2G015844 // GRMZM2G441903 // GRMZM2G400714 // GRMZM2G128744 // GRMZM2G339563 // GRMZM2G085467 // GRMZM2G348238 // GRMZM2G135195
GO:0009311	P	oligosaccharide metabolic process	10	472	475	39469	0.064	1	// GRMZM2G111975 // GRMZM2G328171 // GRMZM2G312521 // GRMZM2G450125 // GRMZM2G004856 // GRMZM5G882821 // GRMZM2G131516 // GRMZM2G055263 // GRMZM2G420280 // GRMZM2G020701
GO:0019953	P	sexual reproduction	9	472	857	39469	0.7	1	// GRMZM2G472231 // GRMZM2G065532 // GRMZM2G461278 // GRMZM2G153068 // GRMZM2G038898 // GRMZM2G165099 // GRMZM5G895573 // GRMZM2G083932 // GRMZM2G098212
GO:0009312	P	oligosaccharide biosynthetic process	5	472	177	39469	0.066	1	// GRMZM2G131516 // GRMZM2G450125 // GRMZM2G055263 // GRMZM2G312521 // GRMZM2G420280
GO:0070887	P	cellular response to chemical stimulus	73	472	4611	39469	0.0085	1	// GRMZM2G144142 // GRMZM2G015844 // GRMZM2G441903 // GRMZM2G121747 // GRMZM2G160902 // GRMZM2G008539 // GRMZM2G400714 // GRMZM2G082346 // GRMZM2G078566 // GRMZM2G015753 // GRMZM2G138176 // GRMZM2G131516 // GRMZM2G020701 // GRMZM2G055263 // GRMZM2G121468 // GRMZM2G079653 // GRMZM2G002131 // GRMZM2G461278 // GRMZM2G020631 // GRMZM2G058745 // GRMZM2G057150 // GRMZM2G096591 // GRMZM2G420280 // GRMZM…
GO:0009892	P	negative regulation of metabolic process	33	472	2736	39469	0.51	1	// GRMZM2G083964 // GRMZM2G144142 // GRMZM2G096591 // GRMZM2G400714 // GRMZM2G078566 // GRMZM2G385635 // GRMZM2G138176 // GRMZM2G424241 // GRMZM2G079653 // GRMZM2G135195 // GRMZM2G002131 // GRMZM2G461278 // GRMZM2G017923 // GRMZM2G379835 // GRMZM2G435986 // GRMZM2G348238 // GRMZM2G116885 // GRMZM2G000818 // GRMZM2G173910 // GRMZM5G868683 // GRMZM2G114312 // GRMZM2G044126 // GRMZM2G025598 // GRMZM…
GO:0007005	P	mitochondrion organization	9	472	444	39469	0.091	1	// GRMZM2G077760 // GRMZM2G342687 // GRMZM2G040587 // GRMZM2G008740 // GRMZM2G106061 // GRMZM2G137176 // GRMZM2G029385 // GRMZM2G024175 // GRMZM5G822947
GO:0009259	P	ribonucleotide metabolic process	10	472	1417	39469	0.97	1	// GRMZM2G409131 // GRMZM2G032218 // GRMZM2G058745 // GRMZM2G143246 // GRMZM2G360234 // GRMZM2G106061 // GRMZM2G147327 // GRMZM2G098129 // GRMZM2G121468 // GRMZM2G141185
GO:0044699	P	single-organism process	342	472	27617	39469	0.13	1	// GRMZM2G162535 // GRMZM2G144142 // GRMZM2G105755 // GRMZM2G385635 // GRMZM2G009948 // GRMZM2G119252 // GRMZM2G073347 // GRMZM2G083932 // GRMZM2G116885 // GRMZM5G868683 // GRMZM2G390489 // GRMZM5G839014 // GRMZM2G140754 // GRMZM2G135195 // GRMZM2G392975 // GRMZM2G437711 // GRMZM2G128179 // GRMZM2G034065 // GRMZM2G004856 // AC213884.3_FG001 // GRMZM2G034697 // GRMZM2G007914 // GRMZM2G154565 // GR…
GO:0009893	P	positive regulation of metabolic process	38	472	2803	39469	0.24	1	// GRMZM2G083964 // GRMZM2G144142 // GRMZM2G130477 // GRMZM2G441903 // GRMZM2G166971 // GRMZM2G008539 // GRMZM2G385635 // GRMZM2G156296 // GRMZM2G424241 // GRMZM2G050085 // GRMZM5G862817 // GRMZM2G080764 // GRMZM2G046952 // GRMZM2G114312 // GRMZM2G379835 // GRMZM2G147327 // GRMZM2G119865 // GRMZM2G175728 // GRMZM2G321354 // GRMZM2G168858 // GRMZM2G165099 // GRMZM2G168474 // GRMZM2G400929 // GRMZM…
GO:0071370	P	cellular response to gibberellin stimulus	8	472	286	39469	0.025	1	// GRMZM2G025598 // GRMZM2G420280 // GRMZM2G348238 // GRMZM2G131516 // GRMZM2G039828 // GRMZM2G055263 // GRMZM2G400129 // GRMZM2G077837
GO:0051248	P	negative regulation of protein metabolic process	9	472	782	39469	0.59	1	// GRMZM2G173910 // GRMZM2G144142 // GRMZM2G461278 // GRMZM2G114312 // GRMZM2G017923 // GRMZM2G131853 // GRMZM2G024264 // GRMZM2G116885 // GRMZM2G169890
GO:0071806	P	protein transmembrane transport	8	472	334	39469	0.052	1	// GRMZM2G077760 // GRMZM2G067747 // GRMZM2G152587 // GRMZM2G163671 // AC213884.3_FG001 // GRMZM2G418160 // GRMZM2G009948 // GRMZM2G032955
GO:0071804	P	cellular potassium ion transport	5	472	179	39469	0.068	1	// GRMZM2G113967 // GRMZM2G038730 // GRMZM2G135674 // GRMZM2G067747 // GRMZM2G443728
GO:0071805	P	potassium ion transmembrane transport	5	472	179	39469	0.068	1	// GRMZM2G113967 // GRMZM2G038730 // GRMZM2G135674 // GRMZM2G067747 // GRMZM2G443728
GO:0071470	P	cellular response to osmotic stress	6	472	213	39469	0.047	1	// GRMZM2G441903 // GRMZM2G095280 // GRMZM2G178279 // GRMZM2G312521 // GRMZM2G169890 // GRMZM2G157675
GO:0051246	P	regulation of protein metabolic process	16	472	1906	39469	0.95	1	// GRMZM2G173910 // GRMZM2G144142 // GRMZM2G055263 // GRMZM2G461278 // GRMZM2G114312 // GRMZM2G017923 // GRMZM2G165099 // GRMZM2G140754 // GRMZM2G077307 // GRMZM2G422651 // GRMZM2G024264 // GRMZM2G100260 // GRMZM2G169890 // GRMZM2G116885 // GRMZM2G420280 // GRMZM2G131853
GO:0051247	P	positive regulation of protein metabolic process	5	472	692	39469	0.92	1	// GRMZM2G131853 // GRMZM2G173910 // GRMZM2G461278 // GRMZM2G077307 // GRMZM2G165099
GO:0009057	P	macromolecule catabolic process	35	472	2293	39469	0.087	1	// GRMZM2G038730 // GRMZM2G153999 // GRMZM2G400268 // GRMZM2G337548 // GRMZM5G867030 // GRMZM2G138176 // GRMZM2G104760 // GRMZM2G018070 // GRMZM2G151468 // GRMZM2G057150 // GRMZM2G114312 // GRMZM2G420280 // GRMZM2G320206 // GRMZM2G328171 // GRMZM2G027120 // GRMZM5G882821 // GRMZM2G116885 // GRMZM2G035517 // GRMZM2G106377 // GRMZM2G161891 // GRMZM2G031981 // GRMZM2G450125 // GRMZM2G055263 // AC191…
GO:0048827	P	phyllome development	13	472	1884	39469	0.99	1	// GRMZM2G024104 // GRMZM5G804759 // GRMZM2G318180 // GRMZM2G461278 // GRMZM2G000603 // GRMZM2G044581 // GRMZM2G046952 // AC203535.4_FG002 // GRMZM2G339563 // GRMZM2G379835 // GRMZM2G424241 // GRMZM2G131853 // GRMZM2G157675
GO:0031399	P	regulation of protein modification process	7	472	1132	39469	0.98	1	// GRMZM2G173910 // GRMZM2G461278 // GRMZM2G017923 // GRMZM2G165099 // GRMZM2G077307 // GRMZM2G131853 // GRMZM2G116885
GO:0051641	P	cellular localization	42	472	4314	39469	0.93	1	// GRMZM2G114513 // GRMZM2G304108 // GRMZM2G441903 // GRMZM2G166971 // GRMZM2G310321 // GRMZM5G895573 // GRMZM2G131516 // GRMZM2G009948 // GRMZM2G077760 // GRMZM2G356714 // GRMZM5G862817 // GRMZM2G160902 // GRMZM2G116427 // GRMZM2G163671 // GRMZM2G379835 // GRMZM5G833660 // GRMZM2G175728 // AC213884.3_FG001 // GRMZM2G032955 // GRMZM2G428356 // GRMZM2G095280 // GRMZM2G390489 // AC148167.6_FG001 //…
GO:0048608	P	reproductive structure development	40	472	3593	39469	0.7	1	// GRMZM2G177878 // GRMZM2G015844 // GRMZM2G441903 // GRMZM2G160902 // GRMZM2G400714 // GRMZM2G078566 // GRMZM2G002142 // GRMZM2G128744 // GRMZM2G131516 // GRMZM2G159926 // GRMZM2G424241 // GRMZM2G126742 // GRMZM2G433854 // GRMZM5G862817 // GRMZM2G163671 // GRMZM2G420280 // GRMZM2G052422 // GRMZM2G348238 // GRMZM2G320549 // GRMZM2G157675 // GRMZM2G016362 // GRMZM2G104299 // GRMZM2G113888 // GRMZM…
GO:0048609	P	multicellular organismal reproductive process	16	472	1106	39469	0.26	1	// GRMZM2G472231 // GRMZM2G065532 // GRMZM2G461278 // GRMZM2G153068 // GRMZM2G160902 // GRMZM2G165099 // GRMZM2G420280 // AC203535.4_FG002 // GRMZM2G131516 // GRMZM2G002142 // GRMZM5G895573 // GRMZM2G083932 // GRMZM2G055263 // GRMZM2G135195 // GRMZM2G157675 // GRMZM2G098212
GO:1902593	P	single-organism nuclear import	5	472	294	39469	0.28	1	// GRMZM2G131853 // GRMZM2G009948 // AC213884.3_FG001 // GRMZM2G152587 // GRMZM2G400129
GO:0072594	P	establishment of protein localization to organelle	14	472	833	39469	0.13	1	// GRMZM2G077760 // GRMZM2G067747 // GRMZM2G152587 // GRMZM2G441903 // GRMZM2G160902 // GRMZM2G163671 // GRMZM2G032955 // GRMZM2G029385 // AC213884.3_FG001 // GRMZM2G418160 // GRMZM2G131853 // GRMZM2G009948 // GRMZM2G400129 // GRMZM2G040587
GO:0071396	P	cellular response to lipid	27	472	1337	39469	0.0068	1	// GRMZM2G015844 // GRMZM2G008539 // GRMZM2G400714 // GRMZM2G082346 // GRMZM2G015753 // GRMZM2G131516 // GRMZM2G420280 // GRMZM2G052422 // GRMZM2G119865 // GRMZM2G348238 // GRMZM2G157675 // GRMZM2G035517 // GRMZM2G095280 // GRMZM2G165099 // AC203535.4_FG002 // GRMZM2G113967 // GRMZM2G055263 // GRMZM2G400129 // GRMZM2G077837 // GRMZM2G025598 // GRMZM2G000603 // GRMZM2G143246 // GRMZM2G034065 // GR…
GO:0072593	P	reactive oxygen species metabolic process	16	472	1001	39469	0.15	1	// GRMZM2G472231 // GRMZM2G121747 // GRMZM2G025598 // GRMZM2G025491 // GRMZM2G175728 // GRMZM2G400714 // GRMZM2G178279 // GRMZM2G420280 // GRMZM2G052422 // GRMZM2G379835 // AC204530.4_FG002 // GRMZM2G132093 // GRMZM2G131516 // GRMZM2G169890 // GRMZM2G135195 // GRMZM2G055263
GO:0071395	P	cellular response to jasmonic acid stimulus	9	472	881	39469	0.73	1	// GRMZM2G052422 // GRMZM5G804759 // GRMZM2G096591 // GRMZM2G420280 // AC203535.4_FG002 // GRMZM2G379835 // GRMZM2G131516 // GRMZM2G055263 // GRMZM2G318180
GO:0009404	P	toxin metabolic process	13	472	494	39469	0.0079	1	// GRMZM2G012479 // GRMZM2G126742 // GRMZM2G002131 // GRMZM2G095280 // GRMZM2G132093 // GRMZM2G035755 // GRMZM2G056388 // GRMZM2G168474 // GRMZM2G161891 // GRMZM2G032218 // GRMZM2G035502 // GRMZM2G153536 // GRMZM2G008539
GO:0009409	P	response to cold	20	472	1328	39469	0.18	1	// GRMZM2G328171 // GRMZM2G125775 // GRMZM2G096591 // GRMZM2G441903 // GRMZM2G128179 // GRMZM2G151245 // GRMZM2G400714 // GRMZM2G078566 // GRMZM2G165099 // AC203535.4_FG002 // GRMZM2G450125 // GRMZM2G096358 // GRMZM2G418160 // GRMZM2G132093 // GRMZM2G113967 // GRMZM2G400268 // GRMZM2G135195 // GRMZM2G110881 // GRMZM2G304108 // GRMZM2G119865
GO:0043574	P	peroxisomal transport	5	472	110	39469	0.012	1	// GRMZM2G032955 // GRMZM2G067747 // GRMZM2G418160 // GRMZM2G441903 // GRMZM2G163671
GO:0007030	P	Golgi organization	9	472	544	39469	0.21	1	// GRMZM2G081192 // GRMZM2G038730 // GRMZM2G154628 // GRMZM2G047368 // GRMZM2G092125 // GRMZM2G033746 // GRMZM2G131853 // GRMZM2G014914 // GRMZM2G157675
GO:0007031	P	peroxisome organization	6	472	158	39469	0.014	1	// GRMZM2G067747 // GRMZM2G441903 // GRMZM2G163671 // GRMZM2G418160 // GRMZM2G032955 // GRMZM2G077837
GO:0070838	P	divalent metal ion transport	5	472	421	39469	0.57	1	// GRMZM2G177532 // GRMZM2G038730 // GRMZM2G180044 // GRMZM2G104760 // GRMZM2G402564
GO:1901137	P	carbohydrate derivative biosynthetic process	21	472	1862	39469	0.64	1	// GRMZM2G147327 // GRMZM5G804759 // GRMZM2G025598 // AC203019.3_FG001 // GRMZM2G095280 // AC231745.1_FG004 // GRMZM2G480074 // GRMZM2G443728 // GRMZM2G111975 // GRMZM2G056388 // GRMZM2G141185 // GRMZM2G033746 // GRMZM2G360234 // GRMZM2G113967 // AC204530.4_FG002 // GRMZM2G386998 // GRMZM2G312521 // GRMZM2G019171 // GRMZM2G153536 // GRMZM2G001363 // GRMZM2G421126
GO:1901136	P	carbohydrate derivative catabolic process	5	472	654	39469	0.89	1	// GRMZM2G143246 // GRMZM2G032218 // GRMZM2G098129 // GRMZM2G106061 // GRMZM2G328171
GO:1901135	P	carbohydrate derivative metabolic process	31	472	3302	39469	0.94	1	// GRMZM2G360234 // AC231745.1_FG004 // GRMZM2G141185 // AC204530.4_FG002 // GRMZM2G032218 // GRMZM2G153536 // GRMZM2G480074 // GRMZM2G058745 // GRMZM2G443728 // AC203019.3_FG001 // GRMZM2G328171 // GRMZM2G147327 // GRMZM2G098129 // GRMZM2G121468 // GRMZM2G019171 // GRMZM2G111975 // GRMZM2G095280 // GRMZM2G312521 // GRMZM2G113967 // GRMZM2G386998 // GRMZM2G421126 // GRMZM2G409131 // GRMZM5G804759…
GO:0010053	P	root epidermal cell differentiation	16	472	1202	39469	0.37	1	// GRMZM2G132093 // GRMZM2G154628 // GRMZM2G461278 // GRMZM2G095280 // GRMZM2G133836 // GRMZM2G128179 // GRMZM2G081192 // GRMZM2G046952 // GRMZM2G047368 // GRMZM2G092125 // GRMZM2G418160 // GRMZM2G015753 // GRMZM2G008406 // GRMZM2G131853 // GRMZM2G014914 // GRMZM2G104760
GO:0010324	P	membrane invagination	6	472	569	39469	0.68	1	// GRMZM2G472231 // GRMZM2G032218 // GRMZM2G095280 // GRMZM2G412304 // GRMZM2G113967 // GRMZM2G020701
GO:0033692	P	cellular polysaccharide biosynthetic process	9	472	1026	39469	0.86	1	// GRMZM2G128179 // GRMZM2G132093 // GRMZM2G127416 // GRMZM2G057789 // GRMZM2G004856 // GRMZM2G131853 // GRMZM2G135195 // GRMZM2G156296 // GRMZM2G020701
GO:1902680	P	positive regulation of RNA biosynthetic process	14	472	1033	39469	0.36	1	// GRMZM2G083964 // GRMZM2G144142 // GRMZM2G130477 // GRMZM2G458549 // GRMZM2G114312 // GRMZM2G165099 // GRMZM2G379835 // GRMZM2G096358 // GRMZM2G085467 // GRMZM2G131853 // GRMZM2G039828 // GRMZM2G147712 // GRMZM2G424241 // GRMZM2G119865
GO:0009913	P	epidermal cell differentiation	12	472	960	39469	0.48	1	// GRMZM2G154628 // GRMZM2G461278 // GRMZM2G128179 // GRMZM2G008406 // GRMZM2G081192 // GRMZM2G046952 // GRMZM2G047368 // GRMZM2G092125 // GRMZM2G418160 // GRMZM2G015753 // GRMZM2G014914 // GRMZM2G104760
GO:0033365	P	protein localization to organelle	16	472	962	39469	0.12	1	// GRMZM2G077760 // GRMZM2G067747 // GRMZM2G152587 // GRMZM2G441903 // GRMZM2G160902 // GRMZM2G163671 // GRMZM2G032955 // GRMZM2G029385 // AC213884.3_FG001 // GRMZM2G418160 // GRMZM2G131853 // GRMZM2G131516 // GRMZM2G009948 // GRMZM2G055263 // GRMZM2G400129 // GRMZM2G040587
GO:0048731	P	system development	117	472	8929	39469	0.14	1	// GRMZM2G144142 // GRMZM2G130477 // GRMZM5G862817 // AC231745.1_FG004 // GRMZM2G343428 // GRMZM5G878139 // GRMZM2G170167 // GRMZM2G385635 // GRMZM2G433854 // GRMZM2G420280 // GRMZM2G379835 // GRMZM2G147327 // GRMZM2G157675 // GRMZM2G020701 // GRMZM2G472231 // GRMZM2G113888 // GRMZM2G312521 // GRMZM2G024104 // GRMZM2G085467 // GRMZM2G055263 // GRMZM2G135195 // GRMZM2G104299 // GRMZM2G128179 // GR…
GO:0009894	P	regulation of catabolic process	6	472	449	39469	0.45	1	// GRMZM2G173910 // GRMZM2G114312 // GRMZM2G420280 // GRMZM2G147327 // GRMZM2G077307 // GRMZM2G055263
GO:0061458	P	reproductive system development	40	472	3594	39469	0.71	1	// GRMZM2G177878 // GRMZM2G015844 // GRMZM2G441903 // GRMZM2G160902 // GRMZM2G400714 // GRMZM2G078566 // GRMZM2G002142 // GRMZM2G128744 // GRMZM2G131516 // GRMZM2G159926 // GRMZM2G424241 // GRMZM2G126742 // GRMZM2G433854 // GRMZM5G862817 // GRMZM2G163671 // GRMZM2G420280 // GRMZM2G052422 // GRMZM2G348238 // GRMZM2G320549 // GRMZM2G157675 // GRMZM2G016362 // GRMZM2G104299 // GRMZM2G113888 // GRMZM…
GO:0034620	P	cellular response to unfolded protein	7	472	581	39469	0.54	1	// GRMZM2G173597 // GRMZM2G002131 // GRMZM2G160902 // GRMZM2G400714 // GRMZM2G122615 // GRMZM2G015753 // GRMZM2G039828
GO:0034622	P	cellular macromolecular complex assembly	14	472	1780	39469	0.96	1	// GRMZM2G065532 // GRMZM2G173910 // GRMZM2G035517 // GRMZM2G422651 // GRMZM2G310321 // GRMZM2G008740 // GRMZM2G114312 // GRMZM2G056388 // GRMZM2G137176 // GRMZM2G114513 // GRMZM2G435589 // GRMZM5G822947 // GRMZM2G104760 // GRMZM2G020701
GO:0010106	P	cellular response to iron ion starvation	8	472	422	39469	0.14	1	// GRMZM2G014914 // GRMZM2G008539 // GRMZM2G081192 // GRMZM2G154628 // GRMZM2G102189 // GRMZM2G047368 // GRMZM2G092125 // GRMZM2G019171
GO:0072521	P	purine-containing compound metabolic process	11	472	1494	39469	0.97	1	// GRMZM2G409131 // GRMZM2G032218 // GRMZM2G058745 // GRMZM2G143246 // GRMZM2G360234 // GRMZM2G106061 // GRMZM6G901724 // GRMZM2G147327 // GRMZM2G098129 // GRMZM2G121468 // GRMZM2G141185
GO:0072523	P	purine-containing compound catabolic process	5	472	608	39469	0.85	1	// GRMZM2G143246 // GRMZM2G098129 // GRMZM2G106061 // GRMZM6G901724 // GRMZM2G032218
GO:0009100	P	glycoprotein metabolic process	8	472	568	39469	0.37	1	// GRMZM2G111975 // GRMZM2G025598 // AC231745.1_FG004 // AC203019.3_FG001 // GRMZM2G033746 // GRMZM2G480074 // GRMZM2G001363 // GRMZM2G421126
GO:0009101	P	glycoprotein biosynthetic process	8	472	545	39469	0.33	1	// GRMZM2G111975 // GRMZM2G025598 // AC231745.1_FG004 // AC203019.3_FG001 // GRMZM2G033746 // GRMZM2G480074 // GRMZM2G001363 // GRMZM2G421126
GO:0090627	P	plant epidermal cell differentiation	16	472	1220	39469	0.39	1	// GRMZM2G132093 // GRMZM2G154628 // GRMZM2G461278 // GRMZM2G095280 // GRMZM2G133836 // GRMZM2G128179 // GRMZM2G081192 // GRMZM2G046952 // GRMZM2G047368 // GRMZM2G092125 // GRMZM2G418160 // GRMZM2G015753 // GRMZM2G008406 // GRMZM2G131853 // GRMZM2G014914 // GRMZM2G104760
GO:0006325	P	chromatin organization	16	472	1575	39469	0.78	1	// GRMZM2G065258 // GRMZM2G025598 // GRMZM2G044126 // GRMZM2G348238 // GRMZM2G394027 // GRMZM2G096591 // GRMZM2G022120 // GRMZM2G078566 // GRMZM2G114312 // GRMZM2G046952 // GRMZM2G147327 // GRMZM2G475683 // GRMZM5G895573 // GRMZM2G014055 // GRMZM2G135195 // GRMZM2G424241
GO:0042981	P	regulation of apoptotic process	6	472	468	39469	0.49	1	// GRMZM2G173910 // GRMZM2G008834 // GRMZM2G114312 // GRMZM2G165099 // GRMZM2G131853 // GRMZM2G050085
GO:0009850	P	auxin metabolic process	8	472	411	39469	0.13	1	// GRMZM2G126742 // GRMZM2G154211 // GRMZM2G000603 // GRMZM2G095280 // GRMZM2G132093 // GRMZM2G008539 // GRMZM2G386998 // GRMZM2G153536
GO:0072330	P	monocarboxylic acid biosynthetic process	18	472	1459	39469	0.48	1	// GRMZM2G121747 // GRMZM2G153536 // GRMZM5G804759 // GRMZM2G000603 // GRMZM2G044175 // GRMZM2G095280 // GRMZM2G126742 // GRMZM2G008539 // GRMZM2G003625 // GRMZM2G037152 // GRMZM2G152135 // GRMZM2G052422 // GRMZM2G154211 // GRMZM2G132093 // GRMZM2G386998 // GRMZM2G400714 // GRMZM2G400129 // GRMZM2G032218
GO:0042787	P	protein ubiquitination involved in ubiquitin-dependent protein catabolic process	5	472	220	39469	0.13	1	// GRMZM2G173910 // GRMZM2G057150 // GRMZM2G106377 // GRMZM2G027120 // GRMZM2G077307
GO:2000026	P	regulation of multicellular organismal development	20	472	1668	39469	0.53	1	// GRMZM2G348238 // GRMZM2G139293 // GRMZM2G400714 // GRMZM2G113888 // GRMZM2G461278 // GRMZM2G433854 // GRMZM2G123550 // GRMZM2G153075 // GRMZM2G160902 // GRMZM2G038730 // GRMZM2G034065 // GRMZM2G057789 // GRMZM2G420280 // GRMZM2G131853 // GRMZM2G138176 // GRMZM2G143246 // GRMZM2G131516 // GRMZM2G039828 // GRMZM2G055263 // GRMZM2G135195
GO:0017038	P	protein import	10	472	482	39469	0.069	1	// GRMZM2G077760 // GRMZM2G067747 // GRMZM2G152587 // GRMZM2G163671 // GRMZM2G032955 // AC213884.3_FG001 // GRMZM2G418160 // GRMZM2G131853 // GRMZM2G009948 // GRMZM2G400129
GO:0045935	P	positive regulation of nucleobase-containing compound metabolic process	18	472	1398	39469	0.41	1	// GRMZM2G083964 // GRMZM2G144142 // GRMZM2G014055 // GRMZM2G130477 // GRMZM2G114312 // GRMZM2G458549 // GRMZM2G360234 // GRMZM2G046952 // GRMZM2G165099 // GRMZM2G379835 // GRMZM2G096358 // GRMZM2G085467 // GRMZM2G385635 // GRMZM2G131853 // GRMZM2G039828 // GRMZM2G147712 // GRMZM2G424241 // GRMZM2G119865
GO:0045934	P	negative regulation of nucleobase-containing compound metabolic process	15	472	1311	39469	0.6	1	// GRMZM2G079653 // GRMZM2G400714 // GRMZM2G014055 // GRMZM2G096591 // GRMZM2G000818 // GRMZM2G153075 // GRMZM2G348238 // GRMZM2G017923 // GRMZM2G078566 // GRMZM2G002131 // GRMZM2G138176 // GRMZM2G025598 // GRMZM2G135195 // GRMZM2G146028 // GRMZM2G424241
GO:0010817	P	regulation of hormone levels	19	472	1530	39469	0.47	1	// GRMZM2G126742 // GRMZM2G153536 // GRMZM2G096591 // GRMZM2G461278 // GRMZM2G000603 // GRMZM2G095280 // GRMZM2G132093 // GRMZM2G035755 // GRMZM2G128179 // GRMZM2G078566 // GRMZM2G102189 // GRMZM2G002142 // GRMZM2G154211 // AC210013.4_FG005 // GRMZM2G044581 // GRMZM2G113967 // GRMZM2G386998 // GRMZM2G019171 // GRMZM2G008539
GO:0022414	P	reproductive process	59	472	5718	39469	0.9	1	// GRMZM2G065532 // GRMZM5G868273 // GRMZM2G144142 // GRMZM2G015844 // GRMZM2G441903 // GRMZM2G160902 // GRMZM2G400714 // GRMZM2G078566 // GRMZM2G002142 // GRMZM2G179045 // GRMZM2G128744 // GRMZM2G177878 // GRMZM5G895573 // GRMZM2G131516 // GRMZM2G159926 // GRMZM2G055263 // GRMZM2G424241 // GRMZM2G126742 // GRMZM2G433854 // GRMZM5G862817 // GRMZM2G153068 // GRMZM2G098212 // GRMZM2G001668 // GRMZM…
GO:0034050	P	host programmed cell death induced by symbiont	16	472	1291	39469	0.48	1	// GRMZM2G052422 // GRMZM5G804759 // GRMZM5G862817 // GRMZM2G441903 // GRMZM2G126742 // GRMZM2G008539 // GRMZM2G173597 // GRMZM2G096591 // AC203535.4_FG002 // GRMZM2G379835 // GRMZM2G168474 // GRMZM2G418160 // GRMZM2G175164 // GRMZM2G461278 // GRMZM2G067036 // GRMZM2G400929
GO:0022412	P	cellular process involved in reproduction in multicellular organism	7	472	384	39469	0.18	1	// GRMZM2G472231 // GRMZM2G065532 // GRMZM2G461278 // GRMZM2G153068 // GRMZM2G165099 // GRMZM2G083932 // GRMZM2G098212
GO:0035295	P	tube development	6	472	627	39469	0.76	1	// GRMZM2G472231 // GRMZM2G038898 // GRMZM2G127416 // GRMZM2G001668 // AC210013.4_FG005 // GRMZM2G131853
GO:0034248	P	regulation of cellular amide metabolic process	6	472	564	39469	0.67	1	// GRMZM2G144142 // GRMZM2G461278 // GRMZM2G140754 // GRMZM2G100260 // GRMZM2G169890 // GRMZM2G422651
GO:0043623	P	cellular protein complex assembly	11	472	1299	39469	0.91	1	// GRMZM2G173910 // GRMZM2G114513 // GRMZM2G035517 // GRMZM2G310321 // GRMZM2G008740 // GRMZM2G056388 // GRMZM2G137176 // GRMZM2G435589 // GRMZM5G822947 // GRMZM2G104760 // GRMZM2G020701
GO:0008610	P	lipid biosynthetic process	30	472	2090	39469	0.18	1	// GRMZM2G400268 // GRMZM5G878139 // AC204530.4_FG002 // GRMZM2G131516 // GRMZM2G055263 // GRMZM2G014981 // GRMZM2G137176 // GRMZM2G152135 // GRMZM2G420280 // GRMZM2G019171 // GRMZM2G032955 // GRMZM2G402564 // GRMZM2G443728 // GRMZM2G037152 // GRMZM2G002142 // GRMZM2G113967 // GRMZM2G386998 // GRMZM2G128179 // GRMZM2G110881 // GRMZM2G400129 // GRMZM2G077837 // GRMZM5G804759 // GRMZM2G044175 // GR…
GO:0009746	P	response to hexose	9	472	277	39469	0.0074	1	// GRMZM2G409131 // GRMZM2G312877 // GRMZM5G862817 // GRMZM2G058745 // GRMZM2G024104 // GRMZM2G057789 // GRMZM2G144142 // GRMZM5G892522 // GRMZM2G153536
GO:0009744	P	response to sucrose	12	472	518	39469	0.025	1	// GRMZM2G024104 // GRMZM2G312877 // GRMZM2G095280 // GRMZM2G132093 // GRMZM2G363982 // GRMZM2G146380 // GRMZM2G102189 // AC203535.4_FG002 // GRMZM2G057789 // GRMZM2G169890 // GRMZM2G153536 // GRMZM2G409131
GO:0005975	P	carbohydrate metabolic process	40	472	3739	39469	0.79	1	// GRMZM2G038730 // GRMZM2G078566 // GRMZM2G385635 // GRMZM2G131516 // GRMZM2G480074 // AC203019.3_FG001 // GRMZM2G156296 // GRMZM2G055263 // GRMZM2G461278 // GRMZM2G057789 // GRMZM2G151468 // GRMZM2G132093 // GRMZM2G096591 // GRMZM2G420280 // GRMZM2G328171 // GRMZM5G882821 // GRMZM2G020701 // GRMZM2G111975 // GRMZM2G127416 // GRMZM2G312521 // GRMZM2G312877 // GRMZM2G450125 // GRMZM2G386998 // GR…
GO:0009740	P	gibberellic acid mediated signaling pathway	8	472	282	39469	0.023	1	// GRMZM2G025598 // GRMZM2G420280 // GRMZM2G348238 // GRMZM2G131516 // GRMZM2G039828 // GRMZM2G055263 // GRMZM2G400129 // GRMZM2G077837
GO:0005976	P	polysaccharide metabolic process	17	472	1716	39469	0.82	1	// GRMZM2G328171 // GRMZM5G804759 // GRMZM2G461278 // GRMZM2G128179 // GRMZM2G151468 // GRMZM2G132093 // GRMZM2G127416 // GRMZM2G030116 // GRMZM2G450125 // GRMZM2G057789 // GRMZM2G004856 // GRMZM5G882821 // GRMZM2G131853 // GRMZM2G135195 // GRMZM2G156296 // GRMZM2G038730 // GRMZM2G020701
GO:0009620	P	response to fungus	19	472	1226	39469	0.16	1	// AC203535.4_FG002 // GRMZM2G144142 // GRMZM2G035502 // GRMZM2G096591 // GRMZM2G000603 // GRMZM2G067036 // GRMZM2G132093 // GRMZM2G400714 // GRMZM2G146380 // GRMZM2G112229 // GRMZM2G078566 // GRMZM2G049109 // GRMZM2G379835 // GRMZM5G804759 // GRMZM2G015753 // GRMZM2G175164 // GRMZM2G113967 // GRMZM2G052422 // GRMZM2G019171
GO:0009624	P	response to nematode	8	472	487	39469	0.23	1	// GRMZM2G126742 // GRMZM2G032218 // GRMZM2G014914 // GRMZM2G173597 // GRMZM2G154628 // GRMZM2G047368 // GRMZM2G092125 // GRMZM2G081192
GO:0044237	P	cellular metabolic process	423	472	35246	39469	0.45	1	// GRMZM2G162535 // GRMZM2G144142 // GRMZM2G105755 // GRMZM2G368765 // GRMZM2G545891 // GRMZM2G385635 // GRMZM2G078638 // GRMZM2G028007 // GRMZM2G102346 // GRMZM2G080103 // GRMZM2G077040 // GRMZM2G083932 // GRMZM2G116885 // GRMZM5G868683 // GRMZM2G018798 // GRMZM2G390489 // GRMZM5G839014 // GRMZM2G140754 // GRMZM2G135195 // GRMZM2G437711 // GRMZM2G128179 // GRMZM2G034065 // GRMZM2G004856 // AC213…
GO:0009626	P	plant-type hypersensitive response	16	472	1291	39469	0.48	1	// GRMZM2G052422 // GRMZM5G804759 // GRMZM5G862817 // GRMZM2G441903 // GRMZM2G126742 // GRMZM2G008539 // GRMZM2G173597 // GRMZM2G096591 // AC203535.4_FG002 // GRMZM2G379835 // GRMZM2G168474 // GRMZM2G418160 // GRMZM2G175164 // GRMZM2G461278 // GRMZM2G067036 // GRMZM2G400929
GO:0006399	P	tRNA metabolic process	5	472	414	39469	0.55	1	// GRMZM2G100260 // GRMZM2G140754 // AC210013.4_FG005 // GRMZM2G031496 // GRMZM2G101001
GO:0008299	P	isoprenoid biosynthetic process	10	472	631	39469	0.23	1	// GRMZM2G128179 // GRMZM2G152135 // GRMZM2G420280 // GRMZM2G002142 // GRMZM2G096358 // GRMZM2G402564 // GRMZM2G131516 // GRMZM2G055263 // GRMZM2G400129 // GRMZM2G077837
GO:1900140	P	regulation of seedling development	5	472	232	39469	0.15	1	// GRMZM2G131516 // GRMZM2G038730 // GRMZM2G113888 // GRMZM2G055263 // GRMZM2G420280
GO:0006259	P	DNA metabolic process	25	472	2528	39469	0.86	1	// GRMZM2G323888 // GRMZM2G024551 // GRMZM2G144142 // GRMZM2G433854 // GRMZM2G078566 // GRMZM2G024175 // GRMZM2G101001 // GRMZM2G356714 // GRMZM2G153068 // GRMZM2G096591 // AC210013.4_FG005 // GRMZM2G166548 // GRMZM2G399901 // GRMZM2G116885 // GRMZM2G021921 // GRMZM2G106412 // GRMZM2G025598 // GRMZM2G044126 // GRMZM2G437711 // GRMZM5G817651 // GRMZM2G173910 // GRMZM2G178887 // GRMZM2G057451 // GR…
GO:0044403	P	symbiosis, encompassing mutualism through parasitism	10	472	795	39469	0.48	1	// GRMZM2G035502 // GRMZM2G461278 // GRMZM2G175164 // GRMZM2G379835 // GRMZM2G351160 // GRMZM2G387603 // GRMZM2G077307 // GRMZM2G062471 // GRMZM2G032955 // GRMZM5G867121
GO:0006396	P	RNA processing	17	472	2305	39469	0.99	1	// GRMZM2G065532 // GRMZM2G361115 // GRMZM2G032699 // GRMZM2G144142 // GRMZM2G461278 // GRMZM2G105755 // GRMZM2G082508 // GRMZM2G143246 // GRMZM2G105438 // GRMZM2G053908 // GRMZM2G127665 // GRMZM2G055724 // AC210013.4_FG005 // GRMZM2G061277 // GRMZM2G175164 // GRMZM2G031496 // GRMZM2G101001
GO:0045893	P	positive regulation of transcription, DNA-templated	14	472	1014	39469	0.33	1	// GRMZM2G083964 // GRMZM2G144142 // GRMZM2G130477 // GRMZM2G458549 // GRMZM2G114312 // GRMZM2G165099 // GRMZM2G379835 // GRMZM2G096358 // GRMZM2G085467 // GRMZM2G131853 // GRMZM2G039828 // GRMZM2G147712 // GRMZM2G424241 // GRMZM2G119865
GO:0006479	P	protein methylation	6	472	467	39469	0.49	1	// GRMZM2G394027 // GRMZM2G096591 // GRMZM2G022120 // GRMZM2G078566 // GRMZM2G046952 // GRMZM2G348238
GO:0048466	P	androecium development	5	472	509	39469	0.73	1	// AC203535.4_FG002 // GRMZM2G318180 // GRMZM2G157675 // GRMZM2G424241 // GRMZM2G044581
GO:0019220	P	regulation of phosphate metabolic process	10	472	1348	39469	0.96	1	// GRMZM2G472231 // GRMZM2G147327 // GRMZM2G360234 // GRMZM2G461278 // GRMZM2G166971 // GRMZM2G017923 // GRMZM2G165099 // GRMZM2G141185 // GRMZM2G131853 // GRMZM2G116885
GO:0019222	P	regulation of metabolic process	134	472	11538	39469	0.67	1	// GRMZM2G162535 // GRMZM2G144142 // GRMZM2G130477 // GRMZM5G862817 // GRMZM2G385635 // GRMZM2G101001 // GRMZM2G055263 // GRMZM2G002131 // GRMZM2G057150 // GRMZM2G003755 // GRMZM2G420280 // GRMZM2G414727 // GRMZM2G379835 // GRMZM2G147327 // GRMZM2G119865 // GRMZM2G175728 // GRMZM2G116885 // GRMZM2G020701 // GRMZM2G158130 // GRMZM2G113888 // GRMZM5G868683 // GRMZM2G018798 // GRMZM2G168858 // GRMZM…
GO:0048588	P	developmental cell growth	18	472	1411	39469	0.42	1	// GRMZM5G868273 // GRMZM2G092125 // GRMZM2G035517 // GRMZM2G400714 // GRMZM2G461278 // GRMZM2G095280 // GRMZM2G081192 // GRMZM2G128179 // GRMZM2G001668 // GRMZM2G154628 // GRMZM2G034065 // AC210013.4_FG005 // GRMZM2G106377 // GRMZM2G131853 // GRMZM2G047368 // GRMZM2G014914 // GRMZM2G104760 // GRMZM2G157675
GO:0010393	P	galacturonan metabolic process	5	472	333	39469	0.37	1	// GRMZM2G127416 // GRMZM2G135195 // GRMZM2G156296 // GRMZM5G882821 // GRMZM2G128179
GO:0006470	P	protein dephosphorylation	5	472	528	39469	0.76	1	// GRMZM2G361115 // GRMZM2G000603 // GRMZM2G139882 // GRMZM2G105184 // GRMZM2G130302
GO:0048585	P	negative regulation of response to stimulus	15	472	894	39469	0.12	1	// GRMZM2G079653 // GRMZM2G056388 // GRMZM2G014055 // GRMZM2G017923 // GRMZM2G420280 // GRMZM2G131516 // GRMZM2G379835 // GRMZM2G161891 // GRMZM2G033746 // GRMZM2G348238 // GRMZM2G113967 // GRMZM2G025598 // GRMZM2G055263 // GRMZM2G146028 // GRMZM2G131853
GO:0048584	P	positive regulation of response to stimulus	7	472	847	39469	0.88	1	// GRMZM2G014055 // GRMZM2G461278 // GRMZM2G143246 // GRMZM2G363982 // GRMZM2G114312 // GRMZM2G033746 // GRMZM2G175164
GO:0048468	P	cell development	33	472	2855	39469	0.61	1	// GRMZM5G868273 // GRMZM2G400714 // GRMZM5G878139 // GRMZM2G015753 // GRMZM2G047368 // GRMZM2G104760 // GRMZM2G140293 // GRMZM2G461278 // GRMZM2G014981 // GRMZM2G132093 // GRMZM2G001668 // AC210013.4_FG005 // GRMZM2G008406 // GRMZM2G083932 // GRMZM2G157675 // GRMZM2G035517 // GRMZM2G106377 // GRMZM2G095280 // GRMZM2G133836 // GRMZM2G046952 // GRMZM2G418160 // GRMZM2G081192 // GRMZM2G472231 // GR…
GO:0048469	P	cell maturation	16	472	1178	39469	0.34	1	// GRMZM2G132093 // GRMZM2G154628 // GRMZM2G461278 // GRMZM2G095280 // GRMZM2G133836 // GRMZM2G128179 // GRMZM2G081192 // GRMZM2G046952 // GRMZM2G047368 // GRMZM2G092125 // GRMZM2G418160 // GRMZM2G015753 // GRMZM2G008406 // GRMZM2G131853 // GRMZM2G014914 // GRMZM2G104760
GO:0048581	P	negative regulation of post-embryonic development	6	472	203	39469	0.039	1	// GRMZM2G153075 // GRMZM2G420280 // GRMZM2G348238 // GRMZM2G131516 // GRMZM2G138176 // GRMZM2G055263
GO:0048580	P	regulation of post-embryonic development	13	472	1019	39469	0.45	1	// GRMZM2G348238 // GRMZM2G113888 // GRMZM2G433854 // GRMZM2G153075 // GRMZM2G160902 // GRMZM2G038730 // GRMZM2G420280 // GRMZM2G123550 // GRMZM2G138176 // GRMZM2G131516 // GRMZM2G039828 // GRMZM2G055263 // GRMZM2G135195
GO:0008104	P	protein localization	22	472	2413	39469	0.93	1	// GRMZM2G441903 // GRMZM2G160902 // GRMZM2G131516 // GRMZM2G009948 // GRMZM2G077760 // GRMZM5G862817 // GRMZM2G163671 // GRMZM2G379835 // AC213884.3_FG001 // GRMZM2G032955 // GRMZM2G113011 // GRMZM2G415327 // GRMZM2G390489 // GRMZM2G418160 // GRMZM2G055263 // GRMZM2G400129 // GRMZM2G040587 // GRMZM2G067747 // GRMZM2G152587 // GRMZM2G067036 // GRMZM2G029385 // GRMZM2G131853
GO:1900673	P	olefin metabolic process	8	472	285	39469	0.024	1	// GRMZM5G804759 // GRMZM2G152587 // GRMZM2G400714 // GRMZM2G082346 // GRMZM2G052422 // GRMZM2G057789 // GRMZM2G015753 // GRMZM2G112799
GO:1901362	P	organic cyclic compound biosynthetic process	105	472	9351	39469	0.78	1	// GRMZM2G175406 // GRMZM2G144142 // GRMZM2G130477 // GRMZM2G102189 // GRMZM2G385635 // GRMZM2G002131 // GRMZM2G102346 // GRMZM2G057150 // GRMZM2G003755 // GRMZM2G420280 // GRMZM2G379835 // GRMZM2G147327 // GRMZM2G119865 // GRMZM2G113888 // GRMZM2G018798 // GRMZM2G035755 // GRMZM2G031323 // GRMZM2G412304 // GRMZM2G085467 // GRMZM2G055263 // GRMZM2G135195 // GRMZM2G025598 // GRMZM2G153075 // GRMZM…
GO:1901360	P	organic cyclic compound metabolic process	182	472	17710	39469	1	1	// GRMZM2G162535 // GRMZM2G175406 // GRMZM2G144142 // GRMZM2G130477 // GRMZM2G105755 // GRMZM2G102189 // GRMZM2G400268 // GRMZM2G385635 // GRMZM2G101001 // GRMZM2G055263 // GRMZM2G433854 // GRMZM2G135195 // GRMZM2G002131 // GRMZM5G862817 // GRMZM2G102346 // GRMZM2G057150 // GRMZM2G003755 // GRMZM2G061277 // GRMZM2G420280 // GRMZM2G414727 // GRMZM2G379835 // GRMZM2G147327 // GRMZM2G098129 // GRMZM…
GO:1901361	P	organic cyclic compound catabolic process	11	472	1526	39469	0.97	1	// GRMZM2G162535 // GRMZM2G032218 // GRMZM2G143246 // GRMZM2G106061 // GRMZM6G901724 // GRMZM2G339563 // GRMZM2G098129 // GRMZM2G132093 // GRMZM2G116885 // GRMZM2G386998 // GRMZM2G020701
GO:0009968	P	negative regulation of signal transduction	11	472	465	39469	0.027	1	// GRMZM2G079653 // GRMZM2G014055 // GRMZM2G017923 // GRMZM2G420280 // GRMZM2G131516 // GRMZM2G033746 // GRMZM2G113967 // GRMZM2G025598 // GRMZM2G055263 // GRMZM2G146028 // GRMZM2G131853
GO:0048868	P	pollen tube development	10	472	883	39469	0.61	1	// GRMZM5G868273 // GRMZM2G035517 // GRMZM2G038898 // GRMZM2G127416 // GRMZM2G400714 // GRMZM2G001668 // GRMZM2G034065 // AC210013.4_FG005 // GRMZM2G412304 // GRMZM2G157675
GO:0048869	P	cellular developmental process	68	472	6225	39469	0.81	1	// GRMZM2G065532 // GRMZM5G868273 // GRMZM2G015844 // GRMZM2G441903 // GRMZM2G400714 // GRMZM2G081192 // GRMZM2G078566 // GRMZM5G878139 // GRMZM2G015753 // GRMZM2G385635 // GRMZM2G131516 // GRMZM2G098212 // GRMZM2G047368 // GRMZM2G039757 // GRMZM2G104760 // GRMZM2G005818 // GRMZM2G140293 // GRMZM2G119252 // GRMZM2G014981 // GRMZM2G156296 // GRMZM2G443728 // GRMZM2G001668 // AC210013.4_FG005 // GR…
GO:0009962	P	regulation of flavonoid biosynthetic process	9	472	498	39469	0.15	1	// GRMZM2G441903 // GRMZM5G862817 // GRMZM2G132093 // GRMZM2G008539 // GRMZM2G173597 // GRMZM2G168474 // GRMZM2G400929 // GRMZM2G156296 // GRMZM2G461278
GO:0040029	P	regulation of gene expression, epigenetic	10	472	735	39469	0.39	1	// GRMZM2G144142 // GRMZM2G025598 // GRMZM2G461278 // GRMZM2G096591 // GRMZM2G078566 // GRMZM2G420280 // GRMZM2G131853 // GRMZM2G131516 // GRMZM2G169890 // GRMZM2G135195
GO:0032446	P	protein modification by small protein conjugation	24	472	1334	39469	0.034	1	// GRMZM5G893055 // GRMZM2G441903 // GRMZM2G102189 // GRMZM2G400268 // GRMZM2G015753 // GRMZM2G138176 // GRMZM5G862817 // GRMZM2G017624 // GRMZM2G057150 // GRMZM2G028234 // GRMZM2G027120 // GRMZM2G019171 // GRMZM2G016362 // GRMZM2G106377 // GRMZM5G868683 // GRMZM2G018798 // GRMZM2G102056 // GRMZM2G428179 // GRMZM2G173910 // GRMZM2G008834 // GRMZM2G153075 // GRMZM2G057789 // GRMZM2G077307 // GRMZM…
GO:0048513	P	animal organ development	67	472	5677	39469	0.57	1	// GRMZM2G065532 // GRMZM2G144142 // GRMZM2G441903 // GRMZM2G166971 // GRMZM2G400714 // GRMZM2G101217 // GRMZM5G878139 // GRMZM2G141185 // GRMZM2G015753 // GRMZM2G385635 // GRMZM2G131516 // GRMZM2G138176 // GRMZM2G044581 // GRMZM2G104760 // GRMZM2G171713 // GRMZM2G461278 // GRMZM2G014981 // GRMZM2G411084 // GRMZM2G015314 // GRMZM2G163671 // GRMZM2G420280 // GRMZM2G379835 // GRMZM2G147327 // GRMZM…
GO:0009845	P	seed germination	6	472	646	39469	0.78	1	// GRMZM2G113888 // GRMZM2G038730 // GRMZM2G420280 // GRMZM2G131516 // GRMZM2G055263 // GRMZM2G135195
GO:0006073	P	cellular glucan metabolic process	7	472	940	39469	0.93	1	// GRMZM2G461278 // GRMZM2G151468 // GRMZM2G132093 // GRMZM2G127416 // GRMZM2G450125 // GRMZM2G131853 // GRMZM2G020701
GO:0048518	P	positive regulation of biological process	71	472	5568	39469	0.3	1	// GRMZM2G083964 // GRMZM2G144142 // GRMZM2G015844 // GRMZM2G441903 // GRMZM2G166971 // GRMZM2G008539 // GRMZM2G304108 // GRMZM2G009804 // GRMZM2G141185 // GRMZM2G385635 // GRMZM2G009948 // GRMZM2G159041 // GRMZM2G156296 // GRMZM2G424241 // GRMZM2G130477 // GRMZM2G113480 // GRMZM2G433854 // GRMZM2G050085 // GRMZM5G862817 // GRMZM2G080764 // GRMZM2G400929 // GRMZM2G046952 // GRMZM2G114312 // AC203…
GO:0048519	P	negative regulation of biological process	59	472	4911	39469	0.51	1	// GRMZM2G083964 // GRMZM2G144142 // GRMZM2G015844 // GRMZM2G096591 // GRMZM2G166971 // GRMZM2G153999 // GRMZM2G078566 // GRMZM2G088083 // GRMZM2G385635 // GRMZM2G131516 // GRMZM2G138176 // GRMZM2G055263 // GRMZM2G424241 // GRMZM2G130477 // GRMZM2G079653 // GRMZM2G135195 // GRMZM2G002131 // GRMZM2G058021 // GRMZM2G050085 // GRMZM2G017923 // GRMZM2G420280 // GRMZM2G379835 // GRMZM2G147327 // GRMZM…
GO:0051254	P	positive regulation of RNA metabolic process	14	472	1117	39469	0.47	1	// GRMZM2G083964 // GRMZM2G144142 // GRMZM2G130477 // GRMZM2G458549 // GRMZM2G114312 // GRMZM2G165099 // GRMZM2G379835 // GRMZM2G096358 // GRMZM2G085467 // GRMZM2G131853 // GRMZM2G039828 // GRMZM2G147712 // GRMZM2G424241 // GRMZM2G119865
GO:0042127	P	regulation of cell proliferation	7	472	548	39469	0.48	1	// GRMZM2G360234 // GRMZM2G166971 // GRMZM2G153999 // GRMZM2G131228 // GRMZM2G147327 // GRMZM2G039828 // GRMZM2G050085
GO:0034470	P	ncRNA processing	7	472	665	39469	0.68	1	// GRMZM2G032699 // GRMZM2G105755 // GRMZM2G143246 // GRMZM2G055724 // AC210013.4_FG005 // GRMZM2G101001 // GRMZM2G031496
GO:0048765	P	root hair cell differentiation	16	472	1112	39469	0.26	1	// GRMZM2G132093 // GRMZM2G154628 // GRMZM2G461278 // GRMZM2G095280 // GRMZM2G133836 // GRMZM2G128179 // GRMZM2G081192 // GRMZM2G046952 // GRMZM2G047368 // GRMZM2G092125 // GRMZM2G418160 // GRMZM2G015753 // GRMZM2G008406 // GRMZM2G131853 // GRMZM2G014914 // GRMZM2G104760
GO:0048764	P	trichoblast maturation	16	472	1112	39469	0.26	1	// GRMZM2G132093 // GRMZM2G154628 // GRMZM2G461278 // GRMZM2G095280 // GRMZM2G133836 // GRMZM2G128179 // GRMZM2G081192 // GRMZM2G046952 // GRMZM2G047368 // GRMZM2G092125 // GRMZM2G418160 // GRMZM2G015753 // GRMZM2G008406 // GRMZM2G131853 // GRMZM2G014914 // GRMZM2G104760
GO:0009664	P	plant-type cell wall organization	9	472	1136	39469	0.93	1	// GRMZM5G868273 // GRMZM2G461278 // GRMZM2G128179 // GRMZM2G400714 // GRMZM2G001668 // GRMZM2G135195 // GRMZM2G156296 // GRMZM2G157675 // GRMZM2G020701
GO:0006606	P	protein import into nucleus	5	472	294	39469	0.28	1	// GRMZM2G131853 // GRMZM2G009948 // AC213884.3_FG001 // GRMZM2G152587 // GRMZM2G400129
GO:0015711	P	organic anion transport	8	472	560	39469	0.36	1	// GRMZM2G126742 // GRMZM2G032218 // GRMZM2G028234 // GRMZM2G173597 // GRMZM2G046952 // GRMZM2G057789 // GRMZM2G418160 // GRMZM2G428179
GO:0006605	P	protein targeting	17	472	1186	39469	0.26	1	// GRMZM2G077760 // GRMZM2G067747 // GRMZM2G152587 // GRMZM2G441903 // GRMZM2G067036 // GRMZM2G160902 // GRMZM2G163671 // GRMZM2G032955 // GRMZM2G029385 // GRMZM2G379835 // AC213884.3_FG001 // GRMZM2G418160 // GRMZM2G131853 // GRMZM2G009948 // GRMZM5G862817 // GRMZM2G400129 // GRMZM2G040587
GO:0045184	P	establishment of protein localization	20	472	2083	39469	0.87	1	// GRMZM2G077760 // GRMZM2G113011 // GRMZM2G067747 // GRMZM2G152587 // GRMZM2G441903 // GRMZM2G415327 // GRMZM2G160902 // GRMZM2G390489 // GRMZM2G067036 // GRMZM2G163671 // GRMZM2G032955 // GRMZM2G029385 // GRMZM2G379835 // AC213884.3_FG001 // GRMZM2G418160 // GRMZM2G131853 // GRMZM2G009948 // GRMZM5G862817 // GRMZM2G400129 // GRMZM2G040587
GO:0003006	P	developmental process involved in reproduction	54	472	4641	39469	0.61	1	// GRMZM2G065532 // GRMZM5G868273 // GRMZM2G177878 // GRMZM2G015844 // GRMZM2G441903 // GRMZM2G160902 // GRMZM2G400714 // GRMZM2G078566 // GRMZM2G002142 // GRMZM2G128744 // GRMZM2G131516 // GRMZM2G159926 // GRMZM2G055263 // GRMZM2G424241 // GRMZM2G126742 // GRMZM2G433854 // GRMZM5G862817 // GRMZM2G153068 // GRMZM2G098212 // GRMZM2G001668 // GRMZM2G163671 // GRMZM2G420280 // GRMZM2G052422 // AC210…
GO:0003002	P	regionalization	7	472	933	39469	0.93	1	// GRMZM2G461278 // GRMZM2G015314 // GRMZM2G163671 // GRMZM2G020772 // GRMZM2G057789 // GRMZM2G131516 // GRMZM2G055263
GO:0043436	P	oxoacid metabolic process	57	472	4484	39469	0.33	1	// GRMZM2G144142 // GRMZM2G008539 // GRMZM2G400714 // GRMZM2G174671 // GRMZM2G140754 // GRMZM2G128744 // GRMZM2G032218 // GRMZM2G131516 // GRMZM2G106061 // GRMZM2G153536 // GRMZM2G039757 // GRMZM2G055263 // GRMZM2G018070 // GRMZM2G113480 // GRMZM2G121747 // GRMZM2G154211 // GRMZM2G044175 // GRMZM2G058745 // GRMZM2G156296 // GRMZM2G443728 // GRMZM2G163671 // GRMZM2G152135 // GRMZM2G420280 // GRMZM…
GO:0055114	P	oxidation-reduction process	35	472	3165	39469	0.71	1	// GRMZM2G012479 // GRMZM2G175728 // GRMZM2G095331 // GRMZM2G024175 // GRMZM2G152135 // GRMZM2G385635 // GRMZM2G005818 // GRMZM2G159389 // GRMZM2G070780 // GRMZM2G044175 // GRMZM2G020631 // GRMZM2G163671 // AC194856.3_FG002 // GRMZM2G052422 // GRMZM2G318180 // GRMZM2G342687 // GRMZM2G079484 // GRMZM2G363982 // GRMZM2G086052 // GRMZM2G168858 // GRMZM2G002142 // GRMZM5G839014 // GRMZM2G339563 // GR…
GO:0003008	P	system process	10	472	751	39469	0.41	1	// GRMZM2G040587 // GRMZM2G441903 // GRMZM2G360234 // GRMZM2G131853 // GRMZM2G147327 // GRMZM2G029385 // GRMZM2G083932 // GRMZM2G050085 // GRMZM2G303810 // GRMZM2G058021
GO:0044700	P	single organism signaling	106	472	7886	39469	0.1	1	// GRMZM2G162535 // GRMZM2G175406 // GRMZM2G144142 // GRMZM2G020631 // GRMZM2G343428 // GRMZM2G102189 // GRMZM2G385635 // GRMZM2G009948 // GRMZM2G153536 // GRMZM2G002131 // GRMZM2G057150 // GRMZM2G420280 // GRMZM2G379835 // GRMZM2G147327 // GRMZM2G323261 // GRMZM2G073347 // GRMZM2G121468 // GRMZM2G020701 // GRMZM2G158130 // GRMZM2G035517 // GRMZM2G390489 // GRMZM2G312521 // GRMZM2G113967 // GRMZM…
GO:0044703	P	multi-organism reproductive process	19	472	1837	39469	0.77	1	// GRMZM2G472231 // GRMZM2G065532 // GRMZM2G035517 // GRMZM2G461278 // GRMZM2G153068 // GRMZM2G038898 // GRMZM2G127416 // GRMZM2G400714 // GRMZM2G001668 // GRMZM2G179045 // GRMZM2G165099 // AC210013.4_FG005 // GRMZM2G412304 // GRMZM5G895573 // GRMZM2G083932 // GRMZM2G034065 // GRMZM5G868273 // GRMZM2G157675 // GRMZM2G098212
GO:0044702	P	single organism reproductive process	50	472	4781	39469	0.86	1	// GRMZM2G065532 // GRMZM5G868273 // GRMZM2G144142 // GRMZM2G015844 // GRMZM5G862817 // GRMZM2G160902 // GRMZM2G400714 // GRMZM2G078566 // GRMZM2G002142 // GRMZM2G177878 // GRMZM5G895573 // GRMZM2G131516 // GRMZM2G159926 // GRMZM2G055263 // GRMZM2G424241 // GRMZM2G433854 // GRMZM2G153068 // GRMZM2G098212 // GRMZM2G001668 // GRMZM2G163671 // GRMZM2G420280 // GRMZM2G052422 // AC210013.4_FG005 // GR…
GO:1901564	P	organonitrogen compound metabolic process	59	472	6584	39469	0.99	1	// GRMZM2G162535 // GRMZM2G175406 // GRMZM2G144142 // GRMZM2G035502 // GRMZM2G102189 // GRMZM2G106061 // GRMZM2G126732 // GRMZM2G105319 // GRMZM2G141185 // GRMZM2G128744 // GRMZM2G032218 // AC190885.4_FG006 // GRMZM2G153536 // GRMZM2G156296 // GRMZM2G461278 // GRMZM2G328171 // GRMZM2G058745 // GRMZM2G132093 // GRMZM2G020631 // GRMZM2G063048 // GRMZM2G022662 // AC210013.4_FG005 // GRMZM2G147327 //…
GO:0016192	P	vesicle-mediated transport	14	472	1714	39469	0.95	1	// GRMZM2G472231 // GRMZM2G114513 // GRMZM2G067747 // GRMZM2G163671 // GRMZM2G310321 // GRMZM2G061156 // GRMZM2G178279 // GRMZM2G037152 // AC148167.6_FG001 // GRMZM2G343688 // GRMZM2G084406 // GRMZM2G412304 // GRMZM2G418160 // GRMZM2G032955
GO:1901566	P	organonitrogen compound biosynthetic process	34	472	4078	39469	0.99	1	// GRMZM2G175406 // GRMZM2G144142 // GRMZM2G106061 // GRMZM2G128744 // GRMZM2G105319 // GRMZM2G141185 // AC190885.4_FG006 // GRMZM2G153536 // GRMZM2G156296 // GRMZM2G461278 // GRMZM2G114312 // GRMZM2G063048 // GRMZM2G022662 // GRMZM2G147327 // GRMZM2G115481 // GRMZM2G121468 // GRMZM2G027451 // GRMZM2G169671 // GRMZM2G111975 // GRMZM2G110345 // GRMZM2G037152 // GRMZM6G901724 // GRMZM2G024104 // GR…
GO:0044706	P	multi-multicellular organism process	12	472	1076	39469	0.64	1	// GRMZM5G868273 // GRMZM2G035517 // GRMZM2G153068 // GRMZM2G038898 // GRMZM2G127416 // GRMZM2G400714 // GRMZM2G001668 // GRMZM2G179045 // GRMZM2G034065 // AC210013.4_FG005 // GRMZM2G412304 // GRMZM2G157675
GO:0071322	P	cellular response to carbohydrate stimulus	5	472	303	39469	0.3	1	// GRMZM2G058745 // GRMZM2G135195 // GRMZM2G144142 // GRMZM2G169890 // GRMZM2G312521
GO:0010243	P	response to organonitrogen compound	28	472	1567	39469	0.025	1	// GRMZM2G441903 // GRMZM2G468585 // GRMZM2G400714 // GRMZM2G082346 // GRMZM2G112229 // GRMZM2G015753 // GRMZM2G032218 // GRMZM2G055263 // GRMZM2G002131 // GRMZM2G028234 // GRMZM2G052422 // GRMZM2G379835 // GRMZM2G027120 // GRMZM2G119865 // GRMZM2G363982 // GRMZM2G165099 // GRMZM2G002142 // GRMZM2G181000 // GRMZM2G428179 // GRMZM2G112799 // GRMZM2G125775 // GRMZM2G018070 // GRMZM2G067036 // GRMZM…
GO:0016052	P	carbohydrate catabolic process	10	472	713	39469	0.35	1	// GRMZM2G409131 // GRMZM5G804759 // GRMZM2G328171 // GRMZM2G151468 // GRMZM2G038730 // GRMZM2G058745 // GRMZM2G004856 // GRMZM5G882821 // GRMZM2G450125 // GRMZM2G458549
GO:0016053	P	organic acid biosynthetic process	28	472	2283	39469	0.47	1	// GRMZM2G008539 // GRMZM2G400714 // GRMZM2G128744 // GRMZM2G131516 // GRMZM2G153536 // GRMZM2G055263 // GRMZM2G121747 // GRMZM2G044175 // GRMZM2G132093 // GRMZM2G152135 // GRMZM2G420280 // GRMZM2G052422 // GRMZM2G169671 // GRMZM2G095280 // GRMZM2G126742 // GRMZM2G037152 // GRMZM6G901724 // GRMZM2G024104 // GRMZM2G002142 // GRMZM2G386998 // GRMZM2G400129 // GRMZM2G077837 // GRMZM2G154211 // GRMZM…
GO:0016051	P	carbohydrate biosynthetic process	17	472	1418	39469	0.53	1	// GRMZM2G057789 // GRMZM2G055263 // GRMZM2G128179 // GRMZM2G132093 // GRMZM2G038730 // GRMZM2G030116 // GRMZM2G450125 // GRMZM2G420280 // GRMZM2G131853 // GRMZM2G004856 // GRMZM2G385635 // GRMZM2G131516 // GRMZM2G312521 // GRMZM2G135195 // GRMZM2G156296 // GRMZM2G127416 // GRMZM2G020701
GO:0002376	P	immune system process	52	472	3493	39469	0.062	1	// GRMZM2G065532 // GRMZM2G360234 // GRMZM2G441903 // GRMZM2G008539 // GRMZM2G400714 // GRMZM2G082346 // GRMZM2G078566 // GRMZM2G112229 // GRMZM2G304108 // GRMZM5G878139 // GRMZM2G015753 // GRMZM2G032218 // GRMZM2G112799 // GRMZM5G862817 // GRMZM2G002131 // GRMZM2G058021 // GRMZM2G014981 // GRMZM2G132093 // GRMZM2G028234 // GRMZM2G096591 // GRMZM2G001668 // GRMZM2G052422 // GRMZM2G379835 // GRMZM…
GO:0071446	P	cellular response to salicylic acid stimulus	13	472	1086	39469	0.54	1	// GRMZM2G052422 // GRMZM5G804759 // GRMZM2G132093 // GRMZM2G127416 // GRMZM2G096591 // GRMZM2G420280 // AC203535.4_FG002 // GRMZM2G379835 // GRMZM2G318180 // GRMZM2G175164 // GRMZM2G131516 // GRMZM2G055263 // GRMZM2G157675
GO:0033554	P	cellular response to stress	66	472	4698	39469	0.096	1	// GRMZM2G012479 // GRMZM2G024551 // GRMZM2G056388 // GRMZM2G441903 // GRMZM2G160902 // GRMZM2G008539 // GRMZM2G400714 // GRMZM2G323888 // GRMZM2G102189 // GRMZM2G126386 // GRMZM2G024175 // GRMZM2G015753 // GRMZM2G098212 // GRMZM2G121747 // GRMZM2G002131 // GRMZM5G862817 // GRMZM2G057150 // GRMZM2G096591 // GRMZM2G052422 // GRMZM2G328171 // GRMZM2G379835 // GRMZM2G166548 // GRMZM2G175728 // GRMZM…
GO:0019637	P	organophosphate metabolic process	21	472	2634	39469	0.98	1	// GRMZM2G147327 // GRMZM2G032699 // GRMZM2G414727 // GRMZM2G014981 // GRMZM2G128179 // GRMZM2G058745 // GRMZM2G143246 // GRMZM2G360234 // GRMZM2G178279 // GRMZM2G102189 // GRMZM2G400268 // GRMZM5G878139 // GRMZM2G141185 // GRMZM2G098129 // GRMZM2G034697 // GRMZM2G032218 // GRMZM2G121468 // GRMZM2G106061 // GRMZM2G032955 // GRMZM2G001363 // GRMZM2G409131
GO:0045491	P	xylan metabolic process	6	472	437	39469	0.43	1	// GRMZM2G328171 // GRMZM2G127416 // GRMZM2G057789 // GRMZM2G004856 // GRMZM5G882821 // GRMZM2G135195
GO:0051649	P	establishment of localization in cell	32	472	3150	39469	0.85	1	// GRMZM2G441903 // GRMZM2G160902 // GRMZM5G895573 // GRMZM2G009948 // GRMZM2G077760 // GRMZM2G356714 // GRMZM5G862817 // GRMZM2G116427 // GRMZM2G163671 // GRMZM2G379835 // GRMZM5G833660 // GRMZM2G175728 // AC213884.3_FG001 // GRMZM2G032955 // GRMZM2G390489 // AC148167.6_FG001 // GRMZM2G053908 // GRMZM2G412304 // GRMZM2G418160 // GRMZM2G400129 // GRMZM2G040587 // GRMZM2G472231 // GRMZM2G067747 //…
GO:0022607	P	cellular component assembly	34	472	3055	39469	0.69	1	// GRMZM2G065532 // GRMZM5G868273 // GRMZM2G304108 // GRMZM2G038730 // GRMZM2G078566 // GRMZM2G310321 // GRMZM2G154499 // GRMZM2G435589 // GRMZM2G156296 // GRMZM2G104760 // GRMZM2G137176 // GRMZM2G110881 // GRMZM2G061156 // GRMZM2G114312 // GRMZM2G157675 // GRMZM2G025078 // GRMZM2G173910 // GRMZM2G035517 // GRMZM2G095280 // GRMZM2G008740 // GRMZM2G104639 // GRMZM2G131853 // GRMZM2G031496 // GRMZM…
GO:0009141	P	nucleoside triphosphate metabolic process	7	472	952	39469	0.94	1	// GRMZM2G409131 // GRMZM2G032218 // GRMZM2G058745 // GRMZM2G143246 // GRMZM2G106061 // GRMZM2G121468 // GRMZM2G098129
GO:0055065	P	metal ion homeostasis	8	472	393	39469	0.11	1	// GRMZM5G868273 // GRMZM2G032218 // GRMZM2G177532 // GRMZM2G175728 // GRMZM2G038730 // GRMZM2G055704 // GRMZM2G030444 // GRMZM2G061156
GO:0009144	P	purine nucleoside triphosphate metabolic process	7	472	913	39469	0.92	1	// GRMZM2G409131 // GRMZM2G032218 // GRMZM2G058745 // GRMZM2G143246 // GRMZM2G106061 // GRMZM2G121468 // GRMZM2G098129
GO:0009062	P	fatty acid catabolic process	7	472	268	39469	0.046	1	// GRMZM2G008834 // GRMZM2G144142 // GRMZM2G067747 // GRMZM2G163671 // GRMZM2G131516 // GRMZM2G019171 // GRMZM2G077837
GO:0010029	P	regulation of seed germination	5	472	192	39469	0.085	1	// GRMZM2G131516 // GRMZM2G038730 // GRMZM2G113888 // GRMZM2G055263 // GRMZM2G420280
GO:0045892	P	negative regulation of transcription, DNA-templated	14	472	945	39469	0.25	1	// GRMZM2G079653 // GRMZM2G400714 // GRMZM2G014055 // GRMZM2G096591 // GRMZM2G153075 // GRMZM2G000818 // GRMZM2G017923 // GRMZM2G078566 // GRMZM2G002131 // GRMZM2G138176 // GRMZM2G025598 // GRMZM2G135195 // GRMZM2G146028 // GRMZM2G424241
GO:0009723	P	response to ethylene	20	472	1154	39469	0.067	1	// GRMZM2G079653 // GRMZM2G052422 // GRMZM2G067036 // GRMZM2G035755 // GRMZM2G400714 // GRMZM2G082346 // GRMZM2G165099 // AC203535.4_FG002 // GRMZM2G131516 // GRMZM2G027120 // GRMZM2G168474 // GRMZM2G096358 // GRMZM2G119865 // GRMZM2G015753 // GRMZM2G481668 // GRMZM2G420280 // GRMZM2G055263 // GRMZM2G400268 // GRMZM2G146028 // GRMZM2G008539
GO:0021700	P	developmental maturation	25	472	1761	39469	0.22	1	// GRMZM2G160902 // GRMZM2G015753 // GRMZM2G131516 // GRMZM2G104760 // GRMZM2G461278 // GRMZM2G132093 // GRMZM2G420280 // GRMZM2G052422 // GRMZM2G133836 // GRMZM2G173910 // GRMZM2G095280 // GRMZM2G008406 // GRMZM2G046952 // GRMZM2G002142 // GRMZM2G418160 // GRMZM2G055263 // GRMZM2G135195 // GRMZM2G081192 // GRMZM2G472231 // GRMZM2G128179 // GRMZM2G154628 // GRMZM2G047368 // GRMZM2G092125 // GRMZM…
GO:0097659	P	nucleic acid-templated transcription	89	472	7092	39469	0.33	1	// GRMZM2G144142 // GRMZM2G130477 // GRMZM2G385635 // GRMZM2G002131 // GRMZM2G102346 // GRMZM2G057150 // GRMZM2G003755 // GRMZM2G420280 // GRMZM2G379835 // GRMZM2G147327 // GRMZM2G119865 // GRMZM2G113888 // GRMZM2G018798 // GRMZM2G078566 // GRMZM2G412304 // GRMZM2G085467 // GRMZM2G055263 // GRMZM2G135195 // GRMZM2G025598 // GRMZM2G153075 // GRMZM2G146028 // GRMZM2G361423 // GRMZM2G083964 // GRMZM…
GO:0043543	P	protein acylation	5	472	596	39469	0.84	1	// GRMZM2G114312 // GRMZM2G173597 // GRMZM2G044126 // GRMZM2G433854 // GRMZM5G895573
GO:0044271	P	cellular nitrogen compound biosynthetic process	115	472	10270	39469	0.81	1	// GRMZM2G175406 // GRMZM2G144142 // GRMZM2G130477 // GRMZM2G385635 // AC190885.4_FG006 // GRMZM2G153536 // GRMZM2G002131 // GRMZM2G102346 // GRMZM2G057150 // GRMZM2G003755 // GRMZM2G420280 // GRMZM2G379835 // GRMZM2G147327 // GRMZM2G119865 // GRMZM2G113888 // GRMZM2G018798 // GRMZM2G031323 // GRMZM2G412304 // GRMZM2G085467 // GRMZM2G140754 // GRMZM2G055263 // GRMZM2G135195 // GRMZM2G025598 // GR…
GO:0043549	P	regulation of kinase activity	7	472	702	39469	0.73	1	// GRMZM2G017923 // GRMZM2G461278 // GRMZM2G166971 // GRMZM2G360234 // GRMZM2G165099 // GRMZM2G131853 // GRMZM2G116885
GO:0016571	P	histone methylation	6	472	416	39469	0.38	1	// GRMZM2G394027 // GRMZM2G096591 // GRMZM2G022120 // GRMZM2G078566 // GRMZM2G046952 // GRMZM2G348238
GO:0016570	P	histone modification	11	472	889	39469	0.5	1	// GRMZM2G114312 // GRMZM2G014055 // GRMZM2G044126 // GRMZM2G394027 // GRMZM2G096591 // GRMZM2G022120 // GRMZM2G078566 // GRMZM2G046952 // GRMZM2G475683 // GRMZM5G895573 // GRMZM2G348238
GO:0071215	P	cellular response to abscisic acid stimulus	13	472	896	39469	0.28	1	// GRMZM2G000603 // GRMZM2G095280 // GRMZM2G008539 // GRMZM2G400714 // GRMZM2G082346 // GRMZM2G165099 // AC203535.4_FG002 // GRMZM2G096358 // GRMZM2G119865 // GRMZM2G015753 // GRMZM2G113967 // GRMZM2G034065 // GRMZM2G157675
GO:0071214	P	cellular response to abiotic stimulus	14	472	674	39469	0.036	1	// GRMZM5G804759 // GRMZM2G000603 // GRMZM2G441903 // GRMZM2G095280 // GRMZM2G056388 // GRMZM2G178279 // GRMZM2G102189 // GRMZM2G312521 // GRMZM2G328171 // GRMZM2G113967 // GRMZM2G039828 // GRMZM2G169890 // GRMZM2G019171 // GRMZM2G157675
GO:0048646	P	anatomical structure formation involved in morphogenesis	21	472	2305	39469	0.92	1	// GRMZM2G472231 // GRMZM2G119252 // GRMZM2G014981 // GRMZM2G128179 // GRMZM2G153075 // GRMZM2G015314 // GRMZM2G046952 // GRMZM2G110881 // GRMZM2G078566 // GRMZM2G420280 // GRMZM5G878139 // GRMZM2G131853 // GRMZM2G318180 // GRMZM2G015753 // GRMZM2G131516 // GRMZM2G138176 // GRMZM2G153068 // GRMZM2G156296 // GRMZM2G104760 // GRMZM2G157675 // GRMZM2G461278
GO:0071669	P	plant-type cell wall organization or biogenesis	15	472	1515	39469	0.8	1	// GRMZM5G868273 // GRMZM2G400714 // GRMZM2G461278 // GRMZM2G095280 // GRMZM2G127416 // GRMZM2G128179 // GRMZM2G001668 // GRMZM2G312521 // AC203535.4_FG002 // GRMZM2G004856 // GRMZM2G418160 // GRMZM2G135195 // GRMZM2G156296 // GRMZM2G157675 // GRMZM2G020701
GO:0006813	P	potassium ion transport	5	472	254	39469	0.19	1	// GRMZM2G113967 // GRMZM2G038730 // GRMZM2G135674 // GRMZM2G067747 // GRMZM2G443728
GO:0006812	P	cation transport	24	472	1892	39469	0.41	1	// GRMZM2G478624 // GRMZM2G175728 // GRMZM2G038730 // GRMZM2G102189 // GRMZM2G009948 // GRMZM2G104760 // GRMZM2G070780 // GRMZM2G150859 // GRMZM2G180044 // GRMZM2G105539 // GRMZM2G030444 // GRMZM2G032955 // GRMZM2G428356 // GRMZM2G443728 // GRMZM2G116427 // GRMZM2G053908 // GRMZM2G427503 // GRMZM2G113967 // GRMZM2G067747 // GRMZM2G177532 // GRMZM2G019171 // GRMZM2G402564 // GRMZM2G135674 // GRMZM…
GO:0006811	P	ion transport	39	472	3169	39469	0.45	1	// GRMZM2G478624 // GRMZM2G175728 // GRMZM2G038730 // GRMZM2G102189 // GRMZM2G428179 // GRMZM2G015753 // GRMZM2G009948 // GRMZM2G104760 // GRMZM2G126742 // GRMZM2G070780 // GRMZM2G150859 // GRMZM2G081192 // GRMZM2G028234 // GRMZM2G180044 // GRMZM2G105539 // GRMZM2G030444 // GRMZM2G008539 // GRMZM2G428356 // GRMZM2G443728 // GRMZM2G116427 // GRMZM2G046952 // GRMZM2G053908 // GRMZM2G418160 // GRMZM…
GO:0006810	P	transport	98	472	9460	39469	0.95	1	// GRMZM2G478624 // GRMZM2G114513 // GRMZM5G862817 // GRMZM2G102189 // GRMZM2G009948 // GRMZM2G432266 // GRMZM2G028234 // GRMZM2G420280 // GRMZM2G438121 // GRMZM2G083932 // GRMZM2G157675 // GRMZM2G390489 // GRMZM2G379835 // GRMZM5G892522 // GRMZM2G113967 // GRMZM2G055263 // GRMZM2G392975 // GRMZM2G044581 // GRMZM2G178279 // GRMZM2G062476 // GRMZM2G057789 // GRMZM2G029385 // GRMZM2G062471 // GRMZM…
GO:0042446	P	hormone biosynthetic process	12	472	730	39469	0.17	1	// GRMZM2G126742 // GRMZM2G154211 // GRMZM2G000603 // GRMZM2G095280 // GRMZM2G132093 // GRMZM2G008539 // GRMZM2G002142 // GRMZM2G102189 // AC210013.4_FG005 // GRMZM2G386998 // GRMZM2G019171 // GRMZM2G153536
GO:0099402	P	plant organ development	42	472	3241	39469	0.32	1	// GRMZM2G056388 // GRMZM2G400714 // GRMZM2G078566 // GRMZM2G177878 // GRMZM2G015753 // GRMZM2G131516 // GRMZM2G138176 // GRMZM2G044581 // GRMZM2G104760 // GRMZM2G424241 // GRMZM2G461278 // GRMZM2G015314 // GRMZM2G096591 // GRMZM2G163671 // GRMZM2G420280 // GRMZM2G379835 // GRMZM2G008406 // GRMZM2G157675 // GRMZM2G321354 // GRMZM2G095280 // GRMZM2G133836 // GRMZM2G046952 // AC203535.4_FG002 // GR…
GO:0046700	P	heterocycle catabolic process	11	472	1472	39469	0.97	1	// GRMZM2G162535 // GRMZM2G032218 // GRMZM2G143246 // GRMZM2G106061 // GRMZM6G901724 // GRMZM2G339563 // GRMZM2G098129 // GRMZM2G132093 // GRMZM2G116885 // GRMZM2G386998 // GRMZM2G020701
GO:0006952	P	defense response	63	472	3926	39469	0.011	1	// GRMZM2G008406 // GRMZM2G144142 // AC152495.1_FG003 // GRMZM2G441903 // GRMZM2G166971 // GRMZM2G008539 // GRMZM2G400714 // GRMZM2G082346 // GRMZM2G078566 // GRMZM2G112229 // GRMZM2G304108 // GRMZM2G428179 // GRMZM2G356817 // GRMZM2G015753 // GRMZM2G024264 // GRMZM2G131516 // GRMZM2G112799 // GRMZM2G032218 // GRMZM2G052422 // GRMZM2G002131 // GRMZM5G862817 // GRMZM2G132093 // GRMZM2G028234 // GR…
GO:0012501	P	programmed cell death	32	472	2166	39469	0.13	1	// GRMZM2G052422 // GRMZM5G862817 // GRMZM2G008539 // GRMZM2G337548 // GRMZM2G141185 // GRMZM2G126742 // GRMZM2G441903 // GRMZM2G089406 // GRMZM2G058745 // GRMZM2G096591 // GRMZM2G320206 // GRMZM2G379835 // GRMZM2G173910 // GRMZM2G114312 // GRMZM2G165099 // AC203535.4_FG002 // GRMZM2G168474 // GRMZM2G418160 // GRMZM2G050085 // GRMZM2G461278 // GRMZM2G472231 // GRMZM2G120069 // GRMZM2G008834 // GR…
GO:0006986	P	response to unfolded protein	7	472	610	39469	0.6	1	// GRMZM2G173597 // GRMZM2G002131 // GRMZM2G160902 // GRMZM2G400714 // GRMZM2G122615 // GRMZM2G015753 // GRMZM2G039828
GO:0006955	P	immune response	34	472	2845	39469	0.53	1	// GRMZM2G173597 // GRMZM5G862817 // GRMZM2G008539 // GRMZM2G078566 // GRMZM2G112229 // GRMZM2G015753 // GRMZM2G032218 // GRMZM2G126742 // GRMZM2G441903 // GRMZM2G132093 // GRMZM2G096591 // GRMZM2G001668 // GRMZM2G052422 // GRMZM2G379835 // GRMZM2G147327 // GRMZM2G175164 // AC203535.4_FG002 // GRMZM2G339563 // GRMZM2G168474 // GRMZM2G400929 // GRMZM2G386998 // GRMZM2G050085 // GRMZM2G077837 // GR…
GO:0034654	P	nucleobase-containing compound biosynthetic process	91	472	7981	39469	0.71	1	// GRMZM2G144142 // GRMZM2G130477 // GRMZM2G385635 // GRMZM2G002131 // GRMZM2G102346 // GRMZM2G057150 // GRMZM2G003755 // GRMZM2G420280 // GRMZM2G379835 // GRMZM2G147327 // GRMZM2G119865 // GRMZM2G113888 // GRMZM2G018798 // GRMZM2G078566 // GRMZM2G412304 // GRMZM2G085467 // GRMZM2G055263 // GRMZM2G135195 // GRMZM2G025598 // GRMZM2G153075 // GRMZM2G146028 // GRMZM2G361423 // GRMZM2G083964 // GRMZM…
GO:0009751	P	response to salicylic acid	19	472	1471	39469	0.4	1	// GRMZM2G052422 // GRMZM5G804759 // GRMZM2G031323 // GRMZM2G095280 // GRMZM2G132093 // GRMZM2G127416 // GRMZM2G096591 // GRMZM2G146380 // GRMZM2G420280 // AC203535.4_FG002 // GRMZM2G379835 // GRMZM2G096358 // GRMZM2G318180 // GRMZM2G175164 // GRMZM2G131516 // GRMZM2G055263 // GRMZM2G304108 // GRMZM2G000818 // GRMZM2G157675
GO:1902531	P	regulation of intracellular signal transduction	9	472	673	39469	0.42	1	// GRMZM2G126742 // GRMZM2G014055 // GRMZM2G461278 // GRMZM2G441903 // GRMZM2G079653 // GRMZM2G143246 // GRMZM2G363982 // GRMZM2G131853 // GRMZM2G146028
GO:0010604	P	positive regulation of macromolecule metabolic process	22	472	1984	39469	0.67	1	// GRMZM2G083964 // GRMZM2G144142 // GRMZM2G130477 // GRMZM2G424241 // GRMZM2G461278 // GRMZM2G080764 // GRMZM2G114312 // GRMZM2G379835 // GRMZM2G147327 // GRMZM2G119865 // GRMZM2G321354 // GRMZM2G165099 // GRMZM2G085467 // GRMZM2G044126 // GRMZM2G147712 // GRMZM2G173910 // GRMZM2G014055 // GRMZM2G458549 // GRMZM2G096358 // GRMZM2G077307 // GRMZM2G131853 // GRMZM2G039828
GO:0010150	P	leaf senescence	5	472	280	39469	0.25	1	// GRMZM2G024104 // GRMZM2G379835 // GRMZM5G804759 // GRMZM2G461278 // GRMZM2G157675
GO:0043090	P	amino acid import	6	472	348	39469	0.24	1	// GRMZM2G126742 // GRMZM2G032218 // GRMZM2G028234 // GRMZM2G173597 // GRMZM2G418160 // GRMZM2G428179
GO:0010154	P	fruit development	14	472	1679	39469	0.94	1	// GRMZM2G409131 // GRMZM5G862817 // GRMZM2G160902 // GRMZM2G400714 // GRMZM2G078566 // GRMZM2G002142 // GRMZM2G420280 // GRMZM2G052422 // GRMZM2G339563 // GRMZM2G131516 // GRMZM2G312521 // GRMZM2G135195 // GRMZM2G055263 // GRMZM2G016362
GO:0046907	P	intracellular transport	27	472	2641	39469	0.82	1	// GRMZM2G441903 // GRMZM2G160902 // GRMZM2G009948 // GRMZM2G077760 // GRMZM5G862817 // GRMZM2G163671 // GRMZM2G379835 // GRMZM2G175728 // AC213884.3_FG001 // GRMZM2G032955 // GRMZM2G390489 // AC148167.6_FG001 // GRMZM2G053908 // GRMZM2G412304 // GRMZM2G418160 // GRMZM2G400129 // GRMZM2G040587 // GRMZM2G067747 // GRMZM2G152587 // GRMZM2G067036 // GRMZM2G310321 // GRMZM2G411084 // GRMZM2G012933 //…
GO:0044272	P	sulfur compound biosynthetic process	7	472	706	39469	0.74	1	// GRMZM2G154211 // GRMZM2G443728 // AC231745.1_FG004 // GRMZM2G095280 // GRMZM2G132093 // GRMZM2G153536 // GRMZM2G020701
GO:0080134	P	regulation of response to stress	21	472	1727	39469	0.5	1	// GRMZM2G052422 // GRMZM2G067036 // GRMZM5G804759 // GRMZM2G113888 // GRMZM5G862817 // GRMZM2G441903 // GRMZM2G126742 // GRMZM2G143246 // GRMZM2G008539 // GRMZM2G173597 // GRMZM2G096591 // GRMZM2G168474 // GRMZM2G056388 // AC203535.4_FG002 // GRMZM2G379835 // GRMZM2G161891 // GRMZM2G418160 // GRMZM2G175164 // GRMZM2G461278 // GRMZM2G077837 // GRMZM2G400929
GO:0031401	P	positive regulation of protein modification process	5	472	547	39469	0.78	1	// GRMZM2G131853 // GRMZM2G173910 // GRMZM2G461278 // GRMZM2G077307 // GRMZM2G165099
GO:0006355	P	regulation of transcription, DNA-templated	77	472	5766	39469	0.16	1	// GRMZM2G083964 // GRMZM2G144142 // GRMZM2G031323 // GRMZM2G015844 // GRMZM2G312419 // GRMZM2G175188 // GRMZM2G400714 // GRMZM2G078566 // GRMZM2G009804 // AC208113.3_FG009 // GRMZM2G000818 // GRMZM2G385635 // GRMZM2G131516 // GRMZM2G138176 // GRMZM2G046968 // GRMZM2G019446 // GRMZM2G027914 // GRMZM2G055263 // GRMZM2G424241 // GRMZM2G130477 // GRMZM2G079653 // GRMZM2G147712 // GRMZM2G002131 // GR…
GO:0006357	P	regulation of transcription from RNA polymerase II promoter	12	472	1028	39469	0.57	1	// GRMZM2G014055 // GRMZM2G166971 // GRMZM2G458549 // GRMZM2G114312 // GRMZM2G087513 // AC208113.3_FG009 // GRMZM2G147327 // GRMZM2G085467 // GRMZM2G057150 // GRMZM2G131853 // GRMZM2G147712 // GRMZM2G424241
GO:0006351	P	transcription, DNA-templated	89	472	7052	39469	0.31	1	// GRMZM2G144142 // GRMZM2G130477 // GRMZM2G385635 // GRMZM2G002131 // GRMZM2G102346 // GRMZM2G057150 // GRMZM2G003755 // GRMZM2G420280 // GRMZM2G379835 // GRMZM2G147327 // GRMZM2G119865 // GRMZM2G113888 // GRMZM2G018798 // GRMZM2G078566 // GRMZM2G412304 // GRMZM2G085467 // GRMZM2G055263 // GRMZM2G135195 // GRMZM2G025598 // GRMZM2G153075 // GRMZM2G146028 // GRMZM2G361423 // GRMZM2G083964 // GRMZM…
GO:0085029	P	extracellular matrix assembly	5	472	344	39469	0.4	1	// GRMZM2G110881 // GRMZM2G156296 // GRMZM2G078566 // GRMZM2G157675 // GRMZM2G128179
GO:1901615	P	organic hydroxy compound metabolic process	7	472	1402	39469	1	1	// GRMZM2G409131 // GRMZM2G058745 // GRMZM2G035755 // GRMZM2G179045 // GRMZM2G102189 // GRMZM2G002142 // GRMZM2G042356
GO:0034599	P	cellular response to oxidative stress	6	472	395	39469	0.34	1	// GRMZM2G121747 // GRMZM2G032699 // GRMZM2G095280 // GRMZM2G175728 // GRMZM5G892522 // GRMZM2G169890
GO:0032774	P	RNA biosynthetic process	89	472	7162	39469	0.36	1	// GRMZM2G144142 // GRMZM2G130477 // GRMZM2G385635 // GRMZM2G002131 // GRMZM2G102346 // GRMZM2G057150 // GRMZM2G003755 // GRMZM2G420280 // GRMZM2G379835 // GRMZM2G147327 // GRMZM2G119865 // GRMZM2G113888 // GRMZM2G018798 // GRMZM2G078566 // GRMZM2G412304 // GRMZM2G085467 // GRMZM2G055263 // GRMZM2G135195 // GRMZM2G025598 // GRMZM2G153075 // GRMZM2G146028 // GRMZM2G361423 // GRMZM2G083964 // GRMZM…
GO:0043043	P	peptide biosynthetic process	17	472	2104	39469	0.97	1	// GRMZM2G144142 // GRMZM2G461278 // GRMZM2G022662 // GRMZM2G114312 // GRMZM2G106061 // GRMZM2G110345 // GRMZM2G140754 // GRMZM2G053908 // GRMZM2G111975 // GRMZM2G442000 // GRMZM2G115481 // GRMZM2G100260 // AC190885.4_FG006 // GRMZM2G027451 // GRMZM2G422651 // GRMZM2G169890 // GRMZM2G379128
GO:0030154	P	cell differentiation	51	472	4695	39469	0.79	1	// GRMZM2G065532 // GRMZM5G868273 // GRMZM2G015844 // GRMZM2G400714 // GRMZM5G878139 // GRMZM2G015753 // GRMZM2G131516 // GRMZM2G098212 // GRMZM2G047368 // GRMZM2G104760 // GRMZM2G005818 // GRMZM2G140293 // GRMZM2G119252 // GRMZM2G014981 // GRMZM2G132093 // GRMZM2G001668 // AC210013.4_FG005 // GRMZM2G147327 // GRMZM2G008406 // GRMZM2G083932 // GRMZM2G157675 // GRMZM2G035517 // GRMZM2G106377 // GR…
GO:0010927	P	cellular component assembly involved in morphogenesis	5	472	408	39469	0.54	1	// GRMZM2G110881 // GRMZM2G156296 // GRMZM2G078566 // GRMZM2G157675 // GRMZM2G128179
GO:0044723	P	single-organism carbohydrate metabolic process	31	472	2552	39469	0.49	1	// GRMZM2G038730 // GRMZM2G385635 // GRMZM2G131516 // GRMZM2G480074 // AC203019.3_FG001 // GRMZM2G156296 // GRMZM2G057789 // GRMZM2G151468 // GRMZM2G132093 // GRMZM2G420280 // GRMZM2G328171 // GRMZM5G882821 // GRMZM2G020701 // GRMZM2G111975 // GRMZM2G127416 // GRMZM2G312521 // GRMZM2G450125 // GRMZM2G055263 // GRMZM2G135195 // GRMZM2G421126 // GRMZM2G409131 // GRMZM2G025598 // GRMZM2G128179 // GR…
GO:0034655	P	nucleobase-containing compound catabolic process	5	472	1130	39469	1	1	// GRMZM2G143246 // GRMZM2G116885 // GRMZM2G098129 // GRMZM2G106061 // GRMZM2G032218
GO:0008544	P	epidermis development	14	472	1108	39469	0.46	1	// GRMZM2G472231 // GRMZM2G173910 // GRMZM2G154628 // GRMZM2G461278 // GRMZM2G128179 // GRMZM2G008406 // GRMZM2G081192 // GRMZM2G046952 // GRMZM2G047368 // GRMZM2G092125 // GRMZM2G418160 // GRMZM2G015753 // GRMZM2G014914 // GRMZM2G104760
GO:0046777	P	protein autophosphorylation	8	472	507	39469	0.27	1	// GRMZM2G001668 // GRMZM2G112229 // GRMZM2G165099 // GRMZM2G049109 // GRMZM2G175164 // GRMZM2G131853 // GRMZM2G034065 // GRMZM2G104760
GO:0006139	P	nucleobase-containing compound metabolic process	160	472	15803	39469	1	1	// GRMZM2G162535 // GRMZM2G144142 // GRMZM2G130477 // GRMZM2G105755 // GRMZM2G400268 // GRMZM2G385635 // GRMZM2G101001 // GRMZM2G135195 // GRMZM2G002131 // GRMZM2G102346 // GRMZM2G057150 // GRMZM2G003755 // GRMZM2G061277 // GRMZM2G420280 // GRMZM2G414727 // GRMZM2G379835 // GRMZM2G147327 // GRMZM2G098129 // GRMZM2G166548 // GRMZM2G116885 // GRMZM2G032699 // GRMZM2G158130 // GRMZM2G113888 // GRMZM…
GO:0051321	P	meiotic cell cycle	6	472	913	39469	0.96	1	// GRMZM2G472231 // GRMZM2G144142 // AC210013.4_FG005 // GRMZM5G895573 // GRMZM2G135195 // GRMZM2G168913
GO:0043161	P	proteasome-mediated ubiquitin-dependent protein catabolic process	11	472	458	39469	0.025	1	// GRMZM2G173910 // GRMZM2G008834 // GRMZM2G153075 // GRMZM2G057150 // GRMZM2G114312 // GRMZM2G400268 // GRMZM2G343688 // GRMZM2G027120 // GRMZM2G077307 // GRMZM2G138176 // GRMZM2G104760
GO:0042278	P	purine nucleoside metabolic process	7	472	1012	39469	0.96	1	// GRMZM2G409131 // GRMZM2G032218 // GRMZM2G058745 // GRMZM2G143246 // GRMZM2G106061 // GRMZM2G121468 // GRMZM2G098129
GO:0043933	P	macromolecular complex subunit organization	36	472	3511	39469	0.85	1	// GRMZM2G065532 // GRMZM2G114513 // GRMZM2G114312 // GRMZM2G038730 // GRMZM2G078566 // GRMZM2G141185 // GRMZM5G895573 // GRMZM2G020701 // GRMZM2G435589 // GRMZM2G104760 // GRMZM2G424241 // GRMZM2G135195 // GRMZM2G137176 // GRMZM2G096591 // GRMZM2G022120 // GRMZM2G147327 // GRMZM2G348238 // GRMZM2G157675 // GRMZM2G025078 // GRMZM2G035517 // GRMZM2G008740 // GRMZM2G046952 // GRMZM2G044126 // GRMZM…
GO:0034968	P	histone lysine methylation	6	472	331	39469	0.21	1	// GRMZM2G394027 // GRMZM2G096591 // GRMZM2G022120 // GRMZM2G078566 // GRMZM2G046952 // GRMZM2G348238
GO:0032270	P	positive regulation of cellular protein metabolic process	5	472	678	39469	0.91	1	// GRMZM2G131853 // GRMZM2G173910 // GRMZM2G461278 // GRMZM2G077307 // GRMZM2G165099
GO:0006508	P	proteolysis	37	472	2444	39469	0.087	1	// GRMZM2G400714 // GRMZM2G400268 // GRMZM2G337548 // GRMZM2G138176 // GRMZM2G101001 // GRMZM2G039757 // GRMZM2G104760 // GRMZM2G102346 // GRMZM2G057150 // GRMZM2G114312 // GRMZM2G320206 // GRMZM2G027120 // GRMZM5G833660 // GRMZM2G399921 // GRMZM2G364129 // GRMZM2G020701 // GRMZM2G035517 // GRMZM2G106377 // GRMZM2G343688 // GRMZM2G084406 // GRMZM6G901724 // GRMZM2G024264 // GRMZM2G135195 // AC191…
GO:0060560	P	developmental growth involved in morphogenesis	23	472	1832	39469	0.44	1	// GRMZM5G868273 // GRMZM2G400714 // GRMZM2G032699 // GRMZM2G047368 // GRMZM2G104760 // GRMZM2G461278 // GRMZM2G443728 // GRMZM2G001668 // AC210013.4_FG005 // GRMZM2G157675 // GRMZM2G035517 // GRMZM2G095280 // GRMZM2G127416 // GRMZM2G418160 // GRMZM2G081192 // GRMZM2G098212 // GRMZM2G173910 // GRMZM2G128179 // GRMZM2G154628 // GRMZM2G034065 // GRMZM2G092125 // GRMZM2G131853 // GRMZM2G014914
GO:1903508	P	positive regulation of nucleic acid-templated transcription	14	472	1014	39469	0.33	1	// GRMZM2G083964 // GRMZM2G144142 // GRMZM2G130477 // GRMZM2G458549 // GRMZM2G114312 // GRMZM2G165099 // GRMZM2G379835 // GRMZM2G096358 // GRMZM2G085467 // GRMZM2G131853 // GRMZM2G039828 // GRMZM2G147712 // GRMZM2G424241 // GRMZM2G119865
GO:1903509	P	liposaccharide metabolic process	8	472	393	39469	0.11	1	// GRMZM5G804759 // GRMZM2G443728 // GRMZM2G056388 // GRMZM2G033746 // GRMZM2G113967 // AC204530.4_FG002 // GRMZM2G386998 // GRMZM2G019171
GO:0006644	P	phospholipid metabolic process	7	472	695	39469	0.73	1	// GRMZM2G014981 // GRMZM2G128179 // GRMZM2G178279 // GRMZM2G400268 // GRMZM5G878139 // GRMZM2G034697 // GRMZM2G032955
GO:0032501	P	multicellular organismal process	229	472	17974	39469	0.11	1	// GRMZM2G114513 // GRMZM2G162535 // GRMZM2G144142 // GRMZM2G130477 // GRMZM2G105755 // AC231745.1_FG004 // GRMZM2G343428 // GRMZM2G102189 // GRMZM2G400268 // GRMZM5G878139 // GRMZM2G064537 // GRMZM2G170167 // GRMZM2G385635 // GRMZM2G028007 // GRMZM2G159389 // GRMZM2G052422 // GRMZM2G433854 // GRMZM5G862817 // GRMZM2G089406 // GRMZM2G088083 // GRMZM2G061277 // GRMZM2G420280 // GRMZM2G379835 // GR…
GO:0032506	P	cytokinetic process	5	472	491	39469	0.7	1	// GRMZM2G113967 // GRMZM2G020701 // GRMZM2G412304 // GRMZM2G032218 // GRMZM2G095280
GO:0006643	P	membrane lipid metabolic process	11	472	521	39469	0.053	1	// GRMZM5G804759 // GRMZM2G000603 // GRMZM2G443728 // GRMZM2G056388 // GRMZM2G037152 // GRMZM2G033746 // GRMZM2G113967 // AC204530.4_FG002 // GRMZM2G386998 // GRMZM2G019171 // GRMZM2G067036
GO:0032504	P	multicellular organism reproduction	16	472	1137	39469	0.29	1	// GRMZM2G472231 // GRMZM2G065532 // GRMZM2G461278 // GRMZM2G153068 // GRMZM2G160902 // GRMZM2G165099 // GRMZM2G420280 // AC203535.4_FG002 // GRMZM2G131516 // GRMZM2G002142 // GRMZM5G895573 // GRMZM2G083932 // GRMZM2G055263 // GRMZM2G135195 // GRMZM2G157675 // GRMZM2G098212
GO:0051603	P	proteolysis involved in cellular protein catabolic process	19	472	965	39469	0.026	1	// GRMZM2G173910 // GRMZM2G120069 // GRMZM2G035517 // GRMZM2G106377 // GRMZM2G343688 // GRMZM2G153075 // GRMZM2G057150 // GRMZM2G114312 // GRMZM2G008834 // GRMZM2G400268 // GRMZM2G320206 // GRMZM2G337548 // GRMZM2G027120 // AC213884.3_FG001 // GRMZM2G077307 // GRMZM2G138176 // GRMZM2G104760 // AC191564.3_FG003 // GRMZM2G018070
GO:0006721	P	terpenoid metabolic process	11	472	487	39469	0.036	1	// GRMZM2G121747 // GRMZM2G402564 // GRMZM2G152135 // GRMZM2G420280 // GRMZM2G002142 // GRMZM2G096358 // GRMZM2G419542 // GRMZM2G131516 // GRMZM2G055263 // GRMZM2G400129 // GRMZM2G077837
GO:0006720	P	isoprenoid metabolic process	12	472	699	39469	0.14	1	// GRMZM2G121747 // GRMZM2G402564 // GRMZM2G128179 // GRMZM2G152135 // GRMZM2G420280 // GRMZM2G002142 // GRMZM2G096358 // GRMZM2G419542 // GRMZM2G131516 // GRMZM2G055263 // GRMZM2G400129 // GRMZM2G077837
GO:0009987	P	cellular process	470	472	39401	39469	0.95	1	// GRMZM2G162535 // GRMZM2G144142 // GRMZM2G141999 // GRMZM2G105755 // GRMZM2G368765 // GRMZM2G545891 // GRMZM2G385635 // GRMZM2G009948 // GRMZM2G078638 // GRMZM2G028007 // GRMZM2G119252 // GRMZM2G102346 // GRMZM2G077040 // GRMZM2G083932 // GRMZM2G116885 // GRMZM5G868683 // GRMZM2G018798 // GRMZM2G390489 // GRMZM5G839014 // GRMZM2G140754 // GRMZM2G135195 // GRMZM2G392975 // GRMZM2G437711 // GRMZM…
GO:0009247	P	glycolipid biosynthetic process	7	472	321	39469	0.096	1	// GRMZM5G804759 // GRMZM2G443728 // GRMZM2G056388 // AC204530.4_FG002 // GRMZM2G113967 // GRMZM2G386998 // GRMZM2G019171
GO:1903506	P	regulation of nucleic acid-templated transcription	77	472	5811	39469	0.18	1	// GRMZM2G083964 // GRMZM2G144142 // GRMZM2G031323 // GRMZM2G015844 // GRMZM2G312419 // GRMZM2G175188 // GRMZM2G400714 // GRMZM2G078566 // GRMZM2G009804 // AC208113.3_FG009 // GRMZM2G000818 // GRMZM2G385635 // GRMZM2G131516 // GRMZM2G138176 // GRMZM2G046968 // GRMZM2G019446 // GRMZM2G027914 // GRMZM2G055263 // GRMZM2G424241 // GRMZM2G130477 // GRMZM2G079653 // GRMZM2G147712 // GRMZM2G002131 // GR…
GO:1903507	P	negative regulation of nucleic acid-templated transcription	15	472	969	39469	0.19	1	// GRMZM2G079653 // GRMZM2G400714 // GRMZM2G014055 // GRMZM2G096591 // GRMZM2G000818 // GRMZM2G153075 // GRMZM2G348238 // GRMZM2G017923 // GRMZM2G078566 // GRMZM2G002131 // GRMZM2G138176 // GRMZM2G025598 // GRMZM2G135195 // GRMZM2G146028 // GRMZM2G424241
GO:0044848	P	biological phase	8	472	1346	39469	0.99	1	// GRMZM2G472231 // GRMZM2G159389 // GRMZM2G144142 // GRMZM2G173910 // AC210013.4_FG005 // AC213884.3_FG001 // GRMZM2G135195 // GRMZM2G020701
GO:0032870	P	cellular response to hormone stimulus	45	472	2644	39469	0.012	1	// GRMZM2G020631 // GRMZM2G015844 // GRMZM2G008539 // GRMZM2G400714 // GRMZM2G082346 // GRMZM2G078566 // GRMZM2G015753 // GRMZM2G131516 // GRMZM2G138176 // GRMZM2G121468 // GRMZM2G079653 // GRMZM2G096591 // GRMZM2G420280 // GRMZM2G052422 // GRMZM2G379835 // GRMZM2G027120 // GRMZM2G073347 // GRMZM2G348238 // GRMZM2G157675 // GRMZM2G119865 // GRMZM2G035517 // GRMZM2G095280 // GRMZM2G133836 // GRMZM…
GO:0019752	P	carboxylic acid metabolic process	55	472	4156	39469	0.23	1	// GRMZM2G144142 // GRMZM2G008539 // GRMZM2G400714 // GRMZM2G174671 // GRMZM2G140754 // GRMZM2G128744 // GRMZM2G032218 // GRMZM2G131516 // GRMZM2G106061 // GRMZM2G153536 // GRMZM2G039757 // GRMZM2G055263 // GRMZM2G018070 // GRMZM2G113480 // GRMZM2G121747 // GRMZM2G154211 // GRMZM2G044175 // GRMZM2G058745 // GRMZM2G156296 // GRMZM2G163671 // GRMZM2G152135 // GRMZM2G420280 // GRMZM2G052422 // GRMZM…
GO:0044744	P	protein targeting to nucleus	5	472	294	39469	0.28	1	// GRMZM2G131853 // GRMZM2G009948 // AC213884.3_FG001 // GRMZM2G152587 // GRMZM2G400129
GO:0032879	P	regulation of localization	8	472	1099	39469	0.95	1	// GRMZM2G177532 // GRMZM2G038730 // GRMZM2G178279 // GRMZM2G131853 // GRMZM2G113967 // GRMZM2G009948 // GRMZM2G363982 // GRMZM2G008539
GO:0044743	P	intracellular protein transmembrane import	8	472	278	39469	0.021	1	// GRMZM2G077760 // GRMZM2G067747 // GRMZM2G152587 // GRMZM2G163671 // AC213884.3_FG001 // GRMZM2G418160 // GRMZM2G009948 // GRMZM2G032955
GO:0044270	P	cellular nitrogen compound catabolic process	11	472	1477	39469	0.97	1	// GRMZM2G162535 // GRMZM2G032218 // GRMZM2G143246 // GRMZM2G106061 // GRMZM6G901724 // GRMZM2G339563 // GRMZM2G098129 // GRMZM2G132093 // GRMZM2G116885 // GRMZM2G386998 // GRMZM2G020701
GO:0071365	P	cellular response to auxin stimulus	6	472	353	39469	0.25	1	// GRMZM2G044581 // GRMZM2G153075 // GRMZM2G020631 // GRMZM2G121468 // GRMZM2G138176 // GRMZM2G703002
GO:0050776	P	regulation of immune response	17	472	1422	39469	0.54	1	// GRMZM2G052422 // GRMZM5G804759 // GRMZM2G131228 // GRMZM2G441903 // GRMZM2G126742 // GRMZM2G008539 // GRMZM2G173597 // GRMZM2G096591 // AC203535.4_FG002 // GRMZM2G379835 // GRMZM2G168474 // GRMZM2G418160 // GRMZM2G175164 // GRMZM2G461278 // GRMZM5G862817 // GRMZM2G067036 // GRMZM2G400929
GO:0010200	P	response to chitin	24	472	1251	39469	0.018	1	// GRMZM2G441903 // GRMZM2G468585 // GRMZM2G400714 // GRMZM2G082346 // GRMZM2G112229 // GRMZM2G015753 // GRMZM2G055263 // GRMZM2G002131 // GRMZM2G028234 // GRMZM2G052422 // GRMZM2G379835 // GRMZM2G027120 // GRMZM2G119865 // GRMZM2G165099 // GRMZM2G002142 // GRMZM2G181000 // GRMZM2G428179 // GRMZM2G112799 // GRMZM2G125775 // GRMZM2G018070 // GRMZM2G067036 // GRMZM2G057789 // GRMZM5G863645 // GRMZM…
GO:0071407	P	cellular response to organic cyclic compound	19	472	1499	39469	0.43	1	// GRMZM2G052422 // GRMZM2G035517 // GRMZM2G144142 // GRMZM2G015844 // GRMZM2G143246 // GRMZM2G127416 // GRMZM2G096591 // GRMZM2G420280 // AC203535.4_FG002 // GRMZM2G131853 // GRMZM2G379835 // GRMZM5G804759 // GRMZM2G318180 // GRMZM2G175164 // GRMZM2G131516 // GRMZM2G055263 // GRMZM2G132093 // GRMZM2G157675 // GRMZM2G461278
GO:0051253	P	negative regulation of RNA metabolic process	15	472	1104	39469	0.35	1	// GRMZM2G079653 // GRMZM2G400714 // GRMZM2G014055 // GRMZM2G096591 // GRMZM2G000818 // GRMZM2G153075 // GRMZM2G348238 // GRMZM2G017923 // GRMZM2G078566 // GRMZM2G002131 // GRMZM2G138176 // GRMZM2G025598 // GRMZM2G135195 // GRMZM2G146028 // GRMZM2G424241
GO:0051252	P	regulation of RNA metabolic process	80	472	6099	39469	0.2	1	// GRMZM2G083964 // GRMZM2G144142 // GRMZM2G031323 // GRMZM2G015844 // GRMZM2G312419 // GRMZM2G175188 // GRMZM5G895573 // GRMZM2G078566 // GRMZM2G009804 // AC208113.3_FG009 // GRMZM2G000818 // GRMZM2G385635 // GRMZM2G131516 // GRMZM2G138176 // GRMZM2G046968 // GRMZM2G019446 // GRMZM2G027914 // GRMZM2G055263 // GRMZM2G424241 // GRMZM2G130477 // GRMZM2G079653 // GRMZM2G147712 // GRMZM2G002131 // GR…
GO:0010208	P	pollen wall assembly	5	472	344	39469	0.4	1	// GRMZM2G110881 // GRMZM2G156296 // GRMZM2G078566 // GRMZM2G157675 // GRMZM2G128179
GO:0071369	P	cellular response to ethylene stimulus	8	472	533	39469	0.31	1	// GRMZM2G079653 // GRMZM2G400714 // GRMZM2G082346 // GRMZM2G165099 // GRMZM2G027120 // GRMZM2G119865 // GRMZM2G481668 // GRMZM2G146028
GO:0001932	P	regulation of protein phosphorylation	5	472	668	39469	0.9	1	// GRMZM2G131853 // GRMZM2G116885 // GRMZM2G017923 // GRMZM2G461278 // GRMZM2G165099
GO:0010476	P	gibberellin mediated signaling pathway	8	472	283	39469	0.023	1	// GRMZM2G025598 // GRMZM2G420280 // GRMZM2G348238 // GRMZM2G131516 // GRMZM2G039828 // GRMZM2G055263 // GRMZM2G400129 // GRMZM2G077837
GO:0009933	P	meristem structural organization	5	472	567	39469	0.81	1	// GRMZM2G131853 // GRMZM2G015314 // GRMZM2G135195 // GRMZM2G461278 // GRMZM2G057789
GO:0009932	P	cell tip growth	11	472	1173	39469	0.83	1	// GRMZM5G868273 // GRMZM2G035517 // GRMZM2G400714 // GRMZM2G461278 // GRMZM2G128179 // GRMZM2G443728 // GRMZM2G001668 // GRMZM2G034065 // AC210013.4_FG005 // GRMZM2G418160 // GRMZM2G157675
GO:0034504	P	protein localization to nucleus	7	472	324	39469	0.1	1	// GRMZM2G152587 // GRMZM2G131853 // AC213884.3_FG001 // GRMZM2G131516 // GRMZM2G009948 // GRMZM2G055263 // GRMZM2G400129
GO:0080135	P	regulation of cellular response to stress	17	472	1331	39469	0.43	1	// GRMZM2G052422 // GRMZM5G804759 // GRMZM5G862817 // GRMZM2G441903 // GRMZM2G126742 // GRMZM2G143246 // GRMZM2G008539 // GRMZM2G173597 // GRMZM2G096591 // AC203535.4_FG002 // GRMZM2G379835 // GRMZM2G168474 // GRMZM2G418160 // GRMZM2G175164 // GRMZM2G461278 // GRMZM2G067036 // GRMZM2G400929
GO:0060429	P	epithelium development	17	472	1307	39469	0.4	1	// GRMZM2G472231 // GRMZM2G173910 // GRMZM2G154628 // GRMZM2G461278 // GRMZM2G014981 // GRMZM2G128179 // GRMZM2G008406 // GRMZM2G081192 // GRMZM2G046952 // GRMZM2G047368 // GRMZM5G878139 // GRMZM2G092125 // GRMZM2G418160 // GRMZM2G015753 // GRMZM2G131853 // GRMZM2G014914 // GRMZM2G104760
GO:0071229	P	cellular response to acid chemical	33	472	2068	39469	0.06	1	// GRMZM2G008539 // GRMZM2G400714 // GRMZM2G082346 // GRMZM2G015753 // GRMZM2G131516 // GRMZM2G132093 // GRMZM2G096591 // GRMZM2G420280 // GRMZM2G052422 // GRMZM2G328171 // GRMZM2G379835 // GRMZM2G119865 // GRMZM2G348238 // GRMZM2G019171 // GRMZM2G157675 // GRMZM2G095280 // GRMZM2G127416 // GRMZM2G165099 // AC203535.4_FG002 // GRMZM2G113967 // GRMZM2G055263 // GRMZM2G400129 // GRMZM2G318180 // GR…
GO:0045017	P	glycerolipid biosynthetic process	5	472	317	39469	0.33	1	// GRMZM5G878139 // GRMZM2G042356 // GRMZM2G032955 // GRMZM2G014981 // GRMZM2G400268
GO:0032989	P	cellular component morphogenesis	21	472	2399	39469	0.95	1	// GRMZM2G173910 // GRMZM5G868273 // GRMZM2G035517 // GRMZM2G400714 // GRMZM2G461278 // GRMZM2G128179 // GRMZM2G032699 // GRMZM2G110881 // GRMZM2G127416 // GRMZM2G443728 // GRMZM2G001668 // GRMZM2G078566 // GRMZM2G034065 // GRMZM2G140293 // AC210013.4_FG005 // GRMZM2G418160 // GRMZM2G385635 // GRMZM2G131853 // GRMZM2G156296 // GRMZM2G157675 // GRMZM2G098212
GO:0071705	P	nitrogen compound transport	17	472	1588	39469	0.71	1	// GRMZM2G126742 // GRMZM2G055238 // GRMZM2G028234 // GRMZM2G173597 // GRMZM2G046952 // GRMZM2G102189 // GRMZM2G057789 // AC213884.3_FG001 // GRMZM2G418160 // GRMZM2G015753 // GRMZM2G039828 // GRMZM2G428179 // GRMZM2G009948 // GRMZM2G126858 // GRMZM2G019171 // GRMZM2G008539 // GRMZM2G032218
GO:0071704	P	organic substance metabolic process	345	472	29389	39469	0.77	1	// GRMZM2G162535 // GRMZM2G144142 // GRMZM2G105755 // GRMZM2G368765 // GRMZM2G545891 // GRMZM2G385635 // GRMZM2G102346 // GRMZM2G104179 // GRMZM2G116885 // GRMZM5G868683 // GRMZM2G018798 // GRMZM2G390489 // GRMZM2G140754 // GRMZM2G135195 // GRMZM2G437711 // GRMZM2G128179 // GRMZM2G034065 // GRMZM2G004856 // AC213884.3_FG001 // GRMZM2G031280 // GRMZM2G034697 // GRMZM2G154565 // GRMZM2G146028 // GR…
GO:0071310	P	cellular response to organic substance	61	472	3701	39469	0.0072	1	// GRMZM2G144142 // GRMZM2G015844 // GRMZM2G441903 // GRMZM2G160902 // GRMZM2G008539 // GRMZM2G400714 // GRMZM2G082346 // GRMZM2G078566 // GRMZM2G015753 // GRMZM2G138176 // GRMZM2G131516 // GRMZM2G020701 // GRMZM2G055263 // GRMZM2G121468 // GRMZM2G079653 // GRMZM2G002131 // GRMZM2G461278 // GRMZM2G020631 // GRMZM2G058745 // GRMZM2G132093 // GRMZM2G096591 // GRMZM2G420280 // GRMZM2G052422 // GRMZM…
GO:0010556	P	regulation of macromolecule biosynthetic process	85	472	6579	39469	0.24	1	// GRMZM2G083964 // GRMZM2G144142 // GRMZM2G031323 // GRMZM2G015844 // GRMZM2G312419 // GRMZM2G175188 // GRMZM5G895573 // GRMZM2G078566 // GRMZM2G009804 // AC208113.3_FG009 // GRMZM2G000818 // GRMZM2G422651 // GRMZM2G385635 // GRMZM2G131516 // GRMZM2G138176 // GRMZM2G046968 // GRMZM2G019446 // GRMZM2G027914 // GRMZM2G055263 // GRMZM2G424241 // GRMZM2G130477 // GRMZM2G079653 // GRMZM2G147712 // GR…
GO:0071702	P	organic substance transport	37	472	3497	39469	0.8	1	// GRMZM2G441903 // GRMZM2G160902 // GRMZM2G015753 // GRMZM2G032218 // GRMZM2G009948 // GRMZM2G077760 // GRMZM2G126742 // GRMZM5G862817 // GRMZM2G028234 // GRMZM2G163671 // GRMZM2G055238 // GRMZM2G379835 // AC213884.3_FG001 // GRMZM2G126858 // GRMZM2G363982 // GRMZM2G157675 // GRMZM2G113011 // GRMZM2G415327 // GRMZM2G390489 // GRMZM2G046952 // GRMZM2G418160 // GRMZM2G428179 // GRMZM2G081192 // GR…
GO:0015698	P	inorganic anion transport	5	472	616	39469	0.86	1	// GRMZM2G154211 // GRMZM2G008539 // GRMZM2G019171 // GRMZM2G102189 // GRMZM2G015753
GO:0006915	P	apoptotic process	11	472	627	39469	0.14	1	// GRMZM2G472231 // GRMZM2G173910 // GRMZM2G008834 // GRMZM2G014055 // GRMZM2G143246 // GRMZM2G114312 // GRMZM2G165099 // GRMZM2G320206 // GRMZM2G141185 // GRMZM2G131853 // GRMZM2G050085
GO:0006913	P	nucleocytoplasmic transport	8	472	642	39469	0.5	1	// GRMZM2G152587 // GRMZM2G411084 // AC213884.3_FG001 // GRMZM2G039828 // GRMZM2G131853 // GRMZM2G009948 // GRMZM2G479245 // GRMZM2G400129
GO:0016226	P	iron-sulfur cluster assembly	5	472	141	39469	0.03	1	// GRMZM5G868273 // GRMZM2G031496 // GRMZM2G154499 // GRMZM2G104639 // GRMZM2G304108
GO:1902679	P	negative regulation of RNA biosynthetic process	15	472	969	39469	0.19	1	// GRMZM2G079653 // GRMZM2G400714 // GRMZM2G014055 // GRMZM2G096591 // GRMZM2G000818 // GRMZM2G153075 // GRMZM2G348238 // GRMZM2G017923 // GRMZM2G078566 // GRMZM2G002131 // GRMZM2G138176 // GRMZM2G025598 // GRMZM2G135195 // GRMZM2G146028 // GRMZM2G424241
GO:0034220	P	ion transmembrane transport	17	472	1292	39469	0.38	1	// GRMZM2G154211 // GRMZM2G303810 // GRMZM2G067747 // GRMZM2G443728 // GRMZM2G177532 // GRMZM2G014914 // GRMZM2G038730 // GRMZM2G032218 // GRMZM2G081192 // GRMZM2G154628 // GRMZM2G053908 // GRMZM2G135674 // GRMZM2G113967 // GRMZM2G009948 // GRMZM2G030444 // GRMZM2G008539 // GRMZM2G428356
GO:0009058	P	biosynthetic process	227	472	19197	39469	0.61	1	// GRMZM2G478624 // GRMZM2G175406 // GRMZM2G144142 // GRMZM2G130477 // GRMZM5G862817 // AC231745.1_FG004 // GRMZM2G102189 // GRMZM2G400268 // GRMZM5G878139 // GRMZM2G126471 // GRMZM2G385635 // AC190885.4_FG006 // GRMZM2G101001 // GRMZM2G055263 // GRMZM2G113480 // GRMZM2G433854 // GRMZM2G002131 // GRMZM2G119252 // GRMZM2G102346 // GRMZM2G057150 // GRMZM2G003755 // GRMZM2G420280 // GRMZM2G438121 //…
GO:0009059	P	macromolecule biosynthetic process	136	472	12164	39469	0.84	1	// GRMZM2G144142 // GRMZM2G130477 // AC231745.1_FG004 // GRMZM2G385635 // AC190885.4_FG006 // GRMZM2G101001 // GRMZM2G113480 // GRMZM2G002131 // GRMZM2G102346 // GRMZM2G057150 // GRMZM2G003755 // GRMZM2G420280 // GRMZM2G379835 // GRMZM2G147327 // GRMZM2G119865 // GRMZM2G116885 // GRMZM2G020701 // GRMZM2G158130 // GRMZM2G113888 // GRMZM2G018798 // GRMZM2G159041 // GRMZM2G031323 // GRMZM2G412304 //…
GO:0009117	P	nucleotide metabolic process	12	472	1873	39469	0.99	1	// GRMZM2G409131 // GRMZM2G032699 // GRMZM2G414727 // GRMZM2G032218 // GRMZM2G058745 // GRMZM2G143246 // GRMZM2G360234 // GRMZM2G106061 // GRMZM2G147327 // GRMZM2G098129 // GRMZM2G121468 // GRMZM2G141185
GO:0009116	P	nucleoside metabolic process	7	472	1202	39469	0.99	1	// GRMZM2G409131 // GRMZM2G032218 // GRMZM2G058745 // GRMZM2G143246 // GRMZM2G106061 // GRMZM2G121468 // GRMZM2G098129
GO:0051172	P	negative regulation of nitrogen compound metabolic process	20	472	1667	39469	0.53	1	// GRMZM2G079653 // GRMZM2G144142 // GRMZM2G014055 // GRMZM2G096591 // GRMZM2G000818 // GRMZM2G153075 // GRMZM2G348238 // GRMZM2G147712 // GRMZM2G017923 // GRMZM2G078566 // GRMZM2G002131 // GRMZM2G400714 // GRMZM2G138176 // GRMZM2G025598 // GRMZM2G112799 // GRMZM2G135195 // GRMZM2G146028 // GRMZM2G169890 // GRMZM2G424241 // GRMZM2G461278
GO:0051173	P	positive regulation of nitrogen compound metabolic process	19	472	1581	39469	0.52	1	// GRMZM2G083964 // GRMZM2G144142 // GRMZM2G014055 // GRMZM2G130477 // GRMZM2G114312 // GRMZM2G458549 // GRMZM2G360234 // GRMZM2G046952 // GRMZM2G165099 // GRMZM2G379835 // GRMZM2G147327 // GRMZM2G096358 // GRMZM2G085467 // GRMZM2G385635 // GRMZM2G131853 // GRMZM2G039828 // GRMZM2G147712 // GRMZM2G424241 // GRMZM2G119865
GO:0009119	P	ribonucleoside metabolic process	7	472	1065	39469	0.97	1	// GRMZM2G409131 // GRMZM2G032218 // GRMZM2G058745 // GRMZM2G143246 // GRMZM2G106061 // GRMZM2G121468 // GRMZM2G098129
GO:0009056	P	catabolic process	73	472	5550	39469	0.21	1	// GRMZM2G012479 // GRMZM2G162535 // GRMZM2G144142 // GRMZM2G035502 // GRMZM2G038730 // GRMZM2G153999 // GRMZM2G400268 // GRMZM2G337548 // GRMZM5G867030 // GRMZM2G138176 // GRMZM2G131516 // GRMZM2G020701 // GRMZM2G153536 // GRMZM2G039757 // GRMZM2G104760 // GRMZM2G409131 // GRMZM2G121747 // GRMZM2G002131 // GRMZM2G328171 // GRMZM2G151468 // GRMZM2G057150 // GRMZM2G114312 // GRMZM2G163671 // GRMZM…
GO:0051179	P	localization	128	472	12243	39469	0.97	1	// GRMZM2G478624 // GRMZM2G114513 // GRMZM2G096591 // GRMZM5G862817 // GRMZM2G102189 // GRMZM2G310321 // GRMZM2G385635 // GRMZM2G009948 // GRMZM2G432266 // GRMZM2G135195 // GRMZM2G119252 // GRMZM2G028234 // GRMZM2G420280 // GRMZM2G438121 // GRMZM2G175728 // GRMZM2G083932 // GRMZM2G157675 // GRMZM2G048549 // GRMZM2G390489 // GRMZM2G412304 // GRMZM5G892522 // GRMZM2G113967 // GRMZM2G055263 // GRMZM…
GO:1902578	P	single-organism localization	45	472	3821	39469	0.57	1	// GRMZM2G360234 // GRMZM5G862817 // GRMZM2G038730 // GRMZM2G044581 // GRMZM2G078566 // GRMZM2G310321 // GRMZM2G428179 // GRMZM2G015753 // GRMZM2G032218 // GRMZM2G131516 // GRMZM2G009948 // GRMZM2G077760 // GRMZM2G126742 // GRMZM2G028234 // GRMZM2G096591 // GRMZM2G163671 // GRMZM2G055238 // GRMZM2G420280 // GRMZM2G379835 // GRMZM2G032955 // GRMZM2G157675 // GRMZM2G472231 // GRMZM2G113011 // GRMZM…
GO:0046942	P	carboxylic acid transport	8	472	542	39469	0.33	1	// GRMZM2G126742 // GRMZM2G032218 // GRMZM2G028234 // GRMZM2G173597 // GRMZM2G046952 // GRMZM2G057789 // GRMZM2G418160 // GRMZM2G428179
GO:0010054	P	trichoblast differentiation	16	472	1184	39469	0.35	1	// GRMZM2G132093 // GRMZM2G154628 // GRMZM2G461278 // GRMZM2G095280 // GRMZM2G133836 // GRMZM2G128179 // GRMZM2G081192 // GRMZM2G046952 // GRMZM2G047368 // GRMZM2G092125 // GRMZM2G418160 // GRMZM2G015753 // GRMZM2G008406 // GRMZM2G131853 // GRMZM2G014914 // GRMZM2G104760
GO:0042180	P	cellular ketone metabolic process	14	472	1575	39469	0.9	1	// GRMZM2G113480 // GRMZM2G173910 // GRMZM2G174671 // GRMZM2G025491 // GRMZM2G179045 // GRMZM2G037152 // GRMZM2G128744 // GRMZM2G126732 // GRMZM2G088083 // GRMZM2G100260 // GRMZM2G153536 // GRMZM2G039757 // GRMZM2G400129 // GRMZM2G169671
GO:0051726	P	regulation of cell cycle	5	472	881	39469	0.98	1	// GRMZM2G472231 // GRMZM2G173910 // GRMZM2G116885 // AC213884.3_FG001 // GRMZM2G165099
GO:0010410	P	hemicellulose metabolic process	6	472	501	39469	0.55	1	// GRMZM2G328171 // GRMZM2G127416 // GRMZM2G057789 // GRMZM2G004856 // GRMZM5G882821 // GRMZM2G135195
GO:0071495	P	cellular response to endogenous stimulus	47	472	2913	39469	0.024	1	// GRMZM2G020631 // GRMZM2G015844 // GRMZM2G008539 // GRMZM2G400714 // GRMZM2G082346 // GRMZM2G078566 // GRMZM2G088083 // GRMZM2G015753 // GRMZM2G131516 // GRMZM2G138176 // GRMZM2G121468 // GRMZM2G079653 // GRMZM2G096591 // GRMZM2G420280 // GRMZM2G052422 // GRMZM2G379835 // GRMZM2G027120 // GRMZM2G073347 // GRMZM2G348238 // GRMZM2G157675 // GRMZM2G119865 // GRMZM2G035517 // GRMZM2G095280 // GRMZM…
GO:1901657	P	glycosyl compound metabolic process	10	472	1554	39469	0.99	1	// GRMZM2G409131 // GRMZM2G095280 // GRMZM2G058745 // GRMZM2G143246 // GRMZM2G032218 // GRMZM2G106061 // GRMZM2G312521 // GRMZM2G121468 // GRMZM2G098129 // GRMZM2G153536
GO:1902589	P	single-organism organelle organization	15	472	1904	39469	0.97	1	// GRMZM2G472231 // GRMZM2G035517 // GRMZM2G144142 // GRMZM2G067747 // GRMZM2G153068 // GRMZM2G163671 // GRMZM2G020423 // GRMZM2G002142 // GRMZM2G141185 // AC213884.3_FG001 // GRMZM2G418160 // GRMZM2G007914 // GRMZM2G135195 // GRMZM2G032955 // GRMZM2G020701
GO:1902582	P	single-organism intracellular transport	13	472	914	39469	0.3	1	// GRMZM2G077760 // GRMZM2G067747 // GRMZM2G152587 // GRMZM5G862817 // GRMZM2G067036 // GRMZM2G163671 // GRMZM2G032955 // GRMZM2G379835 // AC213884.3_FG001 // GRMZM2G418160 // GRMZM2G131853 // GRMZM2G009948 // GRMZM2G400129
GO:1902580	P	single-organism cellular localization	14	472	1046	39469	0.37	1	// GRMZM2G077760 // GRMZM2G472231 // GRMZM2G067747 // GRMZM2G152587 // GRMZM5G862817 // GRMZM2G067036 // GRMZM2G163671 // GRMZM2G032955 // GRMZM2G379835 // AC213884.3_FG001 // GRMZM2G418160 // GRMZM2G131853 // GRMZM2G009948 // GRMZM2G400129
GO:0080090	P	regulation of primary metabolic process	115	472	9241	39469	0.33	1	// GRMZM2G162535 // GRMZM2G144142 // GRMZM2G130477 // GRMZM5G862817 // GRMZM2G385635 // GRMZM2G101001 // GRMZM2G055263 // GRMZM2G002131 // GRMZM2G057150 // GRMZM2G003755 // GRMZM2G420280 // GRMZM2G414727 // GRMZM2G379835 // GRMZM2G147327 // GRMZM2G119865 // GRMZM2G116885 // GRMZM2G158130 // GRMZM2G113888 // GRMZM2G018798 // GRMZM2G031323 // GRMZM2G400929 // GRMZM2G140754 // GRMZM2G024264 // GRMZM…
GO:0072329	P	monocarboxylic acid catabolic process	9	472	335	39469	0.022	1	// GRMZM2G008834 // GRMZM2G144142 // GRMZM2G067747 // GRMZM2G008539 // GRMZM2G163671 // GRMZM2G002142 // GRMZM2G131516 // GRMZM2G019171 // GRMZM2G077837
GO:0061025	P	membrane fusion	5	472	397	39469	0.52	1	// GRMZM2G379835 // GRMZM2G173597 // GRMZM2G418160 // GRMZM2G153068 // GRMZM2G067036
GO:0061024	P	membrane organization	16	472	1848	39469	0.93	1	// GRMZM2G472231 // GRMZM5G804759 // GRMZM2G035502 // GRMZM2G153068 // GRMZM5G862817 // GRMZM2G095280 // GRMZM2G061156 // GRMZM2G173597 // GRMZM2G379835 // GRMZM2G339563 // GRMZM2G412304 // GRMZM2G418160 // GRMZM2G032218 // GRMZM2G113967 // GRMZM2G020701 // GRMZM2G067036
GO:0006820	P	anion transport	13	472	1295	39469	0.77	1	// GRMZM2G126742 // GRMZM2G154211 // GRMZM2G028234 // GRMZM2G173597 // GRMZM2G046952 // GRMZM2G102189 // GRMZM2G057789 // GRMZM2G418160 // GRMZM2G015753 // GRMZM2G032218 // GRMZM2G428179 // GRMZM2G019171 // GRMZM2G008539
GO:0035266	P	meristem growth	8	472	694	39469	0.59	1	// GRMZM2G461278 // GRMZM2G443728 // GRMZM2G096591 // GRMZM2G078566 // GRMZM2G057789 // GRMZM2G131853 // GRMZM2G135195 // GRMZM2G020701
GO:0055076	P	transition metal ion homeostasis	5	472	236	39469	0.16	1	// GRMZM2G177532 // GRMZM2G175728 // GRMZM2G055704 // GRMZM5G868273 // GRMZM2G061156
GO:0023014	P	signal transduction by protein phosphorylation	7	472	743	39469	0.78	1	// GRMZM2G461278 // GRMZM2G000603 // GRMZM2G025491 // GRMZM2G165099 // GRMZM2G379835 // GRMZM2G131853 // GRMZM2G126858
GO:0009755	P	hormone-mediated signaling pathway	43	472	2467	39469	0.0097	1	// GRMZM2G020631 // GRMZM2G015844 // GRMZM2G008539 // GRMZM2G400714 // GRMZM2G082346 // GRMZM2G078566 // GRMZM2G015753 // GRMZM2G131516 // GRMZM2G138176 // GRMZM2G121468 // GRMZM2G079653 // GRMZM2G096591 // GRMZM2G420280 // GRMZM2G052422 // GRMZM2G379835 // GRMZM2G027120 // GRMZM2G073347 // GRMZM2G348238 // GRMZM2G119865 // GRMZM2G035517 // GRMZM2G133836 // GRMZM2G363982 // GRMZM2G165099 // AC203…
GO:0006984	P	ER-nucleus signaling pathway	8	472	606	39469	0.44	1	// GRMZM2G173597 // GRMZM2G002131 // GRMZM2G160902 // GRMZM2G400714 // GRMZM2G122615 // GRMZM2G015753 // GRMZM2G131853 // GRMZM2G039828
GO:0046128	P	purine ribonucleoside metabolic process	7	472	1010	39469	0.96	1	// GRMZM2G409131 // GRMZM2G032218 // GRMZM2G058745 // GRMZM2G143246 // GRMZM2G106061 // GRMZM2G121468 // GRMZM2G098129
GO:0010605	P	negative regulation of macromolecule metabolic process	29	472	2366	39469	0.47	1	// GRMZM2G083964 // GRMZM2G144142 // GRMZM2G096591 // GRMZM2G400714 // GRMZM2G078566 // GRMZM2G385635 // GRMZM2G138176 // GRMZM2G424241 // GRMZM2G079653 // GRMZM2G002131 // GRMZM2G461278 // GRMZM2G017923 // GRMZM2G348238 // GRMZM2G116885 // GRMZM2G000818 // GRMZM5G868683 // GRMZM2G114312 // GRMZM2G044126 // GRMZM2G025598 // GRMZM2G112799 // GRMZM2G135195 // GRMZM2G173910 // GRMZM2G014055 // GRMZM…
GO:0009750	P	response to fructose	7	472	188	39469	0.0088	1	// GRMZM2G409131 // GRMZM2G312877 // GRMZM5G862817 // GRMZM2G024104 // GRMZM2G057789 // GRMZM5G892522 // GRMZM2G153536
GO:0009753	P	response to jasmonic acid	16	472	1334	39469	0.53	1	// GRMZM2G052422 // GRMZM5G804759 // GRMZM2G035502 // GRMZM2G096591 // GRMZM2G400714 // GRMZM2G146380 // GRMZM2G420280 // AC203535.4_FG002 // GRMZM2G379835 // GRMZM2G096358 // GRMZM2G015753 // GRMZM2G131516 // GRMZM2G055263 // GRMZM2G165099 // GRMZM2G000818 // GRMZM2G318180
GO:0070727	P	cellular macromolecule localization	21	472	2052	39469	0.8	1	// GRMZM2G077760 // GRMZM2G055263 // GRMZM2G067747 // GRMZM2G152587 // GRMZM2G441903 // GRMZM2G095280 // GRMZM2G160902 // GRMZM2G390489 // GRMZM2G067036 // GRMZM2G163671 // GRMZM2G032955 // GRMZM2G029385 // GRMZM2G379835 // AC213884.3_FG001 // GRMZM2G418160 // GRMZM2G131853 // GRMZM2G131516 // GRMZM2G009948 // GRMZM5G862817 // GRMZM2G400129 // GRMZM2G040587
GO:0010608	P	posttranscriptional regulation of gene expression	10	472	778	39469	0.45	1	// GRMZM2G144142 // GRMZM2G025598 // GRMZM5G868683 // GRMZM2G096591 // GRMZM2G078566 // GRMZM2G140754 // GRMZM2G100260 // GRMZM2G169890 // GRMZM2G422651 // GRMZM2G461278
GO:0009617	P	response to bacterium	16	472	1539	39469	0.75	1	// GRMZM2G379835 // GRMZM2G000603 // GRMZM2G132093 // GRMZM2G096591 // GRMZM2G001668 // GRMZM2G078566 // GRMZM2G174671 // GRMZM2G339563 // GRMZM2G094939 // GRMZM2G119865 // GRMZM2G015753 // GRMZM2G062471 // GRMZM2G157683 // GRMZM2G169890 // GRMZM2G304108 // GRMZM2G428356
GO:0070647	P	protein modification by small protein conjugation or removal	27	472	1823	39469	0.15	1	// GRMZM5G893055 // GRMZM2G441903 // GRMZM2G400714 // GRMZM2G102189 // GRMZM2G400268 // GRMZM2G015753 // GRMZM2G138176 // GRMZM5G862817 // GRMZM2G017624 // GRMZM2G057150 // GRMZM2G028234 // GRMZM2G027120 // GRMZM2G364129 // GRMZM2G019171 // GRMZM2G016362 // GRMZM2G106377 // GRMZM5G868683 // GRMZM2G018798 // GRMZM2G102056 // GRMZM2G428179 // GRMZM2G135195 // GRMZM2G173910 // GRMZM2G008834 // GRMZM…
GO:0009611	P	response to wounding	12	472	905	39469	0.4	1	// GRMZM5G804759 // GRMZM2G031323 // GRMZM2G032218 // GRMZM2G400714 // GRMZM2G146380 // GRMZM2G400268 // AC203535.4_FG002 // GRMZM2G328171 // GRMZM2G096358 // GRMZM2G119865 // GRMZM2G015753 // GRMZM2G153536
GO:0018193	P	peptidyl-amino acid modification	17	472	1124	39469	0.2	1	// GRMZM2G400714 // GRMZM2G096591 // GRMZM2G057329 // GRMZM2G348238 // GRMZM2G394027 // GRMZM2G017923 // GRMZM2G022120 // GRMZM2G046952 // GRMZM2G114312 // GRMZM2G078566 // GRMZM2G034065 // GRMZM2G111975 // GRMZM5G895573 // GRMZM2G131853 // GRMZM2G106061 // GRMZM2G135195 // GRMZM2G078638
GO:0044419	P	interspecies interaction between organisms	10	472	797	39469	0.48	1	// GRMZM2G035502 // GRMZM2G461278 // GRMZM2G175164 // GRMZM2G379835 // GRMZM2G351160 // GRMZM2G387603 // GRMZM2G077307 // GRMZM2G062471 // GRMZM2G032955 // GRMZM5G867121
GO:0080167	P	response to karrikin	11	472	643	39469	0.16	1	// GRMZM2G012479 // GRMZM2G141999 // GRMZM2G095280 // GRMZM2G025491 // GRMZM2G056388 // GRMZM2G161891 // GRMZM2G062471 // GRMZM2G039828 // GRMZM2G321354 // GRMZM2G150350 // GRMZM2G016362
GO:1900674	P	olefin biosynthetic process	8	472	285	39469	0.024	1	// GRMZM5G804759 // GRMZM2G152587 // GRMZM2G400714 // GRMZM2G082346 // GRMZM2G052422 // GRMZM2G057789 // GRMZM2G015753 // GRMZM2G112799
GO:0048573	P	photoperiodism, flowering	8	472	334	39469	0.052	1	// GRMZM2G126742 // GRMZM2G177878 // GRMZM2G441903 // GRMZM2G433854 // GRMZM2G400714 // GRMZM2G128744 // GRMZM2G085467 // GRMZM2G348238
GO:0009205	P	purine ribonucleoside triphosphate metabolic process	7	472	906	39469	0.92	1	// GRMZM2G409131 // GRMZM2G032218 // GRMZM2G058745 // GRMZM2G143246 // GRMZM2G106061 // GRMZM2G121468 // GRMZM2G098129
GO:0060255	P	regulation of macromolecule metabolic process	98	472	8796	39469	0.8	1	// GRMZM2G144142 // GRMZM2G130477 // GRMZM2G385635 // GRMZM2G002131 // GRMZM2G057150 // GRMZM2G003755 // GRMZM2G420280 // GRMZM2G379835 // GRMZM2G147327 // GRMZM2G119865 // GRMZM2G116885 // GRMZM2G113888 // GRMZM5G868683 // GRMZM2G018798 // GRMZM2G031323 // GRMZM2G085467 // GRMZM2G140754 // GRMZM2G024264 // GRMZM2G055263 // GRMZM2G135195 // GRMZM2G025598 // GRMZM2G153075 // GRMZM2G096261 // GRMZM…
GO:0032787	P	monocarboxylic acid metabolic process	42	472	2802	39469	0.081	1	// GRMZM2G144142 // GRMZM2G008539 // GRMZM2G400714 // GRMZM2G106061 // GRMZM2G032218 // GRMZM2G131516 // GRMZM2G153536 // GRMZM2G039757 // GRMZM2G055263 // GRMZM2G018070 // GRMZM2G121747 // GRMZM2G154211 // GRMZM2G044175 // GRMZM2G058745 // GRMZM2G156296 // GRMZM2G163671 // GRMZM2G152135 // GRMZM2G420280 // GRMZM2G052422 // GRMZM2G019171 // GRMZM2G363982 // GRMZM2G095280 // GRMZM2G126742 // GRMZM…
GO:0030163	P	protein catabolic process	23	472	1219	39469	0.024	1	// GRMZM2G400268 // GRMZM2G337548 // GRMZM2G138176 // GRMZM2G104760 // GRMZM2G057150 // GRMZM2G114312 // GRMZM2G420280 // GRMZM2G320206 // GRMZM2G027120 // GRMZM2G035517 // GRMZM2G106377 // GRMZM2G161891 // GRMZM2G055263 // AC191564.3_FG003 // GRMZM2G173910 // GRMZM2G120069 // GRMZM2G008834 // GRMZM2G018070 // GRMZM2G153075 // GRMZM2G056388 // GRMZM2G343688 // AC213884.3_FG001 // GRMZM2G077307
GO:0016246	P	RNA interference	5	472	282	39469	0.25	1	// GRMZM2G461278 // GRMZM2G144142 // GRMZM2G025598 // GRMZM2G078566 // GRMZM2G096591
GO:0051128	P	regulation of cellular component organization	14	472	1261	39469	0.65	1	// GRMZM2G472231 // GRMZM2G173910 // GRMZM2G144142 // GRMZM2G098212 // GRMZM2G363982 // GRMZM2G114312 // GRMZM2G178279 // GRMZM2G034065 // GRMZM2G020423 // GRMZM2G131853 // GRMZM5G804759 // AC213884.3_FG001 // GRMZM2G435986 // GRMZM2G135195
GO:0010876	P	lipid localization	5	472	480	39469	0.68	1	// GRMZM2G032218 // GRMZM2G135195 // GRMZM2G067747 // GRMZM2G032955 // GRMZM2G042356
GO:0019374	P	galactolipid metabolic process	7	472	249	39469	0.033	1	// GRMZM5G804759 // GRMZM2G443728 // GRMZM2G056388 // AC204530.4_FG002 // GRMZM2G113967 // GRMZM2G386998 // GRMZM2G019171
GO:0000910	P	cytokinesis	5	472	603	39469	0.85	1	// GRMZM2G113967 // GRMZM2G020701 // GRMZM2G412304 // GRMZM2G032218 // GRMZM2G095280
GO:0048437	P	floral organ development	11	472	1233	39469	0.87	1	// GRMZM2G318180 // GRMZM2G000603 // GRMZM2G044581 // GRMZM2G163671 // GRMZM2G420280 // AC203535.4_FG002 // GRMZM2G339563 // GRMZM2G424241 // GRMZM2G131516 // GRMZM2G055263 // GRMZM2G157675
GO:0030968	P	endoplasmic reticulum unfolded protein response	7	472	576	39469	0.54	1	// GRMZM2G173597 // GRMZM2G002131 // GRMZM2G160902 // GRMZM2G400714 // GRMZM2G122615 // GRMZM2G015753 // GRMZM2G039828
GO:0009908	P	flower development	19	472	1940	39469	0.84	1	// GRMZM2G104299 // GRMZM2G159926 // GRMZM2G318180 // GRMZM2G461278 // GRMZM2G433854 // GRMZM2G044581 // GRMZM2G000603 // GRMZM2G163671 // GRMZM2G420280 // AC203535.4_FG002 // GRMZM2G123550 // GRMZM2G339563 // GRMZM2G424241 // GRMZM2G020772 // GRMZM2G131516 // GRMZM2G039828 // GRMZM2G055263 // GRMZM2G135195 // GRMZM2G157675
GO:0070589	P	cellular component macromolecule biosynthetic process	6	472	537	39469	0.62	1	// GRMZM2G128179 // GRMZM2G127416 // GRMZM2G057789 // GRMZM2G004856 // GRMZM2G135195 // GRMZM2G156296
GO:0048878	P	chemical homeostasis	20	472	1153	39469	0.067	1	// GRMZM5G868273 // GRMZM2G067747 // GRMZM2G135674 // GRMZM2G061156 // GRMZM2G177532 // GRMZM2G175728 // GRMZM2G038730 // GRMZM2G400714 // GRMZM2G156296 // GRMZM2G058745 // GRMZM2G002142 // GRMZM2G044581 // GRMZM2G105539 // GRMZM2G032218 // GRMZM2G009948 // GRMZM2G055704 // GRMZM2G042356 // GRMZM2G030444 // GRMZM2G104760 // GRMZM2G428356
GO:0048507	P	meristem development	11	472	1231	39469	0.87	1	// GRMZM2G461278 // GRMZM2G443728 // GRMZM2G015314 // GRMZM2G096591 // GRMZM2G078566 // GRMZM2G057789 // GRMZM2G037685 // GRMZM2G131853 // GRMZM2G039828 // GRMZM2G135195 // GRMZM2G020701
GO:0018205	P	peptidyl-lysine modification	10	472	709	39469	0.35	1	// GRMZM2G096591 // GRMZM2G114312 // GRMZM2G394027 // GRMZM2G400714 // GRMZM2G022120 // GRMZM2G078566 // GRMZM2G046952 // GRMZM5G895573 // GRMZM2G348238 // GRMZM2G135195
GO:0030198	P	extracellular matrix organization	5	472	408	39469	0.54	1	// GRMZM2G110881 // GRMZM2G156296 // GRMZM2G078566 // GRMZM2G157675 // GRMZM2G128179
GO:0009873	P	ethylene-activated signaling pathway	8	472	451	39469	0.18	1	// GRMZM2G079653 // GRMZM2G400714 // GRMZM2G082346 // GRMZM2G165099 // GRMZM2G027120 // GRMZM2G119865 // GRMZM2G481668 // GRMZM2G146028
GO:0019439	P	aromatic compound catabolic process	11	472	1525	39469	0.97	1	// GRMZM2G162535 // GRMZM2G032218 // GRMZM2G143246 // GRMZM2G106061 // GRMZM6G901724 // GRMZM2G339563 // GRMZM2G098129 // GRMZM2G132093 // GRMZM2G116885 // GRMZM2G386998 // GRMZM2G020701
GO:0019438	P	aromatic compound biosynthetic process	103	472	8903	39469	0.67	1	// GRMZM2G175406 // GRMZM2G144142 // GRMZM2G130477 // GRMZM2G102189 // GRMZM2G385635 // GRMZM2G002131 // GRMZM2G102346 // GRMZM2G057150 // GRMZM2G003755 // GRMZM2G420280 // GRMZM2G379835 // GRMZM2G147327 // GRMZM2G119865 // GRMZM2G113888 // GRMZM2G018798 // GRMZM2G035755 // GRMZM2G031323 // GRMZM2G412304 // GRMZM2G085467 // GRMZM2G055263 // GRMZM2G135195 // GRMZM2G025598 // GRMZM2G153075 // GRMZM…
GO:2000762	P	regulation of phenylpropanoid metabolic process	10	472	541	39469	0.12	1	// GRMZM2G441903 // GRMZM5G862817 // GRMZM2G132093 // GRMZM2G008539 // GRMZM2G173597 // GRMZM2G168474 // GRMZM2G400929 // GRMZM2G039828 // GRMZM2G156296 // GRMZM2G461278
GO:0048509	P	regulation of meristem development	8	472	808	39469	0.75	1	// GRMZM2G461278 // GRMZM2G443728 // GRMZM2G096591 // GRMZM2G078566 // GRMZM2G057789 // GRMZM2G131853 // GRMZM2G135195 // GRMZM2G020701
GO:0031667	P	response to nutrient levels	17	472	1182	39469	0.26	1	// GRMZM2G154211 // GRMZM5G804759 // GRMZM2G160902 // GRMZM2G008539 // GRMZM2G019171 // GRMZM2G081192 // GRMZM2G154628 // GRMZM2G102189 // GRMZM2G047368 // GRMZM2G092125 // GRMZM2G096358 // GRMZM2G015753 // GRMZM2G113967 // GRMZM2G386998 // GRMZM2G312521 // GRMZM2G014914 // GRMZM2G458549
GO:0009314	P	response to radiation	37	472	2558	39469	0.14	1	// GRMZM2G177878 // GRMZM2G117459 // GRMZM2G400714 // GRMZM2G102189 // GRMZM2G128744 // GRMZM2G015753 // GRMZM2G098212 // GRMZM2G121747 // GRMZM2G433854 // GRMZM2G441903 // GRMZM2G151245 // GRMZM2G420280 // GRMZM2G328171 // GRMZM2G348238 // GRMZM2G000818 // GRMZM2G149647 // GRMZM2G095280 // GRMZM2G126742 // GRMZM2G035755 // GRMZM2G146380 // GRMZM2G002142 // GRMZM2G161891 // GRMZM2G085467 // GRMZM…
GO:0042743	P	hydrogen peroxide metabolic process	8	472	842	39469	0.79	1	// GRMZM2G121747 // GRMZM2G025491 // GRMZM2G132093 // GRMZM2G400714 // GRMZM2G052422 // GRMZM2G379835 // AC204530.4_FG002 // GRMZM2G135195
GO:0042742	P	defense response to bacterium	13	472	1133	39469	0.6	1	// GRMZM2G379835 // GRMZM2G000603 // GRMZM2G132093 // GRMZM2G001668 // GRMZM2G174671 // GRMZM2G339563 // GRMZM2G094939 // GRMZM2G119865 // GRMZM2G015753 // GRMZM2G062471 // GRMZM2G157683 // GRMZM2G169890 // GRMZM2G428356
GO:0019932	P	second-messenger-mediated signaling	5	472	270	39469	0.23	1	// GRMZM2G113967 // GRMZM2G039828 // GRMZM2G153536 // GRMZM2G147327 // GRMZM2G360234
GO:0048589	P	developmental growth	30	472	2441	39469	0.47	1	// GRMZM5G868273 // GRMZM2G400714 // GRMZM2G078566 // GRMZM2G047368 // GRMZM2G104760 // GRMZM2G424241 // GRMZM2G461278 // GRMZM2G096591 // GRMZM2G001668 // AC210013.4_FG005 // GRMZM2G157675 // GRMZM2G020701 // GRMZM2G032699 // GRMZM2G035517 // GRMZM2G106377 // GRMZM2G095280 // GRMZM2G127416 // GRMZM2G418160 // GRMZM2G135195 // GRMZM2G081192 // GRMZM2G098212 // GRMZM2G173910 // GRMZM2G128179 // GR…
GO:1901576	P	organic substance biosynthetic process	191	472	16327	39469	0.67	1	// GRMZM2G175406 // GRMZM2G144142 // GRMZM2G130477 // GRMZM5G862817 // GRMZM2G096591 // AC231745.1_FG004 // GRMZM2G102189 // GRMZM2G400268 // GRMZM5G878139 // GRMZM2G113967 // GRMZM2G385635 // AC190885.4_FG006 // GRMZM2G101001 // GRMZM2G055263 // GRMZM2G113480 // GRMZM2G002131 // GRMZM2G433854 // GRMZM2G102346 // GRMZM2G057150 // GRMZM2G003755 // GRMZM2G420280 // GRMZM2G379835 // GRMZM2G147327 //…
GO:1901575	P	organic substance catabolic process	62	472	4421	39469	0.11	1	// GRMZM2G162535 // GRMZM2G144142 // GRMZM2G038730 // GRMZM2G153999 // GRMZM2G400268 // GRMZM2G337548 // GRMZM5G867030 // GRMZM2G138176 // GRMZM2G131516 // GRMZM2G020701 // GRMZM2G153536 // GRMZM2G039757 // GRMZM2G104760 // GRMZM2G018070 // GRMZM2G343688 // GRMZM2G151468 // GRMZM2G057150 // GRMZM2G114312 // GRMZM2G163671 // GRMZM2G420280 // GRMZM2G320206 // GRMZM2G328171 // GRMZM2G027120 // GRMZM…
GO:0016049	P	cell growth	28	472	2097	39469	0.3	1	// GRMZM5G868273 // GRMZM2G114312 // GRMZM2G400714 // GRMZM2G032699 // GRMZM2G047368 // GRMZM2G104760 // GRMZM2G461278 // GRMZM2G443728 // GRMZM2G001668 // AC210013.4_FG005 // GRMZM2G363982 // GRMZM2G157675 // GRMZM2G035517 // GRMZM2G106377 // GRMZM2G095280 // GRMZM2G127416 // GRMZM2G418160 // GRMZM2G031496 // GRMZM2G081192 // GRMZM2G098212 // GRMZM2G173910 // GRMZM5G804759 // GRMZM2G128179 // GR…
GO:0016043	P	cellular component organization	139	472	13119	39469	0.96	1	// GRMZM2G114513 // GRMZM2G162535 // GRMZM2G144142 // GRMZM5G862817 // GRMZM2G022120 // GRMZM2G102189 // GRMZM2G310321 // GRMZM2G545891 // GRMZM2G385635 // GRMZM2G435589 // GRMZM2G159389 // GRMZM2G119252 // GRMZM2G379835 // GRMZM2G147327 // GRMZM2G098129 // GRMZM2G104179 // GRMZM2G083932 // GRMZM2G157675 // GRMZM2G020701 // GRMZM2G173910 // GRMZM2G035517 // GRMZM2G018798 // GRMZM2G021921 // GRMZM…
GO:0016042	P	lipid catabolic process	10	472	547	39469	0.13	1	// GRMZM2G008834 // GRMZM2G144142 // GRMZM2G067747 // GRMZM2G163671 // GRMZM5G804759 // GRMZM2G400929 // GRMZM5G882821 // GRMZM2G131516 // GRMZM2G019171 // GRMZM2G077837
GO:0065003	P	macromolecular complex assembly	20	472	2103	39469	0.88	1	// GRMZM2G065532 // GRMZM2G173910 // GRMZM2G035517 // GRMZM2G422651 // GRMZM2G310321 // GRMZM2G008740 // GRMZM2G114312 // GRMZM2G038730 // GRMZM2G056388 // GRMZM2G324956 // GRMZM2G137176 // GRMZM2G141185 // GRMZM2G114513 // GRMZM2G131853 // GRMZM2G020701 // GRMZM2G435589 // GRMZM5G822947 // GRMZM2G104760 // GRMZM2G157675 // GRMZM2G025078
GO:0045488	P	pectin metabolic process	5	472	332	39469	0.37	1	// GRMZM2G127416 // GRMZM2G135195 // GRMZM2G156296 // GRMZM5G882821 // GRMZM2G128179
GO:0065007	P	biological regulation	272	472	22769	39469	0.53	1	// GRMZM2G162535 // GRMZM2G175406 // GRMZM2G144142 // GRMZM2G141999 // GRMZM2G130477 // GRMZM2G105755 // GRMZM2G096591 // GRMZM2G343428 // GRMZM2G102189 // GRMZM2G400268 // GRMZM2G140754 // GRMZM2G385635 // GRMZM2G009948 // GRMZM2G101001 // GRMZM2G055263 // GRMZM2G159389 // GRMZM2G052422 // GRMZM2G433854 // GRMZM2G002131 // GRMZM5G862817 // GRMZM2G089406 // GRMZM2G057150 // GRMZM2G028234 // GRMZM…
GO:0098662	P	inorganic cation transmembrane transport	8	472	572	39469	0.38	1	// GRMZM2G067747 // GRMZM2G443728 // GRMZM2G177532 // GRMZM2G038730 // GRMZM2G053908 // GRMZM2G135674 // GRMZM2G113967 // GRMZM2G009948
GO:0098660	P	inorganic ion transmembrane transport	8	472	693	39469	0.59	1	// GRMZM2G067747 // GRMZM2G443728 // GRMZM2G177532 // GRMZM2G038730 // GRMZM2G053908 // GRMZM2G135674 // GRMZM2G113967 // GRMZM2G009948
GO:0065009	P	regulation of molecular function	23	472	2192	39469	0.77	1	// GRMZM2G024551 // GRMZM2G433854 // GRMZM2G166971 // GRMZM2G008539 // GRMZM2G141185 // GRMZM2G009948 // GRMZM2G461278 // GRMZM2G017923 // GRMZM2G414727 // GRMZM2G147327 // GRMZM2G030312 // GRMZM2G175728 // GRMZM2G116885 // AC233850.1_FG003 // GRMZM2G020701 // GRMZM2G168858 // GRMZM2G165099 // GRMZM5G892522 // GRMZM2G024264 // GRMZM2G173910 // GRMZM2G014055 // GRMZM2G360234 // GRMZM2G131853
GO:0065008	P	regulation of biological quality	65	472	4443	39469	0.053	1	// GRMZM5G868273 // GRMZM2G166971 // GRMZM2G038730 // GRMZM2G400714 // GRMZM2G078566 // GRMZM2G102189 // GRMZM2G009804 // GRMZM2G140754 // GRMZM2G074270 // GRMZM2G032218 // GRMZM2G131516 // GRMZM2G009948 // GRMZM2G153536 // GRMZM2G156296 // GRMZM2G104760 // GRMZM2G126742 // GRMZM2G461278 // GRMZM2G058745 // GRMZM2G132093 // GRMZM2G061156 // GRMZM2G096591 // AC194856.3_FG002 // AC210013.4_FG005 //…
GO:0009150	P	purine ribonucleotide metabolic process	10	472	1322	39469	0.95	1	// GRMZM2G409131 // GRMZM2G032218 // GRMZM2G058745 // GRMZM2G143246 // GRMZM2G360234 // GRMZM2G106061 // GRMZM2G147327 // GRMZM2G098129 // GRMZM2G121468 // GRMZM2G141185
GO:0036211	P	protein modification process	90	472	7223	39469	0.35	1	// GRMZM2G162535 // GRMZM2G144142 // GRMZM5G862817 // GRMZM2G022120 // GRMZM2G343428 // GRMZM2G102189 // GRMZM2G400268 // GRMZM2G130302 // AC203019.3_FG001 // GRMZM2G433854 // GRMZM2G057150 // GRMZM2G028234 // GRMZM2G379835 // GRMZM2G027120 // GRMZM2G116885 // GRMZM5G868683 // GRMZM2G018798 // GRMZM2G102056 // GRMZM2G113967 // GRMZM2G105184 // GRMZM2G135195 // GRMZM2G025598 // GRMZM2G153075 // GR…
GO:0044802	P	single-organism membrane organization	8	472	981	39469	0.9	1	// GRMZM5G804759 // GRMZM2G035502 // GRMZM2G153068 // GRMZM5G862817 // GRMZM2G067036 // GRMZM2G339563 // GRMZM2G379835 // GRMZM2G418160
GO:0010015	P	root morphogenesis	23	472	1449	39469	0.11	1	// GRMZM2G177878 // GRMZM2G078566 // GRMZM2G015753 // GRMZM2G138176 // GRMZM2G104760 // GRMZM2G461278 // GRMZM2G132093 // GRMZM2G096591 // GRMZM2G133836 // GRMZM2G321354 // GRMZM2G095280 // GRMZM2G008406 // GRMZM2G046952 // GRMZM2G418160 // GRMZM2G081192 // GRMZM2G128179 // GRMZM2G153075 // GRMZM2G154628 // GRMZM2G047368 // GRMZM2G092125 // GRMZM2G015314 // GRMZM2G131853 // GRMZM2G014914
GO:0008152	P	metabolic process	452	472	37709	39469	0.47	1	// GRMZM2G162535 // GRMZM2G144142 // GRMZM2G141999 // GRMZM2G105755 // GRMZM2G368765 // GRMZM2G545891 // GRMZM2G385635 // GRMZM2G078638 // GRMZM2G028007 // GRMZM2G119252 // GRMZM2G102346 // GRMZM2G080103 // GRMZM2G077040 // GRMZM2G083932 // GRMZM2G116885 // GRMZM5G868683 // GRMZM2G018798 // GRMZM2G390489 // GRMZM5G839014 // GRMZM2G140754 // GRMZM2G135195 // GRMZM2G437711 // GRMZM2G128179 // GRMZM…
GO:0042631	P	cellular response to water deprivation	6	472	289	39469	0.14	1	// GRMZM5G804759 // GRMZM2G095280 // GRMZM2G056388 // GRMZM2G328171 // GRMZM2G113967 // GRMZM2G019171
GO:1901698	P	response to nitrogen compound	37	472	2372	39469	0.063	1	// GRMZM2G144142 // GRMZM2G441903 // GRMZM2G468585 // GRMZM2G008539 // GRMZM2G400714 // GRMZM2G082346 // GRMZM2G112229 // GRMZM2G015753 // GRMZM2G032218 // GRMZM2G055263 // GRMZM2G002131 // GRMZM2G461278 // GRMZM2G132093 // GRMZM2G028234 // GRMZM2G052422 // GRMZM2G379835 // GRMZM2G027120 // GRMZM2G119865 // GRMZM2G019171 // GRMZM2G095280 // GRMZM2G363982 // GRMZM2G165099 // GRMZM2G002142 // GRMZM…
GO:0032502	P	developmental process	224	472	18442	39469	0.39	1	// GRMZM2G144142 // GRMZM2G130477 // GRMZM5G862817 // AC231745.1_FG004 // GRMZM2G343428 // GRMZM2G102189 // GRMZM5G878139 // GRMZM2G170167 // GRMZM2G385635 // GRMZM2G028007 // GRMZM2G159389 // GRMZM2G052422 // GRMZM2G433854 // GRMZM2G119252 // GRMZM2G089406 // GRMZM2G088083 // GRMZM2G061277 // GRMZM2G420280 // GRMZM2G414727 // GRMZM2G379835 // GRMZM2G147327 // GRMZM2G098129 // GRMZM2G104179 // GR…
GO:0045730	P	respiratory burst	11	472	443	39469	0.02	1	// GRMZM2G002131 // GRMZM2G441903 // GRMZM2G028234 // GRMZM2G400714 // GRMZM2G082346 // GRMZM2G379835 // GRMZM2G119865 // GRMZM2G015753 // GRMZM2G175164 // GRMZM2G428179 // GRMZM2G112799
GO:0015931	P	nucleobase-containing compound transport	6	472	382	39469	0.31	1	// GRMZM2G173597 // GRMZM2G055238 // AC213884.3_FG001 // GRMZM2G418160 // GRMZM2G039828 // GRMZM2G009948
GO:0016311	P	dephosphorylation	9	472	809	39469	0.63	1	// GRMZM2G162535 // GRMZM2G105184 // GRMZM2G000603 // GRMZM2G178279 // GRMZM2G312521 // GRMZM2G361115 // GRMZM2G130302 // GRMZM2G386998 // GRMZM2G139882
GO:0016310	P	phosphorylation	41	472	4058	39469	0.89	1	// GRMZM2G015844 // GRMZM2G166971 // GRMZM2G343428 // GRMZM2G112229 // GRMZM2G175164 // GRMZM2G141185 // GRMZM2G130302 // GRMZM2G104760 // GRMZM2G461278 // GRMZM2G058745 // AC208113.3_FG009 // GRMZM2G017923 // GRMZM2G001668 // AC194856.3_FG002 // GRMZM2G049109 // GRMZM2G379835 // GRMZM2G116885 // GRMZM2G126858 // GRMZM2G321354 // GRMZM2G432176 // GRMZM2G032699 // GRMZM2G106377 // GRMZM2G406099 //…
GO:0050801	P	ion homeostasis	15	472	764	39469	0.046	1	// GRMZM5G868273 // GRMZM2G067747 // GRMZM2G135674 // GRMZM2G061156 // GRMZM2G177532 // GRMZM2G175728 // GRMZM2G038730 // GRMZM2G400714 // GRMZM2G105539 // GRMZM2G032218 // GRMZM2G009948 // GRMZM2G055704 // GRMZM2G030444 // GRMZM2G104760 // GRMZM2G428356
GO:0006865	P	amino acid transport	7	472	386	39469	0.19	1	// GRMZM2G126742 // GRMZM2G028234 // GRMZM2G173597 // GRMZM2G046952 // GRMZM2G057789 // GRMZM2G418160 // GRMZM2G428179
GO:0016070	P	RNA metabolic process	118	472	10736	39469	0.87	1	// GRMZM2G144142 // GRMZM2G130477 // GRMZM2G105755 // GRMZM2G385635 // GRMZM2G101001 // GRMZM2G002131 // GRMZM2G102346 // GRMZM2G057150 // GRMZM2G003755 // GRMZM2G061277 // GRMZM2G420280 // GRMZM2G379835 // GRMZM2G147327 // GRMZM2G119865 // GRMZM2G116885 // GRMZM2G113888 // GRMZM2G018798 // GRMZM2G031323 // GRMZM2G412304 // GRMZM2G085467 // GRMZM2G140754 // GRMZM2G178887 // GRMZM2G055263 // GRMZM…
GO:0009791	P	post-embryonic development	53	472	4609	39469	0.64	1	// GRMZM2G177878 // GRMZM2G015844 // GRMZM2G441903 // GRMZM2G160902 // GRMZM2G038730 // GRMZM2G400714 // GRMZM2G078566 // GRMZM2G002142 // GRMZM2G128744 // GRMZM2G044581 // GRMZM2G131516 // GRMZM2G138176 // GRMZM2G159926 // GRMZM2G424241 // GRMZM2G126742 // GRMZM2G433854 // GRMZM5G862817 // GRMZM2G123550 // GRMZM2G132093 // GRMZM2G163671 // GRMZM2G420280 // GRMZM2G030312 // GRMZM2G348238 // GRMZM…
GO:0009790	P	embryo development	22	472	2117	39469	0.78	1	// GRMZM2G177878 // GRMZM2G441903 // GRMZM2G400714 // GRMZM2G078566 // GRMZM5G878139 // GRMZM2G088083 // GRMZM2G131516 // GRMZM2G117459 // GRMZM2G014981 // GRMZM2G147327 // GRMZM2G030312 // GRMZM2G016362 // GRMZM2G312521 // GRMZM2G362281 // GRMZM5G862817 // GRMZM2G135195 // GRMZM2G409131 // GRMZM2G125775 // GRMZM2G014055 // GRMZM2G089406 // GRMZM2G475683 // GRMZM2G131853
GO:0009793	P	embryo development ending in seed dormancy	8	472	1058	39469	0.94	1	// GRMZM2G409131 // GRMZM5G862817 // GRMZM2G400714 // GRMZM2G078566 // GRMZM2G312521 // GRMZM2G131516 // GRMZM2G135195 // GRMZM2G016362
GO:0045229	P	external encapsulating structure organization	15	472	1836	39469	0.95	1	// GRMZM5G868273 // GRMZM2G400714 // GRMZM2G119252 // GRMZM2G095280 // GRMZM2G110881 // GRMZM2G127416 // GRMZM2G128179 // GRMZM2G001668 // GRMZM2G078566 // GRMZM2G020701 // GRMZM2G135195 // GRMZM2G156296 // GRMZM2G104639 // GRMZM2G157675 // GRMZM2G461278
GO:0010648	P	negative regulation of cell communication	11	472	497	39469	0.041	1	// GRMZM2G079653 // GRMZM2G014055 // GRMZM2G017923 // GRMZM2G420280 // GRMZM2G131516 // GRMZM2G033746 // GRMZM2G113967 // GRMZM2G025598 // GRMZM2G055263 // GRMZM2G146028 // GRMZM2G131853
GO:0034645	P	cellular macromolecule biosynthetic process	130	472	11595	39469	0.82	1	// GRMZM2G144142 // GRMZM2G130477 // AC231745.1_FG004 // GRMZM2G385635 // AC190885.4_FG006 // GRMZM2G101001 // GRMZM2G002131 // GRMZM2G102346 // GRMZM2G057150 // GRMZM2G003755 // GRMZM2G420280 // GRMZM2G379835 // GRMZM2G147327 // GRMZM2G119865 // GRMZM2G116885 // GRMZM2G020701 // GRMZM2G113888 // GRMZM2G018798 // GRMZM2G031323 // GRMZM2G412304 // GRMZM2G085467 // GRMZM2G140754 // GRMZM2G055263 //…
GO:0023051	P	regulation of signaling	17	472	1596	39469	0.72	1	// GRMZM2G079653 // GRMZM2G014055 // GRMZM2G461278 // GRMZM2G441903 // GRMZM2G126742 // GRMZM2G143246 // GRMZM2G363982 // GRMZM2G017923 // GRMZM2G420280 // GRMZM2G131516 // GRMZM2G044581 // GRMZM2G033746 // GRMZM2G113967 // GRMZM2G025598 // GRMZM2G055263 // GRMZM2G146028 // GRMZM2G131853
GO:0009123	P	nucleoside monophosphate metabolic process	6	472	953	39469	0.97	1	// GRMZM2G409131 // GRMZM2G032218 // GRMZM2G058745 // GRMZM2G143246 // GRMZM2G360234 // GRMZM2G147327
GO:0010647	P	positive regulation of cell communication	5	472	568	39469	0.81	1	// GRMZM2G033746 // GRMZM2G363982 // GRMZM2G014055 // GRMZM2G461278 // GRMZM2G143246
GO:0010646	P	regulation of cell communication	23	472	1955	39469	0.56	1	// GRMZM2G441903 // GRMZM2G088083 // GRMZM2G131516 // GRMZM2G079653 // GRMZM2G461278 // GRMZM2G017923 // GRMZM2G420280 // GRMZM2G159041 // GRMZM2G435986 // GRMZM2G126742 // GRMZM2G363982 // GRMZM2G125775 // GRMZM2G362281 // GRMZM2G113967 // GRMZM2G025598 // GRMZM2G055263 // GRMZM2G139293 // GRMZM2G014055 // GRMZM2G044581 // GRMZM2G143246 // GRMZM2G033746 // GRMZM2G131853 // GRMZM2G146028
GO:0043086	P	negative regulation of catalytic activity	7	472	614	39469	0.6	1	// GRMZM2G173910 // GRMZM2G017923 // GRMZM2G131853 // GRMZM2G024264 // GRMZM2G116885 // AC233850.1_FG003 // GRMZM2G020701
GO:0043085	P	positive regulation of catalytic activity	10	472	956	39469	0.71	1	// GRMZM2G173910 // GRMZM2G147327 // GRMZM2G461278 // GRMZM2G175728 // GRMZM2G360234 // GRMZM2G168858 // GRMZM2G165099 // GRMZM2G141185 // GRMZM5G892522 // GRMZM2G131853
GO:0009657	P	plastid organization	5	472	676	39469	0.91	1	// GRMZM2G339563 // GRMZM5G804759 // GRMZM2G035502 // GRMZM2G094939 // GRMZM2G165099
GO:0009553	P	embryo sac development	6	472	418	39469	0.39	1	// GRMZM2G065532 // GRMZM2G098212 // GRMZM2G153068 // GRMZM2G044581 // GRMZM2G127416 // GRMZM2G461278
GO:0010167	P	response to nitrate	8	472	729	39469	0.64	1	// GRMZM2G154211 // GRMZM2G095280 // GRMZM2G132093 // GRMZM2G008539 // GRMZM2G102189 // GRMZM2G102959 // GRMZM2G015753 // GRMZM2G019171
GO:0009555	P	pollen development	8	472	895	39469	0.84	1	// GRMZM2G039011 // GRMZM2G443728 // GRMZM2G110881 // GRMZM2G128179 // GRMZM2G078566 // GRMZM2G165099 // GRMZM2G156296 // GRMZM2G157675
GO:0000041	P	transition metal ion transport	9	472	398	39469	0.054	1	// GRMZM2G427503 // GRMZM2G177532 // GRMZM2G175728 // GRMZM2G019171 // GRMZM2G102189 // GRMZM2G053908 // GRMZM2G402564 // GRMZM2G030444 // GRMZM2G428356
GO:0022613	P	ribonucleoprotein complex biogenesis	8	472	1026	39469	0.92	1	// GRMZM2G065532 // GRMZM2G032699 // GRMZM2G015844 // GRMZM2G105755 // GRMZM2G143246 // GRMZM2G055724 // GRMZM2G422651 // GRMZM2G379128
GO:0046467	P	membrane lipid biosynthetic process	10	472	412	39469	0.03	1	// GRMZM5G804759 // GRMZM2G000603 // GRMZM2G443728 // GRMZM2G056388 // GRMZM2G037152 // AC204530.4_FG002 // GRMZM2G113967 // GRMZM2G386998 // GRMZM2G019171 // GRMZM2G067036
GO:0022611	P	dormancy process	5	472	381	39469	0.48	1	// GRMZM2G131516 // GRMZM2G002142 // GRMZM2G135195 // GRMZM2G055263 // GRMZM2G420280
GO:1901605	P	alpha-amino acid metabolic process	7	472	762	39469	0.81	1	// GRMZM2G132093 // GRMZM2G174671 // GRMZM2G024104 // GRMZM2G128744 // GRMZM2G386998 // GRMZM2G153536 // GRMZM2G169671
GO:0008380	P	RNA splicing	6	472	690	39469	0.83	1	// GRMZM2G065532 // GRMZM2G144142 // GRMZM2G143246 // GRMZM2G061277 // GRMZM2G053908 // GRMZM2G175164
GO:0006996	P	organelle organization	70	472	6780	39469	0.92	1	// GRMZM2G144142 // GRMZM2G035502 // GRMZM2G067747 // GRMZM2G441903 // GRMZM2G342687 // GRMZM2G038730 // GRMZM2G081192 // GRMZM2G078566 // GRMZM2G106061 // GRMZM2G141185 // GRMZM2G024175 // GRMZM2G088083 // GRMZM5G895573 // GRMZM2G020701 // GRMZM2G076683 // GRMZM2G424241 // GRMZM2G077760 // GRMZM2G050085 // GRMZM2G058021 // GRMZM2G153068 // GRMZM2G137176 // GRMZM2G098212 // GRMZM2G061156 // GRMZM…
GO:0044238	P	primary metabolic process	358	472	29899	39469	0.51	1	// GRMZM2G162535 // GRMZM2G144142 // GRMZM2G105755 // GRMZM2G368765 // GRMZM2G545891 // GRMZM2G385635 // GRMZM2G351160 // GRMZM2G102346 // GRMZM2G104179 // GRMZM2G083932 // GRMZM2G116885 // GRMZM5G868683 // GRMZM2G018798 // GRMZM2G390489 // GRMZM2G140754 // GRMZM2G135195 // GRMZM2G437711 // GRMZM2G128179 // GRMZM2G034065 // GRMZM2G004856 // AC213884.3_FG001 // GRMZM2G031280 // GRMZM2G034697 // GR…
GO:0019757	P	glycosinolate metabolic process	6	472	512	39469	0.58	1	// GRMZM2G154211 // GRMZM2G443728 // GRMZM2G132093 // GRMZM2G095280 // GRMZM2G153536 // GRMZM2G020701
GO:0048583	P	regulation of response to stimulus	39	472	3210	39469	0.48	1	// GRMZM2G173597 // GRMZM2G441903 // GRMZM2G008539 // GRMZM2G044581 // GRMZM2G131516 // GRMZM2G055263 // GRMZM2G079653 // GRMZM2G058021 // GRMZM2G017923 // GRMZM2G420280 // GRMZM2G052422 // GRMZM2G379835 // GRMZM2G348238 // GRMZM2G113888 // GRMZM2G096591 // GRMZM2G126742 // GRMZM2G114312 // GRMZM2G363982 // AC203535.4_FG002 // GRMZM2G161891 // GRMZM2G418160 // GRMZM2G039828 // GRMZM2G113967 // GR…
GO:0044106	P	cellular amine metabolic process	9	472	783	39469	0.59	1	// GRMZM2G173910 // GRMZM2G128744 // GRMZM2G132093 // GRMZM2G174671 // GRMZM2G126732 // GRMZM2G100260 // GRMZM2G386998 // GRMZM2G153536 // GRMZM2G169671
GO:0045595	P	regulation of cell differentiation	5	472	568	39469	0.81	1	// GRMZM2G131853 // GRMZM2G143246 // GRMZM2G139293 // GRMZM2G039828 // GRMZM2G034065
GO:0030001	P	metal ion transport	22	472	1251	39469	0.05	1	// GRMZM2G478624 // GRMZM2G175728 // GRMZM2G038730 // GRMZM2G102189 // GRMZM2G009948 // GRMZM2G104760 // GRMZM2G070780 // GRMZM2G180044 // GRMZM2G019171 // GRMZM2G032955 // GRMZM2G428356 // GRMZM2G443728 // GRMZM2G116427 // GRMZM2G053908 // GRMZM2G427503 // GRMZM2G113967 // GRMZM2G067747 // GRMZM2G177532 // GRMZM2G030444 // GRMZM2G402564 // GRMZM2G135674 // GRMZM2G055704
GO:0030003	P	cellular cation homeostasis	11	472	503	39469	0.044	1	// GRMZM5G868273 // GRMZM2G067747 // GRMZM2G032218 // GRMZM2G177532 // GRMZM2G175728 // GRMZM2G038730 // GRMZM2G105539 // GRMZM2G135674 // GRMZM2G055704 // GRMZM2G030444 // GRMZM2G104760
GO:0055080	P	cation homeostasis	13	472	605	39469	0.034	1	// GRMZM5G868273 // GRMZM2G067747 // GRMZM2G061156 // GRMZM2G177532 // GRMZM2G175728 // GRMZM2G038730 // GRMZM2G032218 // GRMZM2G105539 // GRMZM2G135674 // GRMZM2G055704 // GRMZM2G030444 // GRMZM2G104760 // GRMZM2G428356
GO:0043450	P	alkene biosynthetic process	8	472	285	39469	0.024	1	// GRMZM5G804759 // GRMZM2G152587 // GRMZM2G400714 // GRMZM2G082346 // GRMZM2G052422 // GRMZM2G057789 // GRMZM2G015753 // GRMZM2G112799
GO:0055082	P	cellular chemical homeostasis	15	472	634	39469	0.011	1	// GRMZM5G868273 // GRMZM2G067747 // GRMZM2G032218 // GRMZM2G177532 // GRMZM2G175728 // GRMZM2G038730 // GRMZM2G058745 // GRMZM2G105539 // GRMZM2G135674 // GRMZM2G009948 // GRMZM2G055704 // GRMZM2G042356 // GRMZM2G030444 // GRMZM2G104760 // GRMZM2G428356
GO:0055085	P	transmembrane transport	31	472	2480	39469	0.43	1	// GRMZM2G038730 // GRMZM2G032218 // GRMZM2G009948 // GRMZM2G077760 // GRMZM2G126742 // GRMZM2G081192 // GRMZM2G163671 // GRMZM2G030444 // GRMZM2G008539 // GRMZM2G157675 // GRMZM2G428356 // GRMZM2G443728 // GRMZM2G131853 // GRMZM2G053908 // GRMZM2G418160 // GRMZM2G427503 // GRMZM2G113967 // GRMZM2G303810 // GRMZM2G154211 // GRMZM2G067747 // GRMZM2G152587 // GRMZM2G032955 // GRMZM2G177532 // GRMZM…
GO:0055086	P	nucleobase-containing small molecule metabolic process	14	472	2073	39469	0.99	1	// GRMZM2G409131 // GRMZM2G032699 // GRMZM2G414727 // GRMZM2G032218 // GRMZM2G058745 // GRMZM2G143246 // GRMZM2G360234 // GRMZM2G106061 // GRMZM6G901724 // GRMZM2G147327 // GRMZM2G098129 // GRMZM2G121468 // GRMZM2G141185 // GRMZM2G069008
GO:0051093	P	negative regulation of developmental process	7	472	369	39469	0.16	1	// GRMZM2G153075 // GRMZM2G420280 // GRMZM2G131853 // GRMZM2G348238 // GRMZM2G131516 // GRMZM2G138176 // GRMZM2G055263
GO:0043604	P	amide biosynthetic process	19	472	2154	39469	0.93	1	// GRMZM2G144142 // GRMZM2G110345 // GRMZM2G461278 // GRMZM2G022662 // GRMZM2G114312 // GRMZM2G174671 // GRMZM2G106061 // GRMZM2G140754 // GRMZM2G053908 // GRMZM2G111975 // GRMZM2G442000 // GRMZM2G115481 // GRMZM2G100260 // AC190885.4_FG006 // GRMZM2G027451 // GRMZM2G422651 // GRMZM2G156296 // GRMZM2G169890 // GRMZM2G379128
GO:0009832	P	plant-type cell wall biogenesis	11	472	811	39469	0.38	1	// GRMZM2G461278 // GRMZM2G095280 // GRMZM2G127416 // GRMZM2G128179 // GRMZM2G312521 // AC203535.4_FG002 // GRMZM2G004856 // GRMZM2G418160 // GRMZM2G135195 // GRMZM2G156296 // GRMZM2G020701
GO:0032268	P	regulation of cellular protein metabolic process	14	472	1842	39469	0.97	1	// GRMZM2G173910 // GRMZM2G144142 // GRMZM2G461278 // GRMZM2G114312 // GRMZM2G017923 // GRMZM2G165099 // GRMZM2G140754 // GRMZM2G077307 // GRMZM2G024264 // GRMZM2G100260 // GRMZM2G169890 // GRMZM2G116885 // GRMZM2G422651 // GRMZM2G131853
GO:0007568	P	aging	7	472	758	39469	0.8	1	// GRMZM2G024104 // GRMZM5G804759 // GRMZM2G461278 // GRMZM2G052422 // GRMZM2G379835 // GRMZM2G096358 // GRMZM2G157675
GO:0006082	P	organic acid metabolic process	58	472	4878	39469	0.54	1	// GRMZM2G144142 // GRMZM2G008539 // GRMZM2G400714 // GRMZM2G174671 // GRMZM2G140754 // GRMZM2G128744 // GRMZM2G032218 // GRMZM2G131516 // GRMZM2G106061 // GRMZM2G153536 // GRMZM2G039757 // GRMZM2G055263 // GRMZM2G018070 // GRMZM2G113480 // GRMZM2G121747 // GRMZM2G154211 // GRMZM2G044175 // GRMZM2G058745 // GRMZM2G156296 // GRMZM2G443728 // GRMZM2G163671 // GRMZM2G152135 // GRMZM2G420280 // GRMZM…
GO:0005996	P	monosaccharide metabolic process	5	472	629	39469	0.87	1	// GRMZM2G058745 // GRMZM2G131853 // GRMZM2G127416 // GRMZM2G458549 // GRMZM2G409131
GO:0043170	P	macromolecule metabolic process	280	472	24103	39469	0.79	1	// GRMZM2G162535 // GRMZM2G144142 // GRMZM2G130477 // GRMZM2G105755 // AC231745.1_FG004 // GRMZM2G343428 // GRMZM2G102189 // GRMZM2G400268 // GRMZM2G368765 // GRMZM2G545891 // GRMZM2G130302 // GRMZM2G385635 // AC190885.4_FG006 // GRMZM2G101001 // AC203019.3_FG001 // GRMZM2G055263 // GRMZM2G113480 // GRMZM2G433854 // GRMZM2G002131 // GRMZM5G862817 // GRMZM2G089406 // GRMZM2G102346 // GRMZM2G057150…
GO:0008213	P	protein alkylation	6	472	467	39469	0.49	1	// GRMZM2G394027 // GRMZM2G096591 // GRMZM2G022120 // GRMZM2G078566 // GRMZM2G046952 // GRMZM2G348238
GO:0010628	P	positive regulation of gene expression	17	472	1227	39469	0.3	1	// GRMZM2G083964 // GRMZM2G144142 // GRMZM2G014055 // GRMZM2G130477 // GRMZM2G080764 // GRMZM2G458549 // GRMZM2G114312 // GRMZM2G165099 // GRMZM2G379835 // GRMZM2G096358 // GRMZM2G085467 // GRMZM2G044126 // GRMZM2G131853 // GRMZM2G039828 // GRMZM2G147712 // GRMZM2G424241 // GRMZM2G119865
GO:0030097	P	hemopoiesis	6	472	196	39469	0.034	1	// GRMZM2G065532 // GRMZM2G139293 // GRMZM2G106377 // GRMZM2G014981 // GRMZM5G878139 // GRMZM2G147327
GO:0034976	P	response to endoplasmic reticulum stress	11	472	863	39469	0.46	1	// GRMZM2G400714 // GRMZM2G002131 // GRMZM2G098212 // GRMZM2G025491 // GRMZM2G160902 // GRMZM2G173597 // GRMZM2G324956 // GRMZM2G122615 // GRMZM2G015753 // GRMZM2G131853 // GRMZM2G039828
GO:0048443	P	stamen development	5	472	509	39469	0.73	1	// AC203535.4_FG002 // GRMZM2G318180 // GRMZM2G157675 // GRMZM2G424241 // GRMZM2G044581
GO:0009991	P	response to extracellular stimulus	20	472	1386	39469	0.23	1	// GRMZM2G154211 // GRMZM5G804759 // GRMZM2G019171 // GRMZM2G095280 // GRMZM2G160902 // GRMZM2G008539 // GRMZM2G056388 // GRMZM2G081192 // GRMZM2G154628 // GRMZM2G102189 // GRMZM2G047368 // GRMZM2G328171 // GRMZM2G092125 // GRMZM2G096358 // GRMZM2G015753 // GRMZM2G113967 // GRMZM2G386998 // GRMZM2G312521 // GRMZM2G014914 // GRMZM2G458549
GO:0019758	P	glycosinolate biosynthetic process	6	472	473	39469	0.5	1	// GRMZM2G154211 // GRMZM2G443728 // GRMZM2G132093 // GRMZM2G095280 // GRMZM2G153536 // GRMZM2G020701
GO:0006650	P	glycerophospholipid metabolic process	5	472	382	39469	0.48	1	// GRMZM5G878139 // GRMZM2G032955 // GRMZM2G178279 // GRMZM2G014981 // GRMZM2G400268
GO:0031328	P	positive regulation of cellular biosynthetic process	17	472	1415	39469	0.53	1	// GRMZM2G083964 // GRMZM2G144142 // GRMZM2G014055 // GRMZM2G130477 // GRMZM2G114312 // GRMZM2G147712 // GRMZM2G360234 // GRMZM2G165099 // GRMZM2G379835 // GRMZM2G096358 // GRMZM2G085467 // GRMZM2G131853 // GRMZM2G039828 // GRMZM2G065258 // GRMZM2G458549 // GRMZM2G424241 // GRMZM2G119865
GO:0031327	P	negative regulation of cellular biosynthetic process	22	472	1449	39469	0.16	1	// GRMZM2G144142 // GRMZM2G400714 // GRMZM2G078566 // GRMZM2G138176 // GRMZM2G424241 // GRMZM2G079653 // GRMZM2G135195 // GRMZM2G002131 // GRMZM2G461278 // GRMZM2G096591 // GRMZM2G348238 // GRMZM2G000818 // GRMZM2G114312 // GRMZM2G025598 // GRMZM2G112799 // GRMZM2G147712 // GRMZM2G014055 // GRMZM2G153075 // GRMZM2G017923 // GRMZM2G131853 // GRMZM2G169890 // GRMZM2G146028
GO:0031326	P	regulation of cellular biosynthetic process	91	472	6943	39469	0.18	1	// GRMZM2G144142 // GRMZM2G130477 // GRMZM2G385635 // GRMZM2G002131 // GRMZM2G057150 // GRMZM2G003755 // GRMZM2G420280 // GRMZM2G379835 // GRMZM2G147327 // GRMZM2G119865 // GRMZM2G158130 // GRMZM2G113888 // GRMZM2G078566 // GRMZM2G085467 // GRMZM2G140754 // GRMZM2G055263 // GRMZM2G135195 // GRMZM2G025598 // GRMZM2G153075 // GRMZM2G146028 // GRMZM2G361423 // GRMZM2G083964 // GRMZM2G175188 // GRMZM…
GO:0031325	P	positive regulation of cellular metabolic process	26	472	2234	39469	0.58	1	// GRMZM2G083964 // GRMZM2G144142 // GRMZM2G130477 // GRMZM2G166971 // GRMZM2G385635 // GRMZM2G424241 // GRMZM2G050085 // GRMZM2G461278 // GRMZM2G114312 // GRMZM2G379835 // GRMZM2G147327 // GRMZM2G119865 // GRMZM2G046952 // GRMZM2G165099 // GRMZM2G085467 // GRMZM2G147712 // GRMZM2G173910 // GRMZM2G139293 // GRMZM2G014055 // GRMZM2G458549 // GRMZM2G360234 // GRMZM2G096358 // GRMZM2G077307 // GRMZM…
GO:0031324	P	negative regulation of cellular metabolic process	27	472	2192	39469	0.47	1	// GRMZM2G144142 // GRMZM2G400714 // GRMZM2G078566 // GRMZM2G024264 // GRMZM2G138176 // GRMZM2G424241 // GRMZM2G079653 // GRMZM2G135195 // GRMZM2G002131 // GRMZM2G461278 // GRMZM2G096591 // GRMZM2G379835 // GRMZM2G348238 // GRMZM2G116885 // GRMZM2G000818 // GRMZM2G173910 // GRMZM2G114312 // GRMZM2G025598 // GRMZM2G112799 // GRMZM2G147712 // GRMZM2G472231 // GRMZM2G014055 // GRMZM2G153075 // GRMZM…
GO:0031323	P	regulation of cellular metabolic process	118	472	10336	39469	0.74	1	// GRMZM2G144142 // GRMZM2G130477 // GRMZM5G862817 // GRMZM2G385635 // GRMZM2G002131 // GRMZM2G057150 // GRMZM2G003755 // GRMZM2G420280 // GRMZM2G414727 // GRMZM2G379835 // GRMZM2G147327 // GRMZM2G119865 // GRMZM2G116885 // GRMZM2G158130 // GRMZM2G113888 // GRMZM2G018798 // GRMZM2G031323 // GRMZM2G400929 // GRMZM2G140754 // GRMZM2G024264 // GRMZM2G055263 // GRMZM2G135195 // GRMZM2G025598 // GRMZM…
GO:1903047	P	mitotic cell cycle process	10	472	1211	39469	0.91	1	// GRMZM2G472231 // GRMZM2G173910 // GRMZM2G095280 // GRMZM2G057150 // GRMZM2G032218 // AC148167.6_FG001 // GRMZM2G411084 // AC213884.3_FG001 // GRMZM2G113967 // GRMZM2G020701
GO:1903046	P	meiotic cell cycle process	6	472	806	39469	0.92	1	// GRMZM2G472231 // GRMZM2G144142 // AC210013.4_FG005 // GRMZM5G895573 // GRMZM2G135195 // GRMZM2G168913
GO:0090304	P	nucleic acid metabolic process	134	472	12888	39469	0.98	1	// GRMZM2G144142 // GRMZM2G130477 // GRMZM2G105755 // GRMZM2G385635 // GRMZM2G101001 // GRMZM2G002131 // GRMZM2G102346 // GRMZM2G057150 // GRMZM2G003755 // GRMZM2G061277 // GRMZM2G420280 // GRMZM2G379835 // GRMZM2G147327 // GRMZM2G166548 // GRMZM2G116885 // GRMZM2G032699 // GRMZM2G113888 // GRMZM2G018798 // GRMZM2G021921 // GRMZM2G031323 // GRMZM2G412304 // GRMZM2G085467 // GRMZM2G140754 // GRMZM…
GO:0071496	P	cellular response to external stimulus	19	472	1261	39469	0.18	1	// GRMZM2G154211 // GRMZM5G804759 // GRMZM2G019171 // GRMZM2G095280 // GRMZM2G160902 // GRMZM2G008539 // GRMZM2G056388 // GRMZM2G081192 // GRMZM2G154628 // GRMZM2G102189 // GRMZM2G047368 // GRMZM2G328171 // GRMZM2G092125 // GRMZM2G096358 // GRMZM2G015753 // GRMZM2G113967 // GRMZM2G386998 // GRMZM2G014914 // GRMZM2G458549
GO:0009627	P	systemic acquired resistance	9	472	1210	39469	0.95	1	// GRMZM2G000603 // GRMZM2G003625 // GRMZM2G025491 // GRMZM2G132093 // GRMZM2G032218 // GRMZM2G052422 // GRMZM2G379835 // GRMZM2G386998 // GRMZM2G077837
GO:0010941	P	regulation of cell death	26	472	1864	39469	0.24	1	// GRMZM2G114312 // GRMZM5G862817 // GRMZM2G166971 // GRMZM2G008539 // GRMZM2G126742 // GRMZM2G441903 // GRMZM2G089406 // GRMZM2G096591 // GRMZM2G052422 // GRMZM2G379835 // GRMZM2G119865 // GRMZM2G165099 // AC203535.4_FG002 // GRMZM2G088083 // GRMZM2G168474 // GRMZM2G418160 // GRMZM2G050085 // GRMZM2G461278 // GRMZM2G173910 // GRMZM2G008834 // GRMZM5G804759 // GRMZM2G067036 // GRMZM2G173597 // GR…
GO:0010583	P	response to cyclopentenone	11	472	398	39469	0.01	1	// GRMZM2G126742 // GRMZM2G002131 // GRMZM2G095280 // GRMZM2G132093 // GRMZM2G035755 // GRMZM2G056388 // GRMZM2G168474 // GRMZM2G161891 // GRMZM2G032218 // GRMZM2G035502 // GRMZM2G008539
GO:0040007	P	growth	37	472	3050	39469	0.49	1	// GRMZM5G868273 // GRMZM2G096591 // GRMZM2G400714 // GRMZM2G078566 // GRMZM2G047368 // GRMZM2G104760 // GRMZM2G424241 // GRMZM2G461278 // GRMZM2G443728 // GRMZM2G001668 // AC210013.4_FG005 // GRMZM2G030312 // GRMZM2G363982 // GRMZM2G157675 // GRMZM2G020701 // GRMZM2G032699 // GRMZM2G173910 // GRMZM2G035517 // GRMZM2G106377 // GRMZM2G095280 // GRMZM2G114312 // GRMZM2G127416 // GRMZM2G312521 // GR…
GO:0071822	P	protein complex subunit organization	16	472	1824	39469	0.92	1	// GRMZM2G173910 // GRMZM2G114513 // GRMZM2G035517 // GRMZM2G310321 // GRMZM2G008740 // GRMZM2G038730 // GRMZM2G056388 // GRMZM2G324956 // GRMZM2G137176 // GRMZM2G131853 // GRMZM2G020701 // GRMZM2G435589 // GRMZM5G822947 // GRMZM2G104760 // GRMZM2G157675 // GRMZM2G025078
GO:0040008	P	regulation of growth	18	472	1346	39469	0.35	1	// GRMZM2G472231 // GRMZM2G173910 // GRMZM2G032699 // GRMZM5G804759 // GRMZM2G461278 // GRMZM2G443728 // GRMZM2G114312 // GRMZM2G363982 // GRMZM2G096591 // GRMZM2G078566 // GRMZM2G034065 // GRMZM2G057789 // GRMZM2G098212 // GRMZM2G030312 // GRMZM2G131853 // GRMZM2G135195 // GRMZM2G424241 // GRMZM2G020701
GO:0071554	P	cell wall organization or biogenesis	23	472	2422	39469	0.89	1	// GRMZM5G868273 // GRMZM2G400714 // GRMZM2G480074 // GRMZM2G156296 // GRMZM2G119252 // GRMZM2G001668 // GRMZM2G328171 // GRMZM5G882821 // GRMZM2G104639 // GRMZM2G157675 // GRMZM2G020701 // GRMZM2G095280 // GRMZM2G127416 // GRMZM2G312521 // AC203535.4_FG002 // GRMZM2G418160 // GRMZM2G135195 // GRMZM2G461278 // GRMZM2G128179 // GRMZM2G171520 // GRMZM2G057789 // GRMZM2G004856 // GRMZM2G122615
GO:0071555	P	cell wall organization	12	472	1616	39469	0.97	1	// GRMZM5G868273 // GRMZM2G400714 // GRMZM2G461278 // GRMZM2G095280 // GRMZM2G127416 // GRMZM2G128179 // GRMZM2G001668 // GRMZM2G135195 // GRMZM2G156296 // GRMZM2G104639 // GRMZM2G157675 // GRMZM2G020701
GO:0010467	P	gene expression	136	472	12180	39469	0.84	1	// GRMZM2G144142 // GRMZM2G130477 // GRMZM2G105755 // GRMZM2G545891 // GRMZM2G385635 // AC190885.4_FG006 // GRMZM2G101001 // GRMZM2G002131 // GRMZM2G102346 // GRMZM2G057150 // GRMZM2G003755 // GRMZM2G061277 // GRMZM2G420280 // GRMZM2G379835 // GRMZM2G147327 // GRMZM2G119865 // GRMZM2G113888 // GRMZM5G868683 // GRMZM2G018798 // GRMZM2G159041 // GRMZM2G031323 // GRMZM2G412304 // GRMZM2G085467 // GR…
GO:0019760	P	glucosinolate metabolic process	6	472	512	39469	0.58	1	// GRMZM2G154211 // GRMZM2G443728 // GRMZM2G132093 // GRMZM2G095280 // GRMZM2G153536 // GRMZM2G020701
GO:0048534	P	hematopoietic or lymphoid organ development	7	472	227	39469	0.022	1	// GRMZM2G065532 // GRMZM2G139293 // GRMZM2G106377 // GRMZM2G014055 // GRMZM2G014981 // GRMZM5G878139 // GRMZM2G147327
GO:0019375	P	galactolipid biosynthetic process	7	472	248	39469	0.033	1	// GRMZM5G804759 // GRMZM2G443728 // GRMZM2G056388 // AC204530.4_FG002 // GRMZM2G113967 // GRMZM2G386998 // GRMZM2G019171
GO:0048532	P	anatomical structure arrangement	5	472	598	39469	0.84	1	// GRMZM2G131853 // GRMZM2G015314 // GRMZM2G135195 // GRMZM2G461278 // GRMZM2G057789
GO:0010468	P	regulation of gene expression	90	472	7141	39469	0.31	1	// GRMZM2G144142 // GRMZM2G130477 // GRMZM2G385635 // GRMZM2G002131 // GRMZM2G057150 // GRMZM2G003755 // GRMZM2G420280 // GRMZM2G379835 // GRMZM2G147327 // GRMZM2G119865 // GRMZM2G113888 // GRMZM5G868683 // GRMZM2G078566 // GRMZM2G085467 // GRMZM2G140754 // GRMZM2G024264 // GRMZM2G055263 // GRMZM2G135195 // GRMZM2G025598 // GRMZM2G153075 // GRMZM2G146028 // GRMZM2G361423 // GRMZM2G083964 // GRMZM…
GO:0048438	P	floral whorl development	10	472	1060	39469	0.81	1	// GRMZM2G104299 // GRMZM2G318180 // GRMZM2G461278 // GRMZM2G000603 // GRMZM2G044581 // AC203535.4_FG002 // GRMZM2G339563 // GRMZM2G424241 // GRMZM2G159926 // GRMZM2G157675
GO:0019318	P	hexose metabolic process	5	472	529	39469	0.76	1	// GRMZM2G058745 // GRMZM2G131853 // GRMZM2G127416 // GRMZM2G458549 // GRMZM2G409131
GO:0010374	P	stomatal complex development	5	472	483	39469	0.69	1	// GRMZM2G131516 // GRMZM2G116885 // GRMZM2G055263 // GRMZM2G000603 // GRMZM2G020701
GO:0006725	P	cellular aromatic compound metabolic process	182	472	17492	39469	0.99	1	// GRMZM2G162535 // GRMZM2G175406 // GRMZM2G144142 // GRMZM2G130477 // GRMZM2G105755 // GRMZM2G102189 // GRMZM2G400268 // GRMZM2G385635 // GRMZM2G101001 // GRMZM2G055263 // GRMZM2G433854 // GRMZM2G135195 // GRMZM2G002131 // GRMZM5G862817 // GRMZM2G102346 // GRMZM2G057150 // GRMZM2G003755 // GRMZM2G061277 // GRMZM2G420280 // GRMZM2G414727 // GRMZM2G379835 // GRMZM2G147327 // GRMZM2G098129 // GRMZM…
GO:0044265	P	cellular macromolecule catabolic process	24	472	1623	39469	0.17	1	// GRMZM2G400268 // GRMZM2G337548 // GRMZM5G867030 // GRMZM2G138176 // GRMZM2G104760 // GRMZM2G057150 // GRMZM2G114312 // GRMZM2G320206 // GRMZM2G027120 // GRMZM2G116885 // GRMZM2G035517 // GRMZM2G106377 // GRMZM2G161891 // AC191564.3_FG003 // GRMZM2G173910 // GRMZM2G120069 // GRMZM2G008834 // GRMZM2G018070 // GRMZM2G153075 // GRMZM2G143246 // GRMZM2G056388 // GRMZM2G343688 // AC213884.3_FG001 //…
GO:0007154	P	cell communication	121	472	8894	39469	0.062	1	// GRMZM2G162535 // GRMZM2G175406 // GRMZM2G144142 // GRMZM2G020631 // GRMZM2G343428 // GRMZM2G102189 // GRMZM2G385635 // GRMZM2G009948 // GRMZM2G153536 // GRMZM2G055263 // GRMZM2G002131 // GRMZM2G057150 // GRMZM2G420280 // GRMZM2G379835 // GRMZM2G147327 // GRMZM2G323261 // GRMZM2G073347 // GRMZM2G121468 // GRMZM2G020701 // GRMZM2G158130 // GRMZM2G035517 // GRMZM2G390489 // GRMZM2G312521 // GRMZM…
GO:0043455	P	regulation of secondary metabolic process	10	472	592	39469	0.18	1	// GRMZM2G441903 // GRMZM5G862817 // GRMZM2G132093 // GRMZM2G008539 // GRMZM2G173597 // GRMZM2G168474 // GRMZM2G400929 // GRMZM2G039828 // GRMZM2G156296 // GRMZM2G461278
GO:0007017	P	microtubule-based process	8	472	1125	39469	0.96	1	// GRMZM2G472231 // GRMZM2G035517 // GRMZM2G020423 // GRMZM2G131853 // GRMZM2G002142 // AC213884.3_FG001 // GRMZM2G007914 // GRMZM2G020701
GO:0007010	P	cytoskeleton organization	11	472	1629	39469	0.99	1	// GRMZM2G472231 // GRMZM2G035517 // GRMZM2G058021 // GRMZM2G076683 // GRMZM2G020423 // GRMZM2G088083 // GRMZM2G002142 // GRMZM2G141185 // AC213884.3_FG001 // GRMZM2G007914 // GRMZM2G020701
GO:0007399	P	nervous system development	5	472	1126	39469	1	1	// GRMZM2G472231 // GRMZM2G131853 // GRMZM2G140293 // GRMZM2G088083 // GRMZM2G385635
GO:1901565	P	organonitrogen compound catabolic process	15	472	1272	39469	0.56	1	// GRMZM2G162535 // GRMZM2G032218 // GRMZM2G143246 // GRMZM2G174671 // GRMZM6G901724 // GRMZM2G106061 // GRMZM2G328171 // GRMZM2G339563 // GRMZM2G098129 // GRMZM2G132093 // GRMZM2G100260 // GRMZM2G386998 // GRMZM2G020701 // GRMZM2G153536 // GRMZM2G169671
GO:0044085	P	cellular component biogenesis	51	472	4637	39469	0.76	1	// GRMZM2G065532 // GRMZM5G868273 // GRMZM2G304108 // GRMZM2G015844 // GRMZM2G105755 // GRMZM2G038730 // GRMZM2G078566 // GRMZM2G310321 // GRMZM2G141185 // GRMZM2G480074 // GRMZM2G435589 // GRMZM2G156296 // GRMZM2G104760 // GRMZM2G055724 // GRMZM2G422651 // GRMZM2G119252 // GRMZM2G137176 // GRMZM2G110881 // GRMZM2G061156 // GRMZM2G114312 // GRMZM2G104639 // GRMZM2G157675 // GRMZM2G025078 // GRMZM…
GO:0048285	P	organelle fission	13	472	1221	39469	0.7	1	// GRMZM2G472231 // GRMZM2G159389 // GRMZM2G144142 // GRMZM2G095280 // GRMZM2G077837 // AC148167.6_FG001 // GRMZM2G411084 // AC210013.4_FG005 // GRMZM2G024175 // GRMZM5G895573 // AC213884.3_FG001 // GRMZM2G135195 // GRMZM2G168913
GO:0016032	P	viral process	8	472	648	39469	0.51	1	// GRMZM2G461278 // GRMZM2G379835 // GRMZM2G351160 // GRMZM2G387603 // GRMZM2G077307 // GRMZM2G062471 // GRMZM2G032955 // GRMZM5G867121
GO:0002252	P	immune effector process	14	472	820	39469	0.12	1	// GRMZM2G002131 // GRMZM2G461278 // GRMZM2G441903 // GRMZM2G028234 // GRMZM2G400714 // GRMZM2G082346 // GRMZM2G379835 // GRMZM2G077307 // GRMZM2G015753 // GRMZM2G175164 // GRMZM2G428179 // GRMZM2G112799 // GRMZM2G050085 // GRMZM2G119865
GO:0015031	P	protein transport	20	472	1989	39469	0.81	1	// GRMZM2G077760 // GRMZM2G113011 // GRMZM2G067747 // GRMZM2G152587 // GRMZM2G441903 // GRMZM2G415327 // GRMZM2G160902 // GRMZM2G390489 // GRMZM2G067036 // GRMZM2G163671 // GRMZM2G032955 // GRMZM2G029385 // GRMZM2G379835 // AC213884.3_FG001 // GRMZM2G418160 // GRMZM2G131853 // GRMZM2G009948 // GRMZM5G862817 // GRMZM2G400129 // GRMZM2G040587
GO:0098542	P	defense response to other organism	30	472	2479	39469	0.5	1	// GRMZM2G144142 // GRMZM2G078566 // GRMZM2G112229 // GRMZM2G015753 // GRMZM2G032218 // GRMZM2G049109 // GRMZM2G461278 // GRMZM2G132093 // GRMZM2G096591 // GRMZM2G001668 // GRMZM2G052422 // GRMZM2G379835 // GRMZM2G119865 // GRMZM2G428356 // GRMZM2G175164 // GRMZM2G339563 // GRMZM2G113967 // GRMZM2G157683 // GRMZM2G386998 // GRMZM2G077837 // GRMZM5G804759 // GRMZM2G000603 // GRMZM2G003625 // GRMZM…
GO:0098655	P	cation transmembrane transport	8	472	680	39469	0.57	1	// GRMZM2G067747 // GRMZM2G443728 // GRMZM2G177532 // GRMZM2G038730 // GRMZM2G053908 // GRMZM2G135674 // GRMZM2G113967 // GRMZM2G009948
GO:0044249	P	cellular biosynthetic process	206	472	17273	39469	0.54	1	// GRMZM2G175406 // GRMZM2G144142 // GRMZM2G130477 // GRMZM2G096591 // AC231745.1_FG004 // GRMZM2G102189 // GRMZM2G400268 // GRMZM5G878139 // GRMZM2G113967 // GRMZM2G385635 // AC190885.4_FG006 // GRMZM2G101001 // GRMZM2G055263 // GRMZM2G113480 // GRMZM2G002131 // GRMZM2G102346 // GRMZM2G057150 // GRMZM2G003755 // GRMZM2G420280 // GRMZM2G379835 // GRMZM2G147327 // GRMZM2G119865 // GRMZM2G116885 //…
GO:0000226	P	microtubule cytoskeleton organization	7	472	917	39469	0.92	1	// GRMZM2G472231 // GRMZM2G035517 // GRMZM2G020423 // GRMZM2G002142 // AC213884.3_FG001 // GRMZM2G007914 // GRMZM2G020701
GO:0098772	F	molecular function regulator	8	472	822	39469	0.77	1	// GRMZM2G175728 // GRMZM5G892522 // GRMZM2G030312 // GRMZM2G024264 // GRMZM2G009948 // GRMZM2G116885 // AC233850.1_FG003 // GRMZM5G884242
GO:0022891	F	substrate-specific transmembrane transporter activity	23	472	2150	39469	0.74	1	// GRMZM2G478624 // GRMZM2G038730 // GRMZM2G032218 // GRMZM2G077760 // GRMZM2G126742 // GRMZM2G055238 // GRMZM2G030444 // GRMZM2G157675 // GRMZM2G443728 // GRMZM2G053908 // GRMZM2G102657 // GRMZM2G081192 // GRMZM2G392975 // GRMZM2G154211 // GRMZM2G067747 // GRMZM2G044581 // GRMZM2G177532 // GRMZM2G173597 // GRMZM2G154628 // GRMZM2G047368 // GRMZM2G092125 // GRMZM2G135674 // GRMZM2G014914
GO:0016818	F	hydrolase activity, acting on acid anhydrides, in phosphorus-containing anhydrides	15	472	1792	39469	0.94	1	// GRMZM2G361625 // GRMZM2G032218 // GRMZM2G147787 // GRMZM2G143246 // GRMZM2G360234 // GRMZM2G106061 // GRMZM2G069008 // GRMZM2G098129 // GRMZM2G077040 // GRMZM2G105539 // GRMZM2G435986 // GRMZM2G096261 // GRMZM2G168913 // GRMZM2G144051 // GRMZM2G418160
GO:0016817	F	hydrolase activity, acting on acid anhydrides	15	472	1886	39469	0.96	1	// GRMZM2G361625 // GRMZM2G032218 // GRMZM2G147787 // GRMZM2G143246 // GRMZM2G360234 // GRMZM2G106061 // GRMZM2G069008 // GRMZM2G098129 // GRMZM2G077040 // GRMZM2G105539 // GRMZM2G435986 // GRMZM2G096261 // GRMZM2G168913 // GRMZM2G144051 // GRMZM2G418160
GO:0022890	F	inorganic cation transmembrane transporter activity	8	472	815	39469	0.76	1	// GRMZM2G478624 // GRMZM2G067747 // GRMZM2G443728 // GRMZM2G177532 // GRMZM2G038730 // GRMZM2G102657 // GRMZM2G135674 // GRMZM2G030444
GO:0016874	F	ligase activity	12	472	950	39469	0.47	1	// GRMZM2G113480 // GRMZM2G356714 // GRMZM2G175406 // GRMZM2G175188 // GRMZM5G893055 // GRMZM2G102056 // GRMZM2G024104 // GRMZM2G105319 // GRMZM2G140754 // GRMZM2G172523 // GRMZM2G030444 // GRMZM2G169671
GO:1901265	F	nucleoside phosphate binding	67	472	6171	39469	0.82	1	// GRMZM2G065532 // AC152495.1_FG003 // GRMZM2G040561 // GRMZM2G055238 // GRMZM2G343428 // GRMZM2G112229 // GRMZM2G140754 // GRMZM2G356817 // GRMZM2G130302 // GRMZM2G032218 // GRMZM2G147787 // GRMZM2G104760 // GRMZM2G005818 // AC148167.6_FG001 // GRMZM2G119252 // GRMZM2G153068 // GRMZM2G058745 // GRMZM2G003755 // GRMZM2G001668 // GRMZM2G379835 // GRMZM2G127665 // GRMZM2G049109 // AC210013.4_FG005…
GO:0022892	F	substrate-specific transporter activity	23	472	2439	39469	0.9	1	// GRMZM2G478624 // GRMZM2G038730 // GRMZM2G032218 // GRMZM2G077760 // GRMZM2G126742 // GRMZM2G055238 // GRMZM2G030444 // GRMZM2G157675 // GRMZM2G443728 // GRMZM2G053908 // GRMZM2G102657 // GRMZM2G081192 // GRMZM2G392975 // GRMZM2G154211 // GRMZM2G067747 // GRMZM2G044581 // GRMZM2G177532 // GRMZM2G173597 // GRMZM2G154628 // GRMZM2G047368 // GRMZM2G092125 // GRMZM2G135674 // GRMZM2G014914
GO:0017076	F	purine nucleotide binding	45	472	3895	39469	0.62	1	// AC152495.1_FG003 // GRMZM2G343428 // GRMZM2G112229 // GRMZM2G113967 // GRMZM2G356817 // GRMZM2G032218 // GRMZM2G147787 // GRMZM2G104760 // GRMZM2G119252 // GRMZM2G153068 // GRMZM2G058745 // GRMZM2G003755 // GRMZM2G001668 // GRMZM2G049109 // AC210013.4_FG005 // GRMZM2G098129 // GRMZM2G077040 // GRMZM2G105539 // GRMZM2G435986 // GRMZM2G474092 // GRMZM2G126858 // GRMZM2G168913 // GRMZM2G032699 //…
GO:0016787	F	hydrolase activity	129	472	11035	39469	0.64	1	// GRMZM2G478624 // GRMZM2G162535 // GRMZM2G144142 // GRMZM2G141999 // GRMZM2G102189 // GRMZM2G130302 // AC190885.4_FG006 // GRMZM2G101001 // GRMZM2G105184 // GRMZM2G089406 // GRMZM2G003755 // GRMZM2G088312 // GRMZM2G438121 // GRMZM2G147327 // GRMZM2G098129 // GRMZM2G077040 // GRMZM2G399921 // GRMZM2G175728 // GRMZM2G157675 // GRMZM2G020701 // GRMZM2G035517 // GRMZM2G113888 // GRMZM2G105539 // GR…
GO:0016788	F	hydrolase activity, acting on ester bonds	25	472	2118	39469	0.56	1	// GRMZM2G162535 // GRMZM2G130302 // GRMZM2G386998 // GRMZM2G361115 // GRMZM2G055501 // AC194856.3_FG002 // GRMZM5G882821 // GRMZM5G817651 // AC233850.1_FG003 // GRMZM2G321354 // GRMZM2G133836 // GRMZM2G312521 // GRMZM2G016275 // GRMZM2G181000 // GRMZM2G400929 // GRMZM2G140754 // GRMZM2G105184 // GRMZM2G139882 // GRMZM5G804759 // GRMZM2G178887 // GRMZM2G000603 // GRMZM2G178279 // GRMZM5G882758 //…
GO:0004842	F	ubiquitin-protein transferase activity	11	472	528	39469	0.057	1	// GRMZM5G893055 // GRMZM2G008834 // GRMZM2G106377 // GRMZM2G018798 // GRMZM2G153075 // GRMZM2G057150 // GRMZM2G028234 // GRMZM2G102189 // GRMZM2G102056 // GRMZM2G027120 // GRMZM2G015753
GO:0016773	F	phosphotransferase activity, alcohol group as acceptor	26	472	2812	39469	0.93	1	// GRMZM2G160902 // GRMZM2G343428 // GRMZM2G112229 // GRMZM2G104760 // GRMZM2G140293 // GRMZM2G119252 // GRMZM2G058745 // AC208113.3_FG009 // GRMZM2G001668 // GRMZM2G049109 // GRMZM2G379835 // GRMZM2G126858 // GRMZM2G106377 // GRMZM2G175164 // GRMZM2G165099 // GRMZM2G107867 // GRMZM2G101408 // GRMZM2G113967 // GRMZM2G461278 // GRMZM2G432176 // GRMZM2G409131 // GRMZM2G394027 // GRMZM2G034065 // GR…
GO:0016772	F	transferase activity, transferring phosphorus-containing groups	54	472	5072	39469	0.84	1	// GRMZM2G001668 // GRMZM2G015844 // GRMZM2G082508 // GRMZM2G160902 // GRMZM2G343428 // GRMZM2G112229 // GRMZM2G095331 // GRMZM2G024175 // GRMZM2G130302 // GRMZM2G104760 // GRMZM2G028007 // GRMZM2G171713 // GRMZM2G140293 // GRMZM2G119252 // GRMZM2G058745 // AC208113.3_FG009 // GRMZM2G175164 // GRMZM2G180044 // GRMZM2G049109 // GRMZM2G379835 // GRMZM2G154449 // GRMZM2G116885 // GRMZM2G126858 // GR…
GO:0032555	F	purine ribonucleotide binding	44	472	3823	39469	0.63	1	// AC152495.1_FG003 // GRMZM2G343428 // GRMZM2G112229 // GRMZM2G113967 // GRMZM2G356817 // GRMZM2G032218 // GRMZM2G147787 // GRMZM2G104760 // GRMZM2G119252 // GRMZM2G153068 // GRMZM2G058745 // GRMZM2G003755 // GRMZM2G001668 // GRMZM2G049109 // AC210013.4_FG005 // GRMZM2G098129 // GRMZM2G077040 // GRMZM2G105539 // GRMZM2G435986 // GRMZM2G474092 // GRMZM2G126858 // GRMZM2G168913 // GRMZM2G032699 //…
GO:0032553	F	ribonucleotide binding	45	472	3884	39469	0.61	1	// AC152495.1_FG003 // GRMZM2G040561 // GRMZM2G343428 // GRMZM2G112229 // GRMZM2G113967 // GRMZM2G356817 // GRMZM2G032218 // GRMZM2G147787 // GRMZM2G104760 // GRMZM2G119252 // GRMZM2G153068 // GRMZM2G058745 // GRMZM2G003755 // GRMZM2G001668 // GRMZM2G049109 // AC210013.4_FG005 // GRMZM2G098129 // GRMZM2G077040 // GRMZM2G105539 // GRMZM2G435986 // GRMZM2G474092 // GRMZM2G126858 // GRMZM2G168913 //…
GO:0000166	F	nucleotide binding	67	472	6171	39469	0.82	1	// GRMZM2G065532 // AC152495.1_FG003 // GRMZM2G040561 // GRMZM2G055238 // GRMZM2G343428 // GRMZM2G112229 // GRMZM2G140754 // GRMZM2G356817 // GRMZM2G130302 // GRMZM2G032218 // GRMZM2G147787 // GRMZM2G104760 // GRMZM2G005818 // AC148167.6_FG001 // GRMZM2G119252 // GRMZM2G153068 // GRMZM2G058745 // GRMZM2G003755 // GRMZM2G001668 // GRMZM2G379835 // GRMZM2G127665 // GRMZM2G049109 // AC210013.4_FG005…
GO:0043565	F	sequence-specific DNA binding	10	472	826	39469	0.53	1	// GRMZM2G113011 // GRMZM2G002131 // AC193630.3_FG004 // GRMZM2G160902 // GRMZM2G019446 // GRMZM2G131516 // GRMZM2G085467 // GRMZM2G348238 // GRMZM2G144480 // GRMZM2G039828
GO:0005509	F	calcium ion binding	5	472	533	39469	0.76	1	// GRMZM2G038730 // GRMZM2G048549 // GRMZM2G126386 // GRMZM2G084935 // GRMZM2G034065
GO:0005506	F	iron ion binding	9	472	501	39469	0.15	1	// GRMZM5G868273 // GRMZM2G079484 // GRMZM2G044175 // GRMZM2G168858 // GRMZM2G152135 // GRMZM5G839014 // GRMZM2G002142 // GRMZM2G154499 // GRMZM2G400129
GO:0005507	F	copper ion binding	6	472	249	39469	0.083	1	// GRMZM2G070780 // GRMZM2G175728 // GRMZM2G024104 // GRMZM2G169890 // GRMZM2G432266 // GRMZM2G025078
GO:0008324	F	cation transmembrane transporter activity	9	472	1146	39469	0.93	1	// GRMZM2G478624 // GRMZM2G067747 // GRMZM2G443728 // GRMZM2G177532 // GRMZM2G038730 // GRMZM2G055238 // GRMZM2G102657 // GRMZM2G135674 // GRMZM2G030444
GO:0001882	F	nucleoside binding	44	472	3836	39469	0.64	1	// AC152495.1_FG003 // GRMZM2G343428 // GRMZM2G112229 // GRMZM2G113967 // GRMZM2G356817 // GRMZM2G032218 // GRMZM2G147787 // GRMZM2G104760 // GRMZM2G119252 // GRMZM2G153068 // GRMZM2G058745 // GRMZM2G003755 // GRMZM2G001668 // GRMZM2G049109 // AC210013.4_FG005 // GRMZM2G098129 // GRMZM2G077040 // GRMZM2G105539 // GRMZM2G435986 // GRMZM2G474092 // GRMZM2G126858 // GRMZM2G168913 // GRMZM2G032699 //…
GO:0015267	F	channel activity	10	472	465	39469	0.058	1	// GRMZM2G392975 // GRMZM2G077760 // GRMZM2G081192 // GRMZM2G038730 // GRMZM2G154628 // GRMZM2G047368 // GRMZM2G092125 // GRMZM2G102657 // GRMZM2G478624 // GRMZM2G014914
GO:0046983	F	protein dimerization activity	16	472	1048	39469	0.2	1	// GRMZM2G356714 // GRMZM2G114312 // GRMZM2G015844 // GRMZM2G083964 // GRMZM2G160902 // GRMZM2G077752 // GRMZM2G417597 // GRMZM2G143460 // GRMZM2G085467 // GRMZM2G030312 // GRMZM2G144480 // GRMZM2G039828 // GRMZM2G031496 // GRMZM2G147712 // GRMZM2G320549 // GRMZM2G169671
GO:0016740	F	transferase activity	184	472	14227	39469	0.1	1	// GRMZM2G478624 // GRMZM2G162535 // GRMZM2G175406 // GRMZM2G144142 // GRMZM2G141999 // GRMZM2G105755 // AC231745.1_FG004 // GRMZM2G343428 // GRMZM2G102189 // GRMZM5G878139 // GRMZM2G545891 // GRMZM2G130302 // GRMZM2G153536 // AC203019.3_FG001 // GRMZM2G432266 // GRMZM2G028007 // GRMZM2G354190 // GRMZM2G135195 // GRMZM2G119252 // GRMZM2G057150 // GRMZM2G028234 // GRMZM2G003755 // GRMZM2G168474 //…
GO:0016741	F	transferase activity, transferring one-carbon groups	12	472	712	39469	0.15	1	// GRMZM2G162535 // GRMZM2G109032 // GRMZM2G117459 // GRMZM2G105755 // GRMZM2G128179 // GRMZM2G394027 // GRMZM2G100344 // GRMZM2G086052 // GRMZM2G021470 // GRMZM2G545891 // GRMZM2G074270 // GRMZM2G034697
GO:0016746	F	transferase activity, transferring acyl groups	8	472	850	39469	0.8	1	// GRMZM2G014981 // GRMZM2G432266 // GRMZM2G114312 // GRMZM2G037152 // GRMZM5G878139 // GRMZM2G044126 // GRMZM2G042356 // GRMZM2G156296
GO:0016747	F	transferase activity, transferring acyl groups other than amino-acyl groups	7	472	692	39469	0.72	1	// GRMZM2G014981 // GRMZM2G114312 // GRMZM2G037152 // GRMZM5G878139 // GRMZM2G044126 // GRMZM2G042356 // GRMZM2G156296
GO:0016705	F	oxidoreductase activity, acting on paired donors, with incorporation or reduction of molecular oxygen	8	472	671	39469	0.55	1	// GRMZM2G079484 // GRMZM2G002142 // GRMZM2G052422 // GRMZM2G339563 // GRMZM2G034697 // GRMZM2G126732 // GRMZM2G400129 // GRMZM2G005818
GO:0016209	F	antioxidant activity	5	472	305	39469	0.31	1	// GRMZM2G012479 // GRMZM2G175728 // GRMZM2G169890 // GRMZM2G035502 // AC194856.3_FG002
GO:0032559	F	adenyl ribonucleotide binding	39	472	3450	39469	0.67	1	// AC152495.1_FG003 // GRMZM2G343428 // GRMZM2G112229 // GRMZM2G113967 // GRMZM2G356817 // GRMZM2G032218 // GRMZM2G147787 // GRMZM2G104760 // GRMZM2G119252 // GRMZM2G153068 // GRMZM2G058745 // GRMZM2G003755 // GRMZM2G001668 // GRMZM2G049109 // AC210013.4_FG005 // GRMZM2G077040 // GRMZM2G105539 // GRMZM2G474092 // GRMZM2G126858 // GRMZM2G168913 // GRMZM2G032699 // GRMZM2G008740 // GRMZM2G040561 //…
GO:0016298	F	lipase activity	5	472	202	39469	0.1	1	// GRMZM2G055501 // GRMZM2G181000 // GRMZM5G882821 // GRMZM5G863645 // GRMZM5G804759
GO:0099600	F	transmembrane receptor activity	5	472	453	39469	0.63	1	// GRMZM2G032218 // GRMZM2G038730 // GRMZM2G360234 // GRMZM2G394027 // GRMZM2G094939
GO:0022857	F	transmembrane transporter activity	25	472	2479	39469	0.83	1	// GRMZM2G478624 // GRMZM2G038730 // GRMZM2G032218 // GRMZM2G077760 // GRMZM2G126742 // GRMZM2G055238 // GRMZM2G030444 // GRMZM2G157675 // GRMZM2G428356 // GRMZM2G443728 // GRMZM2G053908 // GRMZM2G102657 // GRMZM2G081192 // GRMZM2G392975 // GRMZM2G154211 // GRMZM2G067747 // GRMZM2G044581 // GRMZM2G177532 // GRMZM2G173597 // GRMZM2G154628 // GRMZM2G047368 // GRMZM2G092125 // GRMZM2G135674 // GRMZM…
GO:0016491	F	oxidoreductase activity	54	472	3874	39469	0.14	1	// GRMZM2G012479 // GRMZM2G035502 // GRMZM2G130477 // GRMZM2G175728 // GRMZM2G429254 // GRMZM2G101217 // GRMZM2G179045 // GRMZM2G009804 // GRMZM2G126471 // GRMZM2G095331 // GRMZM2G152135 // GRMZM2G385635 // AC190885.4_FG006 // GRMZM2G005818 // GRMZM2G052422 // GRMZM2G070780 // GRMZM2G044175 // GRMZM2G110881 // GRMZM2G020631 // AC194856.3_FG002 // GRMZM2G063048 // GRMZM2G414727 // GRMZM2G330012 //…
GO:0016757	F	transferase activity, transferring glycosyl groups	20	472	1352	39469	0.2	1	// GRMZM2G478624 // GRMZM2G067036 // GRMZM2G177878 // GRMZM2G025598 // GRMZM2G354190 // GRMZM2G095280 // GRMZM2G035755 // GRMZM2G038898 // GRMZM2G111975 // GRMZM2G312521 // GRMZM2G168474 // GRMZM2G087513 // GRMZM2G033746 // AC203019.3_FG001 // GRMZM2G102657 // GRMZM2G480074 // GRMZM2G135195 // GRMZM2G127416 // GRMZM2G008539 // GRMZM2G421126
GO:0009055	F	electron carrier activity	7	472	368	39469	0.16	1	// GRMZM2G159389 // GRMZM2G014832 // GRMZM2G009804 // GRMZM2G362281 // GRMZM5G892522 // AC208327.4_FG002 // GRMZM2G318180
GO:0019001	F	guanyl nucleotide binding	5	472	389	39469	0.5	1	// GRMZM2G435986 // GRMZM2G106061 // GRMZM2G098129 // GRMZM2G418160 // GRMZM2G415327
GO:0044877	F	macromolecular complex binding	14	472	672	39469	0.035	1	// GRMZM2G168002 // GRMZM2G121747 // GRMZM2G089406 // GRMZM2G312419 // GRMZM2G020772 // GRMZM2G031323 // GRMZM2G173910 // GRMZM2G387603 // GRMZM2G057408 // GRMZM2G096358 // GRMZM5G895573 // GRMZM2G348238 // GRMZM2G435589 // GRMZM2G000818
GO:0016791	F	phosphatase activity	10	472	620	39469	0.21	1	// GRMZM2G162535 // GRMZM2G105184 // GRMZM2G000603 // GRMZM2G178279 // AC194856.3_FG002 // GRMZM2G312521 // GRMZM2G361115 // GRMZM2G130302 // GRMZM2G386998 // GRMZM2G139882
GO:0019899	F	enzyme binding	11	472	533	39469	0.06	1	// GRMZM2G173910 // AC213884.3_FG001 // GRMZM2G151245 // GRMZM2G104639 // GRMZM2G001668 // GRMZM2G146380 // AC203535.4_FG002 // GRMZM2G020423 // GRMZM2G122615 // GRMZM2G131853 // GRMZM2G009948
GO:0032549	F	ribonucleoside binding	44	472	3826	39469	0.63	1	// AC152495.1_FG003 // GRMZM2G343428 // GRMZM2G112229 // GRMZM2G113967 // GRMZM2G356817 // GRMZM2G032218 // GRMZM2G147787 // GRMZM2G104760 // GRMZM2G119252 // GRMZM2G153068 // GRMZM2G058745 // GRMZM2G003755 // GRMZM2G001668 // GRMZM2G049109 // AC210013.4_FG005 // GRMZM2G098129 // GRMZM2G077040 // GRMZM2G105539 // GRMZM2G435986 // GRMZM2G474092 // GRMZM2G126858 // GRMZM2G168913 // GRMZM2G032699 //…
GO:0008194	F	UDP-glycosyltransferase activity	10	472	612	39469	0.2	1	// GRMZM2G478624 // GRMZM2G038898 // GRMZM2G035755 // GRMZM2G095280 // GRMZM2G312521 // GRMZM2G168474 // GRMZM2G033746 // GRMZM2G135195 // GRMZM2G127416 // GRMZM2G008539
GO:0032561	F	guanyl ribonucleotide binding	5	472	388	39469	0.5	1	// GRMZM2G435986 // GRMZM2G106061 // GRMZM2G098129 // GRMZM2G418160 // GRMZM2G415327
GO:0008135	F	translation factor activity, RNA binding	7	472	307	39469	0.081	1	// GRMZM2G114312 // GRMZM2G106061 // GRMZM2G110345 // GRMZM2G022662 // GRMZM2G115481 // AC190885.4_FG006 // GRMZM2G422651
GO:0001071	F	nucleic acid binding transcription factor activity	22	472	1435	39469	0.15	1	// GRMZM2G083964 // GRMZM2G160902 // GRMZM2G031323 // GRMZM2G079653 // GRMZM2G002131 // GRMZM2G019446 // GRMZM2G119865 // GRMZM2G435986 // GRMZM2G348238 // GRMZM2G320549 // GRMZM2G113011 // GRMZM2G144480 // GRMZM2G173272 // GRMZM2G085467 // GRMZM2G055263 // GRMZM2G147712 // AC193630.3_FG004 // GRMZM2G096358 // GRMZM2G481668 // GRMZM2G039828 // GRMZM2G146028 // GRMZM2G019284
GO:0005488	F	binding	321	472	26699	39469	0.46	1	// GRMZM2G114513 // GRMZM2G162535 // GRMZM2G175406 // GRMZM2G144142 // GRMZM2G130477 // GRMZM5G862817 // GRMZM2G076972 // GRMZM2G001668 // GRMZM2G343428 // GRMZM2G400268 // GRMZM2G368765 // GRMZM2G140754 // GRMZM2G170167 // GRMZM2G130302 // GRMZM2G385635 // GRMZM2G009948 // GRMZM2G101001 // GRMZM2G435589 // GRMZM2G432266 // GRMZM2G055263 // GRMZM2G028007 // GRMZM2G354190 // GRMZM2G159389 // GRMZM…
GO:0004175	F	endopeptidase activity	12	472	649	39469	0.096	1	// GRMZM2G120069 // GRMZM2G089406 // GRMZM2G025491 // GRMZM2G084406 // GRMZM2G455749 // GRMZM2G320206 // GRMZM2G337548 // GRMZM2G074270 // GRMZM2G055724 // GRMZM2G399921 // GRMZM2G150350 // GRMZM2G020701
GO:0016887	F	ATPase activity	6	472	896	39469	0.96	1	// GRMZM2G032218 // GRMZM2G143246 // GRMZM2G077040 // GRMZM2G105539 // GRMZM2G096261 // GRMZM2G168913
GO:1901363	F	heterocyclic compound binding	148	472	13565	39469	0.92	1	// GRMZM2G122577 // GRMZM2G343428 // GRMZM2G113967 // GRMZM2G130302 // AC190885.4_FG006 // GRMZM2G159389 // GRMZM2G002131 // GRMZM2G119252 // GRMZM2G089406 // GRMZM2G003755 // GRMZM2G061277 // GRMZM2G420280 // GRMZM2G379835 // GRMZM2G098129 // GRMZM2G077040 // GRMZM2G474092 // GRMZM2G113888 // GRMZM2G037685 // GRMZM2G168858 // GRMZM2G024104 // GRMZM2G085467 // GRMZM2G101408 // GRMZM2G140754 // GR…
GO:0030246	F	carbohydrate binding	6	472	437	39469	0.43	1	// GRMZM5G862817 // GRMZM2G058745 // AC203019.3_FG001 // GRMZM2G387603 // GRMZM2G450125 // GRMZM2G001363
GO:0004674	F	protein serine/threonine kinase activity	12	472	1370	39469	0.89	1	// GRMZM2G126858 // GRMZM2G461278 // GRMZM2G001668 // GRMZM2G112229 // GRMZM2G165099 // GRMZM2G049109 // GRMZM2G131853 // GRMZM2G106377 // GRMZM2G175164 // GRMZM2G113967 // GRMZM2G034065 // GRMZM2G104760
GO:0070011	F	peptidase activity, acting on L-amino acid peptides	21	472	1268	39469	0.088	1	// GRMZM2G120069 // GRMZM2G035517 // GRMZM2G018070 // GRMZM2G437711 // GRMZM2G089406 // GRMZM2G025491 // GRMZM2G084406 // GRMZM6G901724 // GRMZM2G455749 // GRMZM2G320206 // GRMZM2G337548 // GRMZM2G074270 // GRMZM5G833660 // GRMZM2G055724 // GRMZM2G399921 // GRMZM2G176396 // GRMZM2G364129 // GRMZM2G148115 // GRMZM2G150350 // AC191564.3_FG003 // GRMZM2G020701
GO:0005215	F	transporter activity	25	472	2961	39469	0.98	1	// GRMZM2G478624 // GRMZM2G038730 // GRMZM2G032218 // GRMZM2G077760 // GRMZM2G126742 // GRMZM2G055238 // GRMZM2G030444 // GRMZM2G157675 // GRMZM2G428356 // GRMZM2G443728 // GRMZM2G053908 // GRMZM2G102657 // GRMZM2G081192 // GRMZM2G392975 // GRMZM2G154211 // GRMZM2G067747 // GRMZM2G044581 // GRMZM2G177532 // GRMZM2G173597 // GRMZM2G154628 // GRMZM2G047368 // GRMZM2G092125 // GRMZM2G135674 // GRMZM…
GO:0005525	F	GTP binding	5	472	375	39469	0.47	1	// GRMZM2G435986 // GRMZM2G106061 // GRMZM2G098129 // GRMZM2G418160 // GRMZM2G415327
GO:0052689	F	carboxylic ester hydrolase activity	10	472	417	39469	0.032	1	// GRMZM5G804759 // GRMZM2G133836 // GRMZM2G055501 // GRMZM2G140754 // GRMZM2G181000 // GRMZM2G400929 // GRMZM5G863645 // GRMZM5G882821 // GRMZM2G100260 // AC233850.1_FG003
GO:0048037	F	cofactor binding	6	472	832	39469	0.93	1	// GRMZM2G110881 // GRMZM2G099420 // GRMZM2G168858 // GRMZM2G063048 // GRMZM2G128744 // GRMZM2G303810
GO:0060089	F	molecular transducer activity	7	472	756	39469	0.8	1	// GRMZM2G015844 // GRMZM2G032218 // GRMZM2G363982 // GRMZM2G360234 // GRMZM2G094939 // GRMZM2G394027 // GRMZM2G038730
GO:0046873	F	metal ion transmembrane transporter activity	7	472	543	39469	0.47	1	// GRMZM2G478624 // GRMZM2G067747 // GRMZM2G443728 // GRMZM2G177532 // GRMZM2G038730 // GRMZM2G102657 // GRMZM2G135674
GO:0016765	F	transferase activity, transferring alkyl or aryl (other than methyl) groups	6	472	237	39469	0.07	1	// GRMZM2G035502 // GRMZM2G137176 // GRMZM2G132093 // GRMZM2G056388 // AC210013.4_FG005 // GRMZM2G161891
GO:0005524	F	ATP binding	32	472	3253	39469	0.89	1	// GRMZM2G343428 // GRMZM2G112229 // GRMZM2G113967 // GRMZM2G147787 // GRMZM2G104760 // GRMZM2G119252 // GRMZM2G153068 // GRMZM2G058745 // GRMZM2G001668 // GRMZM2G049109 // AC210013.4_FG005 // GRMZM2G077040 // GRMZM2G105539 // GRMZM2G126858 // GRMZM2G168913 // GRMZM2G032699 // GRMZM2G008740 // GRMZM2G040561 // GRMZM2G165099 // GRMZM2G107867 // GRMZM2G140754 // GRMZM2G031496 // GRMZM2G461278 // GR…
GO:0016758	F	transferase activity, transferring hexosyl groups	13	472	926	39469	0.32	1	// GRMZM2G478624 // GRMZM2G111975 // AC203019.3_FG001 // GRMZM2G038898 // GRMZM2G035755 // GRMZM2G095280 // GRMZM2G312521 // GRMZM2G168474 // GRMZM2G033746 // GRMZM2G135195 // GRMZM2G127416 // GRMZM2G008539 // GRMZM2G067036
GO:0046906	F	tetrapyrrole binding	5	472	637	39469	0.88	1	// GRMZM2G159389 // GRMZM2G002142 // GRMZM2G079484 // GRMZM2G400129 // GRMZM2G102959
GO:0003676	F	nucleic acid binding	89	472	7956	39469	0.77	1	// GRMZM2G122577 // AC190885.4_FG006 // GRMZM2G002131 // GRMZM2G089406 // GRMZM2G061277 // GRMZM2G420280 // GRMZM2G073347 // GRMZM2G113888 // GRMZM2G085467 // GRMZM2G101408 // GRMZM2G140754 // GRMZM2G055263 // GRMZM2G104299 // GRMZM2G178887 // GRMZM2G007914 // GRMZM2G154565 // GRMZM2G146028 // GRMZM2G361423 // GRMZM2G083964 // GRMZM2G082508 // GRMZM2G160902 // GRMZM2G159926 // GRMZM2G424241 // GR…
GO:0003677	F	DNA binding	53	472	4276	39469	0.41	1	// GRMZM2G083964 // GRMZM2G441903 // GRMZM2G312419 // GRMZM2G160902 // GRMZM2G031323 // GRMZM2G000818 // GRMZM2G131516 // GRMZM2G007914 // GRMZM2G159926 // GRMZM2G027914 // GRMZM2G424241 // GRMZM2G079653 // GRMZM2G002131 // GRMZM2G117459 // GRMZM2G089406 // GRMZM2G420280 // GRMZM2G019446 // GRMZM2G057408 // GRMZM2G119865 // GRMZM2G037685 // GRMZM5G835704 // GRMZM2G122615 // GRMZM5G817651 // GRMZM…
GO:0008168	F	methyltransferase activity	12	472	689	39469	0.13	1	// GRMZM2G162535 // GRMZM2G109032 // GRMZM2G117459 // GRMZM2G105755 // GRMZM2G128179 // GRMZM2G394027 // GRMZM2G100344 // GRMZM2G086052 // GRMZM2G021470 // GRMZM2G545891 // GRMZM2G074270 // GRMZM2G034697
GO:0046527	F	glucosyltransferase activity	6	472	349	39469	0.24	1	// GRMZM2G095280 // GRMZM2G035755 // GRMZM2G312521 // GRMZM2G168474 // GRMZM2G033746 // GRMZM2G008539
GO:0035251	F	UDP-glucosyltransferase activity	6	472	317	39469	0.19	1	// GRMZM2G095280 // GRMZM2G035755 // GRMZM2G312521 // GRMZM2G168474 // GRMZM2G033746 // GRMZM2G008539
GO:0016301	F	kinase activity	37	472	3498	39469	0.8	1	// GRMZM2G015844 // GRMZM2G160902 // GRMZM2G343428 // GRMZM2G112229 // GRMZM2G130302 // GRMZM2G104760 // GRMZM2G028007 // GRMZM2G171713 // GRMZM2G119252 // GRMZM2G058745 // AC208113.3_FG009 // GRMZM2G175164 // GRMZM2G001668 // GRMZM2G049109 // GRMZM2G379835 // GRMZM2G116885 // GRMZM2G126858 // GRMZM2G032699 // GRMZM2G106377 // GRMZM2G105438 // GRMZM2G062471 // GRMZM2G165099 // GRMZM2G088083 // GR…
GO:0097159	F	organic cyclic compound binding	148	472	13599	39469	0.93	1	// GRMZM2G122577 // GRMZM2G343428 // GRMZM2G113967 // GRMZM2G130302 // AC190885.4_FG006 // GRMZM2G159389 // GRMZM2G002131 // GRMZM2G119252 // GRMZM2G089406 // GRMZM2G003755 // GRMZM2G061277 // GRMZM2G420280 // GRMZM2G379835 // GRMZM2G098129 // GRMZM2G077040 // GRMZM2G474092 // GRMZM2G113888 // GRMZM2G037685 // GRMZM2G168858 // GRMZM2G024104 // GRMZM2G085467 // GRMZM2G101408 // GRMZM2G140754 // GR…
GO:0042578	F	phosphoric ester hydrolase activity	12	472	761	39469	0.21	1	// GRMZM2G162535 // GRMZM2G105184 // GRMZM2G000603 // GRMZM2G178279 // AC194856.3_FG002 // GRMZM2G312521 // GRMZM2G361115 // GRMZM2G016275 // GRMZM2G130302 // GRMZM2G386998 // GRMZM2G139882 // GRMZM2G321354
GO:0038023	F	signaling receptor activity	5	472	467	39469	0.66	1	// GRMZM2G032218 // GRMZM2G394027 // GRMZM2G360234 // GRMZM2G015844 // GRMZM2G094939
GO:0008233	F	peptidase activity	24	472	1558	39469	0.13	1	// GRMZM2G337548 // GRMZM2G074270 // GRMZM2G101001 // GRMZM2G039757 // GRMZM2G089406 // AC208113.3_FG009 // GRMZM2G320206 // GRMZM5G833660 // GRMZM2G399921 // GRMZM2G364129 // GRMZM2G020701 // GRMZM2G035517 // GRMZM2G084406 // GRMZM6G901724 // GRMZM2G455749 // AC191564.3_FG003 // GRMZM2G120069 // GRMZM2G018070 // GRMZM2G437711 // GRMZM2G025491 // GRMZM2G055724 // GRMZM2G176396 // GRMZM2G148115 //…
GO:0008236	F	serine-type peptidase activity	7	472	380	39469	0.18	1	// GRMZM2G035517 // GRMZM2G018070 // GRMZM2G084406 // GRMZM2G455749 // GRMZM2G055724 // GRMZM5G833660 // GRMZM2G020701
GO:0042802	F	identical protein binding	8	472	326	39469	0.046	1	// GRMZM2G077752 // GRMZM2G143460 // GRMZM2G030312 // GRMZM5G895573 // GRMZM2G020701 // GRMZM2G031496 // GRMZM2G077837 // GRMZM2G169671
GO:0017171	F	serine hydrolase activity	8	472	384	39469	0.096	1	// GRMZM2G035517 // GRMZM2G018070 // AC208113.3_FG009 // GRMZM2G084406 // GRMZM2G455749 // GRMZM2G055724 // GRMZM5G833660 // GRMZM2G020701
GO:0030554	F	adenyl nucleotide binding	40	472	3509	39469	0.65	1	// AC152495.1_FG003 // GRMZM2G343428 // GRMZM2G112229 // GRMZM2G113967 // GRMZM2G356817 // GRMZM2G032218 // GRMZM2G147787 // GRMZM2G104760 // GRMZM2G119252 // GRMZM2G153068 // GRMZM2G058745 // GRMZM2G003755 // GRMZM2G001668 // GRMZM2G049109 // AC210013.4_FG005 // GRMZM2G077040 // GRMZM2G105539 // GRMZM2G474092 // GRMZM2G126858 // GRMZM2G168913 // GRMZM2G032699 // GRMZM2G030312 // GRMZM2G008740 //…
GO:0016651	F	oxidoreductase activity, acting on NAD(P)H	5	472	276	39469	0.24	1	// GRMZM2G104639 // GRMZM2G157683 // GRMZM2G095331 // GRMZM2G304108 // GRMZM2G168858
GO:0008234	F	cysteine-type peptidase activity	6	472	399	39469	0.35	1	// GRMZM2G120069 // GRMZM2G437711 // GRMZM2G320206 // GRMZM2G337548 // GRMZM2G364129 // AC191564.3_FG003
GO:0022838	F	substrate-specific channel activity	9	472	435	39469	0.083	1	// GRMZM2G392975 // GRMZM2G478624 // GRMZM2G081192 // GRMZM2G038730 // GRMZM2G154628 // GRMZM2G047368 // GRMZM2G092125 // GRMZM2G102657 // GRMZM2G014914
GO:0004872	F	receptor activity	7	472	712	39469	0.75	1	// GRMZM2G015844 // GRMZM2G032218 // GRMZM2G363982 // GRMZM2G360234 // GRMZM2G094939 // GRMZM2G394027 // GRMZM2G038730
GO:0004553	F	hydrolase activity, hydrolyzing O-glycosyl compounds	9	472	810	39469	0.63	1	// GRMZM2G348125 // GRMZM2G151468 // GRMZM2G096591 // GRMZM2G078566 // GRMZM2G088312 // GRMZM2G328171 // GRMZM2G004856 // GRMZM2G450125 // GRMZM2G016275
GO:0015077	F	monovalent inorganic cation transmembrane transporter activity	5	472	453	39469	0.63	1	// GRMZM2G478624 // GRMZM2G038730 // GRMZM2G135674 // GRMZM2G067747 // GRMZM2G443728
GO:0030234	F	enzyme regulator activity	7	472	690	39469	0.72	1	// GRMZM2G175728 // GRMZM5G892522 // GRMZM2G030312 // GRMZM2G024264 // GRMZM2G116885 // AC233850.1_FG003 // GRMZM5G884242
GO:0032550	F	purine ribonucleoside binding	44	472	3811	39469	0.62	1	// AC152495.1_FG003 // GRMZM2G343428 // GRMZM2G112229 // GRMZM2G113967 // GRMZM2G356817 // GRMZM2G032218 // GRMZM2G147787 // GRMZM2G104760 // GRMZM2G119252 // GRMZM2G153068 // GRMZM2G058745 // GRMZM2G003755 // GRMZM2G001668 // GRMZM2G049109 // AC210013.4_FG005 // GRMZM2G098129 // GRMZM2G077040 // GRMZM2G105539 // GRMZM2G435986 // GRMZM2G474092 // GRMZM2G126858 // GRMZM2G168913 // GRMZM2G032699 //…
GO:0008270	F	zinc ion binding	40	472	2476	39469	0.036	1	// GRMZM2G441903 // GRMZM2G077307 // GRMZM2G175728 // GRMZM2G153999 // GRMZM2G400268 // GRMZM2G368765 // GRMZM2G428179 // GRMZM2G095331 // GRMZM2G015753 // GRMZM2G046968 // GRMZM2G117459 // GRMZM2G057789 // GRMZM2G057150 // GRMZM2G028234 // GRMZM2G017923 // GRMZM2G027120 // GRMZM2G159041 // GRMZM2G435986 // GRMZM2G018798 // GRMZM2G016362 // GRMZM2G131591 // GRMZM2G106377 // GRMZM2G042538 // GRMZM…
GO:0001883	F	purine nucleoside binding	44	472	3811	39469	0.62	1	// AC152495.1_FG003 // GRMZM2G343428 // GRMZM2G112229 // GRMZM2G113967 // GRMZM2G356817 // GRMZM2G032218 // GRMZM2G147787 // GRMZM2G104760 // GRMZM2G119252 // GRMZM2G153068 // GRMZM2G058745 // GRMZM2G003755 // GRMZM2G001668 // GRMZM2G049109 // AC210013.4_FG005 // GRMZM2G098129 // GRMZM2G077040 // GRMZM2G105539 // GRMZM2G435986 // GRMZM2G474092 // GRMZM2G126858 // GRMZM2G168913 // GRMZM2G032699 //…
GO:0004672	F	protein kinase activity	21	472	2446	39469	0.96	1	// GRMZM2G432176 // GRMZM2G126858 // GRMZM2G461278 // GRMZM2G175164 // GRMZM2G160902 // GRMZM2G394027 // GRMZM2G101408 // GRMZM2G001668 // GRMZM2G343428 // GRMZM2G112229 // GRMZM2G165099 // GRMZM2G049109 // GRMZM2G131853 // GRMZM2G379835 // GRMZM2G106377 // GRMZM2G107867 // GRMZM2G062471 // GRMZM2G113967 // GRMZM2G034065 // GRMZM2G104760 // AC208113.3_FG009
GO:0016614	F	oxidoreductase activity, acting on CH-OH group of donors	9	472	607	39469	0.31	1	// GRMZM2G020631 // GRMZM2G130477 // GRMZM2G110881 // GRMZM2G099420 // GRMZM2G179045 // GRMZM2G063048 // GRMZM2G419542 // GRMZM2G126471 // GRMZM2G303810
GO:0016616	F	oxidoreductase activity, acting on the CH-OH group of donors, NAD or NADP as acceptor	7	472	529	39469	0.45	1	// GRMZM2G099420 // GRMZM2G110881 // GRMZM2G020631 // GRMZM2G179045 // GRMZM2G063048 // GRMZM2G419542 // GRMZM2G303810
GO:0097367	F	carbohydrate derivative binding	47	472	4006	39469	0.58	1	// AC152495.1_FG003 // GRMZM2G040561 // GRMZM2G343428 // GRMZM2G112229 // GRMZM2G113967 // GRMZM2G356817 // GRMZM2G032218 // GRMZM2G147787 // GRMZM2G104760 // GRMZM2G119252 // GRMZM2G153068 // GRMZM2G058745 // GRMZM2G132093 // GRMZM2G003755 // GRMZM2G001668 // GRMZM2G049109 // GRMZM2G328171 // AC210013.4_FG005 // GRMZM2G098129 // GRMZM2G077040 // GRMZM2G105539 // GRMZM2G435986 // GRMZM2G474092 //…
GO:0020037	F	heme binding	5	472	575	39469	0.82	1	// GRMZM2G159389 // GRMZM2G002142 // GRMZM2G079484 // GRMZM2G400129 // GRMZM2G102959
GO:0017111	F	nucleoside-triphosphatase activity	13	472	1588	39469	0.94	1	// GRMZM2G032218 // GRMZM2G147787 // GRMZM2G143246 // GRMZM2G360234 // GRMZM2G106061 // GRMZM2G098129 // GRMZM2G077040 // GRMZM2G105539 // GRMZM2G435986 // GRMZM2G096261 // GRMZM2G168913 // GRMZM2G144051 // GRMZM2G418160
GO:0022803	F	passive transmembrane transporter activity	10	472	466	39469	0.058	1	// GRMZM2G392975 // GRMZM2G077760 // GRMZM2G081192 // GRMZM2G038730 // GRMZM2G154628 // GRMZM2G047368 // GRMZM2G092125 // GRMZM2G102657 // GRMZM2G478624 // GRMZM2G014914
GO:0022804	F	active transmembrane transporter activity	9	472	1084	39469	0.9	1	// GRMZM2G077760 // GRMZM2G126742 // GRMZM2G154211 // GRMZM2G067747 // GRMZM2G135674 // GRMZM2G443728 // GRMZM2G173597 // GRMZM2G055238 // GRMZM2G032218
GO:0019787	F	ubiquitin-like protein transferase activity	11	472	567	39469	0.084	1	// GRMZM5G893055 // GRMZM2G008834 // GRMZM2G106377 // GRMZM2G018798 // GRMZM2G153075 // GRMZM2G057150 // GRMZM2G028234 // GRMZM2G102189 // GRMZM2G102056 // GRMZM2G027120 // GRMZM2G015753
GO:0016798	F	hydrolase activity, acting on glycosyl bonds	12	472	1016	39469	0.56	1	// GRMZM2G348125 // GRMZM2G024551 // GRMZM2G151468 // GRMZM2G096591 // GRMZM2G088312 // GRMZM2G078566 // GRMZM2G328171 // GRMZM2G004856 // GRMZM2G450125 // AC190885.4_FG006 // GRMZM2G323888 // GRMZM2G016275
GO:0015075	F	ion transmembrane transporter activity	10	472	1559	39469	0.99	1	// GRMZM2G478624 // GRMZM2G154211 // GRMZM2G067747 // GRMZM2G443728 // GRMZM2G177532 // GRMZM2G038730 // GRMZM2G055238 // GRMZM2G102657 // GRMZM2G135674 // GRMZM2G030444
GO:0004721	F	phosphoprotein phosphatase activity	6	472	341	39469	0.23	1	// GRMZM2G162535 // GRMZM2G000603 // AC194856.3_FG002 // GRMZM2G130302 // GRMZM2G139882 // GRMZM2G105184
GO:0016462	F	pyrophosphatase activity	14	472	1727	39469	0.95	1	// GRMZM2G032218 // GRMZM2G147787 // GRMZM2G143246 // GRMZM2G360234 // GRMZM2G106061 // GRMZM2G069008 // GRMZM2G098129 // GRMZM2G077040 // GRMZM2G105539 // GRMZM2G435986 // GRMZM2G096261 // GRMZM2G168913 // GRMZM2G144051 // GRMZM2G418160
GO:0035639	F	purine ribonucleoside triphosphate binding	37	472	3625	39469	0.86	1	// GRMZM2G343428 // GRMZM2G112229 // GRMZM2G113967 // GRMZM2G147787 // GRMZM2G104760 // GRMZM2G119252 // GRMZM2G153068 // GRMZM2G058745 // GRMZM2G001668 // GRMZM2G049109 // AC210013.4_FG005 // GRMZM2G098129 // GRMZM2G077040 // GRMZM2G105539 // GRMZM2G435986 // GRMZM2G126858 // GRMZM2G168913 // GRMZM2G032699 // GRMZM2G415327 // GRMZM2G008740 // GRMZM2G040561 // GRMZM2G165099 // GRMZM2G107867 // GR…
GO:0016879	F	ligase activity, forming carbon-nitrogen bonds	6	472	469	39469	0.49	1	// GRMZM2G113480 // GRMZM5G893055 // GRMZM2G102056 // GRMZM2G024104 // GRMZM2G172523 // GRMZM2G169671
GO:0015291	F	secondary active transmembrane transporter activity	6	472	470	39469	0.49	1	// GRMZM2G126742 // GRMZM2G067747 // GRMZM2G154211 // GRMZM2G443728 // GRMZM2G055238 // GRMZM2G135674
GO:0003700	F	transcription factor activity, sequence-specific DNA binding	22	472	1435	39469	0.15	1	// GRMZM2G083964 // GRMZM2G160902 // GRMZM2G031323 // GRMZM2G079653 // GRMZM2G002131 // GRMZM2G019446 // GRMZM2G119865 // GRMZM2G435986 // GRMZM2G348238 // GRMZM2G320549 // GRMZM2G113011 // GRMZM2G144480 // GRMZM2G173272 // GRMZM2G085467 // GRMZM2G055263 // GRMZM2G147712 // AC193630.3_FG004 // GRMZM2G096358 // GRMZM2G481668 // GRMZM2G039828 // GRMZM2G146028 // GRMZM2G019284
GO:0003723	F	RNA binding	17	472	2009	39469	0.95	1	// GRMZM2G065532 // GRMZM2G379128 // GRMZM2G415327 // GRMZM2G114312 // GRMZM2G106061 // GRMZM2G127665 // GRMZM2G110345 // GRMZM2G022662 // GRMZM2G167548 // GRMZM2G061277 // GRMZM2G115481 // GRMZM2G140754 // AC190885.4_FG006 // GRMZM2G027451 // GRMZM2G422651 // GRMZM2G703002 // GRMZM2G361423
GO:0003682	F	chromatin binding	10	472	469	39469	0.06	1	// GRMZM2G168002 // GRMZM2G121747 // GRMZM2G089406 // GRMZM2G312419 // GRMZM2G020772 // GRMZM2G031323 // GRMZM2G057408 // GRMZM2G096358 // GRMZM2G348238 // GRMZM2G000818
GO:0036094	F	small molecule binding	67	472	6347	39469	0.88	1	// GRMZM2G065532 // AC152495.1_FG003 // GRMZM2G040561 // GRMZM2G055238 // GRMZM2G343428 // GRMZM2G112229 // GRMZM2G140754 // GRMZM2G356817 // GRMZM2G130302 // GRMZM2G032218 // GRMZM2G147787 // GRMZM2G104760 // GRMZM2G005818 // AC148167.6_FG001 // GRMZM2G119252 // GRMZM2G153068 // GRMZM2G058745 // GRMZM2G003755 // GRMZM2G001668 // GRMZM2G379835 // GRMZM2G127665 // GRMZM2G049109 // AC210013.4_FG005…
GO:0004871	F	signal transducer activity	6	472	933	39469	0.97	1	// GRMZM2G015844 // GRMZM2G032218 // GRMZM2G394027 // GRMZM2G360234 // GRMZM2G379835 // GRMZM2G094939
GO:0005198	F	structural molecule activity	8	472	999	39469	0.91	1	// GRMZM5G868273 // GRMZM2G379128 // GRMZM2G094939 // GRMZM2G114312 // GRMZM2G053908 // GRMZM2G154499 // GRMZM2G419542 // GRMZM2G027451
GO:0008289	F	lipid binding	5	472	427	39469	0.58	1	// GRMZM2G114513 // GRMZM2G162535 // GRMZM2G061156 // GRMZM2G154565 // GRMZM2G094939
GO:0099512	C	supramolecular fiber	5	472	752	39469	0.95	1	// GRMZM2G472231 // AC148167.6_FG001 // GRMZM2G147327 // GRMZM2G003090 // GRMZM2G144051
GO:0005911	C	cell-cell junction	29	472	2275	39469	0.39	1	// GRMZM2G433854 // GRMZM2G062471 // GRMZM2G078566 // GRMZM2G009948 // GRMZM2G104760 // GRMZM2G441903 // GRMZM2G132093 // GRMZM2G096591 // GRMZM2G379835 // GRMZM2G073347 // GRMZM2G126858 // GRMZM2G104639 // GRMZM2G020701 // GRMZM2G106377 // GRMZM2G127416 // GRMZM2G406099 // GRMZM2G102056 // GRMZM2G024104 // GRMZM2G081192 // GRMZM2G077837 // GRMZM2G000603 // GRMZM2G128179 // GRMZM2G032218 // GRMZM…
GO:0034357	C	photosynthetic membrane	8	472	916	39469	0.86	1	// GRMZM2G012479 // GRMZM2G121747 // AC208113.3_FG009 // GRMZM2G126386 // GRMZM2G051995 // GRMZM2G106061 // GRMZM2G094939 // GRMZM2G156296
GO:0099513	C	polymeric cytoskeletal fiber	5	472	752	39469	0.95	1	// GRMZM2G472231 // AC148167.6_FG001 // GRMZM2G147327 // GRMZM2G003090 // GRMZM2G144051
GO:0044434	C	chloroplast part	31	472	3084	39469	0.86	1	// GRMZM2G012479 // GRMZM2G035502 // GRMZM2G303149 // GRMZM2G175728 // GRMZM2G051995 // GRMZM2G106061 // GRMZM2G105319 // GRMZM2G154499 // GRMZM2G153536 // GRMZM2G156296 // GRMZM2G126742 // GRMZM2G151468 // GRMZM2G132093 // GRMZM2G020631 // GRMZM2G063048 // GRMZM2G039011 // GRMZM2G149647 // GRMZM2G121747 // GRMZM2G024104 // GRMZM2G339563 // GRMZM5G892522 // GRMZM2G450125 // GRMZM2G157683 // GRMZM…
GO:0044436	C	thylakoid part	8	472	956	39469	0.88	1	// GRMZM2G012479 // GRMZM2G121747 // AC208113.3_FG009 // GRMZM2G126386 // GRMZM2G051995 // GRMZM2G106061 // GRMZM2G094939 // GRMZM2G156296
GO:0009526	C	plastid envelope	16	472	1467	39469	0.68	1	// GRMZM2G392975 // GRMZM2G121747 // GRMZM2G035502 // GRMZM2G126742 // GRMZM2G132093 // GRMZM2G020631 // GRMZM2G339563 // GRMZM2G051995 // GRMZM2G106061 // GRMZM2G063048 // GRMZM2G105319 // GRMZM2G094939 // GRMZM2G102959 // GRMZM2G034697 // GRMZM2G024104 // GRMZM2G012479
GO:0030054	C	cell junction	29	472	2362	39469	0.47	1	// GRMZM2G433854 // GRMZM2G062471 // GRMZM2G078566 // GRMZM2G009948 // GRMZM2G104760 // GRMZM2G441903 // GRMZM2G132093 // GRMZM2G096591 // GRMZM2G379835 // GRMZM2G073347 // GRMZM2G126858 // GRMZM2G104639 // GRMZM2G020701 // GRMZM2G106377 // GRMZM2G127416 // GRMZM2G406099 // GRMZM2G102056 // GRMZM2G024104 // GRMZM2G081192 // GRMZM2G077837 // GRMZM2G000603 // GRMZM2G128179 // GRMZM2G032218 // GRMZM…
GO:0044425	C	membrane part	176	472	13549	39469	0.098	1	// GRMZM2G478624 // GRMZM2G114513 // GRMZM2G175406 // GRMZM2G170167 // GRMZM2G427503 // GRMZM5G862817 // AC231745.1_FG004 // GRMZM2G400268 // GRMZM5G878139 // GRMZM2G435589 // GRMZM2G432266 // GRMZM2G159389 // GRMZM2G052422 // GRMZM2G135195 // GRMZM2G089406 // GRMZM2G102346 // GRMZM2G028234 // GRMZM2G088312 // GRMZM2G438121 // GRMZM2G098129 // GRMZM2G077040 // GRMZM2G399921 // GRMZM2G166971 // GR…
GO:0044421	C	extracellular region part	9	472	800	39469	0.62	1	// GRMZM2G035517 // GRMZM2G175728 // GRMZM2G096591 // GRMZM2G328171 // GRMZM5G882821 // GRMZM2G169890 // GRMZM2G020701 // GRMZM2G303810 // GRMZM2G005818
GO:0009941	C	chloroplast envelope	16	472	1420	39469	0.63	1	// GRMZM2G392975 // GRMZM2G121747 // GRMZM2G035502 // GRMZM2G126742 // GRMZM2G132093 // GRMZM2G020631 // GRMZM2G339563 // GRMZM2G051995 // GRMZM2G106061 // GRMZM2G063048 // GRMZM2G105319 // GRMZM2G094939 // GRMZM2G102959 // GRMZM2G034697 // GRMZM2G024104 // GRMZM2G012479
GO:0005654	C	nucleoplasm	66	472	5067	39469	0.25	1	// GRMZM2G065532 // GRMZM2G083964 // GRMZM5G817651 // GRMZM2G177878 // GRMZM2G015844 // GRMZM2G312419 // GRMZM2G175188 // GRMZM2G400714 // GRMZM2G031323 // GRMZM2G102189 // GRMZM2G400268 // GRMZM2G545891 // GRMZM2G095331 // GRMZM2G154499 // GRMZM2G009948 // GRMZM2G159926 // GRMZM2G027914 // GRMZM2G424241 // GRMZM2G147712 // GRMZM2G148115 // GRMZM2G080764 // GRMZM2G102346 // GRMZM2G057150 // GRMZM…
GO:0010008	C	endosome membrane	5	472	524	39469	0.75	1	// AC194056.3_FG008 // GRMZM2G061156 // GRMZM2G067747 // GRMZM2G055501 // GRMZM2G032955
GO:0005694	C	chromosome	46	472	4258	39469	0.79	1	// GRMZM2G065532 // GRMZM2G083964 // GRMZM2G177878 // GRMZM2G312419 // GRMZM2G175188 // GRMZM2G400714 // GRMZM2G031323 // GRMZM2G368765 // GRMZM2G015753 // GRMZM5G895573 // GRMZM2G027914 // GRMZM2G142093 // GRMZM2G119252 // GRMZM2G028234 // GRMZM2G017923 // GRMZM2G022120 // GRMZM2G163671 // GRMZM2G061277 // GRMZM2G019446 // GRMZM2G160902 // GRMZM2G435986 // GRMZM2G348238 // GRMZM5G817651 // GRMZM…
GO:0031226	C	intrinsic component of plasma membrane	10	472	1002	39469	0.76	1	// GRMZM2G392975 // GRMZM2G096591 // GRMZM2G067036 // GRMZM2G173597 // GRMZM2G078566 // GRMZM2G032218 // GRMZM2G379835 // GRMZM2G062471 // GRMZM2G157675 // GRMZM2G428356
GO:0005875	C	microtubule associated complex	6	472	524	39469	0.6	1	// GRMZM2G472231 // GRMZM2G147327 // GRMZM2G003090 // GRMZM2G159041 // GRMZM2G007914 // GRMZM2G144051
GO:0000123	C	histone acetyltransferase complex	8	472	622	39469	0.47	1	// GRMZM2G312419 // GRMZM2G114312 // GRMZM2G031323 // GRMZM2G020772 // GRMZM2G096358 // GRMZM2G044126 // GRMZM2G027914 // GRMZM2G000818
GO:0030312	C	external encapsulating structure	24	472	2409	39469	0.85	1	// GRMZM2G428356 // GRMZM2G433854 // AC231745.1_FG004 // GRMZM2G078566 // GRMZM2G039757 // GRMZM2G386998 // GRMZM2G132093 // GRMZM2G096591 // GRMZM2G052422 // GRMZM2G328171 // GRMZM2G379835 // AC233850.1_FG003 // GRMZM2G020701 // GRMZM2G035517 // GRMZM2G105438 // GRMZM2G024104 // GRMZM2G400929 // GRMZM2G142093 // GRMZM2G409131 // GRMZM2G128179 // GRMZM2G025491 // GRMZM2G062471 // GRMZM2G321354 //…
GO:0044798	C	nuclear transcription factor complex	5	472	194	39469	0.088	1	// GRMZM2G114312 // GRMZM2G032699 // GRMZM2G177878 // GRMZM2G154499 // GRMZM2G102346
GO:0019866	C	organelle inner membrane	18	472	1050	39469	0.086	1	// GRMZM2G077760 // GRMZM5G822947 // GRMZM2G040587 // GRMZM2G105438 // GRMZM2G137176 // GRMZM2G175728 // GRMZM2G180044 // GRMZM2G339563 // GRMZM2G105319 // GRMZM2G154499 // GRMZM5G833660 // GRMZM2G030312 // GRMZM2G096261 // GRMZM2G083932 // GRMZM2G029385 // GRMZM2G053908 // GRMZM2G475168 // GRMZM2G442920
GO:0019867	C	outer membrane	9	472	542	39469	0.21	1	// GRMZM2G113011 // GRMZM2G105438 // GRMZM2G128744 // AC231745.1_FG004 // GRMZM5G878139 // GRMZM2G411084 // AC204530.4_FG002 // GRMZM2G303810 // GRMZM2G428356
GO:0071944	C	cell periphery	128	472	10721	39469	0.53	1	// GRMZM2G478624 // GRMZM2G012479 // GRMZM2G170167 // AC231745.1_FG004 // GRMZM2G310321 // GRMZM5G878139 // GRMZM2G130302 // GRMZM2G009948 // GRMZM2G153536 // GRMZM2G435589 // GRMZM2G105184 // GRMZM2G028007 // GRMZM2G052422 // GRMZM2G102346 // GRMZM2G088312 // GRMZM2G438121 // GRMZM2G073347 // GRMZM2G399921 // GRMZM2G157675 // GRMZM2G020701 // GRMZM2G392975 // GRMZM2G035517 // GRMZM2G105438 // GR…
GO:0005615	C	extracellular space	7	472	390	39469	0.19	1	// GRMZM2G035517 // GRMZM2G175728 // GRMZM2G096591 // GRMZM2G328171 // GRMZM5G882821 // GRMZM2G169890 // GRMZM2G005818
GO:0005618	C	cell wall	21	472	2125	39469	0.84	1	// GRMZM2G142093 // GRMZM2G024104 // GRMZM2G035517 // GRMZM2G328171 // GRMZM2G433854 // GRMZM2G128179 // GRMZM2G025491 // GRMZM2G132093 // GRMZM2G096591 // GRMZM2G078566 // AC233850.1_FG003 // GRMZM2G052422 // GRMZM2G409131 // GRMZM2G379835 // GRMZM2G400929 // GRMZM2G062471 // GRMZM2G386998 // GRMZM2G020701 // GRMZM2G039757 // GRMZM2G150350 // GRMZM2G321354
GO:0070013	C	intracellular organelle lumen	98	472	7566	39469	0.21	1	// GRMZM2G102189 // GRMZM2G400268 // GRMZM2G545891 // GRMZM2G009948 // GRMZM2G354190 // GRMZM2G102346 // GRMZM2G057150 // GRMZM2G061277 // GRMZM2G098129 // GRMZM2G104179 // GRMZM2G083932 // GRMZM2G116885 // GRMZM2G035517 // GRMZM2G018798 // GRMZM2G021921 // GRMZM2G139293 // GRMZM2G085467 // GRMZM2G414727 // GRMZM2G104299 // GRMZM2G178887 // GRMZM2G019171 // GRMZM2G178279 // GRMZM2G361115 // GRMZM…
GO:0031974	C	membrane-enclosed lumen	100	472	7724	39469	0.2	1	// GRMZM2G102189 // GRMZM2G400268 // GRMZM2G545891 // GRMZM2G009948 // GRMZM2G354190 // GRMZM2G102346 // GRMZM2G057150 // GRMZM2G003755 // GRMZM2G061277 // GRMZM2G098129 // GRMZM2G104179 // GRMZM2G083932 // GRMZM2G116885 // GRMZM2G035517 // GRMZM2G018798 // GRMZM2G021921 // GRMZM2G139293 // GRMZM2G085467 // GRMZM2G414727 // GRMZM2G104299 // GRMZM2G178887 // GRMZM2G019171 // GRMZM2G178279 // GRMZM…
GO:0016591	C	DNA-directed RNA polymerase II, holoenzyme	5	472	251	39469	0.19	1	// GRMZM2G114312 // GRMZM2G032699 // GRMZM2G177878 // GRMZM2G154499 // GRMZM2G102346
GO:0016021	C	integral component of membrane	159	472	11913	39469	0.056	1	// GRMZM2G478624 // GRMZM2G175406 // GRMZM2G170167 // GRMZM2G427503 // GRMZM5G862817 // AC231745.1_FG004 // GRMZM2G400268 // GRMZM5G878139 // GRMZM2G435589 // GRMZM2G432266 // GRMZM2G159389 // GRMZM2G135195 // GRMZM2G089406 // GRMZM2G102346 // GRMZM2G028234 // GRMZM2G088312 // GRMZM2G438121 // GRMZM2G098129 // GRMZM2G077040 // GRMZM2G399921 // GRMZM2G166971 // GRMZM2G083932 // GRMZM2G005825 // GR…
GO:1902493	C	acetyltransferase complex	8	472	641	39469	0.5	1	// GRMZM2G312419 // GRMZM2G114312 // GRMZM2G031323 // GRMZM2G020772 // GRMZM2G096358 // GRMZM2G044126 // GRMZM2G027914 // GRMZM2G000818
GO:0000790	C	nuclear chromatin	12	472	949	39469	0.46	1	// GRMZM2G178887 // GRMZM2G312419 // GRMZM2G114312 // GRMZM2G020772 // GRMZM2G031323 // GRMZM2G055538 // GRMZM2G096358 // GRMZM2G044126 // GRMZM2G435986 // GRMZM2G437711 // GRMZM5G817651 // GRMZM2G027914
GO:0043234	C	protein complex	97	472	7954	39469	0.43	1	// GRMZM2G114513 // GRMZM5G862817 // GRMZM2G102189 // GRMZM2G400268 // GRMZM2G368765 // GRMZM2G102346 // GRMZM2G057150 // GRMZM2G028234 // GRMZM2G027120 // GRMZM2G474092 // GRMZM2G342687 // GRMZM5G868683 // GRMZM2G105438 // GRMZM2G390489 // GRMZM2G139293 // GRMZM2G042538 // GRMZM2G126471 // GRMZM5G822947 // GRMZM2G437711 // GRMZM2G153075 // GRMZM2G174671 // GRMZM2G062476 // GRMZM2G057789 // AC213…
GO:0005829	C	cytosol	54	472	4267	39469	0.35	1	// GRMZM2G012479 // GRMZM5G868273 // GRMZM2G304108 // GRMZM2G035502 // GRMZM2G433854 // GRMZM2G175728 // GRMZM2G008539 // GRMZM2G138176 // GRMZM2G009948 // GRMZM2G153536 // GRMZM2G435589 // GRMZM2G104299 // GRMZM2G159926 // GRMZM2G058745 // GRMZM2G057150 // GRMZM2G020631 // GRMZM2G173910 // AC210013.4_FG005 // GRMZM2G027120 // GRMZM2G121468 // GRMZM2G035755 // GRMZM2G169671 // GRMZM2G039011 // GR…
GO:0097708	C	intracellular vesicle	14	472	2199	39469	1	1	// GRMZM2G114513 // GRMZM2G048549 // GRMZM2G177532 // GRMZM2G175728 // GRMZM2G390489 // GRMZM2G170232 // GRMZM2G328171 // GRMZM2G387603 // GRMZM2G029385 // GRMZM2G073347 // GRMZM2G008406 // GRMZM2G064537 // GRMZM2G084935 // GRMZM2G020701
GO:0042995	C	cell projection	10	472	1073	39469	0.83	1	// GRMZM2G472231 // GRMZM2G478624 // GRMZM2G125775 // GRMZM2G058021 // GRMZM2G171520 // GRMZM2G073347 // GRMZM2G131853 // GRMZM2G102056 // GRMZM2G351160 // GRMZM2G147787
GO:0043232	C	intracellular non-membrane-bounded organelle	122	472	10561	39469	0.69	1	// GRMZM2G144142 // GRMZM2G022120 // GRMZM2G343428 // GRMZM2G102189 // GRMZM2G368765 // GRMZM2G354190 // GRMZM2G119252 // GRMZM2G028234 // GRMZM2G003755 // GRMZM2G061277 // GRMZM2G139293 // GRMZM2G147327 // GRMZM2G098129 // GRMZM2G073347 // GRMZM2G042538 // GRMZM2G048549 // GRMZM2G168858 // GRMZM2G102056 // GRMZM2G024104 // GRMZM2G101408 // GRMZM2G113967 // GRMZM2G437711 // GRMZM2G139882 // GRMZM…
GO:0009505	C	plant-type cell wall	11	472	1103	39469	0.77	1	// GRMZM2G035517 // GRMZM2G128179 // GRMZM2G025491 // GRMZM2G096591 // GRMZM2G078566 // GRMZM2G379835 // GRMZM2G062471 // GRMZM2G020701 // GRMZM2G039757 // GRMZM2G150350 // GRMZM2G321354
GO:0009579	C	thylakoid	11	472	1430	39469	0.96	1	// GRMZM2G012479 // GRMZM2G121747 // GRMZM2G132093 // GRMZM2G126386 // GRMZM2G051995 // GRMZM2G106061 // GRMZM2G063048 // GRMZM2G339563 // GRMZM2G094939 // AC208113.3_FG009 // GRMZM2G156296
GO:0009570	C	chloroplast stroma	19	472	1392	39469	0.31	1	// GRMZM2G012479 // GRMZM2G039011 // GRMZM2G149647 // GRMZM5G804759 // GRMZM2G035502 // GRMZM2G303149 // GRMZM2G151468 // GRMZM2G175728 // GRMZM2G106061 // GRMZM2G024104 // GRMZM2G105319 // GRMZM2G154499 // GRMZM5G892522 // GRMZM2G102959 // GRMZM2G132093 // GRMZM2G450125 // GRMZM2G157683 // GRMZM2G153536 // GRMZM2G069008
GO:0044432	C	endoplasmic reticulum part	29	472	2014	39469	0.18	1	// GRMZM2G008539 // GRMZM2G400268 // GRMZM5G878139 // GRMZM2G089406 // GRMZM2G052422 // GRMZM2G030444 // GRMZM2G035755 // GRMZM2G079484 // GRMZM2G127416 // GRMZM2G037152 // GRMZM2G168858 // GRMZM2G002142 // GRMZM2G168474 // GRMZM2G418160 // GRMZM2G126732 // GRMZM2G135195 // GRMZM2G400129 // GRMZM2G460012 // GRMZM5G862101 // GRMZM2G067747 // GRMZM2G014981 // GRMZM2G000603 // GRMZM2G128179 // GRMZM…
GO:0044431	C	Golgi apparatus part	19	472	1754	39469	0.7	1	// GRMZM2G348125 // GRMZM2G111975 // GRMZM2G067747 // GRMZM2G032955 // GRMZM2G089406 // GRMZM2G128179 // AC194056.3_FG008 // GRMZM2G127416 // GRMZM2G067036 // GRMZM2G078638 // GRMZM2G087513 // GRMZM2G418160 // GRMZM2G143050 // GRMZM2G386998 // GRMZM2G135195 // GRMZM2G030444 // GRMZM2G480074 // GRMZM2G157675 // GRMZM2G421126
GO:0044430	C	cytoskeletal part	12	472	1898	39469	1	1	// GRMZM2G472231 // GRMZM2G058021 // GRMZM2G159041 // AC148167.6_FG001 // GRMZM2G102674 // GRMZM2G147327 // AC213884.3_FG001 // GRMZM2G003090 // GRMZM2G101408 // GRMZM2G007914 // GRMZM2G131853 // GRMZM2G144051
GO:0044437	C	vacuolar part	22	472	2165	39469	0.81	1	// GRMZM2G038730 // GRMZM2G044581 // GRMZM2G039757 // GRMZM2G126742 // GRMZM2G058021 // GRMZM2G132093 // GRMZM2G061156 // GRMZM2G055501 // GRMZM2G030444 // GRMZM2G032955 // GRMZM2G020701 // GRMZM2G105438 // GRMZM2G443728 // GRMZM2G116427 // GRMZM2G418160 // GRMZM2G135195 // GRMZM2G067747 // GRMZM2G032218 // GRMZM2G177532 // AC194056.3_FG008 // GRMZM2G128179 // GRMZM2G085116
GO:0044435	C	plastid part	31	472	3223	39469	0.91	1	// GRMZM2G012479 // GRMZM2G035502 // GRMZM2G303149 // GRMZM2G175728 // GRMZM2G051995 // GRMZM2G106061 // GRMZM2G105319 // GRMZM2G154499 // GRMZM2G153536 // GRMZM2G156296 // GRMZM2G126742 // GRMZM2G151468 // GRMZM2G132093 // GRMZM2G020631 // GRMZM2G063048 // GRMZM2G039011 // GRMZM2G149647 // GRMZM2G121747 // GRMZM2G024104 // GRMZM2G339563 // GRMZM5G892522 // GRMZM2G450125 // GRMZM2G157683 // GRMZM…
GO:0009506	C	plasmodesma	26	472	2150	39469	0.51	1	// GRMZM2G433854 // GRMZM2G062471 // GRMZM2G078566 // GRMZM2G104760 // GRMZM2G441903 // GRMZM2G132093 // GRMZM2G096591 // GRMZM2G379835 // GRMZM2G126858 // GRMZM2G104639 // GRMZM2G020701 // GRMZM2G106377 // GRMZM2G127416 // GRMZM2G406099 // GRMZM2G024104 // GRMZM2G081192 // GRMZM2G077837 // GRMZM2G000603 // GRMZM2G128179 // GRMZM2G032218 // GRMZM2G154628 // GRMZM2G047368 // GRMZM2G092125 // GRMZM…
GO:0044459	C	plasma membrane part	13	472	1611	39469	0.95	1	// GRMZM2G392975 // GRMZM2G096591 // GRMZM2G067036 // GRMZM2G038730 // GRMZM2G173597 // GRMZM2G078566 // GRMZM2G032218 // GRMZM2G379835 // GRMZM2G062471 // GRMZM2G020701 // GRMZM2G363982 // GRMZM2G157675 // GRMZM2G428356
GO:0005815	C	microtubule organizing center	7	472	720	39469	0.76	1	// GRMZM2G472231 // GRMZM2G102674 // GRMZM2G131853 // AC213884.3_FG001 // GRMZM2G003090 // GRMZM2G101408 // GRMZM2G007914
GO:0031300	C	intrinsic component of organelle membrane	8	472	337	39469	0.054	1	// GRMZM2G077760 // GRMZM2G111975 // GRMZM2G067036 // GRMZM2G127416 // GRMZM2G037152 // GRMZM2G042356 // GRMZM5G822947 // GRMZM2G077837
GO:0005789	C	endoplasmic reticulum membrane	28	472	1877	39469	0.14	1	// GRMZM2G008539 // GRMZM2G400268 // GRMZM5G878139 // GRMZM2G089406 // GRMZM2G052422 // GRMZM2G030444 // GRMZM2G035755 // GRMZM2G079484 // GRMZM2G127416 // GRMZM2G037152 // GRMZM2G168858 // GRMZM2G002142 // GRMZM2G168474 // GRMZM2G418160 // GRMZM2G126732 // GRMZM2G135195 // GRMZM2G400129 // GRMZM2G460012 // GRMZM5G862101 // GRMZM2G067747 // GRMZM2G014981 // GRMZM2G000603 // GRMZM2G128179 // GRMZM…
GO:1990904	C	ribonucleoprotein complex	27	472	3463	39469	0.99	1	// GRMZM2G144142 // GRMZM2G057329 // GRMZM2G082508 // GRMZM2G031323 // GRMZM2G110345 // GRMZM2G545891 // GRMZM2G122577 // GRMZM2G022120 // GRMZM2G127665 // GRMZM2G027451 // GRMZM2G000818 // GRMZM2G032699 // GRMZM2G002805 // GRMZM2G114312 // GRMZM2G024104 // GRMZM2G419542 // GRMZM2G112799 // GRMZM2G422651 // GRMZM2G139882 // GRMZM2G472231 // GRMZM2G379128 // GRMZM2G143246 // GRMZM2G106061 // GRMZM…
GO:0042651	C	thylakoid membrane	8	472	895	39469	0.84	1	// GRMZM2G012479 // GRMZM2G121747 // AC208113.3_FG009 // GRMZM2G126386 // GRMZM2G051995 // GRMZM2G106061 // GRMZM2G094939 // GRMZM2G156296
GO:0046658	C	anchored component of plasma membrane	5	472	289	39469	0.27	1	// GRMZM2G392975 // GRMZM2G379835 // GRMZM2G096591 // GRMZM2G078566 // GRMZM2G062471
GO:0031981	C	nuclear lumen	94	472	6973	39469	0.11	1	// GRMZM2G102189 // GRMZM2G400268 // GRMZM2G545891 // GRMZM2G009948 // GRMZM2G354190 // GRMZM2G102346 // GRMZM2G057150 // GRMZM2G061277 // GRMZM2G098129 // GRMZM2G104179 // GRMZM2G116885 // GRMZM2G035517 // GRMZM2G018798 // GRMZM2G021921 // GRMZM2G139293 // GRMZM2G085467 // GRMZM2G414727 // GRMZM2G104299 // GRMZM2G178887 // GRMZM2G019171 // GRMZM2G178279 // GRMZM2G361115 // GRMZM2G031280 // GRMZM…
GO:0048046	C	apoplast	13	472	1046	39469	0.48	1	// GRMZM2G012479 // GRMZM2G035502 // GRMZM2G032218 // GRMZM2G025491 // GRMZM2G132093 // GRMZM2G096591 // GRMZM2G078566 // GRMZM2G106061 // GRMZM2G024104 // GRMZM2G102959 // GRMZM2G020701 // GRMZM2G150350 // GRMZM2G005818
GO:0009535	C	chloroplast thylakoid membrane	7	472	829	39469	0.87	1	// GRMZM2G012479 // GRMZM2G121747 // AC208113.3_FG009 // GRMZM2G106061 // GRMZM2G051995 // GRMZM2G094939 // GRMZM2G156296
GO:0009534	C	chloroplast thylakoid	10	472	1221	39469	0.92	1	// GRMZM2G012479 // GRMZM2G121747 // AC208113.3_FG009 // GRMZM2G126386 // GRMZM2G051995 // GRMZM2G106061 // GRMZM2G063048 // GRMZM2G339563 // GRMZM2G094939 // GRMZM2G156296
GO:0009532	C	plastid stroma	19	472	1430	39469	0.35	1	// GRMZM2G012479 // GRMZM2G039011 // GRMZM2G149647 // GRMZM5G804759 // GRMZM2G035502 // GRMZM2G303149 // GRMZM2G151468 // GRMZM2G175728 // GRMZM2G106061 // GRMZM2G024104 // GRMZM2G105319 // GRMZM2G154499 // GRMZM5G892522 // GRMZM2G102959 // GRMZM2G132093 // GRMZM2G450125 // GRMZM2G157683 // GRMZM2G153536 // GRMZM2G069008
GO:0061695	C	transferase complex, transferring phosphorus-containing groups	6	472	478	39469	0.51	1	// GRMZM2G409131 // GRMZM2G032699 // GRMZM2G177878 // GRMZM2G102346 // GRMZM2G114312 // GRMZM2G154499
GO:0000785	C	chromatin	22	472	1638	39469	0.32	1	// GRMZM2G083964 // GRMZM2G312419 // GRMZM2G400714 // GRMZM2G031323 // GRMZM2G112799 // GRMZM2G114312 // GRMZM2G022120 // GRMZM2G435986 // GRMZM2G348238 // GRMZM5G817651 // GRMZM2G000818 // GRMZM2G002805 // GRMZM2G044126 // GRMZM2G178887 // GRMZM2G027914 // GRMZM2G147712 // GRMZM2G139293 // GRMZM2G437711 // GRMZM2G020772 // GRMZM2G096358 // GRMZM2G144480 // GRMZM2G055538
GO:0016604	C	nuclear body	8	472	543	39469	0.33	1	// GRMZM2G065532 // GRMZM2G008834 // GRMZM2G002805 // GRMZM2G400714 // GRMZM2G032699 // GRMZM2G076683 // GRMZM2G077307 // GRMZM2G112799
GO:0031227	C	intrinsic component of endoplasmic reticulum membrane	5	472	274	39469	0.24	1	// GRMZM2G127416 // GRMZM2G042356 // GRMZM2G037152 // GRMZM2G034697 // GRMZM2G067036
GO:0031224	C	intrinsic component of membrane	162	472	12196	39469	0.062	1	// GRMZM2G478624 // GRMZM2G175406 // GRMZM2G170167 // GRMZM2G427503 // GRMZM5G862817 // AC231745.1_FG004 // GRMZM2G400268 // GRMZM5G878139 // GRMZM2G435589 // GRMZM2G432266 // GRMZM2G159389 // GRMZM2G135195 // GRMZM2G089406 // GRMZM2G102346 // GRMZM2G028234 // GRMZM2G088312 // GRMZM2G438121 // GRMZM2G098129 // GRMZM2G077040 // GRMZM2G399921 // GRMZM2G166971 // GRMZM2G083932 // GRMZM2G005825 // GR…
GO:0000775	C	chromosome, centromeric region	5	472	501	39469	0.72	1	// GRMZM2G062476 // GRMZM2G175188 // GRMZM2G139293 // GRMZM2G178887 // GRMZM2G125138
GO:0005770	C	late endosome	7	472	421	39469	0.24	1	// GRMZM2G067747 // GRMZM2G061156 // GRMZM2G420280 // GRMZM2G131516 // GRMZM2G055263 // AC194056.3_FG008 // GRMZM2G150350
GO:0005774	C	vacuolar membrane	22	472	2130	39469	0.79	1	// GRMZM2G038730 // GRMZM2G044581 // GRMZM2G039757 // GRMZM2G126742 // GRMZM2G058021 // GRMZM2G132093 // GRMZM2G061156 // GRMZM2G055501 // GRMZM2G030444 // GRMZM2G032955 // GRMZM2G020701 // GRMZM2G105438 // GRMZM2G443728 // GRMZM2G116427 // GRMZM2G418160 // GRMZM2G135195 // GRMZM2G067747 // GRMZM2G032218 // GRMZM2G177532 // AC194056.3_FG008 // GRMZM2G128179 // GRMZM2G085116
GO:0031225	C	anchored component of membrane	6	472	393	39469	0.33	1	// GRMZM2G392975 // GRMZM2G096591 // GRMZM2G078566 // GRMZM2G379835 // GRMZM2G154449 // GRMZM2G062471
GO:0043228	C	non-membrane-bounded organelle	122	472	10591	39469	0.7	1	// GRMZM2G144142 // GRMZM2G022120 // GRMZM2G343428 // GRMZM2G102189 // GRMZM2G368765 // GRMZM2G354190 // GRMZM2G119252 // GRMZM2G028234 // GRMZM2G003755 // GRMZM2G061277 // GRMZM2G139293 // GRMZM2G147327 // GRMZM2G098129 // GRMZM2G073347 // GRMZM2G042538 // GRMZM2G048549 // GRMZM2G168858 // GRMZM2G102056 // GRMZM2G024104 // GRMZM2G101408 // GRMZM2G113967 // GRMZM2G437711 // GRMZM2G139882 // GRMZM…
GO:0005856	C	cytoskeleton	49	472	4642	39469	0.84	1	// GRMZM2G144142 // AC152495.1_FG003 // GRMZM2G343428 // GRMZM2G112229 // GRMZM2G337548 // GRMZM2G003090 // GRMZM2G104760 // GRMZM2G424241 // GRMZM2G049109 // GRMZM2G050085 // GRMZM2G058021 // GRMZM2G003755 // GRMZM2G001668 // GRMZM2G163671 // GRMZM2G351160 // GRMZM2G320206 // GRMZM2G147327 // GRMZM2G104179 // GRMZM2G159041 // GRMZM2G348238 // GRMZM2G019171 // GRMZM2G084935 // GRMZM2G149647 // GR…
GO:0055029	C	nuclear DNA-directed RNA polymerase complex	5	472	295	39469	0.28	1	// GRMZM2G114312 // GRMZM2G032699 // GRMZM2G177878 // GRMZM2G154499 // GRMZM2G102346
GO:0055035	C	plastid thylakoid membrane	7	472	838	39469	0.87	1	// GRMZM2G012479 // GRMZM2G121747 // AC208113.3_FG009 // GRMZM2G106061 // GRMZM2G051995 // GRMZM2G094939 // GRMZM2G156296
GO:0044446	C	intracellular organelle part	226	472	17383	39469	0.053	1	// GRMZM2G012479 // GRMZM2G052422 // GRMZM2G102189 // GRMZM2G400268 // GRMZM5G878139 // GRMZM2G545891 // GRMZM2G009948 // GRMZM2G153536 // GRMZM2G361115 // GRMZM2G105184 // GRMZM2G354190 // GRMZM2G070475 // GRMZM2G089406 // GRMZM2G102346 // GRMZM2G057150 // GRMZM2G168474 // GRMZM2G420280 // GRMZM2G414727 // GRMZM2G051995 // GRMZM2G147327 // GRMZM2G098129 // GRMZM2G104179 // GRMZM2G083932 // GRMZM…
GO:0044440	C	endosomal part	5	472	528	39469	0.76	1	// AC194056.3_FG008 // GRMZM2G061156 // GRMZM2G067747 // GRMZM2G055501 // GRMZM2G032955
GO:0000325	C	plant-type vacuole	5	472	485	39469	0.69	1	// GRMZM2G126742 // GRMZM2G038730 // GRMZM2G032218 // GRMZM2G132093 // GRMZM2G443728
GO:0090575	C	RNA polymerase II transcription factor complex	5	472	162	39469	0.049	1	// GRMZM2G114312 // GRMZM2G032699 // GRMZM2G177878 // GRMZM2G154499 // GRMZM2G102346
GO:0031968	C	organelle outer membrane	5	472	257	39469	0.2	1	// GRMZM5G878139 // GRMZM2G411084 // AC204530.4_FG002 // GRMZM2G303810 // GRMZM2G128744
GO:0005730	C	nucleolus	25	472	2058	39469	0.5	1	// GRMZM2G354190 // GRMZM2G433854 // GRMZM2G082508 // GRMZM2G429254 // GRMZM2G112229 // GRMZM2G159926 // GRMZM2G015844 // GRMZM2G049109 // GRMZM2G098129 // GRMZM2G330012 // GRMZM2G055970 // GRMZM2G142718 // GRMZM2G442000 // GRMZM2G104299 // GRMZM2G414727 // GRMZM2G143246 // GRMZM2G394027 // GRMZM2G106061 // GRMZM2G041818 // GRMZM2G055724 // GRMZM2G123550 // GRMZM2G475683 // GRMZM2G175164 // GRMZM…
GO:0043005	C	neuron projection	5	472	458	39469	0.64	1	// GRMZM2G478624 // GRMZM2G131853 // GRMZM2G125775 // GRMZM2G073347 // GRMZM2G102056
GO:0000428	C	DNA-directed RNA polymerase complex	5	472	305	39469	0.31	1	// GRMZM2G114312 // GRMZM2G032699 // GRMZM2G177878 // GRMZM2G154499 // GRMZM2G102346
GO:0005743	C	mitochondrial inner membrane	16	472	856	39469	0.057	1	// GRMZM2G077760 // GRMZM2G040587 // GRMZM2G105438 // GRMZM2G137176 // GRMZM2G175728 // GRMZM2G180044 // GRMZM2G053908 // GRMZM5G822947 // GRMZM2G154499 // GRMZM5G833660 // GRMZM2G030312 // GRMZM2G096261 // GRMZM2G083932 // GRMZM2G029385 // GRMZM2G475168 // GRMZM2G442920
GO:0031969	C	chloroplast membrane	5	472	434	39469	0.59	1	// GRMZM2G126742 // GRMZM2G105319 // GRMZM2G339563 // GRMZM2G034697 // GRMZM2G051995
GO:0015629	C	actin cytoskeleton	5	472	664	39469	0.9	1	// GRMZM2G472231 // GRMZM2G159041 // GRMZM2G003090 // GRMZM2G084935 // GRMZM2G048549
GO:0005794	C	Golgi apparatus	49	472	3840	39469	0.34	1	// GRMZM2G354190 // GRMZM5G878139 // GRMZM2G032218 // GRMZM2G480074 // AC203019.3_FG001 // GRMZM2G014981 // GRMZM2G055501 // GRMZM2G078638 // GRMZM2G052422 // GRMZM2G379835 // GRMZM2G087513 // GRMZM2G147787 // GRMZM2G030444 // GRMZM2G390489 // GRMZM2G157675 // GRMZM2G020701 // GRMZM2G348125 // GRMZM2G035517 // GRMZM2G111975 // GRMZM2G318180 // GRMZM2G100344 // GRMZM2G127416 // GRMZM2G021921 // GR…
GO:0042170	C	plastid membrane	5	472	480	39469	0.68	1	// GRMZM2G126742 // GRMZM2G105319 // GRMZM2G339563 // GRMZM2G034697 // GRMZM2G051995
GO:0098588	C	bounding membrane of organelle	43	472	3829	39469	0.69	1	// GRMZM2G038730 // GRMZM2G044581 // GRMZM2G112229 // GRMZM5G878139 // GRMZM2G128744 // AC204530.4_FG002 // GRMZM2G032218 // GRMZM2G480074 // GRMZM2G039757 // GRMZM2G126742 // GRMZM2G058021 // GRMZM2G089406 // GRMZM2G132093 // GRMZM2G061156 // GRMZM2G116427 // GRMZM2G055501 // GRMZM2G052422 // GRMZM2G087513 // GRMZM2G104179 // GRMZM5G882821 // GRMZM2G077837 // GRMZM2G030444 // GRMZM2G032955 // GR…
GO:0005802	C	trans-Golgi network	13	472	846	39469	0.22	1	// GRMZM2G067747 // GRMZM2G032955 // GRMZM2G128179 // GRMZM2G127416 // GRMZM2G067036 // GRMZM2G078638 // GRMZM2G087513 // GRMZM2G143050 // GRMZM2G386998 // GRMZM2G135195 // AC194056.3_FG008 // GRMZM2G480074 // GRMZM2G421126
GO:0005813	C	centrosome	6	472	347	39469	0.24	1	// GRMZM2G472231 // GRMZM2G102674 // GRMZM2G131853 // AC213884.3_FG001 // GRMZM2G003090 // GRMZM2G007914
GO:0098805	C	whole membrane	31	472	2691	39469	0.61	1	// GRMZM2G114513 // GRMZM2G038730 // GRMZM5G878139 // GRMZM2G128744 // AC204530.4_FG002 // GRMZM2G032218 // GRMZM2G039757 // GRMZM2G126742 // GRMZM2G058021 // GRMZM2G132093 // GRMZM2G061156 // GRMZM2G055501 // GRMZM2G104179 // GRMZM2G030444 // GRMZM2G032955 // GRMZM2G020701 // GRMZM2G105438 // GRMZM2G443728 // GRMZM2G116427 // GRMZM2G418160 // GRMZM2G135195 // GRMZM2G303810 // GRMZM2G077837 // GR…
GO:0030529	C	intracellular ribonucleoprotein complex	27	472	3463	39469	0.99	1	// GRMZM2G144142 // GRMZM2G057329 // GRMZM2G082508 // GRMZM2G031323 // GRMZM2G110345 // GRMZM2G545891 // GRMZM2G122577 // GRMZM2G022120 // GRMZM2G127665 // GRMZM2G027451 // GRMZM2G000818 // GRMZM2G032699 // GRMZM2G002805 // GRMZM2G114312 // GRMZM2G024104 // GRMZM2G419542 // GRMZM2G112799 // GRMZM2G422651 // GRMZM2G139882 // GRMZM2G472231 // GRMZM2G379128 // GRMZM2G143246 // GRMZM2G106061 // GRMZM…
GO:0030880	C	RNA polymerase complex	5	472	308	39469	0.31	1	// GRMZM2G114312 // GRMZM2G032699 // GRMZM2G177878 // GRMZM2G154499 // GRMZM2G102346
GO:0032991	C	macromolecular complex	117	472	10399	39469	0.79	1	// GRMZM2G114513 // GRMZM2G144142 // GRMZM5G862817 // GRMZM2G102189 // GRMZM2G400268 // GRMZM2G368765 // GRMZM2G545891 // GRMZM2G102346 // GRMZM2G057150 // GRMZM2G028234 // GRMZM2G147327 // GRMZM2G474092 // GRMZM2G472231 // GRMZM5G868683 // GRMZM2G018798 // GRMZM2G390489 // GRMZM2G139293 // GRMZM2G042538 // GRMZM2G024104 // GRMZM2G342687 // GRMZM2G126471 // GRMZM2G437711 // GRMZM5G822947 // GRMZM…
GO:0097458	C	neuron part	6	472	586	39469	0.7	1	// GRMZM2G478624 // GRMZM2G125775 // GRMZM2G390489 // GRMZM2G102056 // GRMZM2G073347 // GRMZM2G131853
GO:0044427	C	chromosomal part	27	472	2285	39469	0.55	1	// GRMZM2G083964 // GRMZM2G312419 // GRMZM2G175188 // GRMZM2G400714 // GRMZM2G031323 // GRMZM2G027914 // GRMZM5G895573 // GRMZM2G112799 // GRMZM2G114312 // GRMZM2G022120 // GRMZM2G435986 // GRMZM2G348238 // GRMZM5G817651 // GRMZM2G000818 // GRMZM2G002805 // GRMZM2G044126 // GRMZM2G178887 // GRMZM2G142093 // GRMZM2G147712 // GRMZM2G125138 // GRMZM2G139293 // GRMZM2G437711 // GRMZM2G020772 // GRMZM…
GO:0043233	C	organelle lumen	100	472	7714	39469	0.2	1	// GRMZM2G102189 // GRMZM2G400268 // GRMZM2G545891 // GRMZM2G009948 // GRMZM2G354190 // GRMZM2G102346 // GRMZM2G057150 // GRMZM2G003755 // GRMZM2G061277 // GRMZM2G098129 // GRMZM2G104179 // GRMZM2G083932 // GRMZM2G116885 // GRMZM2G035517 // GRMZM2G018798 // GRMZM2G021921 // GRMZM2G139293 // GRMZM2G085467 // GRMZM2G414727 // GRMZM2G104299 // GRMZM2G178887 // GRMZM2G019171 // GRMZM2G178279 // GRMZM…
GO:0005667	C	transcription factor complex	6	472	302	39469	0.16	1	// GRMZM2G032699 // GRMZM2G177878 // GRMZM2G102346 // GRMZM2G114312 // GRMZM2G154499 // GRMZM2G039828
GO:0031248	C	protein acetyltransferase complex	8	472	641	39469	0.5	1	// GRMZM2G312419 // GRMZM2G114312 // GRMZM2G031323 // GRMZM2G020772 // GRMZM2G096358 // GRMZM2G044126 // GRMZM2G027914 // GRMZM2G000818
GO:0031976	C	plastid thylakoid	10	472	1229	39469	0.92	1	// GRMZM2G012479 // GRMZM2G121747 // AC208113.3_FG009 // GRMZM2G126386 // GRMZM2G051995 // GRMZM2G106061 // GRMZM2G063048 // GRMZM2G339563 // GRMZM2G094939 // GRMZM2G156296
GO:0098687	C	chromosomal region	9	472	728	39469	0.51	1	// GRMZM2G125138 // GRMZM2G139293 // GRMZM2G178887 // GRMZM2G312419 // GRMZM2G175188 // GRMZM2G062476 // GRMZM2G096358 // GRMZM5G895573 // GRMZM2G000818
GO:0005840	C	ribosome	8	472	1630	39469	1	1	// GRMZM2G402564 // GRMZM2G379128 // GRMZM2G122577 // GRMZM2G110345 // GRMZM2G024104 // GRMZM2G419542 // GRMZM2G027451 // GRMZM2G139882
GO:0000139	C	Golgi membrane	14	472	1263	39469	0.65	1	// GRMZM2G348125 // GRMZM2G111975 // GRMZM2G067747 // GRMZM2G089406 // GRMZM2G128179 // GRMZM2G127416 // GRMZM2G067036 // GRMZM2G087513 // GRMZM2G418160 // GRMZM2G480074 // GRMZM2G135195 // GRMZM2G030444 // GRMZM2G157675 // GRMZM2G421126
GO:0005635	C	nuclear envelope	17	472	891	39469	0.044	1	// GRMZM2G168002 // GRMZM2G125138 // GRMZM2G105184 // GRMZM2G303810 // GRMZM2G173597 // GRMZM2G174671 // GRMZM2G420280 // GRMZM2G062476 // GRMZM2G411084 // AC210013.4_FG005 // AC213884.3_FG001 // GRMZM2G055263 // GRMZM5G895573 // GRMZM2G131516 // GRMZM2G046968 // GRMZM2G479245 // GRMZM2G364129
GO:0005773	C	vacuole	58	472	4772	39469	0.47	1	// GRMZM2G035502 // GRMZM2G303149 // GRMZM2G038730 // GRMZM2G078566 // GRMZM2G032218 // GRMZM2G131516 // GRMZM2G480074 // GRMZM2G078638 // GRMZM2G039757 // GRMZM2G055263 // GRMZM2G126742 // GRMZM2G058021 // GRMZM2G058745 // GRMZM2G015314 // GRMZM2G061156 // GRMZM2G096591 // GRMZM2G116427 // GRMZM2G055501 // GRMZM2G420280 // GRMZM2G070475 // GRMZM2G087513 // GRMZM5G882821 // GRMZM2G030444 // GRMZM…
GO:0031410	C	cytoplasmic vesicle	14	472	2199	39469	1	1	// GRMZM2G114513 // GRMZM2G048549 // GRMZM2G177532 // GRMZM2G175728 // GRMZM2G390489 // GRMZM2G170232 // GRMZM2G328171 // GRMZM2G387603 // GRMZM2G029385 // GRMZM2G073347 // GRMZM2G008406 // GRMZM2G064537 // GRMZM2G084935 // GRMZM2G020701
GO:0044454	C	nuclear chromosome part	12	472	1292	39469	0.85	1	// GRMZM2G178887 // GRMZM2G312419 // GRMZM2G114312 // GRMZM2G020772 // GRMZM2G031323 // GRMZM2G055538 // GRMZM2G096358 // GRMZM2G044126 // GRMZM2G435986 // GRMZM2G437711 // GRMZM5G817651 // GRMZM2G027914
GO:0044451	C	nucleoplasm part	25	472	1956	39469	0.4	1	// GRMZM2G065532 // GRMZM2G177878 // GRMZM2G312419 // GRMZM2G175188 // GRMZM2G400714 // GRMZM2G031323 // GRMZM2G154499 // GRMZM2G076683 // GRMZM2G027914 // GRMZM2G080764 // GRMZM2G102346 // GRMZM2G114312 // GRMZM2G022120 // GRMZM2G000818 // GRMZM2G168913 // GRMZM2G032699 // GRMZM2G002805 // GRMZM2G044126 // GRMZM2G112799 // GRMZM2G008834 // GRMZM2G394027 // GRMZM2G020772 // GRMZM2G041818 // GRMZM…
GO:0005768	C	endosome	26	472	1929	39469	0.3	1	// GRMZM2G303149 // GRMZM2G131516 // GRMZM2G480074 // GRMZM2G078638 // GRMZM2G386998 // GRMZM2G015314 // GRMZM2G061156 // GRMZM2G055501 // GRMZM2G420280 // GRMZM2G070475 // GRMZM2G087513 // GRMZM5G882821 // GRMZM2G032955 // GRMZM2G127416 // GRMZM2G046952 // GRMZM2G055263 // GRMZM2G135195 // GRMZM2G421126 // GRMZM5G804759 // GRMZM2G067747 // GRMZM2G128179 // GRMZM2G044581 // GRMZM2G033746 // GRMZM…
GO:0055044	C	symplast	26	472	2150	39469	0.51	1	// GRMZM2G433854 // GRMZM2G062471 // GRMZM2G078566 // GRMZM2G104760 // GRMZM2G441903 // GRMZM2G132093 // GRMZM2G096591 // GRMZM2G379835 // GRMZM2G126858 // GRMZM2G104639 // GRMZM2G020701 // GRMZM2G106377 // GRMZM2G127416 // GRMZM2G406099 // GRMZM2G024104 // GRMZM2G081192 // GRMZM2G077837 // GRMZM2G000603 // GRMZM2G128179 // GRMZM2G032218 // GRMZM2G154628 // GRMZM2G047368 // GRMZM2G092125 // GRMZM…
GO:0031984	C	organelle subcompartment	24	472	2320	39469	0.79	1	// GRMZM2G012479 // GRMZM2G051995 // GRMZM2G106061 // GRMZM2G480074 // GRMZM2G156296 // GRMZM2G121747 // AC208113.3_FG009 // GRMZM2G078638 // GRMZM2G063048 // GRMZM2G087513 // GRMZM2G032955 // GRMZM2G127416 // GRMZM2G339563 // GRMZM2G418160 // GRMZM2G386998 // GRMZM2G135195 // GRMZM2G421126 // GRMZM2G067747 // GRMZM2G128179 // GRMZM2G067036 // GRMZM2G126386 // GRMZM2G094939 // GRMZM2G143050 // AC…
GO:0000228	C	nuclear chromosome	21	472	1864	39469	0.64	1	// GRMZM2G083964 // GRMZM2G114312 // GRMZM2G437711 // GRMZM2G312419 // GRMZM2G002805 // GRMZM2G160902 // GRMZM2G400714 // GRMZM2G020772 // GRMZM2G031323 // GRMZM2G435986 // GRMZM2G348238 // GRMZM2G055538 // GRMZM2G096358 // GRMZM2G044126 // GRMZM2G039828 // GRMZM2G144480 // GRMZM2G178887 // GRMZM5G817651 // GRMZM2G147712 // GRMZM2G000818 // GRMZM2G027914
GO:0005576	C	extracellular region	35	472	2963	39469	0.56	1	// GRMZM2G012479 // GRMZM2G035502 // GRMZM2G015844 // GRMZM2G175728 // GRMZM2G078566 // GRMZM5G878139 // GRMZM2G005818 // GRMZM2G132093 // GRMZM2G096591 // GRMZM2G049109 // GRMZM2G328171 // GRMZM2G387603 // GRMZM5G882821 // GRMZM2G154449 // GRMZM2G020701 // GRMZM2G035517 // GRMZM2G008406 // GRMZM2G455749 // GRMZM2G024104 // GRMZM2G002142 // GRMZM2G400929 // GRMZM2G024264 // GRMZM2G386998 // GRMZM…
GO:0015630	C	microtubule cytoskeleton	28	472	2562	39469	0.71	1	// GRMZM2G102189 // GRMZM2G003090 // GRMZM2G003755 // GRMZM2G163671 // GRMZM2G351160 // GRMZM2G147327 // GRMZM2G104179 // GRMZM2G159041 // GRMZM2G348238 // GRMZM2G019171 // GRMZM2G144051 // GRMZM2G149647 // GRMZM5G852833 // GRMZM2G002805 // GRMZM2G102056 // AC148167.6_FG001 // GRMZM2G102674 // GRMZM2G101408 // AC152495.1_FG003 // GRMZM2G112799 // GRMZM2G472231 // GRMZM2G008834 // GRMZM2G025598 //…
GO:0098791	C	Golgi subcompartment	13	472	1059	39469	0.5	1	// GRMZM2G067747 // GRMZM2G032955 // GRMZM2G128179 // GRMZM2G127416 // GRMZM2G067036 // GRMZM2G078638 // GRMZM2G087513 // GRMZM2G143050 // GRMZM2G386998 // GRMZM2G135195 // AC194056.3_FG008 // GRMZM2G480074 // GRMZM2G421126
GO:0031982	C	vesicle	20	472	2583	39469	0.99	1	// GRMZM2G114513 // GRMZM2G035502 // GRMZM2G119252 // GRMZM2G048549 // GRMZM2G177532 // GRMZM2G175728 // GRMZM2G390489 // GRMZM2G056388 // GRMZM2G170232 // GRMZM2G328171 // GRMZM2G387603 // GRMZM2G161891 // GRMZM2G029385 // GRMZM2G073347 // GRMZM2G132093 // GRMZM2G008406 // GRMZM2G303810 // GRMZM2G064537 // GRMZM2G084935 // GRMZM2G020701
GO:0005887	C	integral component of plasma membrane	5	472	702	39469	0.92	1	// GRMZM2G032218 // GRMZM2G173597 // GRMZM2G067036 // GRMZM2G157675 // GRMZM2G428356
GO:0005886	C	plasma membrane	115	472	9068	39469	0.25	1	// GRMZM2G478624 // GRMZM2G012479 // GRMZM2G170167 // GRMZM2G310321 // GRMZM5G878139 // GRMZM2G130302 // GRMZM2G009948 // GRMZM2G153536 // GRMZM2G435589 // GRMZM2G028007 // GRMZM2G102346 // GRMZM2G088312 // GRMZM2G438121 // GRMZM2G073347 // GRMZM2G399921 // GRMZM2G157675 // GRMZM2G020701 // GRMZM2G392975 // GRMZM2G105438 // GRMZM2G048549 // GRMZM2G035755 // GRMZM2G024104 // GRMZM2G113967 // GRMZM…
GO:0098796	C	membrane protein complex	12	472	1351	39469	0.88	1	// GRMZM2G077760 // GRMZM2G121747 // GRMZM2G105438 // GRMZM2G086052 // GRMZM2G038730 // GRMZM2G180044 // GRMZM2G126386 // AC213884.3_FG001 // GRMZM2G114513 // GRMZM2G126732 // GRMZM5G822947 // GRMZM2G061156

## Sheet: Heat_V4
GO_acc	Term_type	Term	Query item	Query total	Background item	Background total	P value	FDR	Entries
GO:0009408	P	response to heat	97	1177	577	39469	3.8e-39	4.8e-35	// GRMZM2G117633 // GRMZM2G134980 // GRMZM2G481605 // GRMZM2G366532 // GRMZM2G118731 // GRMZM2G416120 // GRMZM2G519073 // GRMZM5G898471 // GRMZM2G364069 // GRMZM2G165272 // GRMZM2G361605 // GRMZM2G134917 // GRMZM2G095392 // GRMZM2G056766 // GRMZM2G312521 // GRMZM2G112165 // GRMZM2G428391 // GRMZM2G173090 // GRMZM2G333635 // GRMZM2G143878 // GRMZM2G023232 // GRMZM2G410812 // GRMZM2G007729 // GRMZM…
GO:0009644	P	response to high light intensity	73	1177	401	39469	1.3e-31	8.5e-28	// GRMZM2G149647 // GRMZM2G035063 // GRMZM2G134980 // GRMZM2G166897 // GRMZM2G441903 // GRMZM2G021816 // GRMZM2G013970 // GRMZM2G366532 // GRMZM2G106429 // GRMZM2G360681 // GRMZM2G442523 // GRMZM2G174984 // GRMZM5G802801 // GRMZM2G118731 // GRMZM2G416120 // GRMZM2G519073 // GRMZM2G070863 // GRMZM5G804658 // AC209784.3_FG007 // GRMZM5G813217 // GRMZM2G331701 // GRMZM2G012455 // GRMZM2G364069 // GR…
GO:0009642	P	response to light intensity	80	1177	577	39469	2.1e-27	9e-24	// GRMZM2G149647 // GRMZM2G035063 // GRMZM2G134980 // GRMZM2G166897 // GRMZM2G441903 // GRMZM2G021816 // GRMZM2G013970 // GRMZM2G366532 // GRMZM2G106429 // GRMZM2G028397 // GRMZM2G452142 // GRMZM2G442523 // GRMZM2G174984 // GRMZM5G802801 // GRMZM2G118731 // GRMZM2G416120 // GRMZM2G519073 // GRMZM2G070863 // GRMZM2G356076 // GRMZM5G804658 // GRMZM2G360681 // GRMZM2G087787 // AC209784.3_FG007 // GR…
GO:0009266	P	response to temperature stimulus	148	1177	1860	39469	1.4e-25	4.4e-22	// GRMZM2G117633 // GRMZM2G134980 // GRMZM2G481605 // GRMZM2G048008 // GRMZM2G012631 // GRMZM2G366532 // GRMZM2G404078 // GRMZM2G118731 // GRMZM2G416120 // GRMZM2G519073 // GRMZM5G898471 // GRMZM2G138152 // GRMZM2G165272 // GRMZM2G361605 // GRMZM2G134917 // GRMZM2G095392 // GRMZM2G171365 // AC198403.3_FG001 // GRMZM2G176519 // GRMZM2G155767 // GRMZM2G339943 // GRMZM2G056766 // GRMZM2G029087 // GR…
GO:0010286	P	heat acclimation	44	1177	218	39469	4.7e-21	1.2e-17	// GRMZM2G149647 // GRMZM2G012455 // GRMZM2G310431 // GRMZM2G336858 // GRMZM2G106429 // GRMZM2G360681 // GRMZM2G069651 // GRMZM5G802801 // GRMZM2G141624 // GRMZM2G012631 // AC209784.3_FG007 // GRMZM2G006745 // GRMZM2G340251 // GRMZM2G014022 // GRMZM2G428391 // GRMZM2G080724 // GRMZM2G034157 // GRMZM2G147014 // GRMZM2G158232 // GRMZM2G098167 // GRMZM2G024718 // GRMZM2G156517 // GRMZM2G010871 // GR…
GO:0006457	P	protein folding	61	1177	485	39469	2.8e-19	5.3e-16	// GRMZM2G134980 // GRMZM2G166897 // GRMZM2G024668 // GRMZM2G434173 // GRMZM2G083716 // GRMZM2G012455 // GRMZM2G119722 // GRMZM2G099909 // GRMZM2G069651 // GRMZM2G041060 // GRMZM2G118731 // GRMZM2G416120 // GRMZM5G804658 // AC209784.3_FG007 // GRMZM5G813217 // GRMZM2G026962 // GRMZM2G134806 // GRMZM2G036590 // GRMZM2G371890 // GRMZM2G459811 // GRMZM2G361605 // GRMZM2G034157 // GRMZM2G134917 // GR…
GO:0009628	P	response to abiotic stimulus	296	1177	5910	39469	2.9e-19	5.3e-16	// GRMZM2G117633 // GRMZM2G026532 // GRMZM2G134980 // GRMZM2G481605 // GRMZM2G475702 // GRMZM2G021816 // GRMZM2G024718 // GRMZM2G155911 // GRMZM2G058531 // GRMZM2G366532 // GRMZM2G029087 // GRMZM2G047065 // GRMZM2G442523 // GRMZM2G174984 // GRMZM2G005996 // GRMZM2G118731 // GRMZM2G416120 // GRMZM2G519073 // GRMZM2G087787 // GRMZM5G898471 // GRMZM5G854655 // GRMZM2G567897 // GRMZM2G037941 // GRMZM…
GO:0042542	P	response to hydrogen peroxide	51	1177	422	39469	1.1e-15	1.7e-12	// GRMZM2G149647 // GRMZM2G035063 // GRMZM2G012455 // GRMZM2G166897 // GRMZM2G072909 // GRMZM2G131597 // GRMZM2G180691 // GRMZM2G366532 // GRMZM2G106429 // GRMZM2G360681 // GRMZM5G802801 // GRMZM2G013970 // GRMZM2G519073 // GRMZM2G070863 // GRMZM5G804658 // AC209784.3_FG007 // GRMZM2G006745 // GRMZM2G340251 // GRMZM2G139822 // GRMZM2G165272 // GRMZM2G080724 // GRMZM2G459811 // GRMZM2G034157 // GR…
GO:0009416	P	response to light stimulus	148	1177	2461	39469	3.3e-15	4.2e-12	// GRMZM2G134980 // GRMZM2G475702 // GRMZM2G021816 // GRMZM2G366532 // GRMZM2G442523 // GRMZM2G174984 // GRMZM2G118731 // GRMZM2G416120 // GRMZM2G519073 // GRMZM2G087787 // GRMZM2G364069 // AC165178.2_FG004 // GRMZM2G165272 // GRMZM2G048008 // GRMZM2G337819 // GRMZM2G171365 // GRMZM2G046021 // AC232238.2_FG005 // GRMZM2G339943 // GRMZM2G072280 // GRMZM2G167794 // GRMZM2G125501 // GRMZM2G110626 //…
GO:0010035	P	response to inorganic substance	176	1177	3146	39469	3.3e-15	4.2e-12	// GRMZM2G026532 // GRMZM2G404078 // GRMZM2G072909 // GRMZM2G012631 // GRMZM2G366532 // GRMZM2G029087 // GRMZM2G442523 // GRMZM2G416120 // GRMZM2G519073 // GRMZM2G145101 // GRMZM2G432390 // GRMZM2G567897 // GRMZM2G138152 // AC165178.2_FG004 // GRMZM2G428391 // GRMZM2G083138 // GRMZM2G361605 // AC198403.3_FG001 // AC197717.3_FG002 // GRMZM2G176519 // GRMZM2G155767 // GRMZM2G083841 // GRMZM2G479423…
GO:0000302	P	response to reactive oxygen species	66	1177	705	39469	6.9e-15	7.5e-12	// GRMZM2G149647 // GRMZM2G035063 // GRMZM2G404078 // GRMZM2G166897 // GRMZM2G072909 // GRMZM2G131597 // GRMZM2G180691 // GRMZM2G366532 // GRMZM2G106429 // GRMZM2G360681 // GRMZM5G802801 // GRMZM2G013970 // GRMZM2G519073 // GRMZM2G070863 // GRMZM5G804658 // GRMZM2G332107 // AC209784.3_FG007 // GRMZM2G006745 // GRMZM2G012455 // GRMZM2G139822 // GRMZM2G165272 // GRMZM2G080724 // GRMZM2G459811 // GR…
GO:0009314	P	response to radiation	151	1177	2558	39469	7.2e-15	7.5e-12	// GRMZM2G134980 // GRMZM2G475702 // GRMZM2G021816 // GRMZM2G366532 // GRMZM2G442523 // GRMZM2G174984 // GRMZM2G118731 // GRMZM2G416120 // GRMZM2G519073 // GRMZM2G087787 // GRMZM2G364069 // AC165178.2_FG004 // GRMZM2G165272 // GRMZM2G083138 // GRMZM2G048008 // GRMZM2G337819 // GRMZM2G171365 // GRMZM2G108477 // AC232238.2_FG005 // GRMZM2G339943 // GRMZM2G072280 // GRMZM2G167794 // GRMZM2G125501 //…
GO:1901700	P	response to oxygen-containing compound	259	1177	5475	39469	7.4e-14	7.2e-11	// GRMZM2G026532 // GRMZM2G404078 // GRMZM2G389789 // GRMZM2G072909 // GRMZM2G048008 // GRMZM2G010091 // GRMZM2G155911 // GRMZM2G366532 // GRMZM2G029087 // GRMZM2G442523 // GRMZM2G174984 // GRMZM2G005996 // GRMZM2G007151 // GRMZM2G519073 // GRMZM2G145101 // GRMZM2G041328 // GRMZM2G567897 // GRMZM2G022627 // GRMZM2G037941 // GRMZM2G138152 // AC165178.2_FG004 // GRMZM2G165272 // GRMZM2G306851 // GR…
GO:0006950	P	response to stress	457	1177	11399	39469	3.5e-13	3.2e-10	// GRMZM2G008060 // GRMZM2G134980 // GRMZM2G475702 // GRMZM2G155911 // GRMZM2G029087 // GRMZM2G481529 // GRMZM2G026926 // GRMZM2G416120 // GRMZM2G567897 // GRMZM2G162968 // GRMZM2G151582 // GRMZM2G306851 // GRMZM2G024851 // GRMZM2G134917 // GRMZM2G095392 // AC197717.3_FG002 // GRMZM2G176519 // GRMZM2G155767 // GRMZM2G099231 // GRMZM2G083841 // GRMZM2G091672 // GRMZM2G307368 // GRMZM2G088819 // GR…
GO:0006979	P	response to oxidative stress	81	1177	1110	39469	1.6e-12	1.4e-09	// GRMZM2G149647 // GRMZM2G035063 // GRMZM2G404078 // GRMZM2G166897 // GRMZM2G072909 // GRMZM2G131597 // GRMZM2G180691 // GRMZM2G366532 // GRMZM2G106429 // GRMZM2G360681 // GRMZM2G426150 // GRMZM5G853245 // GRMZM5G802801 // GRMZM2G013970 // GRMZM2G519073 // GRMZM2G070863 // GRMZM5G804658 // GRMZM2G332107 // AC209784.3_FG007 // GRMZM2G006745 // GRMZM2G169593 // GRMZM2G012455 // GRMZM2G151582 // GR…
GO:0042221	P	response to chemical	391	1177	9640	39469	1.5e-11	1.2e-08	// GRMZM2G475702 // GRMZM2G155911 // GRMZM2G144024 // GRMZM2G029087 // GRMZM2G481529 // GRMZM2G026926 // GRMZM2G416120 // GRMZM2G567897 // GRMZM2G037941 // GRMZM2G151582 // GRMZM2G031447 // GRMZM2G306851 // GRMZM2G024851 // GRMZM2G046021 // AC197717.3_FG002 // GRMZM2G176519 // GRMZM2G155767 // GRMZM2G083841 // GRMZM2G088819 // GRMZM2G112165 // GRMZM2G401835 // GRMZM2G173090 // GRMZM2G379252 // GR…
GO:0006970	P	response to osmotic stress	120	1177	2099	39469	3.9e-11	2.7e-08	// GRMZM2G134980 // GRMZM2G012631 // GRMZM2G155911 // GRMZM2G404078 // GRMZM2G118731 // GRMZM2G003379 // GRMZM2G519073 // GRMZM2G087787 // GRMZM2G008710 // GRMZM2G165926 // GRMZM2G138152 // AC165178.2_FG004 // GRMZM5G872392 // AC198403.3_FG001 // AC197717.3_FG002 // GRMZM2G176519 // GRMZM2G155767 // GRMZM2G529313 // GRMZM2G312521 // GRMZM2G112165 // GRMZM2G015605 // GRMZM2G173090 // GRMZM2G168108…
GO:0050896	P	response to stimulus	762	1177	21792	39469	3.7e-11	2.7e-08	// GRMZM2G008060 // GRMZM2G134980 // GRMZM2G475702 // GRMZM2G180979 // GRMZM2G144024 // GRMZM2G088819 // GRMZM2G368765 // GRMZM2G481529 // GRMZM2G532534 // GRMZM2G026926 // GRMZM2G416120 // GRMZM2G388608 // GRMZM2G567897 // GRMZM2G037941 // GRMZM2G476049 // GRMZM2G446625 // GRMZM2G151582 // GRMZM2G031447 // GRMZM2G306851 // GRMZM2G024851 // GRMZM2G106017 // GRMZM2G095392 // GRMZM2G046021 // GRMZM…
GO:0006986	P	response to unfolded protein	53	1177	610	39469	4.2e-11	2.8e-08	// GRMZM2G035063 // GRMZM2G162688 // GRMZM2G098667 // GRMZM2G366532 // GRMZM2G029087 // GRMZM2G023232 // GRMZM5G802801 // GRMZM2G377904 // GRMZM2G070863 // GRMZM2G356076 // GRMZM2G410812 // AC209784.3_FG007 // GRMZM5G813217 // GRMZM2G340251 // GRMZM2G138152 // GRMZM2G112609 // GRMZM2G060109 // GRMZM2G175089 // GRMZM2G024851 // GRMZM2G361605 // GRMZM2G119722 // GRMZM2G119316 // GRMZM2G114793 // GR…
GO:0009651	P	response to salt stress	109	1177	1974	39469	2.1e-09	1.3e-06	// GRMZM2G134980 // GRMZM2G012631 // GRMZM2G155911 // GRMZM2G404078 // GRMZM2G118731 // GRMZM2G003379 // GRMZM2G519073 // GRMZM2G087787 // GRMZM2G008710 // GRMZM2G165926 // GRMZM2G138152 // AC165178.2_FG004 // AC198403.3_FG001 // AC197717.3_FG002 // GRMZM2G176519 // GRMZM2G155767 // GRMZM2G529313 // GRMZM2G112165 // GRMZM2G015605 // GRMZM2G173090 // GRMZM2G168108 // GRMZM2G333635 // GRMZM2G108463…
GO:0034976	P	response to endoplasmic reticulum stress	61	1177	863	39469	3e-09	1.8e-06	// GRMZM2G035063 // GRMZM2G012455 // GRMZM2G098667 // GRMZM2G021816 // GRMZM2G366532 // GRMZM2G029087 // GRMZM2G119722 // GRMZM5G802801 // GRMZM2G377904 // GRMZM2G038108 // GRMZM2G356076 // GRMZM2G014672 // GRMZM2G030805 // AC209784.3_FG007 // GRMZM2G051262 // GRMZM5G813217 // GRMZM2G025906 // GRMZM2G340251 // GRMZM2G138152 // GRMZM2G112609 // GRMZM2G060109 // GRMZM2G175089 // GRMZM2G024851 // GR…
GO:0010033	P	response to organic substance	285	1177	6854	39469	3.2e-09	1.8e-06	// GRMZM2G026532 // GRMZM2G404078 // GRMZM2G389789 // GRMZM2G048008 // GRMZM2G010091 // GRMZM2G155911 // GRMZM2G366532 // GRMZM2G029087 // GRMZM2G174984 // GRMZM2G005996 // GRMZM2G105834 // GRMZM2G026926 // GRMZM2G007151 // GRMZM2G104505 // GRMZM2G145101 // GRMZM2G041328 // GRMZM2G567897 // GRMZM2G022627 // GRMZM2G037941 // GRMZM2G138152 // AC165178.2_FG004 // GRMZM2G428391 // GRMZM2G306851 // GR…
GO:0010038	P	response to metal ion	81	1177	1413	39469	6.2e-08	3.4e-05	// GRMZM2G027098 // GRMZM2G072909 // GRMZM2G012631 // GRMZM2G366532 // GRMZM2G106429 // GRMZM2G023232 // GRMZM2G069651 // GRMZM2G152432 // GRMZM2G333635 // GRMZM2G416120 // GRMZM2G104505 // GRMZM2G070863 // GRMZM2G432390 // AC209784.3_FG007 // GRMZM5G813217 // GRMZM2G340251 // GRMZM2G138152 // GRMZM2G441903 // AC165178.2_FG004 // GRMZM2G306851 // GRMZM2G361605 // GRMZM2G141931 // GRMZM2G024959 //…
GO:0033554	P	cellular response to stress	202	1177	4698	39469	1.3e-07	6.6e-05	// GRMZM2G404078 // GRMZM2G072909 // GRMZM2G021816 // GRMZM2G010091 // GRMZM2G155911 // GRMZM2G366532 // GRMZM2G029087 // GRMZM2G416120 // GRMZM2G104505 // GRMZM2G114592 // GRMZM2G041328 // GRMZM2G025906 // GRMZM2G138152 // GRMZM2G302160 // AC165178.2_FG004 // GRMZM2G083138 // GRMZM2G024851 // GRMZM2G140970 // GRMZM2G119722 // GRMZM2G337819 // GRMZM5G872392 // GRMZM2G379835 // AC197717.3_FG002 //…
GO:0035966	P	response to topologically incorrect protein	57	1177	876	39469	1.4e-07	6.9e-05	// GRMZM2G035063 // GRMZM2G162688 // GRMZM2G098667 // GRMZM2G366532 // GRMZM2G029087 // GRMZM2G023232 // GRMZM5G802801 // GRMZM2G377904 // GRMZM2G070863 // GRMZM2G356076 // GRMZM2G410812 // AC209784.3_FG007 // GRMZM2G441722 // GRMZM5G813217 // GRMZM2G119316 // GRMZM2G340251 // GRMZM2G138152 // GRMZM2G112609 // GRMZM2G060109 // GRMZM2G175089 // GRMZM2G024851 // GRMZM2G361605 // GRMZM2G119722 // GR…
GO:0034620	P	cellular response to unfolded protein	42	1177	581	39469	5e-07	0.00024	// GRMZM2G098667 // GRMZM2G366532 // GRMZM2G029087 // GRMZM5G802801 // GRMZM2G377904 // GRMZM2G356076 // AC209784.3_FG007 // GRMZM5G813217 // GRMZM2G340251 // GRMZM2G138152 // GRMZM2G112609 // GRMZM2G060109 // GRMZM2G175089 // GRMZM2G024851 // GRMZM2G119722 // GRMZM2G114793 // GRMZM2G128617 // GRMZM2G010871 // GRMZM2G036765 // GRMZM2G529313 // GRMZM2G106429 // GRMZM2G074687 // GRMZM2G301485 // GR…
GO:0046686	P	response to cadmium ion	57	1177	922	39469	6.5e-07	0.0003	// GRMZM2G027098 // GRMZM2G072909 // GRMZM2G366532 // GRMZM2G106429 // GRMZM5G802801 // GRMZM2G416120 // GRMZM2G104505 // GRMZM2G070863 // AC209784.3_FG007 // GRMZM5G813217 // GRMZM2G340251 // GRMZM2G030784 // GRMZM2G162688 // AC165178.2_FG004 // GRMZM2G361605 // GRMZM2G141931 // GRMZM2G024959 // GRMZM2G147014 // GRMZM2G158232 // GRMZM2G114793 // GRMZM2G172932 // GRMZM5G803308 // GRMZM2G024718 //…
GO:0035967	P	cellular response to topologically incorrect protein	42	1177	588	39469	6.6e-07	0.0003	// GRMZM2G098667 // GRMZM2G366532 // GRMZM2G029087 // GRMZM5G802801 // GRMZM2G377904 // GRMZM2G356076 // AC209784.3_FG007 // GRMZM5G813217 // GRMZM2G340251 // GRMZM2G138152 // GRMZM2G112609 // GRMZM2G060109 // GRMZM2G175089 // GRMZM2G024851 // GRMZM2G119722 // GRMZM2G114793 // GRMZM2G128617 // GRMZM2G010871 // GRMZM2G036765 // GRMZM2G529313 // GRMZM2G106429 // GRMZM2G074687 // GRMZM2G301485 // GR…
GO:0006984	P	ER-nucleus signaling pathway	42	1177	606	39469	1.4e-06	0.0006	// GRMZM2G098667 // GRMZM2G366532 // GRMZM2G029087 // GRMZM5G802801 // GRMZM2G377904 // GRMZM2G356076 // AC209784.3_FG007 // GRMZM5G813217 // GRMZM2G340251 // GRMZM2G138152 // GRMZM2G112609 // GRMZM2G060109 // GRMZM2G175089 // GRMZM2G024851 // GRMZM2G119722 // GRMZM2G114793 // GRMZM2G128617 // GRMZM2G036765 // GRMZM2G529313 // GRMZM2G106429 // GRMZM2G074687 // GRMZM2G301485 // GRMZM2G436429 // GR…
GO:0042026	P	protein refolding	8	1177	22	39469	1.6e-06	0.00067	// GRMZM2G074790 // GRMZM2G434173 // GRMZM2G083716 // GRMZM2G119316 // GRMZM2G039886 // GRMZM2G134806 // GRMZM2G416120 // GRMZM2G111477
GO:0030968	P	endoplasmic reticulum unfolded protein response	40	1177	576	39469	2.3e-06	0.00094	// GRMZM2G098667 // GRMZM2G366532 // GRMZM2G029087 // GRMZM5G802801 // GRMZM2G377904 // GRMZM2G356076 // AC209784.3_FG007 // GRMZM5G813217 // GRMZM2G340251 // GRMZM2G138152 // GRMZM2G112609 // GRMZM2G060109 // GRMZM2G175089 // GRMZM2G024851 // GRMZM2G119722 // GRMZM2G114793 // GRMZM2G128617 // GRMZM2G036765 // GRMZM2G529313 // GRMZM2G106429 // GRMZM2G074687 // GRMZM2G301485 // GRMZM2G436429 // GR…
GO:0009719	P	response to endogenous stimulus	210	1177	5149	39469	2.6e-06	0.00098	// GRMZM2G026532 // GRMZM2G404078 // GRMZM2G389789 // GRMZM2G010091 // GRMZM2G155911 // GRMZM2G088819 // GRMZM2G174984 // GRMZM2G105834 // GRMZM2G026926 // GRMZM2G377904 // GRMZM2G104505 // GRMZM2G041328 // GRMZM2G567897 // GRMZM2G022627 // GRMZM2G037941 // GRMZM2G138152 // AC165178.2_FG004 // GRMZM2G401835 // GRMZM2G306851 // GRMZM2G171365 // GRMZM5G872392 // GRMZM2G381744 // AC198403.3_FG001 //…
GO:0051259	P	protein oligomerization	20	1177	185	39469	2.5e-06	0.00098	// GRMZM2G335242 // GRMZM2G064631 // GRMZM2G046382 // GRMZM2G036765 // GRMZM5G834697 // GRMZM2G180691 // GRMZM2G351347 // GRMZM2G333635 // GRMZM2G045257 // GRMZM2G030128 // GRMZM2G331701 // GRMZM2G118104 // GRMZM2G070899 // GRMZM2G158232 // GRMZM2G134806 // GRMZM2G479260 // GRMZM6G548844 // GRMZM2G049767 // GRMZM2G346839 // GRMZM2G085019
GO:0001101	P	response to acid chemical	159	1177	3680	39469	2.7e-06	0.001	// GRMZM2G026532 // GRMZM2G404078 // GRMZM2G010091 // GRMZM2G155911 // GRMZM2G029087 // GRMZM2G007151 // GRMZM2G104505 // GRMZM2G567897 // GRMZM2G165926 // GRMZM2G138152 // AC165178.2_FG004 // GRMZM2G377904 // GRMZM2G171365 // GRMZM5G872392 // GRMZM2G379835 // AC198403.3_FG001 // AC197717.3_FG002 // GRMZM2G176519 // GRMZM2G155767 // GRMZM2G339943 // GRMZM2G167794 // GRMZM2G068808 // GRMZM2G088819…
GO:0071277	P	cellular response to calcium ion	6	1177	10	39469	3.6e-06	0.0013	// GRMZM5G833699 // GRMZM2G112165 // GRMZM2G069651 // GRMZM2G399073 // GRMZM2G012631 // GRMZM2G324886
GO:0032069	P	regulation of nuclease activity	9	1177	35	39469	4e-06	0.0014	// GRMZM5G813217 // GRMZM2G415007 // GRMZM2G529313 // GRMZM2G030128 // GRMZM2G074687 // GRMZM2G141931 // GRMZM2G436429 // GRMZM2G114793 // GRMZM2G399073
GO:0009415	P	response to water	67	1177	1227	39469	4.1e-06	0.0014	// GRMZM2G026532 // GRMZM2G404078 // GRMZM2G027098 // GRMZM2G098667 // GRMZM2G441903 // GRMZM2G029087 // GRMZM2G032218 // GRMZM2G069651 // GRMZM2G096115 // GRMZM2G007151 // GRMZM2G012631 // GRMZM2G567897 // GRMZM5G813217 // GRMZM2G337425 // GRMZM2G014022 // GRMZM2G053831 // AC165178.2_FG004 // GRMZM2G041060 // GRMZM2G073324 // GRMZM2G147014 // AC198403.3_FG001 // GRMZM2G400999 // AC197717.3_FG002…
GO:0061077	P	chaperone-mediated protein folding	11	1177	64	39469	1e-05	0.0033	// GRMZM2G099909 // GRMZM2G361605 // GRMZM2G056766 // GRMZM2G083716 // GRMZM2G023232 // GRMZM2G041060 // GRMZM2G119316 // GRMZM2G039886 // GRMZM2G134806 // GRMZM2G110626 // GRMZM2G020040
GO:0009414	P	response to water deprivation	63	1177	1163	39469	1e-05	0.0033	// GRMZM2G125969 // GRMZM2G404078 // GRMZM2G027098 // GRMZM2G098667 // GRMZM2G441903 // GRMZM2G029087 // GRMZM2G032218 // GRMZM2G069651 // GRMZM2G096115 // GRMZM2G007151 // GRMZM2G012631 // GRMZM2G567897 // GRMZM5G813217 // GRMZM2G337425 // GRMZM2G014022 // GRMZM2G053831 // AC165178.2_FG004 // GRMZM2G041060 // GRMZM2G073324 // GRMZM2G147014 // AC198403.3_FG001 // GRMZM2G400999 // GRMZM2G024739 //…
GO:0070887	P	cellular response to chemical stimulus	187	1177	4611	39469	1.4e-05	0.0043	// GRMZM2G404078 // GRMZM2G072909 // GRMZM2G048008 // GRMZM2G010091 // GRMZM2G155911 // GRMZM2G144024 // GRMZM2G366532 // GRMZM2G029087 // GRMZM2G105834 // GRMZM2G026926 // GRMZM2G007151 // GRMZM6G548844 // GRMZM2G041328 // GRMZM2G037941 // GRMZM2G138152 // GRMZM2G031447 // GRMZM2G428391 // GRMZM2G083138 // GRMZM2G024851 // GRMZM2G119722 // GRMZM2G377904 // GRMZM5G872392 // GRMZM2G046021 // AC198…
GO:0033993	P	response to lipid	113	1177	2498	39469	1.4e-05	0.0043	// GRMZM2G404078 // GRMZM2G155911 // GRMZM2G029087 // GRMZM2G104505 // GRMZM2G041328 // GRMZM2G567897 // GRMZM2G022627 // GRMZM2G165926 // GRMZM2G138152 // AC165178.2_FG004 // GRMZM2G171365 // GRMZM5G872392 // AC197717.3_FG002 // GRMZM2G176519 // GRMZM2G155767 // GRMZM2G339943 // GRMZM2G167794 // GRMZM2G068808 // GRMZM2G015605 // GRMZM2G090842 // GRMZM2G173090 // GRMZM2G471269 // GRMZM2G144224 //…
GO:0097305	P	response to alcohol	99	1177	2123	39469	1.6e-05	0.0047	// GRMZM2G404078 // GRMZM2G155911 // GRMZM2G029087 // GRMZM2G377904 // GRMZM2G104505 // GRMZM2G041328 // GRMZM2G567897 // GRMZM2G022627 // GRMZM2G037941 // GRMZM2G138152 // AC165178.2_FG004 // GRMZM5G872392 // AC197717.3_FG002 // GRMZM2G176519 // GRMZM2G155767 // GRMZM2G339943 // GRMZM2G167794 // GRMZM2G015605 // GRMZM2G090842 // GRMZM2G173090 // GRMZM2G471269 // GRMZM2G144224 // GRMZM2G333635 //…
GO:1900140	P	regulation of seedling development	21	1177	232	39469	1.8e-05	0.0052	// GRMZM2G074759 // GRMZM2G073324 // GRMZM2G340251 // GRMZM2G125501 // GRMZM2G351347 // GRMZM2G144224 // GRMZM2G155767 // GRMZM2G310431 // GRMZM2G366532 // GRMZM2G106429 // GRMZM2G452142 // GRMZM2G165926 // GRMZM2G147014 // AC198366.3_FG004 // GRMZM5G802801 // GRMZM2G024718 // GRMZM2G107484 // GRMZM2G356076 // GRMZM2G428391 // AC209784.3_FG007 // GRMZM2G060485
GO:0006987	P	activation of signaling protein activity involved in unfolded protein response	8	1177	33	39469	2e-05	0.0057	// GRMZM5G813217 // GRMZM2G415007 // GRMZM2G529313 // GRMZM2G074687 // GRMZM2G141931 // GRMZM2G436429 // GRMZM2G114793 // GRMZM2G399073
GO:0046685	P	response to arsenic-containing substance	11	1177	70	39469	2.2e-05	0.0061	// GRMZM2G335242 // GRMZM2G375517 // GRMZM2G046382 // GRMZM2G072909 // GRMZM2G333635 // GRMZM2G024959 // GRMZM2G158232 // GRMZM2G180983 // GRMZM2G479260 // GRMZM2G049767 // GRMZM2G441722
GO:0032075	P	positive regulation of nuclease activity	8	1177	34	39469	2.4e-05	0.0065	// GRMZM5G813217 // GRMZM2G415007 // GRMZM2G529313 // GRMZM2G074687 // GRMZM2G141931 // GRMZM2G436429 // GRMZM2G114793 // GRMZM2G399073
GO:0044699	P	single-organism process	887	1177	27617	39469	3e-05	0.008	// GRMZM2G149392 // GRMZM2G134980 // GRMZM2G475702 // GRMZM2G180971 // GRMZM2G180979 // GRMZM2G144024 // GRMZM2G088819 // GRMZM2G481529 // GRMZM2G028763 // GRMZM2G532534 // GRMZM2G026926 // GRMZM2G416120 // GRMZM2G388608 // GRMZM2G068244 // GRMZM2G118766 // GRMZM2G172956 // GRMZM2G446625 // GRMZM2G168261 // GRMZM2G031447 // GRMZM2G306851 // GRMZM2G007258 // GRMZM2G106017 // GRMZM2G095392 // GRMZM…
GO:0051592	P	response to calcium ion	9	1177	47	39469	3.1e-05	0.0081	// GRMZM2G069651 // GRMZM5G833699 // GRMZM2G112165 // GRMZM2G092190 // GRMZM2G152432 // GRMZM2G399073 // GRMZM2G012631 // GRMZM2G069922 // GRMZM2G324886
GO:0002696	P	positive regulation of leukocyte activation	7	1177	26	39469	3.7e-05	0.0095	// GRMZM2G161377 // GRMZM2G074790 // GRMZM2G056766 // GRMZM2G361605 // GRMZM2G023232 // GRMZM2G154789 // GRMZM2G020040
GO:0051345	P	positive regulation of hydrolase activity	25	1177	328	39469	4.4e-05	0.011	// GRMZM2G021816 // GRMZM2G005652 // GRMZM2G152432 // GRMZM2G038108 // GRMZM5G813217 // GRMZM2G087144 // GRMZM5G871572 // GRMZM2G114793 // GRMZM2G007675 // GRMZM2G070199 // GRMZM2G035063 // GRMZM2G036765 // GRMZM2G529313 // GRMZM2G074687 // GRMZM2G436429 // GRMZM2G119886 // GRMZM2G122935 // GRMZM2G071157 // GRMZM2G415007 // GRMZM5G834697 // GRMZM2G410812 // GRMZM2G141931 // GRMZM2G109624 // GRMZM…
GO:0010029	P	regulation of seed germination	18	1177	192	39469	4.5e-05	0.011	// GRMZM2G073324 // GRMZM2G340251 // GRMZM2G125501 // GRMZM2G351347 // GRMZM2G144224 // GRMZM2G155767 // GRMZM2G310431 // GRMZM2G366532 // GRMZM2G106429 // GRMZM2G165926 // GRMZM2G147014 // AC198366.3_FG004 // GRMZM5G802801 // GRMZM2G024718 // GRMZM2G074759 // GRMZM2G428391 // AC209784.3_FG007 // GRMZM2G060485
GO:0032501	P	multicellular organismal process	604	1177	17974	39469	5.1e-05	0.012	// GRMZM2G149392 // GRMZM2G134980 // GRMZM2G475702 // GRMZM2G180979 // GRMZM2G144024 // GRMZM2G088819 // GRMZM2G481529 // GRMZM2G028763 // GRMZM2G532534 // GRMZM2G026926 // GRMZM2G416120 // GRMZM2G118766 // GRMZM2G172956 // GRMZM2G168261 // GRMZM2G031447 // GRMZM2G306851 // GRMZM2G007258 // GRMZM2G106017 // GRMZM2G108477 // GRMZM2G008482 // GRMZM2G046537 // GRMZM2G176519 // GRMZM2G155767 // GRMZM…
GO:0051247	P	positive regulation of protein metabolic process	41	1177	692	39469	5.8e-05	0.014	// GRMZM2G404078 // GRMZM2G180691 // GRMZM2G452142 // GRMZM2G116243 // GRMZM2G027756 // GRMZM2G107484 // GRMZM2G356076 // GRMZM5G804658 // GRMZM5G813217 // GRMZM2G161377 // GRMZM2G459811 // AC209208.3_FG001 // GRMZM2G446999 // GRMZM2G030128 // GRMZM2G165926 // GRMZM2G038982 // GRMZM5G871572 // GRMZM2G114793 // GRMZM2G156517 // GRMZM2G056270 // GRMZM2G070199 // GRMZM2G035063 // GRMZM2G036765 // GR…
GO:0051084	P	'de novo' posttranslational protein folding	8	1177	40	39469	6.5e-05	0.015	// GRMZM2G099909 // GRMZM2G361605 // GRMZM2G056766 // GRMZM2G083716 // GRMZM2G023232 // GRMZM2G039886 // GRMZM2G110626 // GRMZM2G020040
GO:0045471	P	response to ethanol	8	1177	41	39469	7.6e-05	0.017	// GRMZM2G012455 // GRMZM2G375517 // GRMZM2G046382 // GRMZM2G333635 // GRMZM2G335242 // GRMZM2G158232 // GRMZM2G479260 // GRMZM2G049767
GO:0051085	P	chaperone mediated protein folding requiring cofactor	6	1177	20	39469	8.2e-05	0.018	// GRMZM2G361605 // GRMZM2G056766 // GRMZM2G083716 // GRMZM2G023232 // GRMZM2G039886 // GRMZM2G020040
GO:0006458	P	'de novo' protein folding	8	1177	42	39469	8.8e-05	0.019	// GRMZM2G099909 // GRMZM2G361605 // GRMZM2G056766 // GRMZM2G083716 // GRMZM2G023232 // GRMZM2G039886 // GRMZM2G110626 // GRMZM2G020040
GO:0072657	P	protein localization to membrane	31	1177	476	39469	9.3e-05	0.02	// GRMZM2G098667 // GRMZM2G010091 // GRMZM2G088819 // GRMZM2G045976 // GRMZM2G104505 // GRMZM5G846196 // GRMZM2G060109 // GRMZM2G053831 // GRMZM2G466543 // GRMZM2G361605 // GRMZM2G379835 // AC197717.3_FG002 // GRMZM2G152919 // GRMZM2G020040 // GRMZM2G024718 // GRMZM2G120839 // GRMZM2G056766 // GRMZM2G335738 // GRMZM2G029087 // GRMZM2G119886 // GRMZM2G169000 // GRMZM2G040030 // GRMZM2G061900 // GR…
GO:0010604	P	positive regulation of macromolecule metabolic process	90	1177	1984	39469	9.7e-05	0.021	// GRMZM2G404078 // GRMZM2G116243 // GRMZM2G532534 // GRMZM2G163975 // GRMZM2G041328 // GRMZM2G138152 // GRMZM2G361605 // GRMZM2G095392 // GRMZM2G171365 // GRMZM2G046021 // AC197717.3_FG002 // GRMZM2G156099 // GRMZM2G529313 // GRMZM2G056766 // GRMZM2G454306 // GRMZM2G023232 // GRMZM2G180983 // GRMZM2G410812 // GRMZM2G108463 // GRMZM2G065822 // GRMZM2G180691 // GRMZM5G813217 // AC209208.3_FG001 //…
GO:0090150	P	establishment of protein localization to membrane	30	1177	456	39469	0.0001	0.021	// GRMZM2G098667 // GRMZM2G010091 // GRMZM2G088819 // GRMZM2G045976 // GRMZM2G104505 // GRMZM5G846196 // GRMZM2G060109 // GRMZM2G053831 // GRMZM2G466543 // GRMZM2G361605 // GRMZM2G379835 // AC197717.3_FG002 // GRMZM2G152919 // GRMZM2G020040 // GRMZM2G024718 // GRMZM2G120839 // GRMZM2G056766 // GRMZM2G029087 // GRMZM2G119886 // GRMZM2G169000 // GRMZM2G040030 // GRMZM2G061900 // GRMZM2G127893 // GR…
GO:0030433	P	ER-associated ubiquitin-dependent protein catabolic process	10	1177	71	39469	0.00012	0.024	// GRMZM5G813217 // GRMZM2G112609 // GRMZM2G415007 // GRMZM2G036765 // GRMZM2G024718 // GRMZM2G141931 // GRMZM2G114793 // GRMZM2G051262 // GRMZM2G399073 // GRMZM2G082976
GO:0090351	P	seedling development	40	1177	694	39469	0.00012	0.025	// GRMZM2G048008 // GRMZM2G025536 // GRMZM2G366532 // GRMZM2G106429 // GRMZM2G028397 // GRMZM2G452142 // GRMZM2G028108 // GRMZM5G802801 // GRMZM2G145128 // GRMZM2G107484 // GRMZM2G356076 // GRMZM2G030128 // AC209784.3_FG007 // GRMZM2G165926 // GRMZM2G340251 // GRMZM2G138152 // GRMZM2G060485 // GRMZM6G935329 // AC209208.3_FG003 // GRMZM2G073324 // GRMZM2G147014 // GRMZM2G155767 // GRMZM2G339943 //…
GO:0051208	P	sequestering of calcium ion	6	1177	22	39469	0.00013	0.025	// GRMZM5G813217 // GRMZM2G074687 // GRMZM2G029951 // GRMZM2G141931 // GRMZM2G152432 // GRMZM2G399073
GO:0019243	P	methylglyoxal catabolic process to D-lactate via S-lactoyl-glutathione	11	1177	87	39469	0.00013	0.025	// GRMZM2G153815 // GRMZM2G031954 // GRMZM2G072909 // GRMZM2G414528 // GRMZM2G024959 // GRMZM2G110140 // GRMZM2G173354 // GRMZM2G111697 // GRMZM2G145101 // GRMZM2G090842 // GRMZM2G371063
GO:0036503	P	ERAD pathway	10	1177	72	39469	0.00013	0.025	// GRMZM5G813217 // GRMZM2G112609 // GRMZM2G415007 // GRMZM2G036765 // GRMZM2G024718 // GRMZM2G141931 // GRMZM2G114793 // GRMZM2G051262 // GRMZM2G399073 // GRMZM2G082976
GO:0061727	P	methylglyoxal catabolic process to lactate	11	1177	87	39469	0.00013	0.025	// GRMZM2G153815 // GRMZM2G031954 // GRMZM2G072909 // GRMZM2G414528 // GRMZM2G024959 // GRMZM2G110140 // GRMZM2G173354 // GRMZM2G111697 // GRMZM2G145101 // GRMZM2G090842 // GRMZM2G371063
GO:0042182	P	ketone catabolic process	12	1177	103	39469	0.00013	0.025	// GRMZM2G153815 // GRMZM2G031954 // GRMZM2G072909 // GRMZM2G414528 // GRMZM2G024959 // GRMZM2G354909 // GRMZM2G110140 // GRMZM2G173354 // GRMZM2G111697 // GRMZM2G145101 // GRMZM2G090842 // GRMZM2G371063
GO:0044767	P	single-organism developmental process	536	1177	15861	39469	0.00014	0.025	// GRMZM2G149392 // GRMZM2G134980 // GRMZM2G475702 // GRMZM2G180979 // GRMZM2G144024 // GRMZM2G135456 // GRMZM2G481529 // GRMZM2G028763 // GRMZM2G532534 // GRMZM2G026926 // GRMZM2G416120 // GRMZM2G136887 // GRMZM2G172956 // GRMZM2G168261 // GRMZM2G031447 // GRMZM2G007258 // GRMZM2G106017 // GRMZM2G108477 // GRMZM2G008482 // GRMZM2G046537 // GRMZM2G176519 // GRMZM2G155767 // GRMZM2G097059 // GRMZM…
GO:0050789	P	regulation of biological process	698	1177	21285	39469	0.00014	0.026	// GRMZM2G149392 // GRMZM2G134980 // GRMZM2G475702 // GRMZM2G180979 // GRMZM2G144024 // GRMZM2G088819 // GRMZM2G368765 // GRMZM2G174984 // GRMZM2G028763 // GRMZM2G532534 // GRMZM2G026926 // GRMZM2G170727 // GRMZM2G388608 // GRMZM2G118766 // GRMZM2G567897 // GRMZM2G037941 // GRMZM2G022945 // GRMZM2G031447 // GRMZM2G306851 // GRMZM2G007258 // GRMZM2G007736 // GRMZM2G106017 // GRMZM2G095392 // GRMZM…
GO:0051596	P	methylglyoxal catabolic process	11	1177	88	39469	0.00014	0.026	// GRMZM2G153815 // GRMZM2G031954 // GRMZM2G072909 // GRMZM2G414528 // GRMZM2G024959 // GRMZM2G110140 // GRMZM2G173354 // GRMZM2G111697 // GRMZM2G145101 // GRMZM2G090842 // GRMZM2G371063
GO:0044707	P	single-multicellular organism process	532	1177	15747	39469	0.00015	0.027	// GRMZM2G149392 // GRMZM2G134980 // GRMZM2G475702 // GRMZM2G180979 // GRMZM2G144024 // GRMZM2G135456 // GRMZM2G481529 // GRMZM2G028763 // GRMZM2G532534 // GRMZM2G026926 // GRMZM2G416120 // GRMZM2G136887 // GRMZM2G172956 // GRMZM2G168261 // GRMZM2G031447 // GRMZM2G306851 // GRMZM2G007258 // GRMZM2G106017 // GRMZM2G108477 // GRMZM2G008482 // GRMZM2G046537 // GRMZM2G176519 // GRMZM2G155767 // GRMZM…
GO:0032270	P	positive regulation of cellular protein metabolic process	39	1177	678	39469	0.00015	0.027	// GRMZM2G404078 // GRMZM2G180691 // GRMZM2G452142 // GRMZM2G027756 // GRMZM2G107484 // GRMZM2G356076 // GRMZM5G804658 // GRMZM5G813217 // GRMZM2G459811 // AC209208.3_FG001 // GRMZM2G446999 // GRMZM2G030128 // GRMZM2G165926 // GRMZM2G038982 // GRMZM5G871572 // GRMZM2G114793 // GRMZM2G156517 // GRMZM2G056270 // GRMZM2G070199 // GRMZM2G035063 // GRMZM2G036765 // GRMZM2G529313 // GRMZM2G074687 // GR…
GO:0051716	P	cellular response to stimulus	380	1177	10813	39469	0.00015	0.027	// GRMZM2G155911 // GRMZM2G144024 // GRMZM2G029087 // GRMZM2G026926 // GRMZM2G416120 // GRMZM2G388608 // GRMZM2G037941 // GRMZM2G031447 // GRMZM2G306851 // GRMZM2G024851 // GRMZM2G095392 // GRMZM2G046021 // GRMZM2G046537 // AC197717.3_FG002 // GRMZM2G176519 // GRMZM2G155767 // GRMZM2G099231 // GRMZM2G083841 // GRMZM2G091672 // GRMZM2G088819 // GRMZM2G112165 // GRMZM2G122935 // GRMZM2G401835 // GR…
GO:0009438	P	methylglyoxal metabolic process	11	1177	90	39469	0.00017	0.028	// GRMZM2G153815 // GRMZM2G031954 // GRMZM2G072909 // GRMZM2G414528 // GRMZM2G024959 // GRMZM2G110140 // GRMZM2G173354 // GRMZM2G111697 // GRMZM2G145101 // GRMZM2G090842 // GRMZM2G371063
GO:0006089	P	lactate metabolic process	11	1177	90	39469	0.00017	0.028	// GRMZM2G153815 // GRMZM2G031954 // GRMZM2G072909 // GRMZM2G414528 // GRMZM2G024959 // GRMZM2G110140 // GRMZM2G173354 // GRMZM2G111697 // GRMZM2G145101 // GRMZM2G090842 // GRMZM2G371063
GO:0009725	P	response to hormone	176	1177	4502	39469	0.00017	0.028	// GRMZM2G404078 // GRMZM2G010091 // GRMZM2G155911 // GRMZM2G029087 // GRMZM2G174984 // GRMZM2G105834 // GRMZM2G377904 // GRMZM2G104505 // GRMZM2G041328 // GRMZM2G567897 // GRMZM2G022627 // GRMZM2G165926 // GRMZM2G138152 // AC165178.2_FG004 // GRMZM2G090842 // GRMZM2G171365 // GRMZM5G872392 // GRMZM2G379835 // AC198403.3_FG001 // AC197717.3_FG002 // GRMZM2G176519 // GRMZM2G155767 // GRMZM2G339943…
GO:0010187	P	negative regulation of seed germination	10	1177	75	39469	0.00017	0.029	// GRMZM2G340251 // GRMZM2G125501 // GRMZM2G024718 // GRMZM2G366532 // GRMZM2G106429 // AC198366.3_FG004 // GRMZM5G802801 // GRMZM2G310431 // GRMZM2G428391 // AC209784.3_FG007
GO:0034605	P	cellular response to heat	9	1177	61	39469	0.00019	0.03	// GRMZM2G010871 // GRMZM2G127510 // GRMZM2G336858 // GRMZM2G173090 // GRMZM2G143878 // GRMZM2G312521 // GRMZM2G143718 // GRMZM2G154685 // GRMZM2G017804
GO:0044267	P	cellular protein metabolic process	366	1177	10395	39469	0.00019	0.03	// GRMZM2G134980 // GRMZM2G475702 // GRMZM2G180979 // GRMZM2G088819 // GRMZM2G368765 // GRMZM2G118731 // GRMZM2G416120 // GRMZM2G567897 // GRMZM2G162968 // GRMZM2G134917 // GRMZM2G095392 // GRMZM2G046021 // GRMZM2G176519 // GRMZM2G155767 // GRMZM2G099547 // GRMZM2G307368 // GRMZM2G029087 // GRMZM2G112165 // GRMZM2G471269 // GRMZM2G360352 // GRMZM2G095025 // GRMZM2G410812 // GRMZM2G038982 // GRMZM…
GO:0007275	P	multicellular organism development	520	1177	15387	39469	0.00019	0.03	// GRMZM2G149392 // GRMZM2G134980 // GRMZM2G475702 // GRMZM2G180979 // GRMZM2G144024 // GRMZM2G135456 // GRMZM2G481529 // GRMZM2G028763 // GRMZM2G532534 // GRMZM2G026926 // GRMZM2G416120 // GRMZM2G136887 // GRMZM2G172956 // GRMZM2G168261 // GRMZM2G031447 // GRMZM2G007258 // GRMZM2G106017 // GRMZM2G108477 // GRMZM2G008482 // GRMZM2G046537 // GRMZM2G176519 // GRMZM2G155767 // GRMZM2G097059 // GRMZM…
GO:0090332	P	stomatal closure	10	1177	76	39469	0.00019	0.03	// GRMZM2G340251 // GRMZM2G024718 // GRMZM2G366532 // GRMZM2G106429 // GRMZM2G027851 // GRMZM2G475948 // GRMZM5G802801 // GRMZM2G310431 // GRMZM2G428391 // AC209784.3_FG007
GO:0044710	P	single-organism metabolic process	513	1177	15163	39469	0.0002	0.031	// GRMZM2G475702 // GRMZM2G180979 // GRMZM2G029087 // GRMZM2G481529 // GRMZM2G028763 // GRMZM2G026926 // GRMZM2G139512 // GRMZM2G306851 // GRMZM2G095392 // GRMZM2G046537 // GRMZM2G155911 // AC211532.3_FG001 // GRMZM2G176519 // GRMZM2G155767 // GRMZM2G099231 // GRMZM2G083841 // GRMZM5G876160 // GRMZM2G135456 // GRMZM2G414528 // GRMZM2G122935 // GRMZM2G428391 // GRMZM2G173090 // GRMZM2G379252 // GR…
GO:0051241	P	negative regulation of multicellular organismal process	27	1177	408	39469	0.0002	0.031	// GRMZM2G074351 // GRMZM2G180691 // GRMZM2G143878 // GRMZM2G336858 // GRMZM2G106429 // GRMZM5G802801 // GRMZM2G059102 // GRMZM2G340251 // GRMZM2G161377 // GRMZM2G306851 // AC209784.3_FG007 // GRMZM2G024718 // GRMZM2G125501 // GRMZM2G366532 // GRMZM2G109624 // GRMZM2G074687 // AC198366.3_FG004 // GRMZM2G310431 // GRMZM2G110198 // GRMZM2G428391 // GRMZM2G168108 // GRMZM2G465553 // GRMZM2G119345 //…
GO:0009736	P	cytokinin-activated signaling pathway	16	1177	180	39469	0.00021	0.031	// GRMZM2G037941 // GRMZM2G167794 // GRMZM2G060485 // GRMZM2G003466 // GRMZM2G055204 // GRMZM2G336858 // AC199765.4_FG008 // GRMZM2G325650 // GRMZM2G027794 // GRMZM2G341959 // GRMZM2G020742 // GRMZM2G014154 // GRMZM2G003379 // GRMZM2G155767 // GRMZM2G154685 // GRMZM2G012263
GO:0006366	P	transcription from RNA polymerase II promoter	76	1177	1649	39469	0.00021	0.031	// GRMZM2G390160 // GRMZM2G163975 // GRMZM2G119261 // GRMZM2G113790 // GRMZM2G170148 // GRMZM2G151717 // AC186287.7_FG005 // AC233979.1_FG008 // GRMZM2G172883 // GRMZM2G131733 // GRMZM2G119316 // GRMZM2G045854 // GRMZM2G024959 // GRMZM2G006806 // GRMZM2G307823 // GRMZM2G060109 // GRMZM2G087787 // GRMZM2G145996 // GRMZM2G136887 // GRMZM5G813217 // AC218972.3_FG002 // GRMZM2G069254 // GRMZM2G072909…
GO:0046688	P	response to copper ion	10	1177	77	39469	0.00021	0.031	// GRMZM2G375517 // GRMZM2G046382 // GRMZM2G320786 // GRMZM2G333635 // GRMZM2G335242 // GRMZM2G029951 // GRMZM2G158232 // GRMZM2G479260 // GRMZM2G007151 // GRMZM2G049767
GO:0071368	P	cellular response to cytokinin stimulus	16	1177	181	39469	0.00022	0.032	// GRMZM2G037941 // GRMZM2G167794 // GRMZM2G060485 // GRMZM2G003466 // GRMZM2G055204 // GRMZM2G336858 // AC199765.4_FG008 // GRMZM2G325650 // GRMZM2G027794 // GRMZM2G341959 // GRMZM2G020742 // GRMZM2G014154 // GRMZM2G003379 // GRMZM2G155767 // GRMZM2G154685 // GRMZM2G012263
GO:0071310	P	cellular response to organic substance	148	1177	3701	39469	0.00023	0.033	// GRMZM2G404078 // GRMZM2G048008 // GRMZM2G010091 // GRMZM2G155911 // GRMZM2G366532 // GRMZM2G029087 // GRMZM2G007151 // GRMZM6G548844 // GRMZM2G041328 // GRMZM2G037941 // GRMZM2G138152 // GRMZM2G024851 // GRMZM2G119722 // GRMZM2G377904 // GRMZM5G872392 // GRMZM2G379835 // AC198403.3_FG001 // AC197717.3_FG002 // GRMZM2G176519 // GRMZM2G155767 // GRMZM2G156099 // GRMZM2G339943 // GRMZM2G167794 //…
GO:0032787	P	monocarboxylic acid metabolic process	117	1177	2802	39469	0.00023	0.033	// GRMZM2G026532 // GRMZM2G072909 // GRMZM2G155911 // GRMZM2G366532 // GRMZM2G029087 // GRMZM2G005522 // GRMZM2G481529 // GRMZM2G087787 // GRMZM2G145101 // GRMZM2G138152 // AC165178.2_FG004 // GRMZM2G090842 // GRMZM2G306851 // GRMZM2G180625 // GRMZM2G046537 // GRMZM2G068808 // GRMZM2G088819 // GRMZM2G414528 // GRMZM2G389362 // GRMZM2G308351 // GRMZM2G428391 // GRMZM2G168108 // GRMZM2G471269 // GR…
GO:0034613	P	cellular protein localization	84	1177	1874	39469	0.00024	0.033	// GRMZM2G020040 // GRMZM2G099481 // GRMZM2G098667 // GRMZM2G441903 // GRMZM2G010091 // GRMZM2G075680 // GRMZM2G029087 // GRMZM2G163807 // GRMZM2G152432 // GRMZM2G045976 // GRMZM5G856434 // GRMZM2G104505 // GRMZM2G101413 // GRMZM2G053600 // GRMZM2G059102 // GRMZM2G129150 // GRMZM5G846196 // GRMZM2G171365 // GRMZM2G103490 // GRMZM2G321404 // GRMZM2G112609 // GRMZM2G036765 // GRMZM2G416142 // GRMZM…
GO:0009845	P	seed germination	37	1177	646	39469	0.00024	0.034	// GRMZM2G048008 // GRMZM2G025536 // GRMZM2G366532 // GRMZM2G106429 // GRMZM2G028397 // GRMZM2G028108 // GRMZM5G802801 // GRMZM2G145128 // GRMZM2G030128 // AC209784.3_FG007 // GRMZM2G165926 // GRMZM2G340251 // GRMZM2G138152 // GRMZM2G060485 // GRMZM6G935329 // AC209208.3_FG003 // GRMZM2G073324 // GRMZM2G147014 // GRMZM2G155767 // GRMZM2G339943 // GRMZM2G125501 // GRMZM2G024718 // AC198366.3_FG004…
GO:0051336	P	regulation of hydrolase activity	32	1177	529	39469	0.00025	0.035	// GRMZM2G134980 // GRMZM2G021816 // GRMZM2G058402 // GRMZM2G005652 // GRMZM2G152432 // GRMZM2G118731 // GRMZM2G038108 // GRMZM2G030128 // GRMZM5G813217 // GRMZM2G087144 // GRMZM2G095392 // GRMZM5G871572 // GRMZM2G114793 // GRMZM2G007675 // GRMZM2G070199 // GRMZM2G035063 // GRMZM2G036765 // GRMZM2G529313 // GRMZM2G074687 // GRMZM2G364069 // GRMZM2G436429 // GRMZM2G119886 // GRMZM2G122935 // GRMZM…
GO:0033674	P	positive regulation of kinase activity	23	1177	329	39469	0.00028	0.038	// GRMZM2G404078 // GRMZM2G180691 // GRMZM2G452142 // GRMZM2G027756 // GRMZM2G107484 // GRMZM2G356076 // GRMZM5G813217 // AC209208.3_FG001 // GRMZM2G030128 // GRMZM2G038982 // GRMZM5G871572 // GRMZM2G114793 // GRMZM2G529313 // GRMZM2G074687 // GRMZM2G454306 // GRMZM2G436429 // GRMZM2G110572 // GRMZM2G415007 // GRMZM5G834697 // GRMZM2G448213 // GRMZM2G141931 // GRMZM2G108463 // GRMZM2G399073
GO:0001934	P	positive regulation of protein phosphorylation	26	1177	397	39469	0.0003	0.041	// GRMZM2G404078 // GRMZM2G180691 // GRMZM2G452142 // GRMZM2G027756 // GRMZM2G107484 // GRMZM2G356076 // GRMZM5G813217 // AC209208.3_FG001 // GRMZM2G446999 // GRMZM2G030128 // GRMZM2G038982 // GRMZM5G871572 // GRMZM2G114793 // GRMZM2G529313 // GRMZM2G074687 // GRMZM2G454306 // GRMZM2G436429 // GRMZM2G110572 // GRMZM2G415007 // GRMZM5G834697 // GRMZM2G448213 // GRMZM2G141931 // GRMZM2G108463 // GR…
GO:0019538	P	protein metabolic process	400	1177	11559	39469	0.00032	0.043	// GRMZM2G134980 // GRMZM2G475702 // GRMZM2G180979 // GRMZM2G088819 // GRMZM2G368765 // GRMZM2G118731 // GRMZM2G416120 // GRMZM2G567897 // GRMZM2G162968 // GRMZM2G134917 // GRMZM2G095392 // GRMZM2G046021 // GRMZM2G046537 // GRMZM2G176519 // GRMZM2G155767 // GRMZM2G099547 // GRMZM2G307368 // GRMZM2G029087 // GRMZM2G112165 // GRMZM2G029780 // GRMZM2G471269 // GRMZM2G360352 // GRMZM2G095025 // GRMZM…
GO:0050867	P	positive regulation of cell activation	7	1177	39	39469	0.00033	0.044	// GRMZM2G161377 // GRMZM2G074790 // GRMZM2G056766 // GRMZM2G361605 // GRMZM2G023232 // GRMZM2G154789 // GRMZM2G020040
GO:0016567	P	protein ubiquitination	54	1177	1089	39469	0.00035	0.045	// GRMZM2G155285 // GRMZM2G389789 // GRMZM2G475702 // GRMZM2G048008 // GRMZM2G124701 // GRMZM2G028397 // GRMZM2G142816 // GRMZM5G839763 // GRMZM2G444075 // GRMZM2G038335 // GRMZM2G006965 // GRMZM2G030805 // AC209784.3_FG007 // GRMZM2G567897 // GRMZM2G118637 // GRMZM2G337425 // GRMZM2G441903 // GRMZM2G362883 // GRMZM2G459811 // GRMZM2G325650 // GRMZM2G165926 // GRMZM2G151649 // GRMZM5G871572 // GR…
GO:0009735	P	response to cytokinin	28	1177	449	39469	0.00038	0.049	// GRMZM2G096115 // GRMZM2G336858 // AC199765.4_FG008 // GRMZM2G111697 // GRMZM2G174984 // GRMZM2G105834 // GRMZM2G014154 // GRMZM2G441722 // GRMZM2G037941 // GRMZM2G030784 // GRMZM2G060485 // GRMZM2G325650 // GRMZM2G165926 // GRMZM2G176519 // GRMZM2G155767 // GRMZM2G167794 // GRMZM2G003466 // GRMZM2G341959 // GRMZM2G020742 // GRMZM2G074759 // GRMZM2G003379 // GRMZM2G090842 // GRMZM2G101818 // GR…
GO:0051239	P	regulation of multicellular organismal process	98	1177	2299	39469	0.00039	0.05	// GRMZM2G134980 // GRMZM2G475702 // GRMZM2G048008 // GRMZM2G366532 // GRMZM2G118731 // GRMZM2G041328 // GRMZM2G055607 // GRMZM2G073324 // GRMZM2G138152 // GRMZM2G306851 // GRMZM2G147014 // GRMZM2G171365 // GRMZM2G046021 // GRMZM2G155767 // GRMZM2G156099 // GRMZM2G339943 // GRMZM2G056766 // GRMZM2G110626 // GRMZM2G428391 // GRMZM2G071157 // GRMZM2G168108 // GRMZM2G144224 // GRMZM2G143878 // GRMZM…
GO:0031323	P	regulation of cellular metabolic process	361	1177	10336	39469	0.00039	0.05	// GRMZM2G180979 // GRMZM2G088819 // GRMZM2G532534 // GRMZM2G026926 // GRMZM2G118766 // GRMZM2G022945 // GRMZM2G007258 // GRMZM2G095392 // GRMZM2G046021 // GRMZM2G008482 // GRMZM2G046537 // GRMZM2G155911 // AC197717.3_FG002 // GRMZM2G155767 // GRMZM2G097059 // GRMZM2G135456 // GRMZM2G122935 // GRMZM2G173090 // GRMZM2G165972 // GRMZM2G410812 // GRMZM2G063603 // GRMZM2G114613 // GRMZM2G318375 // GR…
GO:0042327	P	positive regulation of phosphorylation	26	1177	406	39469	0.00042	0.052	// GRMZM2G404078 // GRMZM2G180691 // GRMZM2G452142 // GRMZM2G027756 // GRMZM2G107484 // GRMZM2G356076 // GRMZM5G813217 // AC209208.3_FG001 // GRMZM2G446999 // GRMZM2G030128 // GRMZM2G038982 // GRMZM5G871572 // GRMZM2G114793 // GRMZM2G529313 // GRMZM2G074687 // GRMZM2G454306 // GRMZM2G436429 // GRMZM2G110572 // GRMZM2G415007 // GRMZM5G834697 // GRMZM2G448213 // GRMZM2G141931 // GRMZM2G108463 // GR…
GO:0031401	P	positive regulation of protein modification process	32	1177	547	39469	0.00044	0.053	// GRMZM2G404078 // GRMZM2G180691 // GRMZM2G452142 // GRMZM2G027756 // GRMZM2G107484 // GRMZM2G356076 // GRMZM5G813217 // GRMZM2G459811 // AC209208.3_FG001 // GRMZM2G446999 // GRMZM2G030128 // GRMZM2G165926 // GRMZM2G038982 // GRMZM5G871572 // GRMZM2G114793 // GRMZM2G156517 // GRMZM2G056270 // GRMZM2G529313 // GRMZM2G074687 // GRMZM2G454306 // GRMZM2G436429 // GRMZM2G110572 // GRMZM2G415007 // GR…
GO:0070727	P	cellular macromolecule localization	89	1177	2052	39469	0.00043	0.053	// GRMZM2G010091 // GRMZM2G029087 // GRMZM2G163807 // GRMZM2G104505 // GRMZM5G856434 // GRMZM2G321404 // GRMZM2G156643 // GRMZM2G361605 // GRMZM2G171365 // GRMZM2G379835 // GRMZM2G109731 // GRMZM2G155767 // GRMZM2G099528 // GRMZM2G529313 // GRMZM2G056766 // GRMZM2G088819 // GRMZM2G389362 // GRMZM2G119886 // GRMZM2G144813 // GRMZM2G175642 // GRMZM2G473162 // GRMZM2G023232 // GRMZM2G147046 // GRMZM…
GO:0051251	P	positive regulation of lymphocyte activation	5	1177	18	39469	0.00044	0.053	// GRMZM2G154789 // GRMZM2G056766 // GRMZM2G361605 // GRMZM2G020040 // GRMZM2G023232
GO:0071495	P	cellular response to endogenous stimulus	119	1177	2913	39469	0.00046	0.055	// GRMZM2G404078 // GRMZM2G010091 // GRMZM2G155911 // GRMZM2G029087 // GRMZM2G446999 // GRMZM2G026926 // GRMZM2G377904 // GRMZM6G548844 // GRMZM2G041328 // GRMZM2G037941 // GRMZM2G138152 // GRMZM5G872392 // GRMZM2G379835 // AC198403.3_FG001 // AC197717.3_FG002 // GRMZM2G176519 // GRMZM2G155767 // GRMZM2G167794 // GRMZM2G068808 // GRMZM2G088819 // GRMZM2G401835 // GRMZM2G173090 // GRMZM2G471269 //…
GO:0006605	P	protein targeting	57	1177	1186	39469	0.0005	0.06	// GRMZM2G098667 // GRMZM2G441903 // GRMZM2G010091 // GRMZM2G088819 // GRMZM2G045976 // GRMZM2G104505 // GRMZM2G053600 // GRMZM2G059102 // GRMZM5G846196 // GRMZM2G171365 // GRMZM2G103490 // GRMZM5G856434 // GRMZM2G060109 // GRMZM2G416142 // GRMZM2G070620 // GRMZM2G466543 // GRMZM2G156643 // GRMZM2G361605 // GRMZM2G156174 // GRMZM2G030128 // GRMZM2G165926 // GRMZM2G106590 // GRMZM2G379835 // GRMZM…
GO:0019222	P	regulation of metabolic process	397	1177	11538	39469	0.00054	0.064	// GRMZM2G180979 // GRMZM2G088819 // GRMZM2G532534 // GRMZM2G026926 // GRMZM2G118766 // GRMZM2G022945 // GRMZM2G007258 // GRMZM2G095392 // GRMZM2G046021 // GRMZM2G008482 // GRMZM2G046537 // GRMZM2G155911 // AC197717.3_FG002 // GRMZM2G155767 // GRMZM2G097059 // GRMZM2G135456 // GRMZM2G112165 // GRMZM2G122935 // GRMZM2G173090 // GRMZM2G029780 // GRMZM2G165972 // GRMZM2G410812 // GRMZM2G063603 // GR…
GO:0045860	P	positive regulation of protein kinase activity	22	1177	325	39469	0.00057	0.064	// GRMZM2G404078 // GRMZM2G180691 // GRMZM2G452142 // GRMZM2G027756 // GRMZM2G107484 // GRMZM2G356076 // GRMZM5G813217 // AC209208.3_FG001 // GRMZM2G038982 // GRMZM5G871572 // GRMZM2G114793 // GRMZM2G529313 // GRMZM2G074687 // GRMZM2G454306 // GRMZM2G436429 // GRMZM2G110572 // GRMZM2G415007 // GRMZM5G834697 // GRMZM2G448213 // GRMZM2G141931 // GRMZM2G108463 // GRMZM2G399073
GO:0051093	P	negative regulation of developmental process	24	1177	369	39469	0.00056	0.064	// GRMZM2G074351 // GRMZM2G180691 // GRMZM2G336858 // GRMZM2G106429 // GRMZM5G802801 // GRMZM2G059102 // GRMZM2G340251 // GRMZM5G871572 // AC209784.3_FG007 // GRMZM2G024718 // GRMZM2G125501 // GRMZM2G366532 // GRMZM2G109624 // GRMZM2G074687 // AC198366.3_FG004 // GRMZM2G310431 // GRMZM2G007151 // GRMZM2G428391 // GRMZM2G465553 // GRMZM2G143878 // GRMZM2G108716 // GRMZM2G001289 // GRMZM2G143718 //…
GO:0046683	P	response to organophosphorus	7	1177	43	39469	0.00056	0.064	// GRMZM5G813217 // GRMZM2G138152 // GRMZM2G088689 // GRMZM2G010775 // GRMZM2G029951 // GRMZM2G141931 // GRMZM2G399073
GO:0046185	P	aldehyde catabolic process	11	1177	105	39469	0.00056	0.064	// GRMZM2G153815 // GRMZM2G031954 // GRMZM2G072909 // GRMZM2G414528 // GRMZM2G024959 // GRMZM2G110140 // GRMZM2G173354 // GRMZM2G111697 // GRMZM2G145101 // GRMZM2G090842 // GRMZM2G371063
GO:0043281	P	regulation of cysteine-type endopeptidase activity involved in apoptotic process	8	1177	57	39469	0.00056	0.064	// GRMZM2G035063 // GRMZM2G415007 // GRMZM2G036765 // GRMZM2G410812 // GRMZM5G871572 // GRMZM2G114793 // GRMZM2G017804 // GRMZM2G070199
GO:1902589	P	single-organism organelle organization	83	1177	1904	39469	0.00058	0.064	// GRMZM2G481373 // GRMZM2G072892 // AC205703.4_FG002 // GRMZM2G048008 // GRMZM2G180691 // GRMZM2G024668 // GRMZM2G300786 // GRMZM2G336858 // AC199765.4_FG008 // GRMZM2G023232 // GRMZM2G167280 // GRMZM2G152432 // GRMZM2G027756 // GRMZM2G003379 // GRMZM2G104505 // GRMZM2G107484 // GRMZM2G356076 // GRMZM2G039113 // GRMZM2G441722 // GRMZM5G813217 // GRMZM2G149843 // GRMZM2G036765 // GRMZM2G465833 //…
GO:0065007	P	biological regulation	735	1177	22769	39469	0.00059	0.064	// GRMZM2G149392 // GRMZM2G134980 // GRMZM2G475702 // GRMZM2G180979 // GRMZM2G144024 // GRMZM2G088819 // GRMZM2G174984 // GRMZM2G532534 // GRMZM2G026926 // GRMZM2G416120 // GRMZM2G388608 // GRMZM2G118766 // GRMZM2G172956 // GRMZM2G162968 // GRMZM2G022945 // GRMZM2G031447 // GRMZM2G306851 // GRMZM2G007258 // GRMZM2G007736 // GRMZM2G106017 // GRMZM2G095392 // GRMZM2G046021 // GRMZM2G008482 // GRMZM…
GO:0009409	P	response to cold	62	1177	1328	39469	0.00059	0.064	// GRMZM2G117633 // GRMZM2G404078 // GRMZM2G129169 // GRMZM2G098667 // GRMZM2G441903 // GRMZM2G131205 // GRMZM2G083716 // GRMZM2G336858 // GRMZM2G029087 // GRMZM2G028397 // GRMZM2G096115 // GRMZM2G341729 // GRMZM2G030128 // GRMZM2G059102 // GRMZM2G441722 // GRMZM5G813217 // GRMZM2G060109 // GRMZM2G041415 // GRMZM2G055204 // GRMZM2G466543 // GRMZM2G048008 // GRMZM2G108716 // GRMZM2G337819 // GRMZM…
GO:0008104	P	protein localization	101	1177	2413	39469	0.00058	0.064	// GRMZM2G010091 // GRMZM2G029087 // GRMZM2G163807 // GRMZM2G104505 // GRMZM5G856434 // GRMZM2G321404 // GRMZM2G156643 // GRMZM2G361605 // GRMZM2G171365 // GRMZM2G379835 // GRMZM2G109731 // GRMZM2G155767 // GRMZM2G099528 // GRMZM2G529313 // GRMZM2G056766 // GRMZM2G088819 // GRMZM2G389362 // GRMZM2G119886 // GRMZM2G144813 // GRMZM2G152929 // GRMZM2G175642 // AC197717.3_FG002 // GRMZM2G473162 // GR…
GO:2000116	P	regulation of cysteine-type endopeptidase activity	8	1177	58	39469	0.00063	0.068	// GRMZM2G035063 // GRMZM2G415007 // GRMZM2G036765 // GRMZM2G410812 // GRMZM5G871572 // GRMZM2G114793 // GRMZM2G017804 // GRMZM2G070199
GO:0051171	P	regulation of nitrogen compound metabolic process	273	1177	7623	39469	0.00065	0.07	// GRMZM2G117633 // GRMZM2G404078 // GRMZM2G409865 // GRMZM2G072909 // GRMZM2G021816 // GRMZM2G180979 // AC233979.1_FG008 // GRMZM2G135456 // GRMZM2G361210 // GRMZM2G116243 // GRMZM2G532534 // GRMZM2G026926 // GRMZM2G481373 // GRMZM2G180422 // GRMZM2G087787 // GRMZM2G074634 // GRMZM2G136887 // GRMZM2G317738 // GRMZM2G146143 // GRMZM2G087144 // GRMZM2G022945 // GRMZM2G371890 // GRMZM2G083138 // GR…
GO:0032092	P	positive regulation of protein binding	5	1177	20	39469	0.00066	0.07	// GRMZM2G023232 // GRMZM2G056766 // GRMZM2G361605 // GRMZM2G020040 // GRMZM2G109624
GO:0009893	P	positive regulation of metabolic process	114	1177	2803	39469	0.00071	0.073	// GRMZM2G404078 // GRMZM2G155911 // GRMZM2G005522 // GRMZM2G116243 // GRMZM2G532534 // GRMZM2G104505 // GRMZM2G163975 // GRMZM2G041328 // GRMZM2G415007 // GRMZM2G138152 // GRMZM2G156643 // GRMZM2G361605 // GRMZM2G095392 // GRMZM2G171365 // GRMZM2G046021 // AC197717.3_FG002 // GRMZM2G156099 // GRMZM2G529313 // GRMZM2G056766 // GRMZM2G454306 // GRMZM2G144813 // GRMZM2G023232 // GRMZM2G180983 // GR…
GO:0048581	P	negative regulation of post-embryonic development	16	1177	203	39469	0.0007	0.073	// GRMZM2G074351 // GRMZM2G340251 // GRMZM2G125501 // GRMZM2G024718 // GRMZM2G465553 // GRMZM2G366532 // GRMZM2G106429 // GRMZM2G059102 // GRMZM2G143878 // AC198366.3_FG004 // GRMZM2G108716 // GRMZM5G802801 // GRMZM2G310431 // GRMZM2G428391 // GRMZM2G143718 // AC209784.3_FG007
GO:0044093	P	positive regulation of molecular function	51	1177	1045	39469	0.0007	0.073	// GRMZM2G074351 // GRMZM2G404078 // GRMZM2G021816 // GRMZM2G180691 // GRMZM2G452142 // GRMZM2G119886 // GRMZM2G005652 // GRMZM2G152432 // GRMZM2G027756 // GRMZM2G038108 // GRMZM2G107484 // GRMZM2G356076 // GRMZM5G813217 // GRMZM2G087144 // GRMZM2G361605 // AC209208.3_FG001 // GRMZM2G030128 // GRMZM2G165926 // GRMZM2G178913 // GRMZM2G038982 // GRMZM5G871572 // GRMZM2G114793 // GRMZM2G007675 // GR…
GO:1902580	P	single-organism cellular localization	51	1177	1046	39469	0.00072	0.074	// GRMZM2G098667 // GRMZM2G010091 // GRMZM2G088819 // GRMZM2G045976 // GRMZM2G104505 // GRMZM2G059102 // GRMZM5G846196 // GRMZM5G856434 // GRMZM2G060109 // GRMZM2G053831 // GRMZM2G070620 // GRMZM2G466543 // GRMZM2G156643 // GRMZM2G137236 // GRMZM2G361605 // GRMZM2G379835 // GRMZM2G030128 // GRMZM2G171365 // GRMZM2G125216 // GRMZM5G831993 // GRMZM2G024718 // AC197717.3_FG002 // GRMZM2G155767 // GR…
GO:0043462	P	regulation of ATPase activity	6	1177	32	39469	0.00073	0.074	// GRMZM2G134980 // GRMZM2G364069 // GRMZM2G021816 // GRMZM2G058402 // GRMZM2G118731 // GRMZM2G038108
GO:0009889	P	regulation of biosynthetic process	280	1177	7858	39469	0.00074	0.074	// GRMZM2G117633 // GRMZM2G404078 // GRMZM2G409865 // GRMZM2G072909 // GRMZM2G481373 // GRMZM2G180979 // AC233979.1_FG008 // GRMZM2G135456 // GRMZM2G361210 // GRMZM2G005522 // GRMZM2G116243 // GRMZM2G532534 // GRMZM2G026926 // GRMZM2G007151 // GRMZM2G180422 // GRMZM2G087787 // GRMZM2G074634 // GRMZM2G136887 // GRMZM2G317738 // GRMZM5G856434 // GRMZM2G138152 // GRMZM2G181354 // GRMZM2G022945 // GR…
GO:0060548	P	negative regulation of cell death	26	1177	425	39469	0.00079	0.079	// GRMZM2G098667 // GRMZM2G475702 // GRMZM2G180691 // GRMZM2G088819 // GRMZM2G167280 // GRMZM2G045976 // GRMZM2G138152 // GRMZM2G060109 // GRMZM2G053831 // GRMZM2G010091 // GRMZM2G379835 // GRMZM2G114793 // AC197717.3_FG002 // GRMZM2G152919 // GRMZM2G324886 // GRMZM2G120839 // GRMZM2G056766 // GRMZM2G029087 // GRMZM2G169000 // GRMZM2G040030 // GRMZM2G415007 // GRMZM2G017815 // GRMZM2G114613 // GR…
GO:0044712	P	single-organism catabolic process	117	1177	2904	39469	0.00083	0.081	// GRMZM2G026532 // GRMZM2G072909 // GRMZM2G021816 // GRMZM2G155911 // GRMZM2G481529 // GRMZM2G003379 // GRMZM6G548844 // GRMZM2G145101 // GRMZM2G087144 // GRMZM2G180625 // GRMZM2G156643 // GRMZM2G095392 // GRMZM2G007675 // GRMZM2G174782 // GRMZM2G155767 // GRMZM2G414528 // GRMZM2G077181 // GRMZM2G119886 // GRMZM2G122935 // GRMZM2G090842 // GRMZM2G173090 // GRMZM2G379252 // GRMZM2G029780 // GRMZM…
GO:0033036	P	macromolecule localization	132	1177	3345	39469	0.00084	0.081	// GRMZM2G048008 // GRMZM2G010091 // GRMZM2G029087 // GRMZM2G163807 // GRMZM2G028763 // GRMZM2G104505 // GRMZM5G856434 // GRMZM2G321404 // GRMZM2G156643 // GRMZM2G361605 // GRMZM2G171365 // GRMZM2G379835 // GRMZM2G354525 // AC197717.3_FG002 // GRMZM2G155767 // GRMZM2G339943 // GRMZM5G876160 // GRMZM2G099528 // GRMZM2G529313 // GRMZM2G056766 // GRMZM2G088819 // GRMZM2G389362 // GRMZM2G119886 // GR…
GO:2001056	P	positive regulation of cysteine-type endopeptidase activity	6	1177	33	39469	0.00084	0.081	// GRMZM2G035063 // GRMZM2G036765 // GRMZM2G410812 // GRMZM5G871572 // GRMZM2G017804 // GRMZM2G070199
GO:1902578	P	single-organism localization	148	1177	3821	39469	0.00085	0.081	// GRMZM2G180971 // GRMZM2G010091 // GRMZM2G180979 // GRMZM2G029087 // GRMZM2G375116 // GRMZM2G163807 // GRMZM2G442523 // GRMZM2G174984 // GRMZM2G104505 // GRMZM5G856434 // GRMZM2G174644 // GRMZM2G156643 // GRMZM2G361605 // GRMZM2G171365 // GRMZM5G872392 // GRMZM2G379835 // AC197717.3_FG002 // GRMZM2G176519 // GRMZM2G155767 // GRMZM2G083841 // GRMZM2G122039 // GRMZM2G167794 // GRMZM2G529313 // GR…
GO:0009605	P	response to external stimulus	194	1177	5210	39469	0.00085	0.081	// GRMZM2G010091 // GRMZM2G366532 // GRMZM2G029087 // GRMZM2G442523 // GRMZM2G005996 // GRMZM2G416120 // GRMZM6G548844 // GRMZM2G087787 // GRMZM2G145101 // AC193379.3_FG001 // GRMZM2G138152 // AC165178.2_FG004 // GRMZM2G428391 // GRMZM2G178913 // GRMZM2G377904 // GRMZM2G180625 // GRMZM2G171365 // GRMZM2G379835 // AC198403.3_FG001 // GRMZM2G099481 // GRMZM2G176519 // GRMZM2G155767 // GRMZM2G060896…
GO:0043280	P	positive regulation of cysteine-type endopeptidase activity involved in apoptotic process	6	1177	33	39469	0.00084	0.081	// GRMZM2G035063 // GRMZM2G036765 // GRMZM2G410812 // GRMZM5G871572 // GRMZM2G017804 // GRMZM2G070199
GO:0048284	P	organelle fusion	15	1177	188	39469	0.00091	0.086	// GRMZM5G846196 // GRMZM5G874500 // GRMZM2G031941 // GRMZM2G036765 // GRMZM2G096486 // GRMZM2G024718 // GRMZM2G335738 // GRMZM2G110726 // GRMZM2G061900 // GRMZM2G149843 // GRMZM5G871572 // GRMZM2G114793 // GRMZM2G104505 // GRMZM2G318843 // GRMZM2G415007
GO:0050794	P	regulation of cellular process	594	1177	18086	39469	0.00092	0.086	// GRMZM2G149392 // GRMZM2G475702 // GRMZM2G180979 // GRMZM2G144024 // GRMZM2G088819 // GRMZM2G532534 // GRMZM2G026926 // GRMZM2G388608 // GRMZM2G118766 // GRMZM2G037941 // GRMZM2G022945 // GRMZM2G031447 // GRMZM2G306851 // GRMZM2G007258 // GRMZM2G007736 // GRMZM2G106017 // GRMZM2G095392 // GRMZM2G046021 // GRMZM2G008482 // GRMZM2G046537 // GRMZM2G155911 // AC197717.3_FG002 // GRMZM2G176519 // GR…
GO:0032527	P	protein exit from endoplasmic reticulum	5	1177	22	39469	0.00096	0.089	// GRMZM2G112609 // GRMZM2G082976 // GRMZM2G040803 // GRMZM2G036765 // GRMZM2G129150
GO:0016192	P	vesicle-mediated transport	75	1177	1714	39469	0.00095	0.089	// GRMZM2G147800 // GRMZM2G180691 // GRMZM2G075680 // GRMZM2G095724 // GRMZM2G119722 // GRMZM2G136710 // GRMZM2G048567 // GRMZM2G180979 // GRMZM2G018027 // GRMZM2G104505 // GRMZM2G473162 // GRMZM2G101413 // GRMZM2G053600 // GRMZM2G071163 // GRMZM5G846196 // GRMZM2G154394 // GRMZM2G103490 // GRMZM2G087144 // GRMZM2G024159 // GRMZM2G416142 // GRMZM2G022180 // GRMZM2G137236 // GRMZM6G935329 // GRMZM…
GO:0010562	P	positive regulation of phosphorus metabolic process	30	1177	528	39469	0.001	0.092	// GRMZM2G074351 // GRMZM2G404078 // GRMZM2G180691 // GRMZM2G452142 // GRMZM2G027756 // GRMZM2G107484 // GRMZM2G356076 // GRMZM5G813217 // AC209208.3_FG001 // GRMZM2G446999 // GRMZM2G030128 // GRMZM2G038982 // GRMZM5G871572 // GRMZM2G114793 // GRMZM2G529313 // GRMZM2G097135 // GRMZM2G074687 // GRMZM2G454306 // GRMZM2G436429 // GRMZM2G110572 // GRMZM2G144813 // GRMZM2G069922 // GRMZM2G415007 // GR…
GO:0045937	P	positive regulation of phosphate metabolic process	30	1177	528	39469	0.001	0.092	// GRMZM2G074351 // GRMZM2G404078 // GRMZM2G180691 // GRMZM2G452142 // GRMZM2G027756 // GRMZM2G107484 // GRMZM2G356076 // GRMZM5G813217 // AC209208.3_FG001 // GRMZM2G446999 // GRMZM2G030128 // GRMZM2G038982 // GRMZM5G871572 // GRMZM2G114793 // GRMZM2G529313 // GRMZM2G097135 // GRMZM2G074687 // GRMZM2G454306 // GRMZM2G436429 // GRMZM2G110572 // GRMZM2G144813 // GRMZM2G069922 // GRMZM2G415007 // GR…
GO:0019219	P	regulation of nucleobase-containing compound metabolic process	250	1177	6965	39469	0.001	0.095	// GRMZM2G404078 // GRMZM2G409865 // GRMZM2G072909 // GRMZM2G021816 // GRMZM2G180979 // AC233979.1_FG008 // GRMZM2G361210 // GRMZM2G532534 // GRMZM2G026926 // GRMZM2G007151 // GRMZM2G180422 // GRMZM2G087787 // GRMZM2G136887 // GRMZM2G317738 // GRMZM2G087144 // GRMZM2G022945 // GRMZM2G371890 // GRMZM2G083138 // GRMZM2G007258 // GRMZM2G140970 // GRMZM2G057131 // GRMZM2G145996 // GRMZM2G171365 // GR…
GO:0014074	P	response to purine-containing compound	7	1177	49	39469	0.0011	0.1	// GRMZM5G813217 // GRMZM2G138152 // GRMZM2G088689 // GRMZM2G010775 // GRMZM2G029951 // GRMZM2G141931 // GRMZM2G399073
GO:0071248	P	cellular response to metal ion	11	1177	115	39469	0.0011	0.1	// GRMZM2G074687 // GRMZM2G083138 // GRMZM2G159353 // GRMZM2G027851 // GRMZM5G833699 // GRMZM2G112165 // GRMZM2G069651 // GRMZM2G324886 // GRMZM2G007151 // GRMZM2G012631 // GRMZM2G399073
GO:1902582	P	single-organism intracellular transport	45	1177	914	39469	0.0012	0.11	// GRMZM2G098667 // GRMZM2G010091 // GRMZM2G088819 // GRMZM2G045976 // GRMZM2G104505 // GRMZM2G059102 // GRMZM5G846196 // GRMZM5G856434 // GRMZM2G060109 // GRMZM2G053831 // GRMZM2G070620 // GRMZM2G466543 // GRMZM2G156643 // GRMZM2G361605 // GRMZM2G379835 // GRMZM2G030128 // GRMZM2G171365 // GRMZM2G125216 // GRMZM5G831993 // GRMZM2G024718 // AC197717.3_FG002 // GRMZM2G155767 // GRMZM2G020040 // GR…
GO:0048580	P	regulation of post-embryonic development	49	1177	1019	39469	0.0012	0.11	// GRMZM2G074351 // GRMZM2G134980 // GRMZM2G073324 // GRMZM2G475702 // GRMZM2G048008 // GRMZM2G310431 // GRMZM2G366532 // GRMZM2G106429 // GRMZM2G028397 // GRMZM2G452142 // GRMZM2G444075 // GRMZM2G152432 // GRMZM5G802801 // GRMZM2G118731 // GRMZM2G107484 // GRMZM2G356076 // GRMZM2G041328 // AC209784.3_FG007 // GRMZM2G171365 // GRMZM2G340251 // GRMZM2G364069 // GRMZM2G060485 // GRMZM2G046021 // GR…
GO:0006886	P	intracellular protein transport	71	1177	1618	39469	0.0012	0.11	// GRMZM2G098667 // GRMZM2G441903 // GRMZM2G010091 // GRMZM2G075680 // GRMZM2G088819 // GRMZM2G045976 // GRMZM5G856434 // GRMZM2G104505 // GRMZM2G053600 // GRMZM2G059102 // GRMZM2G129150 // GRMZM5G846196 // GRMZM2G171365 // GRMZM2G103490 // GRMZM2G321404 // GRMZM2G112609 // GRMZM2G036765 // GRMZM2G416142 // GRMZM2G070620 // GRMZM2G466543 // GRMZM2G156643 // GRMZM2G137236 // GRMZM2G361605 // GRMZM…
GO:0010950	P	positive regulation of endopeptidase activity	6	1177	36	39469	0.0013	0.11	// GRMZM2G035063 // GRMZM2G036765 // GRMZM2G410812 // GRMZM5G871572 // GRMZM2G017804 // GRMZM2G070199
GO:0010243	P	response to organonitrogen compound	69	1177	1567	39469	0.0013	0.11	// GRMZM2G026532 // GRMZM2G404078 // GRMZM2G389789 // GRMZM5G833066 // GRMZM2G441903 // GRMZM2G025536 // GRMZM2G055982 // GRMZM2G088819 // GRMZM2G142816 // GRMZM2G168200 // GRMZM2G152432 // GRMZM2G164909 // GRMZM2G045976 // GRMZM2G107484 // GRMZM2G356076 // GRMZM2G332107 // GRMZM2G567897 // GRMZM5G813217 // GRMZM2G020742 // GRMZM2G138152 // GRMZM2G060109 // GRMZM2G041415 // GRMZM2G029951 // AC165…
GO:0048545	P	response to steroid hormone	19	1177	281	39469	0.0013	0.11	// GRMZM2G128617 // GRMZM2G088689 // GRMZM2G471269 // GRMZM5G834697 // GRMZM2G093436 // GRMZM2G336858 // GRMZM2G010775 // GRMZM2G172883 // GRMZM2G014672 // GRMZM2G074687 // GRMZM2G152432 // GRMZM2G154685 // GRMZM2G109624 // GRMZM6G548844 // GRMZM2G107484 // GRMZM2G356076 // GRMZM2G452142 // GRMZM2G041328 // GRMZM2G059102
GO:0030522	P	intracellular receptor signaling pathway	11	1177	118	39469	0.0014	0.12	// GRMZM2G058595 // GRMZM2G444075 // GRMZM2G336858 // GRMZM2G172883 // GRMZM2G041328 // GRMZM2G074687 // GRMZM2G024739 // GRMZM2G058531 // GRMZM2G000686 // GRMZM2G147800 // GRMZM2G154685
GO:0050821	P	protein stabilization	6	1177	37	39469	0.0014	0.12	// GRMZM2G074687 // GRMZM5G833699 // GRMZM2G112165 // GRMZM2G069651 // GRMZM5G871572 // GRMZM2G012631
GO:0048856	P	anatomical structure development	545	1177	16536	39469	0.0014	0.12	// GRMZM2G149392 // GRMZM2G134980 // GRMZM2G475702 // GRMZM2G180979 // GRMZM2G144024 // GRMZM2G135456 // GRMZM2G481529 // GRMZM2G028763 // GRMZM2G532534 // GRMZM2G026926 // GRMZM2G416120 // GRMZM2G136887 // GRMZM2G172956 // GRMZM2G446625 // GRMZM2G168261 // GRMZM2G031447 // GRMZM2G007258 // GRMZM2G106017 // GRMZM2G108477 // GRMZM2G008482 // GRMZM2G046537 // GRMZM2G176519 // GRMZM2G155767 // GRMZM…
GO:0009743	P	response to carbohydrate	74	1177	1717	39469	0.0015	0.13	// GRMZM2G404078 // GRMZM2G389789 // GRMZM2G441903 // GRMZM2G303244 // GRMZM2G087459 // GRMZM2G055982 // GRMZM2G088819 // GRMZM2G028397 // GRMZM2G142816 // GRMZM2G168200 // GRMZM2G174984 // GRMZM2G096115 // GRMZM2G180625 // GRMZM2G164909 // GRMZM2G045976 // GRMZM2G007151 // GRMZM2G038335 // GRMZM2G332107 // GRMZM2G020150 // GRMZM2G060109 // GRMZM2G041415 // AC165178.2_FG004 // GRMZM2G165272 // GR…
GO:0051099	P	positive regulation of binding	7	1177	52	39469	0.0015	0.13	// GRMZM2G056766 // GRMZM2G361605 // GRMZM2G023232 // GRMZM2G312839 // GRMZM2G109624 // GRMZM2G051135 // GRMZM2G020040
GO:0010556	P	regulation of macromolecule biosynthetic process	236	1177	6579	39469	0.0015	0.13	// GRMZM2G117633 // GRMZM2G404078 // GRMZM2G409865 // GRMZM2G072909 // GRMZM2G481373 // GRMZM2G180979 // AC233979.1_FG008 // GRMZM2G361210 // GRMZM2G532534 // GRMZM2G026926 // GRMZM2G300786 // GRMZM2G180422 // GRMZM2G087787 // GRMZM2G136887 // GRMZM2G317738 // GRMZM2G138152 // GRMZM2G181354 // GRMZM2G022945 // GRMZM2G118485 // GRMZM2G083138 // GRMZM2G007258 // GRMZM2G140970 // GRMZM2G057131 // GR…
GO:0010952	P	positive regulation of peptidase activity	6	1177	38	39469	0.0016	0.13	// GRMZM2G035063 // GRMZM2G036765 // GRMZM2G410812 // GRMZM5G871572 // GRMZM2G017804 // GRMZM2G070199
GO:0009814	P	defense response, incompatible interaction	67	1177	1527	39469	0.0016	0.13	// GRMZM2G098667 // GRMZM2G025536 // GRMZM2G384755 // GRMZM2G366532 // GRMZM2G029087 // GRMZM2G172883 // GRMZM2G167280 // GRMZM2G069651 // GRMZM2G159353 // GRMZM5G802801 // GRMZM2G032218 // GRMZM2G093076 // GRMZM2G107484 // GRMZM2G356076 // GRMZM5G819807 // GRMZM2G012631 // AC209784.3_FG007 // GRMZM2G020742 // GRMZM2G340251 // GRMZM2G138152 // GRMZM2G442523 // GRMZM2G083797 // GRMZM2G320521 // GR…
GO:0071407	P	cellular response to organic cyclic compound	66	1177	1499	39469	0.0016	0.13	// GRMZM2G481373 // GRMZM2G098667 // GRMZM2G025536 // GRMZM2G036502 // GRMZM2G055982 // GRMZM2G336858 // GRMZM2G029087 // GRMZM2G172883 // GRMZM2G452142 // GRMZM2G167280 // GRMZM2G159353 // GRMZM6G548844 // GRMZM2G107484 // GRMZM2G356076 // GRMZM2G041328 // GRMZM2G059102 // GRMZM2G371063 // GRMZM5G813217 // GRMZM2G020742 // GRMZM2G138152 // GRMZM2G083797 // GRMZM2G053831 // GRMZM2G141931 // GRMZM…
GO:0051651	P	maintenance of location in cell	10	1177	103	39469	0.0017	0.13	// GRMZM2G031033 // GRMZM2G069922 // GRMZM2G147046 // GRMZM2G163807 // GRMZM2G152432 // GRMZM2G039419 // GRMZM2G109731 // GRMZM2G101413 // GRMZM2G347645 // GRMZM2G151268
GO:0043069	P	negative regulation of programmed cell death	24	1177	402	39469	0.0017	0.13	// GRMZM2G098667 // GRMZM2G475702 // GRMZM2G180691 // GRMZM2G088819 // GRMZM2G045976 // GRMZM2G138152 // GRMZM2G060109 // GRMZM2G053831 // GRMZM2G010091 // GRMZM2G379835 // GRMZM2G114793 // AC197717.3_FG002 // GRMZM2G152919 // GRMZM2G120839 // GRMZM2G056766 // GRMZM2G029087 // GRMZM2G169000 // GRMZM2G040030 // GRMZM2G415007 // GRMZM2G017815 // GRMZM2G114613 // GRMZM2G122543 // GRMZM2G109624 // GR…
[truncated: 1,942 more rows]

## Sheet: Heat_V6
GO_acc	Term_type	Term	Query item	Query total	Background item	Background total	P value	FDR	Entries
[truncated: 1,181 more rows]

[truncated: 9 more sheets: Cold_V3, Cold_V4, Drought_V3, Drought_V6, Salt_V3, Salt_V4, Salt_V6, UV, Ozone]
