# Supplementary material for: Maize transposable elements contribute to long non-coding RNAs that are regulatory hubs for abiotic stress response
Source: BMC Genomics. 2019 Nov 15;20:864. doi: 10.1186/s12864-019-6245-5 (PMC6858665; doi:10.1186/s12864-019-6245-5)
Supplement: Supplementary file 9 — Additional file 9: Table S8. Blast results and sequence similarity of 39 maize hub lncRNAs compared to sorghum, rice and Arabidopsis. [file 12864_2019_6245_MOESM9_ESM.xlsx]

## Sheet: Sheet1
Table S8: The similarity of 39 hub lncRNAs with neighboring species
Hub lncRNAs	TE family	Associated treatment	Chr.	Start	End	Length	Sorghum	Rice	Arabidopsis
MSTRG.17330	LTR/Copia	Heat_V3	2	3688835	3689115	200	/	/	/
MSTRG.32907	LINE/L1	Heat_V3	3	189156944	189159287	2344	2e-12	/	0.004
MSTRG.36825	Simple_repeat	Heat_V3	4	49299172	49300505	1226	6e-20	7e-12	0.0001
MSTRG.71756	Simple_repeat	Heat_V3	8	176585733	176586723	821	1e-20	0.004	/
MSTRG.4007	/	Heat_V4	1	98963163	98963611	449	/	/	/
MSTRG.6954	DNA/hAT-Tip100	Heat_V4	1	194687592	194687964	373	/	/	/
MSTRG.8541	/	Heat_V4	1	234908099	234908780	682	2e-15	/	/
MSTRG.11282	Simple_repeat	Heat_V4	1	298694626	298696771	2146	4e-19	/	0.0009
MSTRG.11467	LTR/Copia	Heat_V4	1	302487304	302496759	768	/	/	/
MSTRG.21123	LTR/Gypsy	Heat_V4	2	105921304	105923899	2307	9e-05	1e-05	/
MSTRG.23321	LTR/Gypsy	Heat_V4	2	180088241	180089824	1467	0.003	0.007	/
MSTRG.28647	LTR/Gypsy	Heat_V4	3	60837448	60840433	2986	1e-69	/	/
MSTRG.34741	DNA/hAT-Ac	Heat_V4	3	231345918	231348703	1015	/	/	/
MSTRG.35709	LTR/Gypsy	Heat_V4	4	17600162	17604788	4508	2e-19	2e-05	/
MSTRG.40401	LTR/Gypsy	Heat_V4	4	171694079	171696557	2479	1e-13	0.0002	/
MSTRG.41503	/	Heat_V4	4	196978107	196978603	497	/	/	/
MSTRG.51771	/	Heat_V4	5	218094445	218094867	423	2e-08	/	/
MSTRG.51828	/	Heat_V4	5	219017894	219019044	695	1e-22	/	/
MSTRG.56892	LTR/Gypsy	Heat_V4	6	138371163	138376422	5260	/	0.0004	0.008
MSTRG.59068	LINE/L1	Heat_V4	7	5360544	5361393	850	0.002	/	/
MSTRG.64662	Simple_repeat	Heat_V4	7	171387931	171388895	965	0.0006	/	/
MSTRG.65181	/	Heat_V4	7	179479364	179480613	1250	8e-07	/	/
MSTRG.76715	/	Heat_V4	9	136348895	136349872	298	3e-06	/	/
MSTRG.1448	Simple_repeat	Heat_V6	1	31364823	31366509	734	4e-41	3e-25	1e-12
MSTRG.52722	/	Heat_V6	6	20659719	20660421	703	3e-14	/	0.001
MSTRG.58944	/	Heat_V6	7	4982919	4985314	680	2e-37	3e-22	8e-14
MSTRG.68394	/	Heat_V6	8	96118160	96119322	1163	1e-67	2e-09	/
MSTRG.26155	Simple_repeat	Cold_V4	2	241316310	241319570	660	2e-39	/	/
MSTRG.31287	LTR/Copia	Cold_V4	3	151744287	151745538	1252	4e-36	/	/
MSTRG.47882	LTR/Gypsy	Cold_V4	5	110909384	110912239	1770	/	/	/
MSTRG.25113	Simple_repeat	Salt_V3	2	219055707	219056951	1245	5e-39	5e-16	/
MSTRG.63332	Simple_repeat	Salt_V3	7	144296960	144297214	255	2e-22	3e-13	/
MSTRG.19448	LTR/Gypsy	Salt_V4	2	48968080	48971282	645	/	/	/
MSTRG.33482	LINE/L1	Salt_V4	3	204438498	204439076	579	0.001	/	/
MSTRG.44362	/	Salt_V4	5	12924588	12925285	378	7e-20	3e-05	/
MSTRG.6017	Simple_repeat	Ozone_V6	1	171230266	171235599	1380	/	/	0.009
MSTRG.19135	/	Ozone_V6	2	41417990	41419832	1843	3e-07	/	/
MSTRG.34430	DNA/PIF-Harbinger	Ozone_V6	3	224914023	224914639	617	1e-06	0.003	/
MSTRG.49734	LTR/Gypsy	Ozone_V6	5	174797354	174807776	1108	3e-06	/	/
