# Supplementary material for: Maize transposable elements contribute to long non-coding RNAs that are regulatory hubs for abiotic stress response
Source: BMC Genomics. 2019 Nov 15;20:864. doi: 10.1186/s12864-019-6245-5 (PMC6858665; doi:10.1186/s12864-019-6245-5)
Supplement: Supplementary file 10 — Additional file 10: Table S9. A list of loci and primers used in qRT-PCR experiments. [file 12864_2019_6245_MOESM10_ESM.xlsx]

## Sheet: Sheet1
Table S9: Primers for qRT-PCR analysis
Transcripts	Forward	Reverse
MSTRG.11125	TGAGATAACCAGAGCAGAAT	CGCCAATCAATCAAGCATA
MSTRG.15555	GGAGGAGATTGAAGAGGAA	TGCCATTACATCCAGGTAT
MSTRG.31362	GCAGCAGCACTATTATTGT	CGCCTCCTATGTTCTTCA
MSTRG.63799	CACTGCTCAGGAGAAGAT	AATGGCAGCGTAGGATTA
MSTRG.66144	ACATCCACATAGTCGTCAA	AATCTGATGAGCGAACAAC
MSTRG.4636	CCATCGTCTCAGTGTAGG	TTGAATAAGCGTGTAGATAAGC
MSTRG.38321	AGGTTAGATAGGTCAGTCAAG	ATATGAGAGCATTCGTCCAT
Zm00001d030995	CCTAAGTCCAGAGTCATCC	TGGTGATTGTAGAGTAGAAGT
Zm00001d038806	CGTAGCACTCACCCTATT	TCCTCTTGAACTCCATCAC
Zm00001d047799	GAACATTGAACCAGGACATT	CGTACAGGTTAGCCAGAA
ZmActin	ATACGCAGACACTTCCAT	CCACCACTGAGGACAACATTACC
